# Supplementary material for: Copy Number Variation Pattern for Discriminating MACROD2 States of Colorectal Cancer Subtypes
Source: Front Bioeng Biotechnol. 2019 Dec 19;7:407. doi: 10.3389/fbioe.2019.00407 (PMC6930883; doi:10.3389/fbioe.2019.00407)
Supplement: Table S2 — Ranked features with MaxRel scores for CRC stage with LRR. [file Table_2.XLSX]

## Sheet: Sheet1
Table S2. Ranked features with MaxRel scores for CRC stage with LRR
Order	Feature
1	rs740836
2	rs4948809
3	rs4798315
4	rs10964427
5	rs707205
6	rs1945440
7	rs9349899
8	rs9428452
9	rs4823185
10	rs1321207
11	rs10242
12	rs2782977
13	rs10028303
14	rs34951355
15	rs10067089
16	rs10098238
17	rs1407440
18	cnvi0000726
19	rs7047972
20	rs10921669
21	rs359571
22	rs4290395
23	rs4988879
24	rs8071435
25	rs16835911
26	rs2399152
27	rs4692195
28	rs3105064
29	cnvi0003213
30	cnvi0011637
31	cnvi0010005
32	cnvi0017985
33	rs226509
34	rs6692755
35	rs9945869
36	rs6584846
37	rs6766142
38	rs2437817
39	rs28718425
40	rs6762038
41	rs1772408
42	rs12340210
43	rs6739633
44	rs7786831
45	rs7745179
46	rs2061155
47	rs6803929
48	rs947193
49	rs16827260
50	rs7083165
51	rs12191536
52	rs9311205
53	rs34574203
54	rs11943038
55	rs12932051
56	rs16841431
57	rs5751478
58	rs5020631
59	rs7026553
60	cnvi0004604
61	rs2061632
62	rs2028947
63	rs9823495
64	rs4686194
65	rs6000199
66	rs17155755
67	rs9371528
68	rs7959667
69	rs12892005
70	rs7620081
71	rs2458456
72	rs9576471
73	rs7540001
74	rs7906283
75	rs5749060
76	cnvi0008132
77	cnvi0002132
78	cnvi0022544
79	rs2343331
80	rs11376
81	rs11204828
82	rs2268084
83	rs1885220
84	rs7756550
85	rs4951175
86	rs13259742
87	rs4685827
88	rs2236963
89	rs1445172
90	rs9923527
91	rs1656922
92	rs2711564
93	rs1148274
94	rs17419
95	rs6691701
96	rs920983
97	rs3814767
98	rs7295326
99	rs12856248
100	rs4735328
101	rs2899884
102	rs10222726
103	rs1061396
104	rs4502577
105	rs758726
106	cnvi0017834
107	rs10778272
108	rs6657641
109	rs10824197
110	rs1252128
111	rs12495880
112	rs8086017
113	rs861544
114	rs6536728
115	rs11076806
116	rs7870463
117	cnvi0013093
118	rs10119713
119	rs4383559
120	rs2440749
121	rs4910411
122	rs1853518
123	rs12120762
124	rs2382722
125	rs7839169
126	rs1979974
127	rs10508807
128	rs9420695
129	rs5936853
130	rs13217724
131	rs7550874
132	rs33532
133	rs35319356
134	rs2712531
135	rs3933955
136	rs9942827
137	rs11819181
138	rs9342991
139	rs9829721
140	rs2288491
141	rs2815287
142	rs9508908
143	rs12806862
144	rs548598
145	rs12029086
146	rs11259115
147	cnvi0011271
148	rs527544
149	rs4664349
150	rs11804678
151	rs13093973
152	cnvi0007130
153	rs11660414
154	rs10988014
155	rs3914430
156	rs9323838
157	rs422264
158	rs517835
159	rs7624064
160	rs1083
161	rs10869400
162	rs2693547
163	rs6448177
164	rs9211
165	rs13016920
166	rs11204047
167	rs12116442
168	rs1886439
169	rs2855838
170	rs3787625
171	rs9822731
172	rs6740877
173	rs3821165
174	rs4237127
175	rs2267285
176	cnvi0010461
177	rs988364
178	rs10520474
179	rs11190140
180	rs16956561
181	rs11936371
182	rs35189791
183	rs2864429
184	rs7328705
185	rs12318836
186	rs12732104
187	rs13381300
188	rs498284
189	rs9479642
190	rs1039457
191	rs11081668
192	rs11572636
193	rs2248180
194	rs1465465
195	rs2930488
196	rs4834892
197	rs4147644
198	rs1410964
199	rs4646885
200	rs10106558
201	cnvi0007308
202	rs6124135
203	rs4135352
204	rs1467719
205	rs1859083
206	rs10915741
207	rs4990953
208	rs11965273
209	rs1799988
210	rs2436111
211	rs7529792
212	rs10927843
213	rs10793500
214	rs7205603
215	rs3763745
216	rs877044
217	rs4748976
218	rs6665604
219	rs12639326
220	rs4908660
221	rs16973813
222	rs4952374
223	rs4144116
224	rs2622254
225	rs12761224
226	rs2295525
227	rs35386948
228	cnvi0005893
229	rs4686820
230	rs11706594
231	rs6816462
232	rs629196
233	rs12650866
234	rs7771000
235	rs1025599
236	cnvi0000917
237	rs16898428
238	rs3132833
239	rs9568131
240	rs6699898
241	rs500131
242	rs2274906
243	rs9947954
244	cnvi0016924
245	rs4245443
246	rs9818714
247	rs2980771
248	rs2279124
249	rs4809760
250	rs2788148
251	rs8185289
252	rs8013361
253	rs2566671
254	rs1891467
255	rs7683145
256	rs3765045
257	rs10814871
258	rs7593229
259	rs16945722
260	rs5977530
261	rs277672
262	rs1967723
263	rs2786480
264	rs7533297
265	rs408299
266	cnvi0016437
267	rs882101
268	rs4899579
269	rs6803101
270	rs11806016
271	rs1105207
272	rs2252208
273	rs13072883
274	rs6904104
275	rs737768
276	rs4880443
277	rs17141507
278	rs9935018
279	rs6690236
280	rs17151185
281	rs1791520
282	rs12849919
283	rs11008003
284	rs12046394
285	rs11715853
286	rs2250498
287	rs7337547
288	rs5905692
289	rs7184883
290	rs1851291
291	rs4243279
292	rs1326543
293	rs11720021
294	rs6861336
295	cnvi0000346
296	rs7048129
297	rs13292721
298	rs1483460
299	rs7146435
300	rs150835
301	rs1483628
302	rs3772701
303	rs7592322
304	rs4660034
305	rs9520550
306	rs1858994
307	rs609307
308	rs2390135
309	rs2432513
310	rs2708025
311	rs1123714
312	rs1932571
313	rs4571940
314	rs7042102
315	rs1763527
316	rs9841810
317	cnvi0012522
318	rs10737846
319	rs9311274
320	rs8090522
321	rs7153802
322	rs4318715
323	rs2906649
324	rs12415212
325	rs4945605
326	rs1473634
327	cnvi0011069
328	rs3845512
329	rs4788084
330	rs9516245
331	rs1014006
332	rs9611280
333	rs12762470
334	rs7231736
335	rs1122370
336	rs7074141
337	cnvi0016650
338	rs3751631
339	rs5749440
340	cnvi0022502
341	rs16926439
342	rs17048119
343	rs934826
344	rs1557780
345	rs7305370
346	rs374954
347	rs12731630
348	rs867606
349	rs586692
350	rs9471857
351	rs4426221
352	rs17590592
353	rs2300281
354	rs1284427
355	rs7104111
356	rs7011930
357	rs2811558
358	rs172967
359	rs17145345
360	rs12671431
361	cnvi0003848
362	rs4828787
363	rs12677442
364	rs6483628
365	rs3800288
366	rs12024378
367	cnvi0005405
368	rs8067882
369	rs2054759
370	rs1329126
371	rs1442211
372	rs10886225
373	cnvi0000267
374	rs11896259
375	rs10488800
376	rs4827577
377	rs2998676
378	rs10058197
379	rs4538475
380	rs2050143
381	rs1954187
382	rs9534813
383	rs9371049
384	rs9924070
385	cnvi0008195
386	rs7663813
387	rs1422982
388	rs11788565
389	rs10513762
390	rs12269573
391	rs2291401
392	rs9947041
393	rs979070
394	rs11832462
395	rs9312642
396	rs7999645
397	rs12923857
398	rs2964101
399	rs10444117
400	rs4639075
401	rs205148
402	rs2970402
403	rs10130284
404	rs2280500
405	rs9478967
406	rs7843378
407	rs10913708
408	rs627428
409	rs1392792
410	rs16889917
411	rs6898074
412	rs2719706
413	rs7905868
414	rs454305
415	rs4686997
416	rs604593
417	rs280839
418	rs4642869
419	rs4466713
420	rs2637277
421	rs9834048
422	rs1325196
423	rs10275283
424	rs1544724
425	rs1662336
426	rs1827843
427	rs2126864
428	rs10986999
429	rs10166127
430	rs11968371
431	cnvi0022837
432	rs7231122
433	rs8089251
434	rs9804150
435	rs6777787
436	rs2457390
437	rs6603376
438	rs11986063
439	cnvi0023116
440	cnvi0000437
441	rs1125159
442	rs8065874
443	rs6777976
444	cnvi0006552
445	rs3806496
446	rs3776688
447	rs246
448	rs10739743
449	rs1478848
450	rs6676965
451	rs7667992
452	rs17313216
453	rs760849
454	rs4130317
455	rs11548780
456	rs990135
457	rs2779723
458	rs769801
459	rs2777799
460	rs7236073
461	rs16859619
462	rs7235795
463	rs2829841
464	cnvi0020575
465	rs2063492
466	rs201611
467	rs3773027
468	rs4585968
469	rs6702494
470	rs4383219
471	rs12403851
472	rs10021082
473	rs13198196
474	rs9876109
475	rs2045314
476	rs17413763
477	rs161016
478	cnvi0008189
479	rs11260756
480	rs3766509
481	rs10018759
482	rs17799480
483	rs7770634
484	rs978373
485	rs6469675
486	rs6711781
487	rs3737989
488	rs4823421
489	rs13392503
490	rs1649962
491	rs1125436
492	rs1294187
493	rs1250238
494	rs1923639
495	rs11786021
496	rs11974379
497	rs2773516
498	rs12378755
499	rs17071187
500	rs2905072
501	rs12960771
502	rs10521721
503	cnvi0011831
504	rs2293438
505	rs7255531
506	rs7527549
507	rs1413102
508	rs4936742
509	rs6534848
510	rs4369252
511	rs8097619
512	rs10217224
513	rs10999211
514	rs1437436
515	rs11078741
516	rs6885261
517	rs7073300
518	rs6770955
519	rs6468694
520	cnvi0011213
521	cnvi0022817
522	rs4974743
523	rs2403695
524	rs10926189
525	rs3760549
526	rs2296937
527	rs17787940
528	rs217947
529	rs10418175
530	rs1009018
531	rs1265109
532	rs6901430
533	rs1452713
534	rs6672925
535	rs1019016
536	rs7900744
537	rs9851
538	rs3003301
539	rs724466
540	cnvi0008310
541	rs4772702
542	rs13075615
543	rs7310809
544	rs543134
545	rs2944665
546	rs12477147
547	cnvi0022614
548	rs11786540
549	rs11792623
550	rs11680789
551	rs1417940
552	rs311686
553	rs1800977
554	rs9807770
555	rs370477
556	rs11265079
557	rs4548807
558	rs4460390
559	rs179276
560	rs4912589
561	rs7913448
562	rs10085463
563	rs2516780
564	rs10926185
565	rs3103741
566	rs2715970
567	rs7775338
568	rs17830769
569	rs10420802
570	rs12924533
571	rs3843457
572	rs12706584
573	rs5936079
574	rs9606708
575	rs9706509
576	rs12639796
577	rs9905493
578	rs9952571
579	rs2482594
580	cnvi0018520
581	rs12096619
582	rs2765502
583	cnvi0001431
584	rs10503733
585	rs4492784
586	rs299847
587	rs10488059
588	rs6068123
589	rs4998662
590	rs1243517
591	rs2363708
592	rs2918593
593	rs4644202
594	rs7285991
595	rs1565513
596	rs4384216
597	rs5926033
598	rs9851340
599	rs540479
600	rs2564055
601	rs982819
602	rs9846132
603	rs6470757
604	rs6874724
605	rs11927083
606	rs4795725
607	rs10939542
608	rs7598583
609	rs9294012
610	rs2202370
611	rs11128503
612	rs12923422
613	rs10925085
614	rs2346442
615	rs2031098
616	rs3950176
617	rs6679072
618	rs17471115
619	rs7658783
620	rs9960403
621	rs2183174
622	rs4931444
623	rs1354969
624	rs2143358
625	rs12140949
626	rs7577008
627	rs13378709
628	rs11176241
629	rs6682627
630	rs4145039
631	rs11196845
632	rs7633829
633	rs1890747
634	cnvi0012426
635	rs7763360
636	rs9325798
637	rs2053308
638	cnvi0020166
639	rs6550497
640	rs2300391
641	rs11917072
642	rs2879515
643	rs964475
644	rs400930
645	rs2166824
646	rs1805124
647	rs6597304
648	rs12794962
649	rs7908565
650	cnvi0015191
651	rs16828069
652	cnvi0008168
653	rs4936632
654	rs7004923
655	rs6663533
656	rs3745066
657	rs7628583
658	rs4529958
659	rs10811530
660	rs2520037
661	rs6768028
662	rs1016563
663	rs8037201
664	rs4654092
665	rs7118737
666	rs6006615
667	rs2280232
668	rs7839273
669	rs17194490
670	rs10156978
671	rs2844724
672	rs6446974
673	cnvi0002752
674	rs2217881
675	rs498059
676	rs6749264
677	rs10929527
678	rs7549152
679	rs12044678
680	rs7091418
681	rs4834751
682	cnvi0004611
683	rs12037447
684	rs17718949
685	rs2140345
686	rs6429500
687	rs4708223
688	rs7173216
689	rs9874577
690	rs1878027
691	cnvi0002175
692	rs1525704
693	rs8002487
694	rs1267022
695	rs1890881
696	rs2955529
697	rs6982380
698	rs11080571
699	rs9855367
700	rs10761570
701	rs11630259
702	rs6480274
703	cnvi0010949
704	rs16923907
705	rs17400304
706	rs6479494
707	rs670942
708	rs3935290
709	rs183292
710	rs708777
711	rs7625359
712	rs920117
713	cnvi0014661
714	rs584557
715	rs9510787
716	rs4659853
717	rs722813
718	rs10126878
719	rs13243778
720	rs716424
721	cnvi0005792
722	rs7912872
723	rs6894722
724	rs11715380
725	rs647651
726	rs1413211
727	rs13131758
728	rs13075694
729	rs10884579
730	rs4837264
731	cnvi0017997
732	rs8090058
733	rs3818457
734	rs10096087
735	rs2057435
736	rs6687124
737	cnvi0027875
738	rs463288
739	rs17842577
740	rs2437408
741	rs7616694
742	rs7098200
743	rs1997783
744	rs650036
745	rs12102879
746	rs2838906
747	rs1159087
748	cnvi0013737
749	rs17553620
750	rs6479829
751	rs6016751
752	rs16849256
753	rs13354270
754	rs4845528
755	rs1748329
756	rs11788432
757	rs10003420
758	rs11130454
759	rs4498762
760	rs2133678
761	rs12630208
762	rs9548994
763	rs2288358
764	rs11158751
765	cnvi0020583
766	rs13091627
767	rs370067
768	rs2967807
769	rs16970495
770	rs1924518
771	rs326826
772	rs11583236
773	rs16836615
774	rs2910498
775	rs2336610
776	rs770236
777	rs2993600
778	rs8066556
779	rs2422334
780	rs10819284
781	rs11707751
782	rs9295769
783	rs2102998
784	rs716325
785	rs2582463
786	rs11788069
787	rs566672
788	rs4329673
789	cnvi0002766
790	cnvi0022939
791	cnvi0012762
792	cnvi0005153
793	rs9952025
794	rs4267202
795	rs1025977
796	rs2783614
797	rs4233130
798	rs10163789
799	rs6578056
800	rs12122704
801	rs1197382
802	cnvi0008314
803	rs7096295
804	rs11094955
805	cnvi0001535
806	rs1619580
807	rs4785408
808	rs3120108
809	rs2365650
810	rs10419891
811	rs921320
812	rs566604
813	cnvi0022559
814	rs2725270
815	rs11925493
816	rs1253852
817	rs3935253
818	rs1887722
819	rs4379834
820	cnvi0003976
821	rs10816943
822	rs8095770
823	rs9374234
824	rs28454407
825	rs4683295
826	rs11580810
827	rs16921488
828	rs1757691
829	rs10045320
830	rs7641476
831	rs2025633
832	rs2981225
833	rs12563881
834	rs7122440
835	rs10131206
836	rs3100111
837	rs6500298
838	rs867366
839	rs2410284
840	rs6442167
841	rs11932627
842	rs11064864
843	rs12084848
844	rs3915204
845	rs12154210
846	rs12380390
847	rs1048009
848	rs9919289
849	rs1170695
850	rs17828145
851	rs1546009
852	cnvi0008826
853	rs12124350
854	rs4440352
855	rs7082958
856	rs12596308
857	rs17796904
858	rs7692708
859	rs500720
860	rs12953828
861	rs357938
862	rs17058317
863	rs3908930
864	rs2285186
865	rs2760511
866	rs512821
867	rs1341032
868	rs11753129
869	rs1415221
870	rs11804244
871	rs6846191
872	rs1499937
873	rs1526070
874	rs12057376
875	rs6980911
876	rs34907965
877	rs1954114
878	rs1904006
879	rs4698043
880	rs7765284
881	rs244418
882	rs5749450
883	rs2704533
884	rs7920042
885	rs13438904
886	rs2693045
887	rs1921647
888	rs1011078
889	rs9820959
890	rs6684265
891	rs11857629
892	rs11006133
893	rs1359647
894	rs9954562
895	rs2593549
896	rs9783364
897	rs7079264
898	rs10512235
899	rs7016924
900	rs2732700
901	rs2188363
902	rs16837089
903	cnvi0004609
904	rs2423401
905	rs7207644
906	rs10987154
907	rs6850072
908	rs138575
909	rs1389545
910	rs10503560
911	rs768166
912	rs952393
913	rs6137
914	rs7112606
915	rs800518
916	cnvi0022840
917	rs2993831
918	cnvi0009600
919	rs543805
920	cnvi0007644
921	rs17745255
922	rs13104673
923	rs6449130
924	rs12046441
925	rs2270834
926	rs470495
927	rs2186903
928	rs1793703
929	rs13099840
930	rs2993871
931	rs2742399
932	rs359920
933	rs12694351
934	cnvi0002038
935	rs327070
936	rs2354434
937	rs5980788
938	rs10800796
939	rs9611602
940	cnvi0005026
941	rs13331198
942	rs9344031
943	rs2059110
944	cnvi0000862
945	rs11144641
946	rs10502506
947	rs9348260
948	rs7331644
949	rs10787637
950	rs9297912
951	rs5050
952	rs10112345
953	rs5930900
954	rs306496
955	rs10932875
956	rs4613146
957	rs6448283
958	cnvi0008265
959	rs6112671
960	rs11587248
961	rs10904751
962	rs2273482
963	rs10037757
964	rs1450514
965	rs763532
966	cnvi0008312
967	rs10509849
968	rs7282762
969	rs994667
970	rs9721232
971	rs3805025
972	rs6445959
973	cnvi0022841
974	rs12653139
975	rs622959
976	rs4495409
977	rs4244187
978	rs12909056
979	rs6127280
980	rs961562
981	rs10980391
982	rs2106949
983	rs16904010
984	rs1020611
985	rs2341214
986	rs1148331
987	rs1239333
988	rs1040404
989	rs4508087
990	rs4698079
991	rs1410225
992	rs17606253
993	rs4796407
994	rs7214679
995	rs7652954
996	rs746825
997	rs848619
998	rs10840065
999	rs1882961
1000	rs10921877
1001	rs2172706
1002	rs2666165
1003	rs10946563
1004	rs206605
1005	rs10508557
1006	rs12490225
1007	rs3795347
1008	rs10011691
1009	rs10499265
1010	rs12968725
1011	rs2453556
1012	rs7757483
1013	rs10022535
1014	rs1218346
1015	rs4459102
1016	rs1372613
1017	rs13072052
1018	rs6069767
1019	rs1493363
1020	rs8022992
1021	rs913648
1022	rs12494445
1023	rs7863519
1024	rs2644254
1025	rs11147593
1026	rs388570
1027	rs10509257
1028	rs780225
1029	rs11132350
1030	rs3092778
1031	rs11626446
1032	rs5014208
1033	rs9858042
1034	rs9637838
1035	rs1506169
1036	rs16978969
1037	rs281659
1038	rs17361886
1039	rs9381359
1040	rs4386941
1041	rs11980796
1042	rs1351382
1043	rs10079165
1044	rs2684794
1045	rs6480620
1046	rs10514419
1047	rs4332349
1048	rs7017745
1049	rs4545915
1050	rs2071789
1051	rs9322015
1052	cnvi0011277
1053	rs12800508
1054	rs248343
1055	rs10512791
1056	rs2148438
1057	rs1078598
1058	rs4268456
1059	rs8106763
1060	rs11204774
1061	rs9938659
1062	rs8001011
1063	rs1904060
1064	rs2191869
1065	rs246772
1066	rs11828934
1067	rs7612811
1068	rs397966
1069	rs2110035
1070	rs5939159
1071	rs4929918
1072	rs2692812
1073	rs28606519
1074	rs5021087
1075	rs4473777
1076	rs2474619
1077	rs1151403
1078	rs10504680
1079	rs17694984
1080	rs13361168
1081	cnvi0000728
1082	rs795347
1083	rs462055
1084	rs1995472
1085	cnvi0022803
1086	rs6930610
1087	rs4634718
1088	cnvi0015671
1089	rs11657731
1090	rs10415156
1091	cnvi0004809
1092	rs11810173
1093	rs16926000
1094	rs12488883
1095	rs10424927
1096	rs2181182
1097	rs10974071
1098	rs6809771
1099	rs10805347
1100	rs1578838
1101	rs560098
1102	rs6053442
1103	rs1341458
1104	rs4835278
1105	rs6569548
1106	rs2648690
1107	rs7011400
1108	rs1169302
1109	rs1128952
1110	rs11242786
1111	rs555779
1112	rs5933542
1113	rs11703802
1114	rs679563
1115	rs3746207
1116	cnvi0006968
1117	rs2549655
1118	rs1389644
1119	rs12247269
1120	rs683942
1121	rs1981392
1122	rs11564083
1123	cnvi0011280
1124	cnvi0013858
1125	rs3890747
1126	rs2466446
1127	cnvi0007890
1128	rs1560921
1129	rs1108460
1130	cnvi0022819
1131	rs10888585
1132	rs7907714
1133	rs9526290
1134	cnvi0019483
1135	cnvi0009002
1136	rs12641304
1137	rs939291
1138	cnvi0004913
1139	rs7862156
1140	rs10004459
1141	rs793291
1142	rs2805468
1143	cnvi0016940
1144	rs12145049
1145	rs2245195
1146	rs4562286
1147	rs1387596
1148	rs6995739
1149	rs7445348
1150	rs734475
1151	rs3005191
1152	rs7644823
1153	rs2506887
1154	rs533190
1155	rs11097730
1156	rs1890647
1157	cnvi0001940
1158	rs1441855
1159	cnvi0001479
1160	rs2147422
1161	rs12680797
1162	rs11708087
1163	rs35899341
1164	rs16924713
1165	rs11247105
1166	rs5973962
1167	rs4259160
1168	rs17137208
1169	rs7074840
1170	rs7689486
1171	rs10520770
1172	rs12401692
1173	rs13114604
1174	rs2900712
1175	rs438931
1176	rs2146079
1177	rs2018863
1178	rs867914
1179	rs2398893
1180	rs4680766
1181	rs10970527
1182	rs11870190
1183	rs4610731
1184	rs2697846
1185	rs6535579
1186	cnvi0020589
1187	rs12132178
1188	rs4686734
1189	rs1148757
1190	cnvi0001721
1191	rs34029
1192	cnvi0020262
1193	rs224484
1194	rs3091422
1195	rs6448693
1196	rs9398428
1197	rs2217788
1198	rs935543
1199	rs4659618
1200	rs10457817
1201	rs7978697
1202	cnvi0018619
1203	rs6826162
1204	rs3847560
1205	cnvi0022827
1206	rs1535694
1207	rs945032
1208	rs10010623
1209	rs1829737
1210	rs964751
1211	cnvi0011950
1212	rs3127637
1213	rs2659998
1214	rs11136458
1215	rs1983973
1216	rs10866058
1217	rs1787771
1218	rs10762678
1219	rs17053459
1220	rs7202122
1221	rs2211871
1222	rs11121676
1223	rs2726312
1224	rs3742800
1225	rs17127492
1226	rs7302135
1227	rs37854
1228	rs1434852
1229	rs12403816
1230	rs17039568
1231	rs1529418
1232	rs1457182
1233	cnvi0007704
1234	rs1999574
1235	rs2219964
1236	rs7693096
1237	rs1254178
1238	rs5936261
1239	rs9598891
1240	rs4570460
1241	rs2149178
1242	rs6792764
1243	rs3815612
1244	rs17156961
1245	rs2243581
1246	rs16840500
1247	rs10974343
1248	rs628419
1249	rs4793316
1250	rs2675494
1251	rs4879741
1252	rs11688848
1253	rs9429776
1254	cnvi0021508
1255	rs6013382
1256	rs1407184
1257	rs6696418
1258	rs4720630
1259	rs17234332
1260	rs17632458
1261	rs6980766
1262	rs10514129
1263	rs366663
1264	rs7026988
1265	cnvi0008960
1266	rs7519009
1267	cnvi0017132
1268	rs10802536
1269	rs2553722
1270	rs181606
1271	rs516536
1272	rs3123390
1273	rs1707273
1274	rs11644607
1275	rs11185141
1276	rs12451068
1277	rs603215
1278	cnvi0008297
1279	rs33484
1280	rs4756763
1281	rs7111246
1282	rs12485872
1283	rs1541289
1284	cnvi0017805
1285	rs7018646
1286	rs1883680
1287	rs7903206
1288	rs342541
1289	cnvi0011832
1290	rs6015829
1291	rs34986
1292	rs17737927
1293	rs10892286
1294	rs9470814
1295	rs1338912
1296	rs1105922
1297	rs7675351
1298	rs1116757
1299	rs486304
1300	rs202091
1301	rs300532
1302	rs11652402
1303	rs11007837
1304	rs1494965
1305	rs1919344
1306	rs3759217
1307	rs11928764
1308	cnvi0011812
1309	rs12528988
1310	rs7080775
1311	rs6865723
1312	rs4922188
1313	rs1335887
1314	rs1531134
1315	cnvi0018227
1316	rs9266515
1317	rs11664524
1318	rs11642615
1319	rs1548060
1320	rs10031235
1321	rs17029874
1322	rs7670452
1323	rs10837986
1324	rs12516561
1325	rs12604184
1326	rs316896
1327	rs11129149
1328	rs16967766
1329	rs2580188
1330	rs4469064
1331	rs4792517
1332	rs1521453
1333	rs11579791
1334	rs1037905
1335	rs1187798
1336	rs6065574
1337	rs3822262
1338	cnvi0004989
1339	rs2264235
1340	rs9554931
1341	rs2287105
1342	rs12362172
1343	rs12954468
1344	rs287418
1345	cnvi0016750
1346	rs1987929
1347	rs277422
1348	rs6532481
1349	rs2050907
1350	rs2162069
1351	rs9381118
1352	rs10131983
1353	rs941949
1354	rs6873372
1355	rs756757
1356	rs6477992
1357	rs2390732
1358	rs1366990
1359	rs7897452
1360	rs248448
1361	rs1211981
1362	rs3002307
1363	rs17767526
1364	rs415267
1365	cnvi0010898
1366	rs7123482
1367	rs10070379
1368	cnvi0021853
1369	rs17721275
1370	rs10237193
1371	cnvi0000276
1372	rs4558813
1373	rs6469794
1374	rs13098621
1375	rs7692217
1376	rs8036730
1377	rs11141246
1378	rs11721988
1379	rs11075565
1380	rs13085540
1381	rs13381162
1382	rs3773445
1383	rs10883790
1384	rs161450
1385	cnvi0000101
1386	rs12037323
1387	rs2497113
1388	rs12971265
1389	rs2941106
1390	rs1369918
1391	rs3821846
1392	rs9830266
1393	rs1879612
1394	rs17013577
1395	rs7514355
1396	rs2947742
1397	rs10006230
1398	rs1484167
1399	rs17478892
1400	rs2954233
1401	rs12420001
1402	rs10802682
1403	rs4705616
1404	rs1359931
1405	rs1416819
1406	rs6481640
1407	cnvi0015340
1408	rs10503661
1409	rs3774402
1410	rs11648589
1411	rs2040802
1412	rs9482518
1413	rs6905117
1414	cnvi0002318
1415	rs2824206
1416	rs2445176
1417	rs6565831
1418	rs2297077
1419	rs901146
1420	rs9833833
1421	rs2014842
1422	rs7635560
1423	rs10509106
1424	rs4798539
1425	rs2027155
1426	rs1196677
1427	rs2811258
1428	rs11256803
1429	rs6931199
1430	rs8102926
1431	rs4810165
1432	rs7829173
1433	rs2899666
1434	rs2987740
1435	cnvi0022811
1436	rs11195162
1437	rs10242782
1438	rs7101374
1439	rs1268602
1440	rs12036412
1441	rs430544
1442	rs1972947
1443	cnvi0018074
1444	cnvi0015766
1445	rs4693508
1446	cnvi0000127
1447	rs4528122
1448	rs7125807
1449	rs11240466
1450	cnvi0002088
1451	rs11141499
1452	rs3006744
1453	rs2683638
1454	rs6907681
1455	rs17063040
1456	rs10026666
1457	rs17596572
1458	rs174345
1459	rs821689
1460	rs8088014
1461	rs2513407
1462	rs7295770
1463	rs2898406
1464	rs7548864
1465	rs11589677
1466	rs6721210
1467	rs11130670
1468	rs668126
1469	rs10050072
1470	rs11811684
1471	rs7722612
1472	rs10223892
1473	rs16974940
1474	rs17213362
1475	rs9284410
1476	rs12588013
1477	rs195137
1478	rs12547761
1479	rs733122
1480	rs773546
1481	rs12556735
1482	rs2279651
1483	rs6021953
1484	cnvi0016290
1485	rs1845427
1486	rs4902049
1487	rs1452625
1488	rs10493673
1489	rs160919
1490	rs11758082
1491	cnvi0015319
1492	rs9654056
1493	rs4754573
1494	rs982354
1495	rs4457559
1496	rs9512503
1497	rs12282526
1498	rs2430389
1499	rs4696500
1500	rs1221554
1501	cnvi0014879
1502	rs11968846
1503	rs10220563
1504	rs1337604
1505	rs1019845
1506	rs2447859
1507	rs1473578
1508	rs548436
1509	rs196575
1510	rs7841870
1511	rs9584299
1512	rs4759334
1513	rs8019172
1514	rs1893213
1515	rs6419835
1516	rs6429094
1517	cnvi0022515
1518	rs2842889
1519	rs12681567
1520	rs2322557
1521	rs682639
1522	rs1570286
1523	rs1588518
1524	rs4955588
1525	rs5999073
1526	rs9829515
1527	rs7202238
1528	rs7460887
1529	rs905555
1530	rs4434655
1531	rs325993
1532	rs7195296
1533	rs2306192
1534	rs2807171
1535	rs12086463
1536	rs4594993
1537	rs708920
1538	rs12139634
1539	cnvi0000144
1540	rs7634335
1541	rs2339654
1542	rs16840306
1543	cnvi0009788
1544	rs1247583
1545	rs1997605
1546	rs171319
1547	rs1906492
1548	rs12946410
1549	rs1508453
1550	rs2369832
1551	rs9926684
1552	rs4988453
1553	rs4785061
1554	rs2504397
1555	rs2101506
1556	rs6539522
1557	rs4942028
1558	rs1465871
1559	rs172700
1560	rs4678551
1561	rs7176429
1562	rs4238055
1563	rs12118489
1564	rs10752768
1565	rs445658
1566	rs6018492
1567	rs412218
1568	cnvi0004963
1569	rs4583633
1570	rs13145188
1571	rs12603796
1572	rs2792574
1573	rs1452716
1574	rs4732901
1575	rs3804030
1576	rs9483275
1577	rs4055938
1578	rs17055965
1579	rs10924127
1580	rs2306263
1581	rs4470556
1582	rs1516980
1583	cnvi0002563
1584	rs6918855
1585	rs2013210
1586	rs11942914
1587	rs7704035
1588	rs10945405
1589	rs2889975
1590	rs712965
1591	rs2306499
1592	rs10212407
1593	rs12502919
1594	cnvi0002133
1595	rs7912767
1596	cnvi0022823
1597	rs6586619
1598	rs1899940
1599	rs7788361
1600	rs11054939
1601	rs12669558
1602	rs2091370
1603	rs11011236
1604	rs4923145
1605	rs6913036
1606	rs11864624
1607	rs7622113
1608	rs6706648
1609	rs4822276
1610	cnvi0022473
1611	rs12968116
1612	cnvi0002682
1613	rs4697525
1614	rs7629415
1615	rs1203860
1616	rs6984936
1617	rs11062678
1618	rs2796135
1619	rs6964225
1620	rs7194475
1621	rs10921198
1622	rs17083486
1623	rs6939166
1624	rs12669830
1625	rs916950
1626	rs6990880
1627	rs7681248
1628	rs12268542
1629	rs2815634
1630	rs4933929
1631	rs10516365
1632	rs10955311
1633	rs2814896
1634	rs1018368
1635	rs12356084
1636	rs1434452
1637	rs6567356
1638	rs4673194
1639	rs3770945
1640	rs4497566
1641	rs294018
1642	rs11934241
1643	rs31331
1644	rs7091871
1645	rs10789229
1646	cnvi0001977
1647	rs11583204
1648	rs12191369
1649	rs2377267
1650	rs1499890
1651	rs2748220
1652	rs9514742
1653	rs7745429
1654	cnvi0004427
1655	rs4854313
1656	rs6554133
1657	rs12122832
1658	rs2399880
1659	rs9297582
1660	rs589230
1661	rs1948709
1662	rs4846028
1663	rs2244500
1664	rs3011593
1665	rs17092217
1666	rs28826070
1667	rs1909022
1668	rs9395916
1669	rs9538482
1670	rs526061
1671	rs234676
1672	rs10801638
1673	rs1979368
1674	rs2118157
1675	rs1000198
1676	rs12012573
1677	rs11260725
1678	rs10927386
1679	rs2660141
1680	rs9810671
1681	rs13131257
1682	rs1013120
1683	rs806349
1684	rs7653440
1685	rs200624
1686	cnvi0000570
1687	rs1406869
1688	rs9297349
1689	rs9321350
1690	rs730901
1691	rs1832218
1692	rs13251780
1693	rs9914449
1694	rs6482353
1695	cnvi0000121
1696	rs3128570
1697	rs1495591
1698	rs2357287
1699	rs17022978
1700	rs8086609
1701	rs268852
1702	rs7108385
1703	rs13299148
1704	rs11929440
1705	rs7842129
1706	rs6550666
1707	rs953680
1708	rs873227
1709	rs8047835
1710	rs3849666
1711	rs11989219
1712	rs12888274
1713	rs580298
1714	cnvi0022820
1715	rs179615
1716	rs1535060
1717	rs6425420
1718	rs6745316
1719	rs1320158
1720	rs17450634
1721	rs4072287
1722	rs12624806
1723	rs2770191
1724	rs2282293
1725	rs2196438
1726	cnvi0017024
1727	rs4797256
1728	rs2291669
1729	rs1430893
1730	rs2962247
1731	rs676389
1732	rs338251
1733	rs9948175
1734	rs1326638
1735	rs939310
1736	rs9352611
1737	rs10799004
1738	rs6505669
1739	rs6725878
1740	rs199587
1741	rs9321987
1742	rs6699706
1743	rs9548783
1744	rs11583178
1745	rs983534
1746	rs11988651
1747	rs17110984
1748	rs1683760
1749	rs17677630
1750	rs11741260
1751	rs4798656
1752	rs3843671
1753	rs2043080
1754	rs11745574
1755	cnvi0018013
1756	rs12620804
1757	rs10643
1758	rs10513906
1759	cnvi0020169
1760	rs17764371
1761	rs4276238
1762	rs3794503
1763	rs17269851
1764	rs3821447
1765	rs2066028
1766	rs2906652
1767	rs9650568
1768	rs1343292
1769	cnvi0010399
1770	rs13177258
1771	rs7767143
1772	rs10872099
1773	rs2120436
1774	rs7101167
1775	rs6818579
1776	rs7908374
1777	rs1930293
1778	rs1438329
1779	rs7721823
1780	rs2246259
1781	rs1925609
1782	rs17079910
1783	rs1509714
1784	rs12252469
1785	rs582052
1786	rs521430
1787	rs2289938
1788	rs11209136
1789	rs10753265
1790	rs9276900
1791	rs7668702
1792	rs12131309
1793	rs1011476
1794	rs1430340
1795	rs4431873
1796	cnvi0008965
1797	rs6944795
1798	rs11763287
1799	rs9907633
1800	rs1217800
1801	rs9694733
1802	rs7699742
1803	rs529949
1804	rs6651619
1805	rs6445047
1806	rs4317674
1807	rs6665637
1808	rs7990200
1809	rs1902716
1810	rs13031455
1811	rs369522
1812	rs10513808
1813	rs11210628
1814	rs10087333
1815	rs11875350
1816	rs7523508
1817	rs693833
1818	rs1551522
1819	rs764424
1820	rs804843
1821	rs11800820
1822	rs829311
1823	rs4132510
1824	cnvi0011807
1825	rs12413410
1826	rs10864439
1827	rs4075566
1828	rs7191284
1829	rs373648
1830	rs1770555
1831	rs4899146
1832	rs6790146
1833	cnvi0006995
1834	rs11745439
1835	rs10091402
1836	rs1941987
1837	rs3749404
1838	cnvi0001066
1839	rs12993516
1840	rs6822254
1841	rs2499742
1842	rs2781402
1843	rs1389504
1844	rs16865267
1845	rs6804610
1846	rs9374668
1847	rs11212182
1848	rs12024374
1849	rs2565002
1850	rs6781879
1851	rs1187252
1852	rs795443
1853	rs7681966
1854	rs13254513
1855	rs2618402
1856	rs16874174
1857	rs7061618
1858	rs787497
1859	rs10494387
1860	cnvi0022807
1861	rs12489970
1862	rs2300780
1863	cnvi0007972
1864	rs4509106
1865	rs10492391
1866	rs12452344
1867	rs7197841
1868	rs10979836
1869	rs974073
1870	rs1401777
1871	rs17803662
1872	cnvi0018491
1873	rs16904092
1874	rs6683160
1875	rs941648
1876	rs6802418
1877	rs174293
1878	rs4767535
1879	rs810896
1880	rs12433651
1881	rs1581688
1882	rs2029322
1883	rs17006788
1884	rs10924293
1885	rs1339563
1886	rs4738088
1887	cnvi0002851
1888	cnvi0022786
1889	rs5028114
1890	rs12140865
1891	rs463661
1892	rs7593799
1893	rs11579424
1894	rs7971558
1895	rs2052701
1896	rs7897231
1897	rs11627074
1898	rs2311321
1899	rs10865682
1900	rs475528
1901	rs10451516
1902	rs1549681
1903	rs10223066
1904	rs2513951
1905	rs2888542
1906	rs866255
1907	rs10195794
1908	rs10786978
1909	rs16876489
1910	rs13357969
1911	rs274082
1912	cnvi0022829
1913	rs1338348
1914	rs2834109
1915	rs1204983
1916	rs918238
1917	rs4732354
1918	rs13052593
1919	rs13048252
1920	rs2060571
1921	rs7236531
1922	rs7953718
1923	rs5013178
1924	rs1249875
1925	rs2120959
1926	rs6874731
1927	rs247239
1928	rs885420
1929	rs1456645
1930	rs8189213
1931	rs3117098
1932	rs3749022
1933	rs918484
1934	rs797145
1935	rs5752207
1936	rs12324262
1937	rs11861487
1938	rs3766377
1939	rs894565
1940	rs623950
1941	rs1427611
1942	rs2924784
1943	rs6517174
1944	rs7187808
1945	rs12040162
1946	cnvi0020248
1947	rs1008975
1948	rs7809
1949	rs1906198
1950	rs11073390
1951	rs4950937
1952	rs12348363
1953	rs2126337
1954	rs1371021
1955	rs5760401
1956	rs4844573
1957	rs2800025
1958	cnvi0004820
1959	cnvi0010361
1960	rs6731569
1961	rs11233465
1962	rs1076974
1963	rs12427789
1964	cnvi0018203
1965	cnvi0017690
1966	rs11944685
1967	rs7628719
1968	rs2112957
1969	rs10748663
1970	rs6704162
1971	rs1592035
1972	rs1829731
1973	rs285584
1974	rs4926992
1975	rs7601633
1976	rs1144379
1977	rs10100440
1978	rs3123697
1979	rs10508804
1980	rs894770
1981	cnvi0023195
1982	rs2836
1983	rs9470187
1984	rs10159010
1985	rs2632601
1986	rs11632930
1987	rs12002358
1988	cnvi0012906
1989	rs2980817
1990	rs3859123
1991	rs6650084
1992	rs6577395
1993	rs7074390
1994	rs2469608
1995	rs10853788
1996	rs10274328
1997	rs10005846
1998	rs912410
[truncated: 42,933 more rows]
