# Supplementary material for: Copy Number Variation Pattern for Discriminating MACROD2 States of Colorectal Cancer Subtypes
Source: Front Bioeng Biotechnol. 2019 Dec 19;7:407. doi: 10.3389/fbioe.2019.00407 (PMC6930883; doi:10.3389/fbioe.2019.00407)
Supplement: Table S3 — Ranked features with MaxRel scores for MACROD2 status with BAF. [file Table_3.XLSX]

## Sheet: Sheet1
Table S3. Ranked features with MaxRel scores for MACROD2 status with BAF
Order	Feature
1	rs5926351
2	rs12077763
3	rs7053444
4	rs988213
5	rs3112594
6	rs7056974
7	rs1264782
8	rs6527938
9	rs10826501
10	rs4358067
11	rs16839817
12	rs6495930
13	rs6518266
14	rs7828540
15	rs734684
16	rs11000436
17	rs2235176
18	rs2269954
19	rs9838647
20	rs5925006
21	rs12130232
22	rs2827992
23	rs2474279
24	rs4887443
25	rs6064572
26	rs5911744
27	rs7911500
28	rs1998981
29	rs2673555
30	rs1330226
31	rs1734484
32	rs11191688
33	rs12012177
34	rs13181561
35	rs1995733
36	rs6527976
37	rs4284952
38	rs6743559
39	rs1718049
40	rs2117152
41	rs2130014
42	rs6622126
43	rs891903
44	rs6790048
45	rs17744726
46	rs13326191
47	rs34596641
48	rs7974729
49	rs9869954
50	rs10835128
51	rs1898744
52	cnvi0016741
53	rs11210860
54	rs724489
55	rs6635446
56	rs187117
57	rs5927282
58	rs7208434
59	rs6473539
60	rs2393369
61	rs39770
62	rs2819751
63	rs12478033
64	rs1536034
65	cnvi0006932
66	rs12389766
67	rs1523558
68	rs3859913
69	rs16919333
70	rs2285633
71	rs271321
72	rs2286948
73	rs3011731
74	rs7663207
75	rs4899362
76	rs17779675
77	rs13009814
78	rs2038668
79	rs10485518
80	rs4696450
81	rs2121794
82	rs524376
83	rs1404390
84	rs5012030
85	rs4800686
86	rs1029262
87	rs1053840
88	rs6932267
89	rs1346558
90	rs1438959
91	rs17141917
92	rs1883833
93	rs953166
94	rs12845174
95	rs1056772
96	rs9847678
97	rs11167794
98	rs4338381
99	rs2247645
100	rs4830888
101	rs12621088
102	rs16959883
103	rs1231461
104	rs3796716
105	rs1258276
106	rs17394135
107	rs8036661
108	rs2961393
109	rs4436739
110	rs1347901
111	rs4867662
112	rs11685714
113	rs7588022
114	rs5926715
115	rs1246813
116	rs2413359
117	rs1468494
118	rs1380996
119	rs12895468
120	rs3108397
121	rs6814782
122	rs12643070
123	rs4885537
124	rs2029274
125	rs948322
126	rs9504431
127	rs325874
128	rs317894
129	rs1901090
130	rs741554
131	rs1108444
132	rs7800262
133	rs1288869
134	rs13122733
135	rs6681222
136	rs6622130
137	rs1506280
138	rs2041287
139	rs1541103
140	rs5971559
141	rs2346007
142	rs6110500
143	rs1362089
144	rs2281860
145	rs3734387
146	rs2473729
147	rs11685409
148	rs9693412
149	rs3132267
150	rs1785928
151	rs434772
152	rs12833767
153	rs5970154
154	rs725660
155	rs574946
156	rs459656
157	rs5960060
158	rs748752
159	rs7642017
160	rs8139187
161	rs6620226
162	rs4564167
163	rs11061311
164	cnvi0022071
165	rs7056936
166	rs1947811
167	rs7221979
168	rs4810553
169	rs832581
170	rs13128058
171	rs17674253
172	rs12365614
173	rs914238
174	rs9900242
175	rs10501454
176	rs3752785
177	rs261532
178	rs4804287
179	rs1900621
180	rs4375154
181	rs2276129
182	rs13254180
183	rs1420598
184	rs966457
185	rs815863
186	rs6520278
187	rs2203943
188	rs10014431
189	rs13117055
190	rs13304408
191	rs962793
192	rs10277542
193	rs2864
194	rs9828652
195	rs6693417
196	rs5958896
197	rs7064132
198	rs2279790
199	rs2206547
200	rs961417
201	rs12907082
202	rs6418480
203	rs10764260
204	rs3843363
205	rs9803673
206	rs8066817
207	rs6622128
208	rs15282
209	rs503720
210	rs10821808
211	rs1422780
212	rs17604893
213	rs600455
214	rs10505848
215	rs1533686
216	rs4800678
217	rs2073382
218	rs11725152
219	rs7310431
220	rs5937054
221	rs10512734
222	rs6766732
223	rs3213989
224	rs7682241
225	rs1128175
226	rs7232961
227	rs4672495
228	rs12591800
229	rs6628742
230	rs4523664
231	rs5972342
232	rs1480967
233	rs6537402
234	rs13251378
235	rs9842151
236	rs11685678
237	rs2312610
238	rs4296412
239	rs12524707
240	rs1977676
241	cnvi0006782
242	rs1446445
243	rs4689011
244	rs2541497
245	rs35293056
246	rs8081911
247	rs1439381
248	rs1865819
249	rs13030618
250	rs3744580
251	rs6506251
252	rs2528600
253	rs469722
254	rs4291856
255	rs3799386
256	rs10509958
257	rs6641352
258	rs4562898
259	rs282494
260	rs1993392
261	rs1925081
262	rs9815775
263	rs1005351
264	rs3754941
265	rs12647577
266	rs3747394
267	rs7668220
268	rs3010344
269	rs1438383
270	rs267972
271	rs13140529
272	rs10855652
273	rs7576705
274	rs2005574
275	rs7574002
276	rs10914625
277	rs17213127
278	rs3935724
279	rs10937735
280	rs4887316
281	rs9953857
282	rs10461699
283	rs6802458
284	rs12040764
285	rs1551479
286	rs1370463
287	rs2563136
288	rs4944127
289	rs2093525
290	rs10162630
291	rs1033594
292	rs1523540
293	rs33330
294	rs9261592
295	rs297012
296	rs2044962
297	rs4626108
298	rs1589702
299	rs7201008
300	rs5963085
301	rs7539441
302	rs7177152
303	rs11151522
304	rs2519681
305	rs2406669
306	rs813782
307	rs7211270
308	rs10736156
309	rs2640683
310	rs2283708
311	rs7702532
312	rs2071518
313	rs6622123
314	rs4625083
315	rs7908585
316	rs2986014
317	rs6492031
318	rs12755237
319	rs2803881
320	rs1507949
321	rs10807892
322	rs1548029
323	rs13099522
324	rs12333032
325	rs10060486
326	rs3788329
327	rs7879285
328	rs1953796
329	rs11734022
330	rs305080
331	rs2409805
332	rs11059892
333	rs4763417
334	rs2057831
335	rs5018990
336	rs17813652
337	rs482388
338	rs4233436
339	rs9880831
340	rs1449979
341	rs11210869
342	rs4807476
343	rs7816051
344	rs3768850
345	rs1491631
346	rs2280941
347	rs10179954
348	rs1473811
349	rs10878505
350	rs793639
351	rs7505635
352	rs1489024
353	rs3846232
354	cnvi0021319
355	rs7963143
356	rs7916248
357	rs715803
358	rs4768412
359	rs2152319
360	rs7123104
361	rs3131811
362	rs2070358
363	rs1729851
364	rs798937
365	rs1217466
366	rs6746949
367	rs6546647
368	rs4898235
369	rs10502414
370	rs8044488
371	rs7400267
372	rs2489646
373	rs7059239
374	rs179996
375	rs12565229
376	rs6069903
377	rs10110481
378	rs2220513
379	rs7884919
380	rs2767729
381	rs4130818
382	rs555513
383	rs954824
384	rs13145086
385	rs13029846
386	rs1623958
387	rs3738814
388	rs9861237
389	rs2804344
390	rs1873724
391	rs2106070
392	rs2048651
393	rs2452386
394	rs10911474
395	rs12703600
396	rs7216414
397	rs2427870
398	rs7838940
399	rs4454042
400	rs7136406
401	rs4237157
402	rs3010348
403	rs4954410
404	rs819783
405	rs3743607
406	rs1465089
407	rs6485865
408	rs7610478
409	rs4833144
410	rs466272
411	rs1042009
412	rs7840842
413	rs10828725
414	rs1174939
415	rs37630
416	rs959219
417	rs12449512
418	rs1919295
419	rs6611279
420	rs7569407
421	rs9567132
422	rs1278302
423	rs2202957
424	rs4888121
425	rs2839311
426	rs1996617
427	rs9866364
428	rs9286062
429	rs176035
430	rs976207
431	rs2174583
432	rs826578
433	rs3808606
434	rs652061
435	rs1157741
436	rs561440
437	rs11130678
438	rs3747393
439	rs717022
440	rs10908753
441	rs277035
442	rs329747
443	rs2302740
444	rs2971575
445	rs4627373
446	rs5954074
447	rs9825063
448	rs4779314
449	rs1863956
450	rs4494791
451	rs3950432
452	rs6074037
453	rs1062004
454	rs12088155
455	rs1714701
456	rs1151471
457	rs4844367
458	rs4456126
459	rs6965542
460	rs4827683
461	rs11885038
462	rs160765
463	rs6710287
464	rs10016963
465	rs2356918
466	rs817377
467	rs5011256
468	rs2209550
469	rs12323047
470	rs4938493
471	rs2180184
472	rs10845715
473	rs1869156
474	rs13132985
475	rs1216870
476	rs12137714
477	rs10755924
478	rs12448378
479	rs8127311
480	rs217509
481	rs863955
482	rs1453857
483	rs8109951
484	rs9948620
485	rs1028436
486	rs12440126
487	rs3935472
488	rs4821423
489	rs9792834
490	rs2381121
491	rs13278616
492	rs4930785
493	rs12252456
494	rs17161791
495	rs9866738
496	rs4472462
497	rs11656352
498	rs12459140
499	rs2276123
500	rs5971869
501	rs32217
502	rs13387662
503	rs7026175
504	rs984668
505	rs1111850
506	rs2477427
507	rs3125734
508	rs10951520
509	rs2876761
510	rs6634456
511	rs4346911
512	rs2752972
513	rs555292
514	rs1501811
515	rs10503303
516	rs2565253
517	rs1331306
518	rs1563400
519	rs12469092
520	rs4797824
521	rs13065558
522	rs916694
523	rs925337
524	rs12948671
525	rs2063243
526	rs280098
527	rs3013496
528	rs6750326
529	rs2328715
530	rs730354
531	rs9863981
532	rs11933833
533	rs7312272
534	rs922939
535	rs1136448
536	rs1805126
537	rs7766508
538	rs9960998
539	rs1982988
540	rs1346019
541	rs257821
542	rs12557773
543	rs2495312
544	rs6069921
545	rs774380
546	rs2227800
547	rs4522364
548	rs1471182
549	rs2294575
550	rs9786102
551	rs6498011
552	rs11164544
553	rs2833628
554	rs1331006
555	rs1858095
556	rs4831610
557	rs4516860
558	rs2779110
559	rs17104042
560	rs4849105
561	rs4544283
562	rs2631874
563	rs913465
564	rs2027530
565	rs9450765
566	rs746477
567	rs2191952
568	rs7215208
569	rs610492
570	rs2556750
571	rs12940226
572	rs9521095
573	rs10882763
574	rs10140768
575	rs9849779
576	rs9512257
577	rs3909811
578	rs16948354
579	rs1264768
580	rs10761515
581	rs866976
582	rs8109866
583	rs1562617
584	rs205847
585	rs3809161
586	rs11865528
587	rs10439449
588	rs5908052
589	rs4288398
590	rs7985670
591	rs4358597
592	rs10735621
593	rs1387910
594	rs7305054
595	cnvi0015730
596	rs7234040
597	rs906216
598	rs6949296
599	rs984999
600	rs10930161
601	rs5975489
602	rs556439
603	rs1299704
604	rs10205909
605	rs6075340
606	rs4836797
607	rs12549858
608	rs2727905
609	rs6540619
610	rs4671356
611	rs1547960
612	rs901669
613	rs2513237
614	rs34566675
615	rs11164665
616	rs11747249
617	rs9672254
618	rs1612154
619	rs11587924
620	rs462065
621	rs738353
622	rs6834231
623	rs3866247
624	rs2882820
625	rs10977409
626	rs6444435
627	rs2019508
628	rs1795656
629	rs2255831
630	rs13099398
631	rs7195828
632	rs4844177
633	rs1324889
634	rs7739034
635	rs1910350
636	rs1686486
637	rs11257857
638	rs280113
639	rs722395
640	rs1382056
641	rs11877669
642	rs9892293
643	rs17473802
644	rs3757155
645	rs3792439
646	rs2121565
647	rs9964928
648	rs10515025
649	rs11013292
650	rs10239340
651	rs11583804
652	rs7569837
653	rs1697478
654	rs4349188
655	rs13398693
656	rs759507
657	rs4002
658	rs11735705
659	rs2552963
660	rs9618937
661	rs6975953
662	rs10403345
663	rs8103278
664	rs2680310
665	rs4708652
666	rs6984900
667	rs4072094
668	rs1335631
669	rs1420597
670	rs5917027
671	rs2061191
672	rs1543427
673	rs1002922
674	rs8034284
675	rs722350
676	rs1895515
677	rs2240268
678	rs11669716
679	rs1458062
680	rs947889
681	rs10483486
682	rs1445728
683	rs3786266
684	rs9942159
685	rs7300268
686	rs1499904
687	rs7726585
688	rs6036176
689	rs566750
690	rs4813485
691	rs7474444
692	rs13136900
693	rs3790506
694	rs7736710
695	rs1111471
696	rs13065635
697	rs9486103
698	rs271084
699	rs6878883
700	rs2449178
701	rs6491134
702	rs263651
703	rs2194511
704	rs10197773
705	rs12249377
706	rs1454883
707	rs2707521
708	rs2929305
709	rs2396220
710	rs832574
711	rs1915364
712	rs4134051
713	rs9567032
714	rs2851517
715	rs12689734
716	rs10808266
717	rs7683061
718	rs3018667
719	rs2660034
720	rs1756339
721	rs2166824
722	rs17484454
723	rs17216768
724	rs7587424
725	rs282381
726	rs1630986
727	rs7785757
728	rs9299084
729	rs650258
730	rs824931
731	rs2562930
732	rs6580
733	rs1861421
734	rs4804840
735	rs17793056
736	rs961103
737	rs1528667
738	rs7956721
739	rs11590812
740	rs1585920
741	rs4859682
742	rs12490225
743	rs5955619
744	rs11265323
745	rs1521177
746	rs13178497
747	rs10500646
748	rs1000073
749	rs11638323
750	rs140616
751	rs1140809
752	rs7922745
753	rs2295926
754	rs1147372
755	rs7304484
756	rs2877439
757	rs4805677
758	rs941671
759	rs736339
760	rs7586743
761	rs213366
762	rs2998285
763	rs10878098
764	rs2337957
765	rs3752075
766	rs4811713
767	rs1941633
768	rs10982360
769	rs2376280
770	rs10105530
771	rs4662202
772	rs9327401
773	rs1539823
774	rs7254018
775	rs6569648
776	rs10920338
777	rs9938623
778	rs6066201
779	rs2171897
780	rs7193915
781	rs11155509
782	rs9364628
783	rs12889345
784	rs294983
785	rs8142049
786	rs11934913
787	rs4268090
788	rs6564605
789	rs1340330
790	rs13015492
791	rs4954745
792	rs35617575
793	rs7613818
794	rs929765
795	rs12148810
796	rs7772351
797	rs6517119
798	rs756852
799	rs5759742
800	rs1332773
801	rs6903123
802	rs250145
803	rs892761
804	rs10111291
805	rs2735107
806	rs11129006
807	rs11051061
808	rs4836064
809	rs1669891
810	rs593560
811	rs1570287
812	rs2548373
813	rs11576745
814	rs973767
815	rs2905931
816	rs1865235
817	rs178724
818	rs2905986
819	rs1722560
820	rs4495109
821	rs4738202
822	rs6819498
823	rs2566660
824	rs4076903
825	rs9875732
826	rs3010758
827	rs12498670
828	rs7935021
829	rs13295153
830	rs6036192
831	rs13076013
832	rs10810235
833	rs9537477
834	rs8030039
835	rs9672965
836	rs11058379
837	rs9308457
838	rs2249047
839	rs11633230
840	rs1787531
841	rs2854521
842	rs1798138
843	rs9579025
844	rs514995
845	rs12767790
846	rs9516216
847	rs8270
848	rs7643438
849	rs1439050
850	rs1363258
851	rs1924834
852	rs10120934
853	rs4974389
854	rs754539
855	rs2627336
856	rs12912727
857	rs7640361
858	rs17466259
859	rs1914009
860	rs6778567
861	rs147968
862	rs4343763
863	rs10834062
864	rs7864397
865	rs718254
866	rs4639696
867	rs2719710
868	rs1412444
869	cnvi0004895
870	rs1545773
871	rs7533733
872	rs11236561
873	rs12129636
874	rs13087596
875	rs1488897
876	rs911761
877	rs12650378
878	rs12120788
879	rs11635863
880	rs772160
881	rs2343486
882	rs526200
883	rs7679234
884	rs10261458
885	rs7981035
886	rs2433363
887	rs4764487
888	rs1860057
889	rs1940143
890	rs1472324
891	rs13166467
892	rs7908765
893	rs2320375
894	rs4668909
895	rs4924192
896	rs890644
897	rs8054893
898	rs10139518
899	rs11799111
900	rs973207
901	rs2257128
902	rs2457100
903	rs1605504
904	rs10824594
905	rs7717132
906	rs10800775
907	rs3731683
908	rs385940
909	rs1524160
910	rs1475563
911	rs2207542
912	rs6040901
913	rs4695372
914	rs1844934
915	rs7279991
916	rs739545
917	rs9291240
918	rs4245266
919	rs2519630
920	rs11018127
921	rs6111177
922	rs12438149
923	rs2470531
924	rs564250
925	rs12060048
926	rs11650318
927	rs17529740
928	rs498363
929	rs4748341
930	rs263650
931	rs7555638
932	rs17246840
933	rs3860707
934	rs1160674
935	rs2648228
936	rs1654543
937	rs259498
938	rs4868133
939	rs11665232
940	rs7997322
941	rs4865393
942	rs10164492
943	rs5021082
944	rs6578213
945	rs2400695
946	rs1204997
947	rs2908879
948	rs11577512
949	rs7782781
950	rs10282303
951	rs2285801
952	rs306202
953	rs4548690
954	rs509064
955	rs1932131
956	rs7104568
957	rs10931481
958	rs654781
959	rs1688021
960	rs855987
961	rs573775
962	rs2871275
963	rs1867533
964	rs4695289
965	rs2162231
966	rs34262498
967	rs500600
968	rs6739249
969	rs2889678
970	rs1295085
971	rs6707998
972	cnvi0012539
973	rs9339
974	rs10141611
975	rs4918760
976	rs12757542
977	rs9315143
978	rs7975671
979	rs896555
980	rs6778204
981	rs1869829
982	rs10146416
983	rs13248449
984	rs9831960
985	rs6940020
986	rs12188389
987	rs3865390
988	rs2574171
989	rs2259067
990	rs9810397
991	rs2329648
992	rs248008
993	rs4879869
994	rs4884464
995	rs166868
996	rs11620516
997	rs8036796
998	rs12002964
999	rs911078
1000	rs2121304
1001	rs4557258
1002	rs1867467
1003	rs7500432
1004	rs958648
1005	rs7921420
1006	rs1392535
1007	rs13172353
1008	rs4706289
1009	rs10733512
1010	rs9929482
1011	rs7534833
1012	rs6943595
1013	rs1522229
1014	rs4893208
1015	rs1021888
1016	rs1859020
1017	rs7747134
1018	rs1718483
1019	rs2656285
1020	rs4835913
1021	rs12500979
1022	rs9298846
1023	rs11929934
1024	rs3826322
1025	rs906215
1026	rs267939
1027	rs1484125
1028	rs1093309
1029	rs1894662
1030	rs751262
1031	rs227435
1032	rs7254507
1033	rs1370823
1034	rs10257437
1035	cnvi0004196
1036	rs4419296
1037	rs17794637
1038	rs762178
1039	rs6864076
1040	rs2517715
1041	rs3901939
1042	rs177138
1043	rs8056488
1044	rs468754
1045	rs9349391
1046	rs10244983
1047	rs925343
1048	rs4311217
1049	rs9288993
1050	rs4733263
1051	rs10212434
1052	rs2695445
1053	rs1615935
1054	rs2557307
1055	rs6656554
1056	rs2187213
1057	rs10086641
1058	rs10999626
1059	rs2478151
1060	rs2998164
1061	rs12149635
1062	rs12579577
1063	rs11132124
1064	rs9517416
1065	rs6081901
1066	rs10766603
1067	rs319299
1068	rs8013473
1069	rs2804334
1070	rs4656611
1071	rs11635675
1072	rs12104832
1073	rs1441910
1074	rs12548263
1075	rs3825876
1076	rs3787146
1077	rs10022525
1078	rs7689213
1079	rs7227093
1080	rs2723854
1081	rs4245747
1082	rs11133500
1083	rs1654520
1084	rs2001610
1085	rs9506325
1086	rs11793130
1087	rs817126
1088	rs206194
1089	rs12897276
1090	rs4269551
1091	rs2535084
1092	rs10133968
1093	rs17779293
1094	rs1869453
1095	rs2670930
1096	rs2578162
1097	rs1488484
1098	rs7028146
1099	rs602934
1100	rs7208143
1101	rs9860157
1102	rs1886751
1103	rs10896
1104	rs545584
1105	rs1391129
1106	rs1870990
1107	rs217259
1108	rs12718836
1109	rs301720
1110	rs3732530
1111	rs2864665
1112	rs1519588
1113	rs4925650
1114	rs2110179
1115	rs4379787
1116	rs10153801
1117	rs34160750
1118	rs11745195
1119	rs4490085
1120	rs2106303
1121	rs6798348
1122	rs9518772
1123	rs4567639
1124	rs478425
1125	rs473191
1126	rs2165846
1127	rs4599742
1128	rs10206976
1129	rs12205864
1130	rs1432175
1131	rs202873
1132	rs10916176
1133	rs1525079
1134	rs12433651
1135	rs12804375
1136	rs7290901
1137	rs6452470
1138	rs5985129
1139	rs2285459
1140	rs958614
1141	rs11027083
1142	rs2557061
1143	rs2151322
1144	rs11217941
1145	rs4291240
1146	rs1459892
1147	rs4704801
1148	rs160766
1149	rs843726
1150	rs1335178
1151	rs13094115
1152	rs3130391
1153	rs2717926
1154	rs989578
1155	rs2129818
1156	cnvi0016728
1157	rs4144165
1158	rs2506987
1159	rs2225265
1160	rs17679574
1161	rs11980720
1162	rs17339080
1163	rs2978521
1164	rs11677793
1165	rs12451920
1166	rs2392819
1167	rs2077790
1168	rs940052
1169	rs9833833
1170	rs1986734
1171	rs12559171
1172	rs504181
1173	rs10839714
1174	rs2374465
1175	rs7958678
1176	rs13096657
1177	rs7283473
1178	rs3097798
1179	rs2265046
1180	rs7335928
1181	rs1492054
1182	rs4541696
1183	rs4486861
1184	rs914925
1185	rs7557569
1186	rs4423607
1187	rs11824635
1188	rs7960176
1189	rs5936487
1190	rs17646218
1191	rs2240593
1192	rs7975828
1193	rs4388509
1194	rs11191692
1195	rs683180
1196	rs1718459
1197	rs7085850
1198	rs11680207
1199	rs2258726
1200	rs1461687
1201	rs10884639
1202	rs11873154
1203	rs12128329
1204	rs1516708
1205	rs9505957
1206	rs7242725
1207	rs6937168
1208	rs4496894
1209	rs10069929
1210	rs282372
1211	rs3754940
1212	rs1876356
1213	rs1332160
1214	rs457518
1215	rs1545444
1216	rs9885437
1217	rs1479993
1218	rs2272555
1219	rs8093607
1220	rs9954060
1221	rs1072755
1222	rs1795845
1223	rs9287725
1224	rs7169845
1225	rs4993477
1226	rs10822506
1227	rs10495376
1228	rs2463974
1229	rs7695920
1230	rs7713468
1231	rs2697823
1232	rs10820089
1233	rs3768029
1234	rs4894819
1235	rs9392997
1236	rs7230140
1237	rs10959648
1238	rs4412655
1239	rs4705227
1240	rs2234636
1241	rs391886
1242	rs16864594
1243	rs1023101
1244	rs1865648
1245	rs10872599
1246	rs2779600
1247	rs9512637
1248	rs4107135
1249	rs941427
1250	rs1450751
1251	rs1377042
1252	rs7754471
1253	rs35806
1254	rs10997260
1255	rs17306659
1256	rs486840
1257	rs2558690
1258	rs790531
1259	rs2650133
1260	rs4072226
1261	cnvi0002850
1262	rs1574114
1263	rs6558856
1264	rs7314141
1265	rs7839240
1266	rs3740643
1267	rs4561129
1268	rs6572905
1269	rs986183
1270	rs460182
1271	rs1442796
1272	rs2345994
1273	rs3813181
1274	rs9299535
1275	rs4937230
1276	rs11925875
1277	rs9439799
1278	rs1453129
1279	rs906831
1280	rs170511
1281	rs2050516
1282	rs11758274
1283	rs2745443
1284	rs9987202
1285	rs2839517
1286	rs9662967
1287	rs936236
1288	rs6835946
1289	rs4789519
1290	rs13431175
1291	rs10089016
1292	rs1726357
1293	rs2030384
1294	rs11604009
1295	rs3740382
1296	rs966366
1297	rs7776468
1298	rs3807723
1299	rs10428352
1300	rs11018019
1301	rs2834005
1302	rs9888034
1303	rs2755760
1304	rs574593
1305	rs9322991
1306	rs10964808
1307	rs318845
1308	rs1908199
1309	rs10449314
1310	rs3744050
1311	rs5904832
1312	rs6107648
1313	rs10008702
1314	rs448051
1315	rs6518299
1316	rs708916
1317	rs4709756
1318	rs4803848
1319	rs2343367
1320	rs9950834
1321	rs10257982
1322	rs4672991
1323	rs7148204
1324	rs10513413
1325	rs1796377
1326	rs1279795
1327	rs996249
1328	rs7837237
1329	rs1318822
1330	rs2565246
1331	rs7791991
1332	rs13358641
1333	rs2707653
1334	rs11130077
1335	rs3743501
1336	rs10830674
1337	rs12879130
1338	rs8053525
1339	rs1360451
1340	rs12681736
1341	rs3961919
1342	rs2172532
1343	rs6015982
1344	rs1925695
1345	rs541013
1346	rs12915289
1347	rs2820116
1348	rs1911338
1349	cnvi0016535
1350	rs9929414
1351	rs6446663
1352	rs4975593
1353	rs11252839
1354	rs2406067
1355	rs6029672
1356	rs2047057
1357	rs11669442
1358	rs752251
1359	rs7090646
1360	rs7803735
1361	rs9782928
1362	rs9825800
1363	rs10771158
1364	rs517374
1365	rs12570679
1366	rs2654212
1367	rs6545883
1368	rs814876
1369	rs1224671
1370	rs2274626
1371	rs712123
1372	rs4925088
1373	rs237616
1374	rs9912007
1375	rs189332
1376	rs2355193
1377	rs11676115
1378	rs12973285
1379	rs12525816
1380	rs1580239
1381	rs8032239
1382	rs13387224
1383	rs12513327
1384	rs1535682
1385	rs4947185
1386	rs7550536
1387	rs7334877
1388	rs2523887
1389	rs543650
1390	rs10957985
1391	rs6548817
1392	rs9834267
1393	rs10807949
1394	rs4709369
1395	rs738776
1396	rs1447449
1397	rs12353518
1398	rs6776709
1399	rs1438214
1400	rs4827678
1401	rs11205430
1402	rs735101
1403	rs647775
1404	rs725377
1405	rs605251
1406	rs10953236
1407	rs2530571
1408	rs3850186
1409	rs1324953
1410	rs2853009
1411	rs4864746
1412	rs3795055
1413	rs9834971
1414	rs10486867
1415	rs1913291
1416	rs17470247
1417	rs1383839
1418	rs2757386
1419	rs4246027
1420	rs2046091
1421	rs7908235
1422	rs1234212
1423	rs10415281
1424	rs11750316
1425	rs2089509
1426	rs2082580
1427	rs489508
1428	rs1422838
1429	rs1050631
1430	rs3769825
1431	rs7787498
1432	rs7338868
1433	rs10493310
1434	rs12238899
1435	rs1477809
1436	rs11730650
1437	rs11028621
1438	rs12433985
1439	rs1819769
1440	rs2558271
1441	rs12530461
1442	rs910064
1443	rs4732263
1444	rs7631979
1445	rs6048226
1446	rs7632519
1447	rs10091155
1448	rs10518837
1449	rs932012
1450	rs2502728
1451	rs1599711
1452	rs9353446
1453	rs2069459
1454	rs950206
1455	rs12092467
1456	rs11259186
1457	rs888064
1458	rs6480813
1459	rs32617
1460	rs6698436
1461	rs12534540
1462	rs1023880
1463	rs4709755
1464	rs4711228
1465	rs17520484
1466	rs381872
1467	rs4925260
1468	rs17831158
1469	rs2284922
1470	rs3129690
1471	rs1265156
1472	rs2566042
1473	rs7964583
1474	rs4432122
1475	rs12521633
1476	rs2038636
1477	rs1326004
1478	rs12981382
1479	rs6921170
1480	rs4745013
1481	rs1980836
1482	rs4702698
1483	rs1851390
1484	rs2078806
1485	rs763203
1486	rs9955264
1487	rs1906342
1488	rs2838704
1489	rs12917875
1490	rs2669318
1491	rs12494397
1492	rs7576937
1493	rs7754169
1494	rs4033704
1495	rs28749167
1496	rs9497824
1497	rs7755924
1498	rs3889248
1499	rs3776742
1500	rs2199234
1501	rs7766490
1502	rs4714034
1503	rs2085049
1504	rs748063
1505	rs2729356
1506	rs911970
1507	rs13400133
1508	rs13216165
1509	rs10833192
1510	rs2148921
1511	rs10481228
1512	rs4075073
1513	rs6766861
1514	rs9444479
1515	rs6980241
1516	cnvi0022332
1517	rs779107
1518	rs10736848
1519	rs872072
1520	rs10500292
1521	rs7557667
1522	rs3756345
1523	rs7612949
1524	rs4854097
1525	rs2002791
1526	rs13740
1527	rs4668911
1528	rs984576
1529	rs6425087
1530	rs6950574
1531	rs12196357
1532	rs6053183
1533	rs2325108
1534	rs2441381
1535	rs32121
1536	rs6796012
1537	rs919329
1538	rs7235847
1539	rs9608667
1540	rs11962670
1541	rs1567675
1542	rs6457164
1543	rs1537796
1544	rs4794378
1545	rs4411334
1546	rs2571037
1547	rs1271392
1548	rs7452342
1549	rs241430
1550	rs2224434
1551	rs2557397
1552	rs6736058
1553	rs1539822
1554	rs12446141
1555	rs17425876
1556	rs6727322
1557	rs11937087
1558	rs12042065
1559	rs2175480
1560	rs1982655
1561	rs911019
1562	rs2399554
1563	rs2359229
1564	rs7250773
1565	rs921449
1566	rs2112450
1567	rs1452096
1568	rs1473439
1569	rs2714589
1570	rs2041012
1571	rs4603502
1572	rs2619076
1573	rs856003
1574	rs7676944
1575	rs7949973
1576	rs7835868
1577	rs12806059
1578	rs1394618
1579	rs6487369
1580	rs2298419
1581	rs1639150
1582	rs9529311
1583	rs12039815
1584	rs7849833
1585	rs11595894
1586	rs3749271
1587	rs4689896
1588	rs12417523
1589	rs10516736
1590	rs17659822
1591	rs741664
1592	rs10512527
1593	rs10754690
1594	rs6609050
1595	rs3786066
1596	rs17437983
1597	rs2395483
1598	rs7076948
1599	rs7565134
1600	rs10992234
1601	rs7650561
1602	rs535479
1603	rs3783205
1604	rs857788
1605	rs2993987
1606	rs6556312
1607	rs1904170
1608	rs984402
1609	rs706615
1610	rs10511027
1611	cnvi0016212
1612	rs2843079
1613	rs1413710
1614	rs9635726
1615	rs10405562
1616	rs849026
1617	rs7797182
1618	rs35786038
1619	rs1078373
1620	rs1887402
1621	rs2013777
1622	rs11722603
1623	rs6837827
1624	rs958801
1625	rs12744501
1626	rs1750603
1627	rs988961
1628	rs35768594
1629	rs9953464
1630	rs2124581
1631	rs2021349
1632	rs3770722
1633	rs1487705
1634	rs1035246
1635	rs9928690
1636	rs6931945
1637	rs11876192
1638	rs793506
1639	rs12635403
1640	rs2457715
1641	rs2876140
1642	rs7433347
1643	rs2751905
1644	rs7929114
1645	rs722834
1646	rs7211315
1647	rs11126005
1648	rs11630468
1649	rs1928327
1650	rs1036277
1651	rs1458924
1652	rs2866627
1653	rs963012
1654	rs11218008
1655	rs306477
1656	rs4934268
1657	rs4411335
1658	rs10306
1659	rs7805482
1660	rs4658792
1661	rs7151065
1662	rs811333
1663	rs1853878
1664	rs974288
1665	rs884995
1666	rs4742659
1667	rs4707358
1668	rs4808408
1669	rs10037772
1670	rs6796340
1671	rs7095324
1672	rs9931911
1673	rs7640848
1674	rs188904
1675	rs9381225
1676	rs17526330
1677	rs11249395
1678	rs17733784
1679	rs2116585
1680	rs1355208
1681	rs11891588
1682	rs2487824
1683	rs12441502
1684	rs934048
1685	rs1608037
1686	rs6076798
1687	rs7528118
1688	rs7183458
1689	rs251069
1690	rs5917507
1691	rs988678
1692	rs17583915
1693	rs10179116
1694	rs816677
1695	rs1545969
1696	rs267973
1697	rs1145787
1698	rs2064721
1699	rs768073
1700	rs6838690
1701	rs10932725
1702	rs1492636
1703	rs883986
1704	rs4409627
1705	rs2815560
1706	rs721676
1707	rs213558
1708	rs1790022
1709	rs4464415
1710	rs3798579
1711	rs884124
1712	rs10823608
1713	rs10278980
1714	rs6712379
1715	rs10488374
1716	rs11690538
1717	rs653026
1718	rs34730797
1719	rs3786110
1720	rs10811872
1721	rs11970955
1722	rs12655436
1723	rs11798583
1724	rs12636066
1725	rs1442772
1726	rs1914854
1727	rs328399
1728	rs10800816
1729	rs10847694
1730	rs1585534
1731	rs7037849
1732	rs6838769
1733	rs11086760
1734	rs7856177
1735	rs2309377
1736	rs7544370
1737	rs7971880
1738	rs6890239
1739	rs2976929
1740	rs11727580
1741	rs2444498
1742	rs9302109
1743	rs17026582
1744	rs9885438
1745	rs1054940
1746	rs7158255
1747	rs1392196
1748	rs271119
1749	rs8073913
1750	rs161900
1751	rs17694111
1752	rs2029285
1753	rs4461043
1754	rs7288416
1755	rs10087419
1756	rs737452
1757	rs372349
1758	rs2188751
1759	rs4732890
1760	rs2240839
1761	rs6031415
1762	rs7324708
1763	rs883607
1764	rs2061192
1765	rs639652
1766	rs10204076
1767	rs762470
1768	rs356453
1769	rs4030630
1770	rs7302663
1771	rs12632916
1772	rs723919
1773	rs12901499
1774	rs215029
1775	rs11678646
1776	rs3857397
1777	rs3733250
1778	rs953221
1779	rs6077396
1780	rs6016987
1781	rs3922594
1782	rs3110564
1783	rs4980785
1784	rs2523469
1785	rs6461337
1786	rs872037
1787	rs11240790
1788	rs209914
1789	rs6786065
1790	rs6697575
1791	rs11782176
1792	rs1158815
1793	rs12122920
1794	rs7988528
1795	rs888930
1796	rs4464147
1797	rs7187614
1798	rs344951
1799	rs3130383
1800	rs10761977
1801	rs17573398
1802	rs4652366
1803	rs1950047
1804	rs2736372
1805	rs6962705
1806	rs886238
1807	rs6827240
1808	rs2088500
1809	rs7600563
1810	rs10893085
1811	rs836681
1812	rs1323995
1813	rs2610935
1814	rs17120736
1815	rs10778520
1816	rs4901392
1817	rs12500560
1818	rs2534985
1819	rs9518475
1820	rs7637094
1821	rs2975420
1822	rs10887787
1823	rs2673557
1824	rs3852936
1825	rs12128066
1826	rs665808
1827	rs836994
1828	rs7163817
1829	rs457639
1830	rs2522158
1831	rs6132542
1832	rs10918532
1833	rs2148261
1834	rs2216859
1835	rs17152935
1836	rs618513
1837	rs9568496
1838	rs2513207
1839	rs12766217
1840	rs798337
1841	rs1392592
1842	rs733632
1843	rs1868711
1844	rs3782545
1845	rs6557991
1846	rs2945230
1847	rs4899503
1848	rs3797207
1849	rs9301803
1850	rs1124736
1851	rs11635160
1852	rs2226023
1853	rs1467459
1854	rs1819291
1855	rs589281
1856	rs933240
1857	rs8182799
1858	rs6751052
1859	rs344130
1860	rs10255515
1861	rs1544392
1862	rs4675506
1863	rs1815579
1864	rs7239592
1865	rs708224
1866	rs4771754
1867	rs7834633
1868	rs4239366
1869	rs6028610
1870	rs7999017
1871	rs7088501
1872	rs10754960
1873	rs10494685
1874	rs28681306
1875	rs2900343
1876	rs7848109
1877	rs1521164
1878	500556
1879	rs6571174
1880	rs7873372
1881	rs280858
1882	rs13133181
1883	rs751553
1884	rs4984633
1885	rs1079199
1886	rs7136446
1887	rs5748926
1888	rs4574904
1889	rs2081297
1890	rs13422448
1891	cnvi0008649
1892	rs10511729
1893	rs9261543
1894	rs1933316
1895	rs2749817
1896	rs2256458
1897	rs2559041
1898	rs2646966
1899	rs11235559
1900	rs7617156
1901	rs7569588
1902	rs9784763
1903	rs7123997
1904	rs445337
1905	rs2571588
1906	rs2090660
1907	rs13001386
1908	rs13391356
1909	rs7517663
1910	rs1775940
1911	rs10505917
1912	rs12960864
1913	rs420444
1914	rs4838910
1915	rs768255
1916	rs474824
1917	rs6892681
1918	rs2472625
1919	rs12998618
1920	rs993099
1921	rs2578908
1922	rs1362534
1923	rs4479095
1924	rs28895001
1925	rs7741552
1926	rs1540707
1927	rs7220603
1928	rs1913940
1929	rs6454581
1930	rs7307031
1931	rs3918150
1932	rs4771987
1933	rs7678145
1934	rs953622
1935	rs2768975
1936	rs4833134
1937	rs17130
1938	rs4533359
1939	rs793627
1940	rs704445
1941	rs1173843
1942	rs7664163
1943	rs10445654
1944	rs1359780
1945	rs11641345
1946	rs5000643
1947	rs12105600
1948	rs2744074
1949	rs9374441
1950	rs8092320
1951	rs11759649
1952	rs12653139
1953	rs1011126
1954	rs2613675
1955	rs4688131
1956	rs7888015
1957	rs4663873
1958	rs12485278
1959	rs3770214
1960	rs17566820
1961	rs10431930
1962	rs8083346
1963	rs4762495
1964	rs5029471
1965	rs558709
1966	rs4566288
1967	rs138195
1968	rs6724305
1969	rs765977
1970	rs1471924
1971	rs2338679
1972	rs223599
1973	rs13305786
1974	rs7323166
1975	rs7529595
1976	rs2398966
1977	rs16871262
1978	rs2005390
1979	rs2772395
1980	rs6078856
1981	rs2051632
1982	rs1219531
1983	rs7559191
1984	rs7861316
1985	rs713468
1986	rs1101752
1987	rs4606022
1988	rs17216603
1989	rs264984
1990	rs10808358
1991	rs2785761
1992	rs11775217
1993	rs4374078
1994	rs2639889
1995	rs2917688
1996	rs17692246
1997	rs12261676
1998	rs6562520
[truncated: 18,841 more rows]
