# Supplementary material for: Copy Number Variation Pattern for Discriminating MACROD2 States of Colorectal Cancer Subtypes
Source: Front Bioeng Biotechnol. 2019 Dec 19;7:407. doi: 10.3389/fbioe.2019.00407 (PMC6930883; doi:10.3389/fbioe.2019.00407)
Supplement: Table S4 — Ranked features with MaxRel scores for MACROD2 status with LRR. [file Table_4.XLSX]

## Sheet: Sheet1
Table S4. Ranked features with MaxRel scores for MACROD2 status with LRR
Order	Feature
1	rs7262639
2	rs377201
3	rs431587
4	rs353147
5	rs392331
6	rs2423866
7	rs445945
8	rs585714
9	rs420561
10	rs6135314
11	rs435532
12	rs353149
13	rs11698155
14	rs453600
15	rs6034087
16	rs1408428
17	rs911637
18	rs2423864
19	rs438632
20	rs374149
21	rs353142
22	rs6131629
23	rs6042957
24	rs453626
25	rs199305
26	rs374192
27	rs407885
28	rs10485517
29	rs21140
30	rs11905679
31	rs6105342
32	rs373561
33	rs6079596
34	rs4140562
35	rs371365
36	rs6135329
37	rs369871
38	rs6079701
39	rs365516
40	rs4299400
41	rs454574
42	rs6042938
43	rs716316
44	rs11905979
45	rs409793
46	rs191615
47	rs6079537
48	rs383310
49	rs411944
50	rs6131626
51	rs6034010
52	rs6110458
53	rs173293
54	rs400378
55	rs6043010
56	rs6110505
57	rs6043091
58	rs984261
59	rs374363
60	rs6042929
61	rs377256
62	rs1998086
63	rs6042962
64	rs4814348
65	rs7264266
66	rs11087123
67	rs387318
68	rs444827
69	rs17357522
70	rs1461224
71	rs2104351
72	rs3932489
73	cnvi0015962
74	rs6074844
75	rs65567
76	rs6079611
77	rs372274
78	rs9969691
79	rs6042940
80	rs11699739
81	rs2423873
82	rs4487401
83	rs464232
84	rs17272940
85	rs6135268
86	rs175259
87	rs12845189
88	rs6074801
89	rs432033
90	rs6135305
91	rs377954
92	rs6110500
93	rs6079584
94	rs385770
95	rs6135296
96	rs7186798
97	rs6074839
98	rs465846
99	rs1475531
100	rs10068623
101	rs6110444
102	rs381723
103	rs383329
104	rs353146
105	rs7241111
106	rs2143245
107	rs4642818
108	rs463895
109	rs6135263
110	rs6043066
111	rs591448
112	rs6043088
113	rs10500528
114	rs421941
115	rs407097
116	rs6059298
117	rs6110510
118	rs16994918
119	rs6043125
120	rs2900712
121	rs2065558
122	rs449849
123	rs6074843
124	rs5904713
125	rs1040741
126	rs415134
127	rs6042970
128	rs4073661
129	rs6131640
130	rs7265620
131	rs8045040
132	rs970005
133	rs2423846
134	rs454900
135	rs1040742
136	rs6135362
137	rs17077518
138	rs204092
139	rs6110512
140	rs1322106
141	rs17317029
142	rs17293544
143	rs4490256
144	rs6079646
145	rs6577175
146	rs6135360
147	rs368380
148	cnvi0003228
149	rs1407327
150	rs1932951
151	rs16987616
152	rs389910
153	rs808924
154	rs1005412
155	rs6034046
156	rs124672
157	rs412108
158	rs35689892
159	rs4814329
160	rs543829
161	cnvi0021947
162	rs799179
163	rs13011654
164	rs1040740
165	rs199300
166	rs1040745
167	cnvi0003686
168	rs433463
169	rs1041606
170	rs1380709
171	rs1587989
172	rs6079567
173	rs6584608
174	rs6079705
175	rs11909413
176	rs16995022
177	cnvi0022510
178	rs12944446
179	rs1028542
180	rs645694
181	rs2025142
182	rs34529764
183	rs6131610
184	rs11953280
185	rs6079602
186	rs2765288
187	rs6079723
188	rs6135269
189	rs4458996
190	rs16995401
191	rs7406
192	rs7265566
193	rs2220475
194	rs1322112
195	rs10509852
196	rs919197
197	rs389171
198	rs2646636
199	rs204104
200	rs11874977
201	rs6034040
202	rs6608514
203	rs6042939
204	rs4810670
205	rs10485518
206	rs2851762
207	rs2100272
208	rs16990104
209	rs1348079
210	rs381053
211	rs10788861
212	rs17362002
213	rs2756251
214	rs6065517
215	rs944829
216	rs4950921
217	rs6135225
218	rs4814335
219	rs9949882
220	rs6079706
221	cnvi0009780
222	cnvi0003613
223	rs6712905
224	rs6074865
225	rs10858106
226	rs1049441
227	rs6079575
228	cnvi0020317
229	rs6079566
230	rs2244483
231	rs2319555
232	rs6079544
233	rs175276
234	rs4919683
235	rs206136
236	rs7066029
237	rs2836061
238	rs4786125
239	rs8120608
240	rs1253168
241	rs6135228
242	rs385917
243	rs1789982
244	rs6043173
245	rs4240149
246	rs4709606
247	rs10485520
248	rs4523328
249	rs2180477
250	rs306953
251	rs6079702
252	rs700029
253	rs9826800
254	rs6034043
255	rs1327323
256	rs6033987
257	cnvi0019805
258	rs6131609
259	rs6110530
260	rs743294
261	rs11658135
262	rs885319
263	rs10750253
264	rs4814312
265	rs2021913
266	cnvi0005491
267	rs1539836
268	rs6135138
269	rs6585077
270	rs6685801
271	rs6079553
272	rs6034134
273	rs6042943
274	rs149820
275	rs11042357
276	rs7242948
277	rs2754830
278	rs4838607
279	rs6079540
280	rs6135343
281	rs6020041
282	rs9444675
283	rs2519540
284	rs17296246
285	rs1566479
286	rs175260
287	rs1883109
288	rs6074798
289	rs9573180
290	rs1064611
291	rs220488
292	rs2038269
293	rs16995970
294	rs1932955
295	rs8193012
296	rs6042947
297	rs10514007
298	rs4786872
299	rs2833661
300	rs430221
301	rs7508996
302	rs9355387
303	rs6131655
304	cnvi0004432
305	rs6034011
306	rs2021421
307	rs3963484
308	rs6110540
309	rs10521704
310	rs4813165
311	rs6537949
312	rs12427758
313	rs928603
314	rs2263760
315	rs10446030
316	rs7050404
317	rs175284
318	rs574347
319	rs4868700
320	rs6043194
321	rs6060980
322	cnvi0010841
323	rs7265050
324	rs5979677
325	rs1343608
326	rs7827149
327	rs458032
328	rs11872608
329	rs11552704
330	rs2977272
331	rs13037893
332	rs4890197
333	rs1407586
334	rs7272442
335	rs10044660
336	rs9869344
337	rs5905376
338	rs217093
339	rs1554937
340	rs2021911
341	rs7945550
342	rs364642
343	rs1503573
344	rs4141463
345	rs10455904
346	rs5978060
347	rs7919376
348	rs2960775
349	rs1331618
350	rs2838100
351	rs560499
352	rs12929126
353	rs11190245
354	rs241671
355	rs12360212
356	rs756320
357	cnvi0014838
358	rs2100819
359	rs209967
360	rs8009480
361	cnvi0019481
362	rs10084072
363	rs12967716
364	rs11087101
365	rs762006
366	rs622463
367	cnvi0003449
368	rs2017941
369	rs6079734
370	rs2426198
371	rs197246
372	rs17775664
373	rs6043230
374	rs6523451
375	rs543677
376	cnvi0001253
377	rs12932496
378	rs1377502
379	rs8051136
380	rs6809812
381	cnvi0016328
382	rs10521039
383	rs11719046
384	rs4814351
385	rs1894151
386	rs6621174
387	rs175310
388	rs1028481
389	rs4813172
390	rs13038523
391	rs2833682
392	rs1233855
393	cnvi0018866
394	rs13270766
395	rs7906886
396	rs12187929
397	rs6110407
398	rs2010107
399	rs6064714
400	rs4751149
401	rs67302
402	rs1788645
403	rs339917
404	rs291970
405	rs9975740
406	rs3091629
407	rs2556259
408	rs9515380
409	rs6502398
410	rs2423922
411	cnvi0023082
412	rs2821912
413	rs7886668
414	rs11966606
415	rs6592347
416	rs175223
417	rs6131592
418	rs7268811
419	rs5987471
420	rs3739784
421	rs7229348
422	rs7816489
423	rs2835449
424	rs8055674
425	rs6079756
426	rs9595722
427	rs10491090
428	rs6140671
429	rs6681347
430	rs6070703
431	rs6074787
432	cnvi0000025
433	rs12557566
434	rs9365397
435	cnvi0014518
436	rs7891347
437	cnvi0020775
438	rs9458499
439	rs604229
440	rs3746732
441	rs2145557
442	rs1249786
443	rs4381678
444	rs35593315
445	rs6043183
446	rs7143226
447	rs4492499
448	rs2066046
449	rs2059241
450	rs204091
451	rs1998434
452	rs9982741
453	rs199312
454	rs6627884
455	rs1559113
456	rs165602
457	rs992580
458	rs1944967
459	rs10858253
460	rs1949411
461	cnvi0008219
462	rs12617019
463	rs5985312
464	rs6599003
465	rs508148
466	rs1421911
467	rs6118479
468	rs10911628
469	rs7190643
470	rs764167
471	rs543533
472	rs689923
473	rs4817896
474	cnvi0014844
475	rs10887977
476	rs4911442
477	rs11750117
478	rs1036300
479	rs2662985
480	rs9889486
481	rs480802
482	rs13042992
483	rs6099719
484	rs2835791
485	rs10125245
486	rs953393
487	rs4299187
488	rs226185
489	rs9699362
490	rs12443575
491	rs6105393
492	rs902970
493	rs628629
494	rs12600000
495	rs3132407
496	rs6043198
497	rs12770017
498	rs9923415
499	rs1575496
500	rs12303134
501	rs971731
502	rs10211242
503	cnvi0016616
504	rs741753
505	rs17148332
506	rs3027653
507	rs4132249
508	rs379166
509	rs3912985
510	rs9364646
511	rs9590592
512	rs10182789
513	rs4722388
514	rs991360
515	rs2803572
516	rs1041205
517	rs175288
518	rs6122806
519	rs4987853
520	cnvi0021753
521	rs10184503
522	rs6074898
523	rs238280
524	rs6049573
525	rs7197474
526	rs7886003
527	rs6586175
528	rs8057091
529	rs4888508
530	rs950327
531	rs17413414
532	cnvi0004204
533	rs3826365
534	rs6079240
535	rs325609
536	rs17187933
537	rs6918198
538	rs3819900
539	rs5904725
540	rs746713
541	rs7819218
542	rs7991143
543	rs309251
544	rs7913633
545	rs6437294
546	rs6054292
547	rs7255377
548	rs5956907
549	rs570510
550	rs1711782
551	rs6135395
552	rs17504460
553	rs1835500
554	rs7903907
555	rs1473519
556	rs983936
557	rs820042
558	rs585448
559	rs1517882
560	rs12496532
561	rs2071706
562	rs4606813
563	rs4888146
564	rs2286968
565	rs4255414
566	rs11195470
567	rs6042789
568	rs1040771
569	rs2327889
570	cnvi0014782
571	rs11140350
572	rs7203134
573	rs2051365
574	rs2224357
575	rs4392977
576	rs9562318
577	rs12930151
578	rs12464219
579	rs919951
580	rs6100022
581	rs8064571
582	rs5970292
583	rs2423789
584	rs1772304
585	rs6056725
586	rs9967050
587	rs11654890
588	rs6696679
589	rs7282166
590	rs1561488
591	rs416240
592	rs633502
593	rs2726346
594	rs453349
595	rs11162133
596	rs13254653
597	rs5931391
598	rs2839193
599	rs7199760
600	rs11239821
601	rs1815579
602	rs1237183
603	rs10775449
604	rs10925176
605	rs2304060
606	rs4816246
607	rs276374
608	rs9964672
609	rs3761541
610	rs2739998
611	rs2581215
612	rs8087252
613	rs4129042
614	rs10521575
615	rs4425162
616	rs4410655
617	rs1019257
618	rs11195633
619	rs7202117
620	rs16978762
621	rs6038647
622	rs6455828
623	cnvi0003511
624	rs9966137
625	rs11791
626	rs9652638
627	rs16994866
628	rs522843
629	rs2404001
630	rs11188775
631	rs2898610
632	rs4902214
633	rs4368749
634	rs6468749
635	rs7415825
636	rs8053202
637	rs2007105
638	cnvi0019798
639	rs6079278
640	rs13297317
641	rs10068407
642	rs1349386
643	rs4888173
644	rs7988966
645	rs6878578
646	rs13039768
647	rs9924395
648	rs11528932
649	rs10521551
650	rs2362892
651	cnvi0008175
652	rs2284277
653	rs2356688
654	rs10504358
655	rs4791769
656	rs13304086
657	rs1016692
658	rs2849609
659	rs4813175
660	rs1368298
661	rs10508884
662	rs1265143
663	rs4974227
664	rs40342
665	rs1409032
666	rs10497789
667	rs4336667
668	rs10399993
669	cnvi0003585
670	rs204097
671	rs1584448
672	rs10048158
673	rs6041764
674	rs2795571
675	rs17171150
676	rs6110364
677	rs10871579
678	rs6614569
679	rs9419590
680	rs11653144
681	rs1151924
682	rs2485884
683	rs1706016
684	rs10263402
685	rs10076494
686	rs4809552
687	cnvi0022860
688	rs1856784
689	rs2249221
690	rs737098
691	cnvi0010848
692	rs1569355
693	rs10180659
694	rs17216806
695	rs6110655
696	rs10435877
697	rs670215
698	rs4796465
699	rs4976741
700	rs4911222
701	rs6665406
702	rs6135380
703	cnvi0013797
704	rs6062894
705	cnvi0022924
706	rs7207136
707	cnvi0003400
708	rs1862150
709	rs11130783
710	rs7261346
711	rs8092008
712	rs10885123
713	rs1038613
714	rs13039835
715	rs1019253
716	rs7061442
717	rs1932954
718	rs2337110
719	rs6091179
720	rs6111511
721	rs885561
722	rs6435238
723	rs4578663
724	rs7881691
725	rs17352438
726	rs11792623
727	rs1992102
728	rs10956888
729	rs4360443
730	rs1233757
731	rs4942357
732	rs1424006
733	rs6530311
734	rs2242930
735	rs550
736	rs11209788
737	rs10786489
738	rs4939387
739	rs11157457
740	rs6034146
741	rs224534
742	rs10126850
743	rs6063634
744	rs6656693
745	rs2833619
746	rs813913
747	rs2876410
748	rs817361
749	rs3859046
750	rs2701623
751	rs10510846
752	rs2839511
753	rs6859014
754	rs2235107
755	rs1590990
756	rs5917122
757	rs12048986
758	rs12596055
759	rs10485771
760	rs9915235
761	rs6070051
762	rs10505473
763	cnvi0003478
764	rs6110633
765	rs728837
766	cnvi0001260
767	rs2679292
768	rs1291098
769	rs2440494
770	rs939497
771	rs9963217
772	rs741171
773	rs4789182
774	rs12102431
775	rs6108469
776	rs6523976
777	rs8120537
778	rs6073450
779	rs710417
780	rs2042005
781	rs7674086
782	rs793627
783	rs5909682
784	rs760172
785	rs1412310
786	rs6118687
787	rs1483386
788	rs17718949
789	rs727695
790	rs10216876
791	rs2905273
792	rs10985011
793	rs767573
794	rs6037961
795	cnvi0021747
796	rs3217862
797	rs8120307
798	rs2364980
799	rs297884
800	rs6056386
801	rs5963433
802	rs10509586
803	rs3885937
804	rs390058
805	rs2514841
806	rs4680489
807	rs6700922
808	rs12928252
809	rs9950413
810	rs6077218
811	rs10521129
812	rs3819787
813	rs1602624
814	rs9319313
815	cnvi0012135
816	rs13270313
817	rs9928492
818	rs10745367
819	rs17297763
820	rs9960534
821	rs1408344
822	rs241688
823	rs6022989
824	rs3782836
825	rs12398223
826	rs7209435
827	rs408086
828	rs6558437
829	rs40420
830	rs7323500
831	rs13376429
832	cnvi0013031
833	rs7221314
834	rs10178293
835	rs2206447
836	rs17253550
837	rs6789538
838	rs13038464
839	rs10479469
840	rs10514584
841	rs7817046
842	rs2423810
843	rs1927282
844	rs9896111
845	rs12566628
846	rs2251376
847	rs6043179
848	rs16947786
849	rs180896
850	rs6586267
851	rs1326357
852	rs7064056
853	rs7325667
854	rs2353275
855	rs6139898
856	rs11640550
857	rs1539943
858	rs6791168
859	rs7230970
860	rs6079727
861	cnvi0021726
862	rs10507535
863	cnvi0010472
864	rs2333566
865	rs2868802
866	rs6839903
867	rs2223946
868	rs2834157
869	rs12068598
870	rs13311918
871	rs9285176
872	rs2070888
873	rs6079740
874	rs9949880
875	rs10500337
876	rs2295179
877	rs12974922
878	rs6031596
879	rs1293541
880	rs16950754
881	rs2826586
882	rs9679771
883	rs17362299
884	rs572850
885	rs4401145
886	rs184719
887	rs1901781
888	rs12449216
889	rs362563
890	rs16990934
891	rs926130
892	rs1342586
893	rs5933290
894	rs2103987
895	rs7908849
896	rs6490826
897	rs1670178
898	rs6023101
899	rs6043152
900	rs11196775
901	rs11688897
902	rs7744806
903	rs10038395
904	rs237402
905	rs11924355
906	rs8123132
907	rs9979628
908	rs8047413
909	rs6074887
910	cnvi0003300
911	rs6062235
912	cnvi0014882
913	rs16955023
914	rs458312
915	rs7864469
916	rs1553833
917	rs1558349
918	rs562370
919	rs2831006
920	rs6086773
921	rs9915388
922	rs1928863
923	rs8045789
924	rs4824242
925	rs4142416
926	rs4811721
927	rs6034002
928	rs11151890
929	rs882328
930	rs239649
931	rs9652020
932	rs836472
933	rs3977736
934	rs4815747
935	rs5977644
936	rs17722228
937	rs2383477
938	rs1543080
939	rs10945825
940	rs1889601
941	rs364569
942	cnvi0001965
943	rs10870304
944	rs10515797
945	cnvi0021325
946	rs963329
947	rs5027573
948	rs12605910
949	rs7333431
950	rs12152351
951	rs11151652
952	rs10502663
953	rs17312529
954	rs6078938
955	rs16959409
956	rs774206
957	rs5911153
958	rs6063765
959	rs10915480
960	rs2172308
961	rs2260717
962	rs2255450
963	rs4843989
964	rs7040801
965	rs6514424
966	rs6783802
967	rs4937070
968	rs7263655
969	rs10867315
970	rs10783155
971	rs2543767
972	rs6043282
973	rs4799238
974	rs6067731
975	rs835616
976	cnvi0019799
977	rs6056427
978	rs2837858
979	rs10485689
980	rs13254750
981	rs68352
982	rs1028812
983	rs7098785
984	rs587148
985	rs7880548
986	rs9315986
987	rs12464840
988	rs4549158
989	rs2833408
990	rs4734517
991	rs2235244
992	rs4911816
993	rs300008
994	cnvi0003990
995	rs2427457
996	rs747398
997	rs17772034
998	rs957374
999	rs4614771
1000	rs2831689
1001	rs1998678
1002	rs882763
1003	cnvi0003415
1004	rs6034176
1005	rs2211381
1006	rs11734965
1007	rs11117364
1008	rs30142
1009	rs16995929
1010	rs6141443
1011	rs7744601
1012	cnvi0007716
1013	rs2734370
1014	rs4636972
1015	rs17299383
1016	rs1040408
1017	rs6079468
1018	rs10231389
1019	rs4379787
1020	rs133460
1021	rs3746554
1022	rs10859814
1023	rs7261451
1024	rs4625115
1025	rs1348337
1026	rs3848957
1027	rs9917710
1028	rs6888039
1029	rs17453612
1030	rs1890594
1031	rs7274924
1032	rs1975502
1033	rs6655792
1034	rs12360883
1035	rs1017241
1036	rs4816609
1037	rs6069949
1038	rs802698
1039	rs10887538
1040	rs6056405
1041	rs5921704
1042	rs12964952
1043	rs6033994
1044	rs2955387
1045	rs1551773
1046	rs752047
1047	rs2838857
1048	rs461785
1049	rs11151438
1050	rs12559632
1051	rs1998105
1052	rs4143245
1053	rs42492
1054	rs430279
1055	rs6069071
1056	rs4252916
1057	rs503118
1058	rs1104833
1059	rs3818176
1060	rs4843194
1061	rs11841589
1062	rs2978853
1063	rs255277
1064	rs6135407
1065	rs13050712
1066	rs28820895
1067	rs4792252
1068	rs9602568
1069	rs1571674
1070	rs200744
1071	rs712439
1072	rs7825416
1073	rs6859121
1074	rs11016706
1075	cnvi0013618
1076	rs6504165
1077	rs4813925
1078	rs10521965
1079	rs672032
1080	rs3782672
1081	rs1544044
1082	rs3773504
1083	rs6643623
1084	rs17274750
1085	rs12234967
1086	rs2142139
1087	rs11922239
1088	rs1560929
1089	rs6015300
1090	rs170826
1091	rs2071508
1092	rs4770192
1093	rs12047961
1094	rs175808
1095	rs5910354
1096	rs8095062
1097	rs7334525
1098	rs4813935
1099	rs4724284
1100	rs2838753
1101	rs2277935
1102	rs1982676
1103	rs10048799
1104	rs3091587
1105	rs2432969
1106	rs6517442
1107	rs7215084
1108	rs11195232
1109	rs4979009
1110	rs1999543
1111	rs1233722
1112	rs4628434
1113	rs17064044
1114	rs6040061
1115	rs6096822
1116	rs1983864
1117	rs8085434
1118	rs7012260
1119	rs5935254
1120	rs6516454
1121	rs2108716
1122	rs9347800
1123	rs6788065
1124	rs7112101
1125	rs12551466
1126	rs12963264
1127	rs500670
1128	rs2515960
1129	rs7197259
1130	rs7049377
1131	rs17191004
1132	rs9536970
1133	rs4437296
1134	cnvi0002805
1135	rs2057291
1136	rs2302838
1137	rs9552503
1138	rs1932935
1139	rs8072293
1140	rs10802682
1141	rs13812
1142	rs6502785
1143	cnvi0003526
1144	rs13041449
1145	rs10096762
1146	rs2145263
1147	rs10887040
1148	rs955461
1149	rs7876106
1150	rs10203049
1151	rs741393
1152	rs1572565
1153	rs6629472
1154	rs3848426
1155	rs8091577
1156	rs10930827
1157	rs4286103
1158	rs6104092
1159	rs17140449
1160	rs2836915
1161	rs4918406
1162	rs1377042
1163	rs1055574
1164	rs185852
1165	rs1381685
1166	rs6080110
1167	rs8090448
1168	rs6571943
1169	rs2110603
1170	rs930319
1171	rs12775933
1172	rs2876409
1173	rs5967221
1174	rs7216745
1175	rs874158
1176	rs1566838
1177	rs7217293
1178	rs6055103
1179	cnvi0003340
1180	rs4816890
1181	cnvi0021816
1182	rs16940734
1183	rs6058883
1184	rs9501394
1185	rs1147887
1186	rs6994782
1187	rs10485768
1188	rs592637
1189	rs11795736
1190	rs10489427
1191	rs4940826
1192	cnvi0013263
1193	rs6116558
1194	rs10485825
1195	rs4619367
1196	rs12599604
1197	rs7586596
1198	rs1884129
1199	rs28624854
1200	rs8075334
1201	rs873711
1202	rs11697895
1203	cnvi0015873
1204	rs10500334
1205	rs1001373
1206	rs7240172
1207	rs16875176
1208	rs944790
1209	rs6134049
1210	rs5924756
1211	rs2913766
1212	rs33964467
1213	rs13259960
1214	rs241672
1215	rs9365024
1216	rs6079753
1217	rs11875210
1218	rs7336371
1219	rs4413146
1220	rs1201915
1221	rs6597551
1222	rs1401773
1223	cnvi0005164
1224	rs1424121
1225	rs1560430
1226	rs9508615
1227	rs7598637
1228	rs7261715
1229	rs12388359
1230	rs7530170
1231	rs7244444
1232	rs6019305
1233	rs915808
1234	rs3947537
1235	rs2864897
1236	rs501138
1237	rs8068776
1238	rs2226399
1239	rs2859720
1240	cnvi0010399
1241	rs1961879
1242	rs6620135
1243	rs9905316
1244	rs7699456
1245	rs6020311
1246	rs2926003
1247	rs17671037
1248	rs4744055
1249	rs350454
1250	rs6140334
1251	cnvi0015812
1252	rs17540794
1253	rs11696467
1254	rs11147895
1255	rs12452188
1256	cnvi0004742
1257	rs9974014
1258	rs2359893
1259	rs1109576
1260	rs11866532
1261	rs1774886
1262	rs2399987
1263	rs2038909
1264	rs982784
1265	rs10492682
1266	cnvi0021326
1267	rs7074426
1268	rs6087840
1269	rs9294220
1270	rs6042809
1271	rs2091036
1272	rs2369810
1273	rs11701858
1274	rs2014101
1275	rs16978135
1276	cnvi0006748
1277	rs10868362
1278	rs6135981
1279	rs2673930
1280	cnvi0010527
1281	rs7027374
1282	rs6118558
1283	rs10099485
1284	rs16977470
1285	rs1019192
1286	rs2250930
1287	rs3014771
1288	rs969570
1289	rs11645428
1290	rs4919480
1291	rs7773233
1292	rs7269117
1293	rs7137879
1294	rs10111538
1295	rs2146687
1296	rs1569565
1297	rs6955897
1298	rs6135558
1299	rs1701644
1300	cnvi0003029
1301	rs6067567
1302	rs2531390
1303	rs9864056
1304	rs12487204
1305	rs2423646
1306	rs17460250
1307	rs9405284
1308	rs4786860
1309	rs6723390
1310	rs9634771
1311	rs6105279
1312	rs17285326
1313	rs759211
1314	rs916981
1315	rs2800591
1316	rs7039212
1317	rs17769799
1318	rs653242
1319	rs151737
1320	rs4295085
1321	rs12566649
1322	rs1382601
1323	rs10519568
1324	rs3824139
1325	rs234089
1326	rs4813896
1327	rs7991663
1328	rs4930351
1329	rs12935093
1330	cnvi0004056
1331	rs9304497
1332	rs4046501
1333	rs716866
1334	rs6079395
1335	rs561894
1336	rs7160383
1337	rs4468086
1338	rs2467970
1339	rs7924316
1340	rs7860045
1341	rs9458481
1342	rs1297101
1343	rs6131987
1344	rs3886104
1345	rs906536
1346	rs11727564
1347	rs6418831
1348	rs6108431
1349	rs9600079
1350	rs9676916
1351	rs12476664
1352	rs1891332
1353	rs10497463
1354	rs2386520
1355	rs1449585
1356	rs2224361
1357	rs11076121
1358	rs914828
1359	rs10759896
1360	rs120206
1361	rs5924867
1362	rs2303962
1363	rs9551341
1364	rs6110157
1365	rs1860563
1366	rs9592895
1367	rs17038334
1368	rs1808630
1369	rs11016435
1370	rs6041987
1371	rs883010
1372	rs12606400
1373	rs388349
1374	cnvi0017063
1375	rs3859246
1376	rs8114079
1377	rs2047036
1378	rs5958496
1379	rs953288
1380	rs6086495
1381	rs43142
1382	rs1864255
1383	rs17085473
1384	rs7013367
1385	rs6030881
1386	rs2009393
1387	rs12453935
1388	rs7092134
1389	rs16871818
1390	rs10756761
1391	rs989005
1392	rs1291112
1393	rs1051986
1394	rs11642346
1395	rs6039376
1396	rs1837746
1397	rs7727067
1398	rs6034253
1399	rs12102448
1400	cnvi0008992
1401	rs7472068
1402	rs8066062
1403	rs4587666
1404	rs2148775
1405	rs6131660
1406	rs4314715
1407	rs1834175
1408	rs8115602
1409	rs2302837
1410	rs2849210
1411	rs17308578
1412	rs2031011
1413	rs10163423
1414	rs11982634
1415	rs1198329
1416	rs7209704
1417	rs6140613
1418	cnvi0017068
1419	rs1801275
1420	rs6018639
1421	rs1543208
1422	rs2456887
1423	rs322548
1424	cnvi0014709
1425	rs1057501
1426	rs7215219
1427	rs2160166
1428	rs370850
1429	rs10980679
1430	rs6131222
1431	rs4766542
1432	rs11073122
1433	rs2615159
1434	rs9347587
1435	rs10949967
1436	rs6056028
1437	rs1347340
1438	rs12214761
1439	rs1420987
1440	rs1029036
1441	rs1447325
1442	rs1858990
1443	rs7984541
1444	rs10065544
1445	rs285823
1446	rs7839339
1447	rs2023721
1448	rs4800723
1449	rs6773439
1450	rs10915522
1451	rs2172209
1452	rs10092842
1453	rs13330755
1454	rs12871906
1455	rs12452527
1456	rs6038092
1457	rs2831998
1458	rs2447447
1459	rs12065953
1460	rs10147227
1461	rs6616285
1462	rs7915975
1463	rs6862189
1464	rs6508400
1465	rs6502788
1466	rs4877837
1467	rs6080684
1468	rs12740946
1469	rs11244092
1470	rs17201799
1471	rs2467184
1472	rs2744324
1473	rs805746
1474	rs1407024
1475	rs9932680
1476	rs1549664
1477	rs870504
1478	rs205054
1479	rs10138997
1480	rs246772
1481	rs7999481
1482	rs11698358
1483	rs12551673
1484	rs13336470
1485	rs7094132
1486	rs17215229
1487	rs17140438
1488	rs453573
1489	rs2540673
1490	rs6085947
1491	rs6015982
1492	cnvi0003687
1493	rs1693947
1494	rs11032431
1495	rs1461714
1496	rs7794421
1497	rs6446132
1498	rs6546899
1499	rs10759371
1500	rs7996851
1501	rs5921062
1502	rs6086726
1503	rs901235
1504	rs587935
1505	rs6077729
1506	rs13312304
1507	rs1978181
1508	rs237472
1509	rs2499388
1510	rs13038758
1511	rs1435528
1512	rs17728437
1513	rs2790090
1514	rs2424997
1515	rs1954939
1516	rs11709440
1517	rs17678193
1518	rs7564502
1519	rs961572
1520	rs1334928
1521	rs4786142
1522	rs17301709
1523	rs12857136
1524	rs13050084
1525	rs11161183
1526	cnvi0010471
1527	rs1272531
1528	rs4681690
1529	rs12918703
1530	rs3848678
1531	rs7877071
1532	rs2226880
1533	rs1907345
1534	rs1857985
1535	rs1157079
1536	rs1057541
1537	rs2459551
1538	rs6691053
1539	rs5945037
1540	rs1678363
1541	cnvi0004709
1542	rs2277672
1543	rs11210924
1544	rs6076243
1545	rs1780629
1546	rs619220
1547	rs9631189
1548	rs12192200
1549	rs216460
1550	rs9722860
1551	rs2795532
1552	rs6034167
1553	rs5962360
1554	rs7239072
1555	rs11651877
1556	rs4813361
1557	rs17347805
1558	rs9318228
1559	rs1965703
1560	rs7887176
1561	cnvi0000863
1562	rs2874055
1563	rs408420
1564	rs13099398
1565	rs1010321
1566	rs610269
1567	rs4258870
1568	rs4990572
1569	rs2124458
1570	rs8085664
1571	rs762634
1572	rs1503733
1573	rs5932758
1574	rs1956424
1575	rs7984157
1576	rs34014604
1577	rs881659
1578	rs5759855
1579	rs7322112
1580	rs17641730
1581	rs6672672
1582	rs6088662
1583	rs408714
1584	rs7222805
1585	rs2619268
1586	rs7004544
1587	rs9465136
1588	cnvi0008306
1589	rs7067057
1590	rs2788919
1591	rs2260934
1592	rs4354346
1593	rs3744587
1594	rs1541646
1595	rs5920819
1596	rs970060
1597	rs1569907
1598	rs6109993
1599	rs3776331
1600	rs450674
1601	rs2834291
1602	rs2423107
1603	rs2182064
1604	rs2739068
1605	cnvi0014802
1606	rs11651483
1607	rs7995173
1608	rs6104678
1609	rs7313133
1610	rs2194532
1611	rs6649243
1612	rs4300683
1613	rs1954954
1614	rs209677
1615	rs814783
1616	rs2327290
1617	rs7205935
1618	rs9547788
1619	rs6923741
1620	rs2646583
1621	rs7302422
1622	rs2926703
1623	rs1403755
1624	rs10492680
1625	rs6131768
1626	rs1232038
1627	rs9582457
1628	rs1078162
1629	rs1006200
1630	rs6068938
1631	rs2222545
1632	rs3746804
1633	rs7224337
1634	rs6579255
1635	rs1034724
1636	rs1076822
1637	rs16872638
1638	rs2437817
1639	rs5011374
1640	rs1121985
1641	rs10231704
1642	rs8069038
1643	rs2834113
1644	rs1074745
1645	rs2021974
1646	rs10277012
1647	rs2425170
1648	cnvi0021746
1649	rs11588217
1650	rs802695
1651	rs1901173
1652	rs2423222
1653	rs12267148
1654	rs1443449
1655	rs2842474
1656	rs6079787
1657	rs4595452
1658	rs9673532
1659	rs2618114
1660	cnvi0020495
1661	rs16945076
1662	cnvi0018111
1663	cnvi0016252
1664	rs7842690
1665	rs6025739
1666	rs6079482
1667	rs6140566
1668	rs1943659
1669	rs1954572
1670	rs3005849
1671	rs2456180
1672	rs11816136
1673	rs4603227
1674	rs6133127
1675	rs813914
1676	rs2322115
1677	rs9692869
1678	rs4507642
1679	rs2120436
1680	rs4657121
1681	rs10818781
1682	rs12396207
1683	rs618542
1684	rs2823859
1685	rs16990235
1686	rs2270079
1687	rs1336760
1688	rs7734683
1689	rs6075193
1690	rs4962607
1691	cnvi0022181
1692	rs9964756
1693	rs1241739
1694	rs9926622
1695	rs6079123
1696	rs4736437
1697	cnvi0008663
1698	rs7216269
1699	rs2183254
1700	rs8089316
1701	rs2834484
1702	rs1556263
1703	rs7552260
1704	rs2423943
1705	rs6128102
1706	rs9299793
1707	rs2907823
1708	rs12134687
1709	rs17148347
1710	rs619777
1711	rs948709
1712	rs1632590
1713	rs4654352
1714	rs12492175
1715	rs7648776
1716	cnvi0008724
1717	rs4735557
1718	rs10509919
1719	rs17574536
1720	rs10877268
1721	rs6131533
1722	rs6103220
1723	rs4517903
1724	rs6134892
1725	cnvi0010693
1726	rs758647
1727	rs10521757
1728	rs7716678
1729	rs2026058
1730	rs2708906
1731	rs34730793
1732	rs970045
1733	rs6034164
1734	rs12689763
1735	rs2587372
1736	rs10271318
1737	rs6621030
1738	rs6067647
1739	rs2262150
1740	rs11718397
1741	rs6955367
1742	rs6032817
1743	rs1389545
1744	rs2317836
1745	rs5940239
1746	rs4871530
1747	rs1062820
1748	rs4742669
1749	rs965295
1750	rs6074541
1751	rs691577
1752	rs10068414
1753	rs10485482
1754	rs10185729
1755	rs7248246
1756	rs4544885
1757	rs507783
1758	rs16985968
1759	rs7604355
1760	rs6085938
1761	rs6555807
1762	rs10505542
1763	rs2346391
1764	rs9596054
1765	rs3849218
1766	rs402992
1767	rs1881598
1768	rs607552
1769	rs5958290
1770	rs4818317
1771	rs4456565
1772	rs13299861
1773	rs880809
1774	rs17777097
1775	rs2436932
1776	rs1826240
1777	rs6056281
1778	rs7030500
1779	rs6649134
1780	rs874431
1781	rs6885505
1782	rs12970899
1783	rs13051863
1784	rs7860901
1785	rs6101666
1786	rs2293606
1787	rs9647406
1788	rs6117415
1789	rs12102441
1790	rs2277690
1791	rs17661314
1792	rs10499618
1793	rs6599099
1794	cnvi0022378
1795	rs1627354
1796	rs5957299
1797	rs6087705
1798	rs130077
1799	rs11596158
1800	rs914596
1801	rs2837440
1802	rs11148151
1803	rs11078592
1804	rs7532762
1805	rs658454
1806	rs735772
1807	rs994487
1808	rs7265661
1809	rs2071518
1810	rs6540063
1811	cnvi0019583
1812	rs4985701
1813	rs7133
1814	rs663380
1815	rs2469452
1816	rs10492961
1817	rs1345410
1818	cnvi0010512
1819	rs2208432
1820	rs6645805
1821	rs1338035
1822	rs4327296
1823	cnvi0015563
1824	rs7812998
1825	rs17483213
1826	rs8060506
1827	rs6523140
1828	rs6135159
1829	rs6096645
1830	rs1623173
1831	rs10780866
1832	rs408506
1833	cnvi0028110
1834	rs7283297
1835	rs2232571
1836	rs2242944
1837	rs6074899
1838	rs3795326
1839	rs7861213
1840	rs7323018
1841	rs5920842
1842	rs12624497
1843	cnvi0005167
1844	rs7207898
1845	cnvi0013077
1846	rs10491187
1847	rs6140909
1848	rs8083563
1849	rs5950549
1850	rs7993521
1851	rs10962244
1852	rs4814372
1853	rs7842191
1854	rs241700
1855	cnvi0010948
1856	rs35084455
1857	rs12021645
1858	rs6135425
1859	rs12115935
1860	rs17596974
1861	rs2092544
1862	rs5910480
1863	rs6051629
1864	rs1058083
1865	cnvi0000056
1866	rs2534760
1867	rs7282252
1868	rs3844412
1869	rs2613661
1870	rs6682103
1871	rs13433265
1872	rs1207267
1873	rs7837123
1874	rs515932
1875	rs6501911
1876	rs1814766
1877	rs6089922
1878	rs28505524
1879	rs2834330
1880	rs17539904
1881	rs6054755
1882	rs9952844
1883	rs7088062
1884	rs5925030
1885	rs2424906
1886	rs2286670
1887	rs6111042
1888	rs787499
1889	rs7857377
1890	rs7227107
1891	rs584792
1892	rs265103
1893	rs2982134
1894	rs1323103
1895	rs6010833
1896	rs952388
1897	rs8122066
1898	cnvi0021426
1899	rs218637
1900	rs721737
1901	rs12098225
1902	rs2136367
1903	rs2192347
1904	rs2074258
1905	rs6508191
1906	rs6074750
1907	rs241704
1908	rs7775575
1909	rs7263067
1910	rs16981947
1911	rs7640419
1912	rs11139601
1913	rs12222235
1914	rs6559559
1915	rs476601
1916	cnvi0014660
1917	rs2534752
1918	rs1703679
1919	rs6071488
1920	rs6052697
1921	rs4079548
1922	rs4889066
1923	rs257827
1924	rs13264061
1925	rs1911980
1926	rs7243967
1927	rs6068595
1928	rs12969362
1929	rs9914305
1930	rs2498044
1931	rs6795869
1932	rs6074964
1933	rs1288373
1934	rs315701
1935	rs6064607
1936	rs2141079
1937	rs3112127
1938	rs2931710
1939	rs601239
1940	rs518981
1941	rs2551163
1942	rs558127
1943	rs395393
1944	rs1948926
1945	rs6946087
1946	rs401592
1947	rs13038490
1948	rs524673
1949	rs5969666
1950	rs431565
1951	rs9392016
1952	rs6112133
1953	rs6507588
1954	rs7618479
1955	rs6540964
1956	rs9964460
1957	rs5964238
1958	rs11649041
1959	rs9914376
1960	rs6558660
1961	rs7282240
1962	rs10038452
1963	rs6037970
1964	rs9568036
1965	rs6500840
1966	rs6118547
1967	rs5921744
1968	rs35490599
1969	rs224320
1970	rs9397717
1971	rs2458285
1972	rs12217987
1973	rs11759064
1974	rs2327572
1975	cnvi0014832
1976	rs6103683
1977	rs1076971
1978	rs2248821
1979	rs12325933
1980	rs7991856
1981	rs761018
1982	rs1573833
1983	rs6068729
1984	rs2207570
1985	rs2178904
1986	rs4816142
1987	rs948710
1988	rs12946697
1989	rs2278055
1990	rs6783102
1991	rs2295545
1992	rs6995479
1993	rs2058995
1994	rs1345451
1995	rs12929958
1996	rs6642679
1997	rs7242062
1998	rs6821882
[truncated: 18,975 more rows]
