# Supplementary material for: Copy Number Variation Pattern for Discriminating MACROD2 States of Colorectal Cancer Subtypes
Source: Front Bioeng Biotechnol. 2019 Dec 19;7:407. doi: 10.3389/fbioe.2019.00407 (PMC6930883; doi:10.3389/fbioe.2019.00407)
Supplement: Table S5 — Performance of 1st-stage IFS with SVM and RIPPER for CRC stage with BAF. [file Table_5.XLSX]

## Sheet: RIPPER
Number	Stage A	Stage B	Stage C	Stage D	Overall	MCC
10	0.483333	0.375	0.407407	0.406977	0.403994	0.188488
20	0.4	0.389423	0.447811	0.465116	0.427035	0.181424
30	0.466667	0.375	0.441077	0.5	0.430108	0.199937
40	0.516667	0.365385	0.373737	0.430233	0.391705	0.152252
50	0.55	0.466346	0.380471	0.406977	0.427035	0.203784
60	0.5	0.403846	0.430976	0.372093	0.420891	0.180885
70	0.416667	0.413462	0.468013	0.360465	0.431644	0.179263
80	0.366667	0.326923	0.414141	0.418605	0.382488	0.127441
90	0.433333	0.451923	0.400673	0.395349	0.419355	0.179997
100	0.5	0.350962	0.447811	0.337209	0.407066	0.151897
110	0.5	0.379808	0.407407	0.5	0.419355	0.177565
120	0.466667	0.418269	0.468013	0.406977	0.443932	0.202868
130	0.466667	0.466346	0.454545	0.430233	0.456221	0.22361
140	0.35	0.389423	0.451178	0.395349	0.414747	0.144349
150	0.416667	0.384615	0.420875	0.395349	0.40553	0.156859
160	0.5	0.350962	0.491582	0.395349	0.434716	0.174528
170	0.45	0.331731	0.481481	0.406977	0.420891	0.16603
180	0.566667	0.379808	0.377104	0.453488	0.40553	0.170046
190	0.4	0.432692	0.393939	0.465116	0.416283	0.171535
200	0.4	0.365385	0.414141	0.395349	0.394777	0.140718
210	0.416667	0.317308	0.505051	0.337209	0.414747	0.140799
220	0.483333	0.384615	0.444444	0.55814	0.443932	0.209449
230	0.416667	0.389423	0.454545	0.453488	0.430108	0.176895
240	0.383333	0.365385	0.468013	0.44186	0.423963	0.161351
250	0.433333	0.389423	0.397306	0.360465	0.393241	0.141037
260	0.483333	0.399038	0.434343	0.337209	0.414747	0.157082
270	0.383333	0.399038	0.420875	0.488372	0.419355	0.16871
280	0.466667	0.408654	0.451178	0.418605	0.434716	0.191006
290	0.45	0.413462	0.481481	0.5	0.459293	0.22582
300	0.433333	0.418269	0.414141	0.418605	0.417819	0.176323
310	0.483333	0.403846	0.478114	0.453488	0.451613	0.216116
320	0.45	0.4375	0.454545	0.290698	0.427035	0.163428
330	0.4	0.418269	0.488215	0.418605	0.448541	0.192264
340	0.533333	0.375	0.424242	0.418605	0.417819	0.182888
350	0.433333	0.413462	0.430976	0.383721	0.419355	0.16325
360	0.383333	0.4375	0.491582	0.337209	0.443932	0.19385
370	0.416667	0.403846	0.43771	0.44186	0.425499	0.174759
380	0.366667	0.403846	0.441077	0.5	0.430108	0.182798
390	0.566667	0.451923	0.488215	0.44186	0.477727	0.256436
400	0.416667	0.365385	0.417508	0.465116	0.407066	0.153021
410	0.466667	0.360577	0.427609	0.523256	0.422427	0.181977
420	0.533333	0.408654	0.444444	0.406977	0.436252	0.191491
430	0.416667	0.365385	0.464646	0.430233	0.423963	0.172868
440	0.45	0.322115	0.444444	0.383721	0.397849	0.139245
450	0.366667	0.427885	0.430976	0.488372	0.431644	0.179409
460	0.45	0.384615	0.447811	0.406977	0.422427	0.164547
470	0.533333	0.413462	0.451178	0.418605	0.442396	0.204853
480	0.433333	0.379808	0.468013	0.325581	0.417819	0.147113
490	0.383333	0.447115	0.414141	0.418605	0.422427	0.17825
500	0.466667	0.432692	0.420875	0.465116	0.434716	0.20215
510	0.5	0.408654	0.454545	0.360465	0.431644	0.193205
520	0.5	0.475962	0.484848	0.406977	0.473118	0.228371
530	0.483333	0.346154	0.474747	0.348837	0.417819	0.150695
540	0.433333	0.4375	0.501684	0.523256	0.477727	0.249978
550	0.466667	0.365385	0.508418	0.395349	0.443932	0.192616
560	0.383333	0.432692	0.484848	0.430233	0.451613	0.214595
570	0.566667	0.418269	0.478114	0.430233	0.460829	0.229189
580	0.466667	0.370192	0.43771	0.348837	0.407066	0.144411
590	0.4	0.432692	0.43771	0.406977	0.428571	0.176893
600	0.416667	0.418269	0.508418	0.348837	0.450077	0.202581
610	0.433333	0.360577	0.47138	0.372093	0.419355	0.156826
620	0.45	0.432692	0.430976	0.360465	0.423963	0.178966
630	0.45	0.509615	0.464646	0.302326	0.456221	0.21007
640	0.4	0.471154	0.430976	0.44186	0.442396	0.21267
650	0.433333	0.346154	0.498316	0.453488	0.437788	0.178597
660	0.466667	0.447115	0.424242	0.383721	0.430108	0.173535
670	0.316667	0.427885	0.427609	0.372093	0.410138	0.154332
680	0.433333	0.403846	0.457912	0.372093	0.427035	0.165172
690	0.533333	0.4375	0.518519	0.395349	0.477727	0.236545
700	0.4	0.293269	0.451178	0.453488	0.396313	0.131182
710	0.416667	0.379808	0.461279	0.395349	0.422427	0.169239
720	0.5	0.456731	0.494949	0.430233	0.474654	0.239362
730	0.416667	0.427885	0.447811	0.476744	0.442396	0.202586
740	0.45	0.432692	0.430976	0.383721	0.427035	0.177724
750	0.416667	0.418269	0.474747	0.372093	0.437788	0.190948
760	0.4	0.399038	0.393939	0.523256	0.41321	0.16816
770	0.533333	0.451923	0.488215	0.418605	0.471582	0.250041
780	0.6	0.322115	0.410774	0.290698	0.384025	0.113992
790	0.4	0.331731	0.444444	0.395349	0.397849	0.132273
800	0.466667	0.413462	0.494949	0.348837	0.447005	0.195874
810	0.366667	0.389423	0.508418	0.395349	0.442396	0.189565
820	0.35	0.442308	0.454545	0.360465	0.428571	0.176613
830	0.45	0.432692	0.457912	0.372093	0.437788	0.185148
840	0.383333	0.360577	0.434343	0.430233	0.40553	0.141913
850	0.483333	0.360577	0.430976	0.44186	0.414747	0.17001
860	0.266667	0.399038	0.434343	0.465116	0.411674	0.153213
870	0.383333	0.423077	0.434343	0.488372	0.43318	0.19352
880	0.383333	0.442308	0.447811	0.453488	0.44086	0.197349
890	0.366667	0.379808	0.43771	0.546512	0.427035	0.181273
900	0.266667	0.298077	0.478114	0.383721	0.388633	0.103144
910	0.433333	0.403846	0.494949	0.430233	0.451613	0.200051
920	0.483333	0.418269	0.447811	0.395349	0.434716	0.203912
930	0.516667	0.423077	0.451178	0.372093	0.437788	0.188837
940	0.466667	0.375	0.454545	0.430233	0.427035	0.1825
950	0.45	0.375	0.494949	0.383721	0.437788	0.177913
960	0.45	0.399038	0.417508	0.406977	0.41321	0.163267
970	0.483333	0.432692	0.420875	0.5	0.44086	0.206024
980	0.466667	0.370192	0.505051	0.430233	0.448541	0.196152
990	0.5	0.403846	0.424242	0.383721	0.419355	0.17069
1000	0.383333	0.432692	0.468013	0.453488	0.447005	0.200239
1010	0.583333	0.480769	0.457912	0.372093	0.465438	0.234653
1020	0.4	0.418269	0.518519	0.406977	0.460829	0.210209
1030	0.4	0.418269	0.424242	0.348837	0.410138	0.140846
1040	0.416667	0.341346	0.511785	0.290698	0.419355	0.15133
1050	0.433333	0.447115	0.424242	0.360465	0.423963	0.168589
1060	0.416667	0.461538	0.457912	0.383721	0.445469	0.197316
1070	0.4	0.418269	0.508418	0.383721	0.453149	0.195114
1080	0.4	0.389423	0.508418	0.337209	0.437788	0.18286
1090	0.483333	0.418269	0.43771	0.406977	0.431644	0.190283
1100	0.433333	0.504808	0.468013	0.337209	0.459293	0.218802
1110	0.35	0.408654	0.52862	0.395349	0.456221	0.197525
1120	0.516667	0.442308	0.461279	0.430233	0.456221	0.219371
1130	0.5	0.413462	0.501684	0.465116	0.46851	0.223398
1140	0.4	0.408654	0.508418	0.488372	0.463902	0.229312
1150	0.466667	0.423077	0.478114	0.476744	0.459293	0.229072
1160	0.5	0.394231	0.491582	0.44186	0.454685	0.20661
1170	0.45	0.370192	0.417508	0.372093	0.399386	0.136664
1180	0.5	0.370192	0.451178	0.395349	0.422427	0.168064
1190	0.45	0.394231	0.451178	0.465116	0.434716	0.195576
1200	0.383333	0.355769	0.417508	0.476744	0.402458	0.140766
1210	0.483333	0.4375	0.511785	0.418605	0.473118	0.233581
1220	0.433333	0.471154	0.498316	0.325581	0.460829	0.209101
1230	0.5	0.447115	0.474747	0.406977	0.459293	0.224261
1240	0.383333	0.384615	0.531987	0.418605	0.456221	0.19952
1250	0.4	0.451923	0.454545	0.430233	0.445469	0.19748
1260	0.35	0.413462	0.444444	0.453488	0.427035	0.175792
1270	0.45	0.389423	0.461279	0.418605	0.431644	0.183519
1280	0.3	0.408654	0.400673	0.325581	0.384025	0.123674
1290	0.45	0.475962	0.400673	0.360465	0.423963	0.173423
1300	0.266667	0.4375	0.407407	0.360465	0.397849	0.117085
1310	0.4	0.413462	0.468013	0.418605	0.437788	0.189481
1320	0.466667	0.384615	0.451178	0.372093	0.420891	0.154448
1330	0.483333	0.403846	0.400673	0.488372	0.420891	0.174336
1340	0.416667	0.403846	0.457912	0.44186	0.434716	0.182019
1350	0.466667	0.427885	0.424242	0.406977	0.427035	0.17492
1360	0.416667	0.408654	0.464646	0.453488	0.44086	0.192849
1370	0.5	0.355769	0.444444	0.44186	0.420891	0.172656
1380	0.533333	0.399038	0.407407	0.302326	0.402458	0.159176
1390	0.366667	0.432692	0.414141	0.337209	0.40553	0.14415
1400	0.483333	0.355769	0.420875	0.395349	0.402458	0.147029
1410	0.366667	0.365385	0.491582	0.325581	0.417819	0.145281
1420	0.35	0.442308	0.444444	0.348837	0.422427	0.167145
1430	0.416667	0.442308	0.454545	0.418605	0.442396	0.198194
1440	0.333333	0.408654	0.478114	0.44186	0.437788	0.186729
1450	0.5	0.418269	0.420875	0.406977	0.425499	0.179112
1460	0.416667	0.360577	0.451178	0.383721	0.410138	0.139255
1470	0.416667	0.408654	0.505051	0.44186	0.457757	0.207682
1480	0.4	0.403846	0.420875	0.290698	0.396313	0.11977
1490	0.5	0.451923	0.464646	0.430233	0.459293	0.228628
1500	0.466667	0.447115	0.393939	0.418605	0.420891	0.174609
1510	0.416667	0.442308	0.454545	0.523256	0.456221	0.224168
1520	0.433333	0.307692	0.434343	0.453488	0.396313	0.133345
1530	0.516667	0.432692	0.427609	0.406977	0.434716	0.19972
1540	0.433333	0.4375	0.451178	0.406977	0.439324	0.187994
1550	0.533333	0.403846	0.498316	0.453488	0.465438	0.229517
1560	0.433333	0.350962	0.518519	0.395349	0.44086	0.167154
1570	0.433333	0.461538	0.410774	0.488372	0.439324	0.204303
1580	0.55	0.413462	0.491582	0.360465	0.454685	0.204167
1590	0.483333	0.413462	0.491582	0.418605	0.456221	0.207128
1600	0.333333	0.427885	0.441077	0.372093	0.417819	0.156314
1610	0.4	0.408654	0.414141	0.44186	0.414747	0.164664
1620	0.533333	0.427885	0.481481	0.406977	0.459293	0.213064
1630	0.35	0.451923	0.441077	0.372093	0.427035	0.166112
1640	0.433333	0.341346	0.417508	0.453488	0.399386	0.130109
1650	0.416667	0.466346	0.464646	0.348837	0.445469	0.191183
1660	0.433333	0.408654	0.488215	0.523256	0.462366	0.225624
1670	0.433333	0.341346	0.525253	0.44186	0.447005	0.187291
1680	0.4	0.350962	0.390572	0.44186	0.385561	0.128518
1690	0.4	0.4375	0.444444	0.395349	0.431644	0.18257
1700	0.416667	0.384615	0.464646	0.418605	0.428571	0.176184
1710	0.45	0.384615	0.40404	0.383721	0.399386	0.145873
1720	0.383333	0.442308	0.461279	0.418605	0.442396	0.18866
1730	0.433333	0.389423	0.441077	0.348837	0.411674	0.157244
1740	0.433333	0.399038	0.468013	0.430233	0.437788	0.187326
1750	0.483333	0.447115	0.424242	0.430233	0.437788	0.200597
1760	0.45	0.389423	0.47138	0.406977	0.434716	0.18703
1770	0.466667	0.365385	0.468013	0.325581	0.416283	0.148882
1780	0.4	0.403846	0.43771	0.465116	0.427035	0.184482
1790	0.483333	0.427885	0.505051	0.406977	0.465438	0.223429
1800	0.416667	0.418269	0.414141	0.488372	0.425499	0.18016
1810	0.483333	0.350962	0.47138	0.418605	0.427035	0.165343
1820	0.433333	0.326923	0.47138	0.395349	0.411674	0.151047
1830	0.416667	0.389423	0.498316	0.476744	0.453149	0.198294
1840	0.483333	0.307692	0.427609	0.418605	0.393241	0.126586
1850	0.433333	0.475962	0.417508	0.406977	0.436252	0.186674
1860	0.416667	0.413462	0.43771	0.395349	0.422427	0.165488
1870	0.433333	0.370192	0.535354	0.476744	0.465438	0.218186
1880	0.55	0.408654	0.464646	0.5	0.459293	0.227795
1890	0.416667	0.432692	0.441077	0.453488	0.437788	0.188978
1900	0.433333	0.403846	0.420875	0.55814	0.434716	0.209635
1910	0.366667	0.451923	0.410774	0.395349	0.417819	0.172258
1920	0.433333	0.302885	0.525253	0.372093	0.425499	0.165234
1930	0.533333	0.302885	0.538721	0.476744	0.454685	0.217223
1940	0.433333	0.355769	0.40404	0.395349	0.390169	0.1412
1950	0.466667	0.322115	0.400673	0.593023	0.407066	0.166092
1960	0.383333	0.379808	0.383838	0.511628	0.399386	0.150708
1970	0.55	0.341346	0.457912	0.523256	0.437788	0.198161
1980	0.516667	0.418269	0.444444	0.44186	0.442396	0.198511
1990	0.45	0.399038	0.451178	0.55814	0.448541	0.220221
2000	0.4	0.4375	0.400673	0.430233	0.416283	0.164738
2010	0.4	0.447115	0.383838	0.418605	0.410138	0.165417
2020	0.433333	0.466346	0.414141	0.523256	0.447005	0.221328
2030	0.5	0.341346	0.451178	0.5	0.427035	0.178028
2040	0.533333	0.346154	0.468013	0.406977	0.427035	0.176735
2050	0.45	0.379808	0.417508	0.488372	0.417819	0.173923
2060	0.416667	0.375	0.377104	0.395349	0.382488	0.130773
2070	0.55	0.360577	0.43771	0.418605	0.420891	0.180003
2080	0.4	0.4375	0.427609	0.418605	0.427035	0.190258
2090	0.533333	0.384615	0.447811	0.395349	0.428571	0.18443
2100	0.416667	0.375	0.478114	0.453488	0.436252	0.181634
2110	0.483333	0.384615	0.420875	0.430233	0.416283	0.177378
2120	0.45	0.442308	0.43771	0.511628	0.450077	0.216768
2130	0.466667	0.423077	0.457912	0.453488	0.447005	0.211506
2140	0.45	0.451923	0.441077	0.476744	0.450077	0.215832
2150	0.4	0.451923	0.397306	0.430233	0.419355	0.171981
2160	0.416667	0.418269	0.427609	0.476744	0.430108	0.17938
2170	0.416667	0.533654	0.457912	0.511628	0.485407	0.269183
2180	0.4	0.375	0.461279	0.476744	0.430108	0.181341
2190	0.5	0.408654	0.518519	0.476744	0.47619	0.247651
2200	0.416667	0.389423	0.343434	0.616279	0.400922	0.175886
2210	0.516667	0.456731	0.367003	0.5	0.427035	0.190361
2220	0.55	0.355769	0.491582	0.465116	0.450077	0.218058
2230	0.45	0.432692	0.43771	0.395349	0.431644	0.189307
2240	0.416667	0.399038	0.427609	0.406977	0.414747	0.168447
2250	0.483333	0.355769	0.461279	0.383721	0.419355	0.182996
2260	0.5	0.447115	0.390572	0.453488	0.427035	0.182429
2270	0.466667	0.408654	0.424242	0.383721	0.417819	0.170305
2280	0.416667	0.384615	0.481481	0.44186	0.439324	0.189604
2290	0.383333	0.413462	0.451178	0.511628	0.44086	0.199021
2300	0.4	0.360577	0.424242	0.44186	0.403994	0.137005
2310	0.483333	0.461538	0.340067	0.5	0.41321	0.186394
2320	0.35	0.427885	0.417508	0.406977	0.41321	0.169984
2330	0.466667	0.466346	0.424242	0.476744	0.448541	0.211768
2340	0.4	0.360577	0.397306	0.406977	0.387097	0.128064
2350	0.466667	0.456731	0.47138	0.5	0.470046	0.248154
2360	0.45	0.427885	0.424242	0.465116	0.43318	0.195416
2370	0.3	0.403846	0.441077	0.418605	0.41321	0.161276
2380	0.6	0.384615	0.468013	0.476744	0.454685	0.217922
2390	0.45	0.4375	0.417508	0.476744	0.434716	0.203307
2400	0.45	0.389423	0.451178	0.453488	0.431644	0.186027
2410	0.383333	0.461538	0.377104	0.406977	0.408602	0.165145
2420	0.466667	0.346154	0.43771	0.383721	0.403994	0.141773
2430	0.416667	0.456731	0.353535	0.44186	0.403994	0.158413
2440	0.45	0.432692	0.360269	0.465116	0.40553	0.174923
2450	0.416667	0.336538	0.451178	0.395349	0.403994	0.139959
2460	0.55	0.461538	0.367003	0.418605	0.420891	0.191287
2470	0.366667	0.403846	0.430976	0.430233	0.416283	0.16081
2480	0.566667	0.379808	0.424242	0.418605	0.422427	0.180141
2490	0.383333	0.427885	0.451178	0.5	0.443932	0.199376
2500	0.55	0.399038	0.447811	0.418605	0.437788	0.200183
2510	0.45	0.447115	0.383838	0.430233	0.416283	0.18777
2520	0.5	0.370192	0.390572	0.476744	0.40553	0.16836
2530	0.45	0.350962	0.457912	0.406977	0.416283	0.172555
2540	0.366667	0.394231	0.488215	0.44186	0.44086	0.194703
2550	0.416667	0.432692	0.407407	0.546512	0.434716	0.194118
2560	0.516667	0.418269	0.417508	0.488372	0.436252	0.208146
2570	0.483333	0.490385	0.390572	0.430233	0.436252	0.210447
2580	0.45	0.423077	0.47138	0.383721	0.442396	0.198479
2590	0.483333	0.4375	0.441077	0.383721	0.436252	0.196334
2600	0.483333	0.403846	0.414141	0.453488	0.422427	0.181512
2610	0.45	0.394231	0.461279	0.44186	0.436252	0.206171
2620	0.55	0.432692	0.400673	0.511628	0.439324	0.21052
2630	0.433333	0.418269	0.474747	0.476744	0.453149	0.213618
2640	0.466667	0.480769	0.377104	0.430233	0.425499	0.189586
2650	0.383333	0.423077	0.515152	0.569767	0.480799	0.247495
2660	0.45	0.389423	0.390572	0.511628	0.411674	0.169307
2670	0.55	0.375	0.488215	0.430233	0.450077	0.211418
2680	0.483333	0.418269	0.501684	0.418605	0.462366	0.218317
2690	0.383333	0.432692	0.461279	0.465116	0.445469	0.198509
2700	0.45	0.418269	0.410774	0.465116	0.423963	0.178339
2710	0.45	0.475962	0.434343	0.430233	0.448541	0.21169
2720	0.55	0.461538	0.363636	0.430233	0.420891	0.188117
2730	0.583333	0.346154	0.491582	0.569767	0.463902	0.245473
2740	0.416667	0.427885	0.434343	0.44186	0.431644	0.192124
2750	0.483333	0.432692	0.410774	0.453488	0.430108	0.188297
2760	0.416667	0.375	0.521886	0.418605	0.451613	0.201818
2770	0.466667	0.384615	0.434343	0.511628	0.431644	0.199284
2780	0.516667	0.418269	0.417508	0.44186	0.430108	0.185748
2790	0.4	0.442308	0.420875	0.453488	0.430108	0.183045
2800	0.416667	0.355769	0.380471	0.534884	0.396313	0.144855
2810	0.333333	0.399038	0.457912	0.511628	0.434716	0.191853
2820	0.483333	0.365385	0.464646	0.337209	0.417819	0.163024
2830	0.333333	0.475962	0.387205	0.453488	0.419355	0.166056
2840	0.333333	0.418269	0.417508	0.395349	0.407066	0.144401
2850	0.416667	0.355769	0.417508	0.488372	0.407066	0.163082
2860	0.466667	0.408654	0.410774	0.488372	0.425499	0.183321
2870	0.383333	0.475962	0.407407	0.395349	0.425499	0.175696
2880	0.416667	0.471154	0.40404	0.476744	0.436252	0.204373
2890	0.583333	0.350962	0.488215	0.465116	0.450077	0.204713
2900	0.55	0.394231	0.40404	0.465116	0.422427	0.184112
2910	0.433333	0.427885	0.430976	0.523256	0.442396	0.212875
2920	0.35	0.408654	0.461279	0.44186	0.431644	0.180605
2930	0.45	0.399038	0.427609	0.44186	0.422427	0.16972
2940	0.45	0.375	0.451178	0.476744	0.430108	0.180432
2950	0.45	0.514423	0.451178	0.488372	0.47619	0.248142
2960	0.45	0.394231	0.430976	0.476744	0.427035	0.182281
2970	0.366667	0.471154	0.420875	0.511628	0.443932	0.20422
2980	0.466667	0.384615	0.427609	0.581395	0.437788	0.205598
2990	0.45	0.389423	0.447811	0.511628	0.437788	0.203696
3000	0.316667	0.413462	0.457912	0.465116	0.431644	0.175882
3010	0.416667	0.389423	0.441077	0.488372	0.428571	0.201626
3020	0.45	0.442308	0.393939	0.44186	0.420891	0.186307
3030	0.5	0.394231	0.414141	0.523256	0.430108	0.196591
3040	0.433333	0.370192	0.400673	0.604651	0.420891	0.202396
3050	0.516667	0.399038	0.434343	0.476744	0.436252	0.200395
3060	0.466667	0.403846	0.481481	0.418605	0.447005	0.202021
3070	0.466667	0.389423	0.360269	0.465116	0.393241	0.149845
3080	0.433333	0.302885	0.424242	0.534884	0.400922	0.151935
3090	0.416667	0.442308	0.414141	0.5	0.434716	0.199653
3100	0.416667	0.375	0.424242	0.453488	0.411674	0.157196
3110	0.45	0.399038	0.430976	0.44186	0.423963	0.169134
3120	0.483333	0.418269	0.457912	0.44186	0.445469	0.204933
3130	0.533333	0.543269	0.417508	0.44186	0.471582	0.249957
3140	0.5	0.394231	0.346801	0.44186	0.388633	0.143528
3150	0.5	0.379808	0.387205	0.453488	0.403994	0.159158
3160	0.35	0.336538	0.481481	0.5	0.425499	0.170991
3170	0.416667	0.307692	0.508418	0.569767	0.443932	0.187497
3180	0.4	0.355769	0.414141	0.5	0.40553	0.160977
3190	0.4	0.370192	0.444444	0.511628	0.425499	0.176838
3200	0.45	0.384615	0.461279	0.465116	0.436252	0.195431
3210	0.466667	0.370192	0.434343	0.465116	0.420891	0.175526
3220	0.366667	0.399038	0.417508	0.511628	0.419355	0.173896
3230	0.5	0.370192	0.424242	0.5	0.423963	0.181183
3240	0.383333	0.355769	0.478114	0.383721	0.417819	0.151947
3250	0.383333	0.423077	0.451178	0.453488	0.436252	0.184349
3260	0.466667	0.413462	0.461279	0.406977	0.439324	0.181698
3270	0.466667	0.403846	0.47138	0.511628	0.454685	0.213652
3280	0.45	0.471154	0.377104	0.511628	0.431644	0.203713
3290	0.55	0.399038	0.430976	0.546512	0.447005	0.222228
3300	0.5	0.413462	0.501684	0.418605	0.462366	0.21731
3310	0.35	0.399038	0.451178	0.453488	0.425499	0.169515
3320	0.466667	0.413462	0.397306	0.430233	0.41321	0.170279
3330	0.5	0.394231	0.393939	0.44186	0.410138	0.17036
3340	0.466667	0.399038	0.43771	0.430233	0.427035	0.176033
3350	0.483333	0.413462	0.441077	0.360465	0.425499	0.184942
3360	0.5	0.447115	0.491582	0.418605	0.46851	0.231464
3370	0.516667	0.370192	0.481481	0.476744	0.448541	0.203627
3380	0.45	0.360577	0.441077	0.453488	0.417819	0.161021
3390	0.583333	0.350962	0.474747	0.372093	0.431644	0.174843
3400	0.416667	0.307692	0.498316	0.418605	0.419355	0.161058
3410	0.516667	0.427885	0.424242	0.488372	0.442396	0.219295
3420	0.383333	0.4375	0.430976	0.406977	0.425499	0.180393
3430	0.466667	0.495192	0.393939	0.406977	0.434716	0.200829
3440	0.566667	0.418269	0.380471	0.465116	0.420891	0.18942
3450	0.333333	0.427885	0.410774	0.465116	0.416283	0.164689
3460	0.45	0.423077	0.434343	0.395349	0.427035	0.177925
3470	0.433333	0.4375	0.424242	0.372093	0.422427	0.171826
3480	0.45	0.355769	0.441077	0.465116	0.417819	0.172665
3490	0.416667	0.370192	0.488215	0.453488	0.439324	0.183004
3500	0.4	0.370192	0.474747	0.465116	0.43318	0.184996
3510	0.533333	0.322115	0.491582	0.465116	0.437788	0.188023
3520	0.416667	0.350962	0.407407	0.360465	0.384025	0.121208
3530	0.416667	0.475962	0.40404	0.523256	0.443932	0.217164
3540	0.566667	0.360577	0.481481	0.406977	0.44086	0.200112
3550	0.516667	0.350962	0.417508	0.465116	0.411674	0.162048
3560	0.416667	0.336538	0.47138	0.488372	0.425499	0.172534
3570	0.366667	0.399038	0.363636	0.55814	0.400922	0.166176
3580	0.483333	0.346154	0.451178	0.453488	0.420891	0.171971
3590	0.433333	0.346154	0.393939	0.511628	0.397849	0.149293
3600	0.416667	0.451923	0.420875	0.523256	0.443932	0.215101
3610	0.4	0.317308	0.47138	0.488372	0.417819	0.167379
3620	0.483333	0.384615	0.451178	0.44186	0.431644	0.180925
3630	0.466667	0.394231	0.430976	0.465116	0.427035	0.184757
3640	0.483333	0.413462	0.468013	0.511628	0.457757	0.223817
3650	0.4	0.365385	0.434343	0.372093	0.400922	0.148279
3660	0.5	0.480769	0.474747	0.465116	0.477727	0.251787
3670	0.45	0.456731	0.363636	0.453488	0.41321	0.167734
3680	0.466667	0.423077	0.414141	0.430233	0.423963	0.173669
3690	0.55	0.394231	0.468013	0.488372	0.454685	0.217745
3700	0.45	0.418269	0.400673	0.476744	0.420891	0.178533
3710	0.566667	0.399038	0.444444	0.44186	0.44086	0.200501
3720	0.483333	0.370192	0.444444	0.44186	0.423963	0.169138
3730	0.433333	0.423077	0.427609	0.453488	0.430108	0.184964
3740	0.416667	0.389423	0.444444	0.523256	0.434716	0.194921
3750	0.466667	0.4375	0.434343	0.372093	0.430108	0.167814
3760	0.45	0.442308	0.43771	0.511628	0.450077	0.207354
3770	0.466667	0.403846	0.444444	0.430233	0.431644	0.179692
3780	0.283333	0.427885	0.410774	0.44186	0.408602	0.153171
3790	0.45	0.466346	0.417508	0.383721	0.431644	0.190977
3800	0.483333	0.331731	0.494949	0.418605	0.431644	0.169274
3810	0.416667	0.346154	0.417508	0.488372	0.403994	0.142978
3820	0.45	0.480769	0.390572	0.337209	0.417819	0.169632
3830	0.466667	0.427885	0.457912	0.406977	0.442396	0.207006
3840	0.35	0.418269	0.427609	0.476744	0.423963	0.171519
3850	0.366667	0.427885	0.427609	0.453488	0.425499	0.179709
3860	0.483333	0.432692	0.464646	0.44186	0.453149	0.217243
3870	0.283333	0.350962	0.457912	0.581395	0.423963	0.182628
3880	0.516667	0.4375	0.481481	0.383721	0.457757	0.215615
3890	0.45	0.365385	0.464646	0.430233	0.427035	0.173935
3900	0.433333	0.403846	0.444444	0.418605	0.427035	0.179745
3910	0.533333	0.399038	0.447811	0.44186	0.439324	0.19018
3920	0.366667	0.423077	0.43771	0.44186	0.427035	0.183436
3930	0.483333	0.394231	0.461279	0.430233	0.437788	0.197802
3940	0.35	0.418269	0.461279	0.337209	0.420891	0.159032
3950	0.366667	0.442308	0.427609	0.406977	0.423963	0.169968
3960	0.55	0.408654	0.43771	0.372093	0.430108	0.179724
3970	0.516667	0.399038	0.498316	0.430233	0.459293	0.22119
3980	0.383333	0.375	0.417508	0.44186	0.403994	0.143977
3990	0.416667	0.413462	0.397306	0.395349	0.403994	0.145971
4000	0.483333	0.379808	0.393939	0.465116	0.407066	0.162617
4010	0.45	0.399038	0.461279	0.465116	0.44086	0.181161
4020	0.366667	0.408654	0.400673	0.511628	0.414747	0.166368
4030	0.45	0.360577	0.434343	0.418605	0.410138	0.153115
4040	0.483333	0.394231	0.420875	0.604651	0.442396	0.220648
4050	0.466667	0.480769	0.451178	0.465116	0.463902	0.23138
4060	0.283333	0.375	0.400673	0.418605	0.384025	0.107978
4070	0.4	0.365385	0.447811	0.44186	0.416283	0.154942
4080	0.383333	0.423077	0.40404	0.476744	0.417819	0.173536
4090	0.416667	0.451923	0.393939	0.5	0.428571	0.192134
4100	0.383333	0.447115	0.478114	0.488372	0.460829	0.229198
4110	0.383333	0.350962	0.521886	0.44186	0.443932	0.178932
4120	0.433333	0.451923	0.447811	0.44186	0.447005	0.20176
4130	0.5	0.418269	0.363636	0.569767	0.420891	0.205348
4140	0.483333	0.370192	0.417508	0.348837	0.399386	0.143216
4150	0.45	0.408654	0.488215	0.534884	0.465438	0.235467
4160	0.433333	0.350962	0.410774	0.5	0.40553	0.164466
4170	0.433333	0.403846	0.393939	0.488372	0.41321	0.178233
4180	0.383333	0.355769	0.464646	0.418605	0.416283	0.157189
4190	0.483333	0.384615	0.501684	0.465116	0.457757	0.217614
4200	0.433333	0.350962	0.508418	0.337209	0.428571	0.167107
4210	0.5	0.355769	0.441077	0.395349	0.41321	0.159993
4220	0.533333	0.360577	0.468013	0.418605	0.43318	0.179202
4230	0.333333	0.375	0.441077	0.488372	0.416283	0.161599
4240	0.4	0.442308	0.417508	0.430233	0.425499	0.180993
4250	0.466667	0.408654	0.444444	0.418605	0.431644	0.189062
4260	0.4	0.346154	0.505051	0.5	0.443932	0.202311
4270	0.283333	0.432692	0.40404	0.476744	0.411674	0.158664
4280	0.5	0.360577	0.444444	0.476744	0.427035	0.196221
4290	0.466667	0.403846	0.464646	0.465116	0.445469	0.211316
4300	0.516667	0.461538	0.373737	0.430233	0.422427	0.189893
4310	0.516667	0.326923	0.461279	0.476744	0.425499	0.178453
4320	0.483333	0.365385	0.447811	0.488372	0.430108	0.196578
4330	0.516667	0.355769	0.447811	0.44186	0.423963	0.180375
4340	0.383333	0.399038	0.474747	0.395349	0.431644	0.179197
4350	0.416667	0.350962	0.43771	0.546512	0.422427	0.171821
4360	0.366667	0.370192	0.47138	0.406977	0.420891	0.153443
4370	0.483333	0.403846	0.468013	0.5	0.453149	0.215844
4380	0.416667	0.418269	0.420875	0.511628	0.431644	0.184003
4390	0.4	0.418269	0.447811	0.383721	0.425499	0.173353
4400	0.45	0.399038	0.424242	0.476744	0.425499	0.180724
4410	0.45	0.432692	0.407407	0.453488	0.425499	0.182702
4420	0.383333	0.418269	0.441077	0.476744	0.43318	0.18557
4430	0.533333	0.466346	0.447811	0.44186	0.460829	0.226948
4440	0.383333	0.423077	0.417508	0.44186	0.419355	0.164852
4450	0.366667	0.389423	0.441077	0.453488	0.419355	0.161615
4460	0.466667	0.4375	0.380471	0.534884	0.427035	0.19066
4470	0.316667	0.427885	0.343434	0.44186	0.380952	0.111319
4480	0.45	0.394231	0.424242	0.44186	0.419355	0.169992
4490	0.383333	0.461538	0.390572	0.488372	0.425499	0.180482
4500	0.366667	0.475962	0.457912	0.488372	0.459293	0.2223
4510	0.433333	0.418269	0.491582	0.476744	0.460829	0.226623
4520	0.433333	0.447115	0.407407	0.406977	0.422427	0.175978
4530	0.433333	0.408654	0.454545	0.395349	0.430108	0.178602
4540	0.433333	0.375	0.447811	0.44186	0.422427	0.172771
4550	0.55	0.418269	0.400673	0.44186	0.425499	0.190693
4560	0.4	0.326923	0.478114	0.418605	0.414747	0.143104
4570	0.466667	0.432692	0.424242	0.511628	0.442396	0.208777
4580	0.45	0.375	0.414141	0.523256	0.419355	0.190387
4590	0.416667	0.370192	0.427609	0.44186	0.410138	0.151198
4600	0.4	0.418269	0.377104	0.453488	0.402458	0.154295
4610	0.416667	0.403846	0.380471	0.360465	0.388633	0.128176
4620	0.466667	0.471154	0.397306	0.348837	0.420891	0.172303
4630	0.4	0.447115	0.390572	0.395349	0.410138	0.161985
4640	0.533333	0.384615	0.447811	0.453488	0.436252	0.197596
4650	0.433333	0.346154	0.511785	0.430233	0.44086	0.185003
4660	0.5	0.389423	0.484848	0.569767	0.466974	0.232186
4670	0.433333	0.408654	0.441077	0.488372	0.436252	0.192786
4680	0.5	0.408654	0.511785	0.5	0.47619	0.248877
4690	0.4	0.418269	0.387205	0.395349	0.399386	0.134337
4700	0.416667	0.403846	0.447811	0.523256	0.44086	0.20832
4710	0.433333	0.389423	0.424242	0.44186	0.416283	0.167753
4720	0.466667	0.389423	0.447811	0.430233	0.428571	0.183778
4730	0.55	0.379808	0.447811	0.44186	0.434716	0.187807
4740	0.366667	0.427885	0.424242	0.453488	0.423963	0.171576
4750	0.5	0.466346	0.430976	0.5	0.457757	0.22418
4760	0.416667	0.384615	0.434343	0.418605	0.414747	0.162932
4770	0.466667	0.471154	0.397306	0.511628	0.442396	0.210104
4780	0.45	0.399038	0.400673	0.546512	0.423963	0.204519
4790	0.466667	0.427885	0.417508	0.523256	0.439324	0.19996
4800	0.466667	0.4375	0.434343	0.406977	0.434716	0.187934
4810	0.433333	0.451923	0.410774	0.488372	0.436252	0.178082
4820	0.3	0.355769	0.531987	0.372093	0.43318	0.155385
4830	0.45	0.413462	0.420875	0.348837	0.411674	0.16423
4840	0.4	0.350962	0.474747	0.372093	0.414747	0.142226
4850	0.4	0.336538	0.434343	0.5	0.408602	0.154094
4860	0.45	0.418269	0.444444	0.534884	0.448541	0.209911
4870	0.45	0.413462	0.360269	0.488372	0.402458	0.147984
4880	0.383333	0.355769	0.441077	0.465116	0.411674	0.156423
4890	0.45	0.317308	0.430976	0.44186	0.397849	0.134369
4900	0.45	0.480769	0.424242	0.406977	0.442396	0.200334
4910	0.45	0.379808	0.424242	0.430233	0.41321	0.164649
4920	0.433333	0.408654	0.407407	0.465116	0.417819	0.16887
4930	0.466667	0.350962	0.424242	0.418605	0.403994	0.137943
4940	0.4	0.427885	0.410774	0.581395	0.437788	0.203871
4950	0.333333	0.365385	0.43771	0.44186	0.40553	0.12834
4960	0.6	0.423077	0.424242	0.44186	0.442396	0.201627
4970	0.533333	0.360577	0.464646	0.534884	0.447005	0.218762
4980	0.433333	0.346154	0.461279	0.488372	0.425499	0.169555
4990	0.45	0.423077	0.451178	0.453488	0.442396	0.203027
5000	0.516667	0.456731	0.383838	0.5	0.434716	0.201
5010	0.383333	0.399038	0.468013	0.418605	0.431644	0.181238
5020	0.516667	0.399038	0.451178	0.546512	0.453149	0.230769
5030	0.5	0.475962	0.447811	0.430233	0.459293	0.229139
5040	0.383333	0.4375	0.478114	0.395349	0.445469	0.190507
5050	0.333333	0.355769	0.468013	0.465116	0.419355	0.163686
5060	0.383333	0.394231	0.343434	0.44186	0.376344	0.131592
5070	0.283333	0.533654	0.383838	0.372093	0.420891	0.168491
5080	0.433333	0.365385	0.434343	0.488372	0.419355	0.163883
5090	0.5	0.447115	0.383838	0.44186	0.422427	0.187312
5100	0.45	0.485577	0.424242	0.488372	0.454685	0.220912
5110	0.366667	0.384615	0.414141	0.430233	0.402458	0.13738
5120	0.333333	0.442308	0.40404	0.313953	0.397849	0.132291
5130	0.483333	0.379808	0.461279	0.453488	0.436252	0.194728
5140	0.45	0.451923	0.363636	0.511628	0.419355	0.182469
5150	0.533333	0.408654	0.545455	0.395349	0.480799	0.246105
5160	0.4	0.384615	0.444444	0.418605	0.417819	0.161507
5170	0.5	0.379808	0.424242	0.383721	0.411674	0.164179
5180	0.416667	0.331731	0.444444	0.406977	0.400922	0.134236
5190	0.45	0.427885	0.444444	0.5	0.447005	0.221906
5200	0.333333	0.375	0.427609	0.44186	0.403994	0.133922
5210	0.483333	0.423077	0.417508	0.44186	0.428571	0.195455
5220	0.383333	0.360577	0.430976	0.465116	0.408602	0.151012
5230	0.483333	0.375	0.430976	0.44186	0.419355	0.179701
5240	0.466667	0.355769	0.484848	0.430233	0.434716	0.184025
5250	0.533333	0.418269	0.397306	0.430233	0.420891	0.189822
5260	0.35	0.394231	0.447811	0.406977	0.416283	0.156409
5270	0.5	0.403846	0.410774	0.395349	0.414747	0.176371
5280	0.516667	0.360577	0.414141	0.488372	0.416283	0.176382
5290	0.433333	0.456731	0.387205	0.465116	0.423963	0.188308
5300	0.35	0.408654	0.424242	0.511628	0.423963	0.173557
5310	0.483333	0.447115	0.491582	0.418605	0.466974	0.236855
5320	0.45	0.355769	0.447811	0.511628	0.427035	0.173049
5330	0.5	0.442308	0.400673	0.465116	0.431644	0.190082
5340	0.5	0.341346	0.461279	0.453488	0.425499	0.172715
5350	0.416667	0.278846	0.47138	0.465116	0.403994	0.141856
5360	0.35	0.384615	0.420875	0.372093	0.396313	0.128365
5370	0.5	0.432692	0.417508	0.511628	0.442396	0.202872
5380	0.466667	0.399038	0.474747	0.313953	0.428571	0.17802
5390	0.333333	0.447115	0.414141	0.44186	0.420891	0.171701
5400	0.416667	0.5	0.430976	0.44186	0.453149	0.213001
5410	0.45	0.418269	0.441077	0.476744	0.439324	0.196769
5420	0.55	0.370192	0.444444	0.418605	0.427035	0.177518
5430	0.35	0.418269	0.37037	0.430233	0.391705	0.147252
5440	0.316667	0.432692	0.515152	0.465116	0.463902	0.223869
5450	0.366667	0.432692	0.447811	0.44186	0.434716	0.182589
5460	0.366667	0.399038	0.390572	0.534884	0.410138	0.166801
5470	0.5	0.442308	0.461279	0.418605	0.453149	0.220966
5480	0.466667	0.379808	0.397306	0.453488	0.40553	0.160298
5490	0.416667	0.317308	0.494949	0.383721	0.416283	0.156568
5500	0.566667	0.379808	0.353535	0.511628	0.402458	0.168161
5510	0.35	0.389423	0.420875	0.523256	0.417819	0.174828
5520	0.5	0.413462	0.478114	0.523256	0.465438	0.233901
5530	0.466667	0.394231	0.441077	0.395349	0.422427	0.169182
5540	0.366667	0.403846	0.491582	0.348837	0.43318	0.168071
5550	0.4	0.423077	0.393939	0.383721	0.402458	0.139896
5560	0.483333	0.384615	0.424242	0.511628	0.428571	0.198452
5570	0.45	0.466346	0.427609	0.44186	0.443932	0.201944
5580	0.45	0.403846	0.501684	0.418605	0.454685	0.210033
5590	0.433333	0.278846	0.511785	0.360465	0.410138	0.137075
5600	0.383333	0.413462	0.478114	0.418605	0.44086	0.189945
5610	0.466667	0.451923	0.390572	0.406977	0.419355	0.182427
5620	0.383333	0.432692	0.424242	0.406977	0.420891	0.168738
5630	0.5	0.365385	0.447811	0.5	0.43318	0.197572
5640	0.466667	0.341346	0.350168	0.44186	0.3702	0.106861
5650	0.4	0.355769	0.481481	0.348837	0.416283	0.139199
5660	0.45	0.418269	0.454545	0.44186	0.44086	0.190497
5670	0.433333	0.350962	0.488215	0.302326	0.414747	0.142071
5680	0.333333	0.442308	0.37037	0.418605	0.396313	0.137319
5690	0.566667	0.447115	0.424242	0.348837	0.434716	0.190904
5700	0.55	0.403846	0.464646	0.418605	0.447005	0.208223
5710	0.566667	0.307692	0.407407	0.44186	0.394777	0.151873
5720	0.466667	0.413462	0.387205	0.511628	0.419355	0.187172
5730	0.316667	0.451923	0.407407	0.453488	0.419355	0.169214
5740	0.516667	0.4375	0.43771	0.418605	0.442396	0.200851
5750	0.416667	0.427885	0.43771	0.44186	0.43318	0.191451
5760	0.383333	0.336538	0.518519	0.488372	0.443932	0.187227
5770	0.566667	0.307692	0.484848	0.44186	0.430108	0.17558
5780	0.45	0.466346	0.390572	0.534884	0.439324	0.204313
5790	0.483333	0.360577	0.454545	0.5	0.43318	0.18846
5800	0.383333	0.355769	0.468013	0.511628	0.430108	0.189432
5810	0.5	0.408654	0.414141	0.5	0.431644	0.190484
5820	0.466667	0.461538	0.451178	0.488372	0.460829	0.230328
5830	0.366667	0.403846	0.37037	0.488372	0.396313	0.148273
5840	0.283333	0.384615	0.447811	0.5	0.419355	0.156529
5850	0.333333	0.418269	0.43771	0.406977	0.417819	0.162408
5860	0.316667	0.384615	0.518519	0.430233	0.445469	0.182762
5870	0.55	0.379808	0.377104	0.476744	0.407066	0.164212
5880	0.566667	0.418269	0.373737	0.465116	0.417819	0.180329
5890	0.383333	0.466346	0.420875	0.360465	0.423963	0.171351
5900	0.4	0.384615	0.447811	0.465116	0.425499	0.171161
5910	0.4	0.355769	0.451178	0.44186	0.414747	0.153716
5920	0.516667	0.399038	0.420875	0.511628	0.434716	0.192827
5930	0.533333	0.442308	0.434343	0.511628	0.456221	0.230783
5940	0.466667	0.451923	0.451178	0.302326	0.43318	0.172675
5950	0.483333	0.346154	0.47138	0.465116	0.431644	0.179024
5960	0.433333	0.379808	0.424242	0.44186	0.41321	0.159808
5970	0.516667	0.423077	0.441077	0.44186	0.442396	0.203096
5980	0.45	0.480769	0.380471	0.406977	0.422427	0.171718
5990	0.483333	0.413462	0.478114	0.395349	0.447005	0.206003
6000	0.466667	0.427885	0.451178	0.430233	0.442396	0.198722
6010	0.433333	0.418269	0.40404	0.348837	0.403994	0.13902
6020	0.533333	0.384615	0.468013	0.406977	0.439324	0.183791
6030	0.433333	0.423077	0.367003	0.465116	0.403994	0.154531
6040	0.4	0.403846	0.468013	0.44186	0.437788	0.186005
6050	0.483333	0.389423	0.451178	0.44186	0.43318	0.18883
6060	0.416667	0.331731	0.454545	0.418605	0.407066	0.141343
6070	0.466667	0.355769	0.481481	0.511628	0.443932	0.203526
6080	0.516667	0.341346	0.468013	0.453488	0.430108	0.184329
6090	0.433333	0.413462	0.383838	0.511628	0.414747	0.182469
6100	0.433333	0.413462	0.447811	0.383721	0.427035	0.171683
6110	0.45	0.427885	0.434343	0.55814	0.450077	0.218513
6120	0.366667	0.375	0.491582	0.430233	0.434716	0.174852
6130	0.55	0.370192	0.40404	0.453488	0.41321	0.165719
6140	0.5	0.418269	0.447811	0.5	0.450077	0.212589
6150	0.5	0.331731	0.484848	0.430233	0.430108	0.175834
6160	0.5	0.341346	0.430976	0.453488	0.411674	0.155088
6170	0.433333	0.427885	0.363636	0.465116	0.403994	0.146257
6180	0.55	0.403846	0.410774	0.465116	0.428571	0.192832
6190	0.566667	0.466346	0.491582	0.348837	0.471582	0.241782
6200	0.566667	0.423077	0.397306	0.395349	0.420891	0.175864
6210	0.533333	0.524038	0.390572	0.44186	0.453149	0.22402
6220	0.516667	0.317308	0.420875	0.418605	0.396313	0.12489
6230	0.433333	0.466346	0.444444	0.44186	0.450077	0.210039
6240	0.333333	0.384615	0.451178	0.44186	0.417819	0.163883
6250	0.416667	0.4375	0.434343	0.372093	0.425499	0.175118
6260	0.483333	0.360577	0.464646	0.488372	0.436252	0.197317
6270	0.4	0.326923	0.498316	0.488372	0.43318	0.166995
6280	0.283333	0.408654	0.420875	0.430233	0.40553	0.144984
6290	0.383333	0.451923	0.447811	0.453488	0.443932	0.201066
6300	0.483333	0.394231	0.424242	0.523256	0.43318	0.19537
6310	0.516667	0.370192	0.447811	0.395349	0.422427	0.167011
6320	0.283333	0.4375	0.447811	0.337209	0.414747	0.137072
6330	0.416667	0.423077	0.390572	0.360465	0.399386	0.140656
6340	0.416667	0.322115	0.454545	0.418605	0.403994	0.147348
6350	0.483333	0.418269	0.40404	0.372093	0.411674	0.154717
6360	0.466667	0.480769	0.393939	0.395349	0.428571	0.18516
6370	0.483333	0.427885	0.360269	0.44186	0.403994	0.162403
6380	0.516667	0.326923	0.505051	0.430233	0.439324	0.186383
6390	0.483333	0.375	0.454545	0.44186	0.430108	0.174575
6400	0.466667	0.379808	0.474747	0.44186	0.439324	0.186795
6410	0.516667	0.399038	0.434343	0.511628	0.44086	0.196565
6420	0.516667	0.480769	0.356902	0.418605	0.419355	0.176535
6430	0.416667	0.461538	0.367003	0.430233	0.410138	0.15808
6440	0.433333	0.394231	0.481481	0.453488	0.445469	0.197685
6450	0.466667	0.399038	0.407407	0.465116	0.417819	0.173246
6460	0.466667	0.461538	0.414141	0.546512	0.451613	0.220113
6470	0.45	0.471154	0.373737	0.406977	0.416283	0.177501
6480	0.283333	0.413462	0.52862	0.453488	0.459293	0.199972
6490	0.45	0.475962	0.410774	0.418605	0.436252	0.19409
6500	0.333333	0.394231	0.424242	0.406977	0.403994	0.139458
6510	0.45	0.403846	0.417508	0.546512	0.43318	0.194429
6520	0.516667	0.427885	0.424242	0.372093	0.427035	0.173316
6530	0.4	0.360577	0.40404	0.430233	0.393241	0.133313
6540	0.466667	0.423077	0.43771	0.511628	0.445469	0.215535
6550	0.433333	0.485577	0.410774	0.44186	0.44086	0.200318
6560	0.5	0.408654	0.451178	0.44186	0.44086	0.199336
6570	0.416667	0.528846	0.387205	0.453488	0.443932	0.209021
6580	0.416667	0.375	0.43771	0.488372	0.422427	0.16724
6590	0.366667	0.490385	0.47138	0.406977	0.459293	0.224333
6600	0.566667	0.360577	0.481481	0.453488	0.447005	0.213551
6610	0.433333	0.442308	0.518519	0.372093	0.466974	0.215938
6620	0.35	0.480769	0.424242	0.395349	0.431644	0.1789
6630	0.333333	0.427885	0.417508	0.44186	0.416283	0.164731
6640	0.4	0.466346	0.427609	0.44186	0.439324	0.196596
6650	0.433333	0.418269	0.484848	0.465116	0.456221	0.213088
6660	0.483333	0.403846	0.434343	0.418605	0.427035	0.178276
6670	0.416667	0.375	0.383838	0.488372	0.397849	0.13249
6680	0.516667	0.480769	0.451178	0.511628	0.474654	0.251899
6690	0.316667	0.375	0.484848	0.372093	0.419355	0.152145
6700	0.366667	0.408654	0.40404	0.418605	0.403994	0.145108
6710	0.35	0.471154	0.397306	0.418605	0.419355	0.171309
6720	0.383333	0.471154	0.447811	0.430233	0.447005	0.208278
6730	0.466667	0.461538	0.447811	0.383721	0.445469	0.208118
6740	0.4	0.451923	0.430976	0.395349	0.430108	0.177789
6750	0.466667	0.379808	0.47138	0.395349	0.431644	0.175378
6760	0.433333	0.394231	0.461279	0.418605	0.431644	0.187131
6770	0.416667	0.394231	0.441077	0.523256	0.434716	0.187657
6780	0.483333	0.461538	0.424242	0.430233	0.442396	0.20413
6790	0.566667	0.5	0.397306	0.476744	0.456221	0.2298
6800	0.45	0.341346	0.464646	0.511628	0.430108	0.171897
6810	0.466667	0.413462	0.488215	0.418605	0.453149	0.202413
6820	0.566667	0.389423	0.410774	0.569767	0.439324	0.216528
6830	0.5	0.389423	0.447811	0.453488	0.434716	0.198219
6840	0.366667	0.355769	0.393939	0.453488	0.387097	0.123303
6850	0.6	0.370192	0.47138	0.348837	0.434716	0.195262
6860	0.483333	0.442308	0.407407	0.569767	0.447005	0.215049
6870	0.5	0.427885	0.454545	0.418605	0.445469	0.198569
6880	0.45	0.399038	0.434343	0.430233	0.423963	0.159922
6890	0.55	0.447115	0.454545	0.406977	0.454685	0.21581
6900	0.433333	0.442308	0.461279	0.465116	0.453149	0.20715
6910	0.383333	0.461538	0.521886	0.453488	0.480799	0.244858
6920	0.516667	0.466346	0.457912	0.476744	0.46851	0.237315
6930	0.383333	0.346154	0.444444	0.360465	0.396313	0.139999
6940	0.55	0.389423	0.494949	0.418605	0.456221	0.218714
6950	0.45	0.451923	0.390572	0.348837	0.410138	0.162465
6960	0.55	0.485577	0.390572	0.488372	0.448541	0.22249
6970	0.516667	0.370192	0.464646	0.476744	0.44086	0.193391
6980	0.516667	0.336538	0.410774	0.383721	0.393241	0.13981
6990	0.466667	0.413462	0.393939	0.383721	0.40553	0.152897
7000	0.433333	0.461538	0.380471	0.325581	0.403994	0.144315
7010	0.45	0.360577	0.47138	0.383721	0.422427	0.176408
7020	0.633333	0.394231	0.43771	0.5	0.450077	0.222706
7030	0.366667	0.389423	0.407407	0.523256	0.41321	0.169771
7040	0.35	0.427885	0.461279	0.488372	0.443932	0.199164
7050	0.383333	0.408654	0.43771	0.465116	0.427035	0.174344
7060	0.516667	0.4375	0.478114	0.406977	0.459293	0.215654
7070	0.5	0.370192	0.468013	0.511628	0.445469	0.197584
7080	0.433333	0.432692	0.407407	0.511628	0.431644	0.195607
7090	0.383333	0.408654	0.494949	0.44186	0.450077	0.201131
7100	0.55	0.427885	0.393939	0.44186	0.425499	0.18918
7110	0.45	0.418269	0.377104	0.511628	0.414747	0.183788
7120	0.516667	0.384615	0.47138	0.325581	0.428571	0.174862
7130	0.5	0.495192	0.377104	0.430233	0.43318	0.199075
7140	0.416667	0.423077	0.501684	0.395349	0.454685	0.20468
7150	0.366667	0.413462	0.356902	0.418605	0.384025	0.137927
7160	0.416667	0.341346	0.461279	0.534884	0.428571	0.178542
7170	0.483333	0.365385	0.343434	0.453488	0.37788	0.129777
7180	0.433333	0.427885	0.430976	0.406977	0.427035	0.186793
7190	0.433333	0.418269	0.461279	0.593023	0.462366	0.235802
7200	0.516667	0.370192	0.508418	0.465116	0.459293	0.221605
7210	0.366667	0.389423	0.444444	0.383721	0.411674	0.1522
7220	0.433333	0.355769	0.481481	0.372093	0.422427	0.161555
7230	0.4	0.331731	0.491582	0.488372	0.431644	0.18401
7240	0.333333	0.365385	0.427609	0.546512	0.414747	0.161479
7250	0.383333	0.466346	0.397306	0.44186	0.423963	0.181273
7260	0.4	0.375	0.447811	0.372093	0.410138	0.144423
7270	0.433333	0.447115	0.393939	0.453488	0.422427	0.181747
7280	0.6	0.495192	0.380471	0.372093	0.436252	0.205547
7290	0.466667	0.4375	0.434343	0.430233	0.437788	0.193471
7300	0.4	0.394231	0.454545	0.546512	0.442396	0.205538
7310	0.483333	0.384615	0.407407	0.395349	0.40553	0.146523
7320	0.366667	0.413462	0.464646	0.348837	0.423963	0.159908
7330	0.4	0.4375	0.468013	0.453488	0.450077	0.193445
7340	0.4	0.451923	0.444444	0.395349	0.436252	0.197046
7350	0.4	0.418269	0.420875	0.395349	0.414747	0.164556
7360	0.516667	0.423077	0.427609	0.406977	0.431644	0.193792
7370	0.5	0.456731	0.360269	0.44186	0.414747	0.17664
7380	0.4	0.384615	0.511785	0.453488	0.453149	0.20949
7390	0.433333	0.423077	0.468013	0.395349	0.44086	0.193518
7400	0.45	0.475962	0.407407	0.360465	0.427035	0.170585
7410	0.433333	0.461538	0.427609	0.534884	0.453149	0.219823
7420	0.466667	0.394231	0.424242	0.383721	0.41321	0.164176
7430	0.383333	0.370192	0.444444	0.465116	0.417819	0.15876
7440	0.383333	0.341346	0.414141	0.488372	0.397849	0.143201
7450	0.4	0.423077	0.451178	0.44186	0.436252	0.190912
7460	0.45	0.408654	0.451178	0.44186	0.436252	0.190393
7470	0.433333	0.389423	0.430976	0.511628	0.428571	0.187188
7480	0.466667	0.466346	0.43771	0.488372	0.456221	0.215911
7490	0.366667	0.4375	0.410774	0.430233	0.417819	0.162281
7500	0.533333	0.384615	0.468013	0.406977	0.439324	0.186927
7510	0.483333	0.375	0.481481	0.453488	0.443932	0.19594
7520	0.516667	0.447115	0.451178	0.488372	0.460829	0.225198
7530	0.433333	0.427885	0.40404	0.476744	0.423963	0.176114
7540	0.433333	0.427885	0.427609	0.430233	0.428571	0.185565
7550	0.55	0.375	0.373737	0.360465	0.388633	0.134937
7560	0.4	0.480769	0.468013	0.5	0.470046	0.240028
7570	0.433333	0.418269	0.468013	0.383721	0.437788	0.181664
7580	0.45	0.399038	0.43771	0.360465	0.416283	0.157075
7590	0.516667	0.418269	0.430976	0.418605	0.43318	0.186929
7600	0.4	0.379808	0.498316	0.476744	0.448541	0.196247
7610	0.4	0.451923	0.373737	0.430233	0.408602	0.152162
7620	0.566667	0.326923	0.451178	0.488372	0.427035	0.186433
7630	0.383333	0.375	0.474747	0.44186	0.430108	0.17917
7640	0.466667	0.365385	0.508418	0.453488	0.451613	0.208004
7650	0.5	0.451923	0.430976	0.523256	0.456221	0.225559
7660	0.466667	0.403846	0.420875	0.406977	0.417819	0.169843
7670	0.516667	0.4375	0.393939	0.5	0.43318	0.206261
7680	0.433333	0.447115	0.451178	0.430233	0.445469	0.205027
7690	0.416667	0.442308	0.444444	0.453488	0.442396	0.194584
7700	0.383333	0.471154	0.40404	0.395349	0.422427	0.178426
7710	0.416667	0.375	0.427609	0.453488	0.41321	0.152781
7720	0.6	0.432692	0.420875	0.511628	0.453149	0.233047
7730	0.45	0.370192	0.457912	0.465116	0.430108	0.185045
7740	0.4	0.447115	0.451178	0.372093	0.434716	0.190517
7750	0.333333	0.442308	0.474747	0.44186	0.447005	0.196821
7760	0.516667	0.442308	0.444444	0.395349	0.443932	0.194553
7770	0.433333	0.394231	0.417508	0.5	0.422427	0.175817
7780	0.433333	0.403846	0.430976	0.383721	0.416283	0.158696
7790	0.533333	0.432692	0.427609	0.476744	0.445469	0.202194
7800	0.383333	0.456731	0.464646	0.360465	0.44086	0.185185
7810	0.4	0.466346	0.494949	0.418605	0.466974	0.234881
7820	0.516667	0.413462	0.397306	0.395349	0.41321	0.16173
7830	0.6	0.442308	0.451178	0.372093	0.451613	0.226168
7840	0.45	0.331731	0.373737	0.44186	0.376344	0.116859
7850	0.466667	0.379808	0.464646	0.313953	0.417819	0.15318
7860	0.533333	0.394231	0.397306	0.418605	0.411674	0.161733
7870	0.416667	0.360577	0.424242	0.406977	0.400922	0.140094
7880	0.35	0.466346	0.430976	0.418605	0.43318	0.175422
7890	0.366667	0.341346	0.498316	0.418605	0.425499	0.165472
7900	0.45	0.389423	0.521886	0.453488	0.463902	0.217795
7910	0.4	0.495192	0.474747	0.418605	0.466974	0.228242
7920	0.416667	0.418269	0.488215	0.395349	0.447005	0.196374
7930	0.433333	0.413462	0.407407	0.476744	0.420891	0.174802
7940	0.45	0.447115	0.417508	0.476744	0.437788	0.191991
7950	0.45	0.447115	0.468013	0.430233	0.454685	0.214422
7960	0.4	0.389423	0.434343	0.406977	0.41321	0.156679
7970	0.433333	0.379808	0.43771	0.453488	0.420891	0.159912
7980	0.5	0.384615	0.454545	0.465116	0.437788	0.196685
7990	0.483333	0.408654	0.47138	0.523256	0.459293	0.220063
8000	0.5	0.466346	0.390572	0.395349	0.425499	0.190731
8010	0.333333	0.447115	0.400673	0.523256	0.425499	0.189042
8020	0.466667	0.432692	0.393939	0.453488	0.420891	0.178136
8030	0.433333	0.490385	0.40404	0.44186	0.439324	0.204309
8040	0.483333	0.5	0.393939	0.395349	0.436252	0.194938
8050	0.383333	0.4375	0.417508	0.5	0.431644	0.184012
8060	0.416667	0.326923	0.481481	0.406977	0.416283	0.148954
8070	0.45	0.365385	0.444444	0.465116	0.422427	0.173506
8080	0.416667	0.466346	0.414141	0.523256	0.445469	0.208645
8090	0.483333	0.341346	0.454545	0.418605	0.416283	0.154837
8100	0.45	0.413462	0.410774	0.44186	0.419355	0.183132
8110	0.333333	0.379808	0.410774	0.325581	0.382488	0.112235
8120	0.466667	0.365385	0.43771	0.465116	0.420891	0.166096
8130	0.45	0.394231	0.397306	0.5	0.414747	0.168142
8140	0.433333	0.442308	0.468013	0.44186	0.453149	0.201242
8150	0.483333	0.403846	0.457912	0.418605	0.437788	0.199775
8160	0.416667	0.418269	0.461279	0.488372	0.447005	0.200582
8170	0.35	0.346154	0.454545	0.511628	0.417819	0.158139
8180	0.433333	0.365385	0.424242	0.465116	0.411674	0.15745
8190	0.466667	0.384615	0.444444	0.453488	0.428571	0.178908
8200	0.55	0.466346	0.441077	0.465116	0.462366	0.230511
8210	0.483333	0.423077	0.464646	0.453488	0.451613	0.204442
8220	0.4	0.485577	0.441077	0.476744	0.456221	0.218405
8230	0.416667	0.408654	0.387205	0.453488	0.40553	0.154486
8240	0.483333	0.341346	0.491582	0.5	0.443932	0.202125
8250	0.45	0.418269	0.407407	0.430233	0.417819	0.169328
8260	0.366667	0.432692	0.511785	0.406977	0.459293	0.202283
8270	0.45	0.451923	0.373737	0.418605	0.411674	0.1677
8280	0.516667	0.432692	0.40404	0.476744	0.43318	0.210452
8290	0.383333	0.403846	0.430976	0.534884	0.431644	0.181708
8300	0.283333	0.423077	0.511785	0.395349	0.447005	0.185804
8310	0.35	0.423077	0.434343	0.430233	0.422427	0.161999
8320	0.4	0.490385	0.383838	0.465116	0.430108	0.200831
8330	0.533333	0.451923	0.430976	0.453488	0.450077	0.214214
8340	0.35	0.418269	0.40404	0.511628	0.417819	0.168609
8350	0.4	0.442308	0.461279	0.465116	0.450077	0.207133
8360	0.366667	0.389423	0.457912	0.406977	0.420891	0.160333
8370	0.5	0.442308	0.444444	0.44186	0.448541	0.215145
8380	0.333333	0.389423	0.47138	0.406977	0.423963	0.154222
8390	0.366667	0.447115	0.434343	0.476744	0.437788	0.199758
8400	0.45	0.427885	0.454545	0.360465	0.43318	0.178071
8410	0.5	0.326923	0.535354	0.383721	0.445469	0.184598
8420	0.4	0.394231	0.451178	0.44186	0.427035	0.176505
8430	0.45	0.471154	0.457912	0.418605	0.456221	0.220304
8440	0.416667	0.504808	0.360269	0.406977	0.417819	0.172135
8450	0.516667	0.403846	0.457912	0.430233	0.442396	0.19501
8460	0.383333	0.427885	0.393939	0.430233	0.408602	0.154627
8470	0.4	0.451923	0.441077	0.406977	0.436252	0.187409
8480	0.433333	0.317308	0.447811	0.465116	0.407066	0.147634
8490	0.3	0.480769	0.457912	0.360465	0.437788	0.181703
8500	0.516667	0.552885	0.464646	0.511628	0.50384	0.293167
8510	0.45	0.384615	0.461279	0.488372	0.439324	0.195113
8520	0.416667	0.389423	0.434343	0.476744	0.423963	0.177122
8530	0.433333	0.451923	0.515152	0.406977	0.473118	0.231824
8540	0.35	0.427885	0.417508	0.348837	0.40553	0.133852
8550	0.383333	0.4375	0.383838	0.406977	0.403994	0.149005
8560	0.433333	0.413462	0.43771	0.430233	0.428571	0.184259
8570	0.4	0.408654	0.390572	0.453488	0.40553	0.159844
8580	0.483333	0.461538	0.400673	0.488372	0.439324	0.196494
8590	0.433333	0.384615	0.40404	0.465116	0.408602	0.164304
8600	0.516667	0.408654	0.468013	0.406977	0.445469	0.195779
8610	0.416667	0.427885	0.417508	0.418605	0.420891	0.167767
8620	0.416667	0.350962	0.481481	0.453488	0.430108	0.168125
8630	0.533333	0.418269	0.454545	0.395349	0.442396	0.189609
8640	0.45	0.346154	0.43771	0.453488	0.411674	0.157652
8650	0.483333	0.461538	0.454545	0.406977	0.453149	0.204937
8660	0.483333	0.427885	0.393939	0.44186	0.419355	0.171661
8670	0.433333	0.418269	0.457912	0.406977	0.436252	0.176834
8680	0.416667	0.355769	0.468013	0.430233	0.422427	0.160764
8690	0.466667	0.379808	0.474747	0.5	0.447005	0.197472
8700	0.466667	0.423077	0.434343	0.372093	0.425499	0.166577
8710	0.4	0.384615	0.410774	0.430233	0.403994	0.144867
8720	0.35	0.442308	0.434343	0.418605	0.427035	0.174296
8730	0.45	0.423077	0.441077	0.406977	0.431644	0.172014
8740	0.483333	0.466346	0.407407	0.488372	0.443932	0.207269
8750	0.6	0.379808	0.410774	0.406977	0.417819	0.1771
8760	0.5	0.466346	0.383838	0.418605	0.425499	0.191325
8770	0.333333	0.399038	0.478114	0.453488	0.436252	0.180043
8780	0.466667	0.336538	0.451178	0.476744	0.419355	0.16335
8790	0.583333	0.394231	0.468013	0.395349	0.445469	0.202663
8800	0.366667	0.418269	0.43771	0.5	0.43318	0.179828
8810	0.516667	0.447115	0.447811	0.465116	0.456221	0.217779
8820	0.516667	0.475962	0.444444	0.418605	0.457757	0.227156
8830	0.366667	0.471154	0.326599	0.44186	0.391705	0.149138
8840	0.366667	0.427885	0.505051	0.383721	0.451613	0.190939
8850	0.433333	0.394231	0.397306	0.523256	0.416283	0.16606
8860	0.4	0.346154	0.410774	0.383721	0.385561	0.113863
8870	0.45	0.408654	0.444444	0.453488	0.434716	0.198562
8880	0.433333	0.427885	0.360269	0.488372	0.40553	0.166143
8890	0.483333	0.384615	0.441077	0.523256	0.437788	0.197291
8900	0.5	0.331731	0.491582	0.44186	0.434716	0.181785
8910	0.566667	0.350962	0.484848	0.488372	0.450077	0.208251
8920	0.5	0.447115	0.424242	0.534884	0.453149	0.218107
8930	0.4	0.408654	0.491582	0.430233	0.448541	0.192978
8940	0.45	0.456731	0.420875	0.360465	0.427035	0.177752
8950	0.366667	0.442308	0.468013	0.44186	0.447005	0.197881
8960	0.466667	0.394231	0.414141	0.337209	0.402458	0.154554
8970	0.333333	0.504808	0.373737	0.453488	0.422427	0.168938
8980	0.45	0.5	0.420875	0.44186	0.451613	0.223759
8990	0.266667	0.418269	0.387205	0.476744	0.397849	0.133269
9000	0.383333	0.322115	0.474747	0.581395	0.431644	0.189721
9010	0.3	0.384615	0.451178	0.430233	0.41321	0.14525
9020	0.533333	0.456731	0.434343	0.383721	0.443932	0.197904
9030	0.45	0.408654	0.434343	0.453488	0.430108	0.182536
9040	0.4	0.471154	0.457912	0.313953	0.437788	0.191102
9050	0.466667	0.394231	0.43771	0.406977	0.422427	0.169837
9060	0.45	0.418269	0.494949	0.488372	0.465438	0.231957
9070	0.5	0.360577	0.494949	0.395349	0.439324	0.184621
9080	0.4	0.403846	0.494949	0.360465	0.439324	0.178282
9090	0.433333	0.384615	0.397306	0.511628	0.411674	0.164362
9100	0.366667	0.451923	0.407407	0.453488	0.423963	0.177254
9110	0.45	0.456731	0.407407	0.383721	0.423963	0.168669
9120	0.333333	0.418269	0.454545	0.453488	0.431644	0.16766
9130	0.416667	0.442308	0.363636	0.453488	0.40553	0.14927
9140	0.416667	0.461538	0.410774	0.465116	0.434716	0.190907
9150	0.483333	0.475962	0.407407	0.406977	0.436252	0.194276
9160	0.45	0.447115	0.40404	0.476744	0.431644	0.191479
9170	0.366667	0.408654	0.414141	0.383721	0.403994	0.147493
9180	0.333333	0.471154	0.434343	0.406977	0.43318	0.187009
9190	0.4	0.461538	0.43771	0.476744	0.447005	0.197753
9200	0.583333	0.442308	0.407407	0.453488	0.44086	0.207923
9210	0.383333	0.379808	0.427609	0.44186	0.410138	0.144532
9220	0.466667	0.442308	0.397306	0.406977	0.419355	0.162815
9230	0.466667	0.451923	0.350168	0.406977	0.400922	0.143494
9240	0.616667	0.471154	0.410774	0.430233	0.451613	0.215677
9250	0.45	0.4375	0.417508	0.534884	0.442396	0.213105
9260	0.55	0.403846	0.447811	0.360465	0.431644	0.186731
9270	0.433333	0.355769	0.515152	0.406977	0.442396	0.199964
9280	0.533333	0.350962	0.434343	0.453488	0.419355	0.160989
9290	0.45	0.360577	0.464646	0.418605	0.423963	0.172293
9300	0.45	0.375	0.518519	0.476744	0.460829	0.206032
9310	0.516667	0.466346	0.468013	0.406977	0.463902	0.214941
9320	0.483333	0.456731	0.400673	0.44186	0.431644	0.193644
9330	0.4	0.346154	0.444444	0.418605	0.40553	0.142488
9340	0.4	0.495192	0.360269	0.430233	0.416283	0.167883
9350	0.4	0.471154	0.393939	0.372093	0.416283	0.168116
9360	0.366667	0.456731	0.417508	0.418605	0.425499	0.175505
9370	0.5	0.480769	0.430976	0.5	0.462366	0.233231
9380	0.45	0.389423	0.478114	0.430233	0.44086	0.198625
9390	0.4	0.475962	0.306397	0.418605	0.384025	0.138579
9400	0.466667	0.389423	0.407407	0.383721	0.403994	0.146172
9410	0.5	0.456731	0.451178	0.360465	0.445469	0.196688
9420	0.4	0.370192	0.508418	0.44186	0.445469	0.186544
9430	0.433333	0.3125	0.43771	0.395349	0.391705	0.118183
9440	0.416667	0.423077	0.434343	0.383721	0.422427	0.16871
9450	0.4	0.350962	0.414141	0.395349	0.390169	0.123853
9460	0.4	0.403846	0.424242	0.453488	0.419355	0.177811
9470	0.433333	0.379808	0.417508	0.476744	0.414747	0.16174
9480	0.466667	0.423077	0.484848	0.395349	0.451613	0.212177
9490	0.516667	0.403846	0.447811	0.465116	0.442396	0.196299
9500	0.35	0.423077	0.420875	0.569767	0.434716	0.193893
9510	0.383333	0.370192	0.518519	0.523256	0.459293	0.214639
9520	0.516667	0.375	0.40404	0.523256	0.420891	0.177839
9530	0.35	0.375	0.494949	0.418605	0.43318	0.16495
9540	0.416667	0.403846	0.427609	0.430233	0.419355	0.169877
9550	0.416667	0.360577	0.457912	0.406977	0.416283	0.14025
9560	0.516667	0.413462	0.511785	0.44186	0.471582	0.238647
9570	0.4	0.442308	0.397306	0.406977	0.41321	0.157762
9580	0.466667	0.413462	0.478114	0.523256	0.462366	0.229537
9590	0.416667	0.384615	0.47138	0.44186	0.434716	0.191749
9600	0.45	0.355769	0.494949	0.44186	0.439324	0.187811
9610	0.416667	0.365385	0.461279	0.418605	0.420891	0.160397
9620	0.566667	0.379808	0.420875	0.5	0.431644	0.191897
9630	0.466667	0.442308	0.380471	0.430233	0.414747	0.169794
9640	0.516667	0.480769	0.441077	0.44186	0.460829	0.227614
9650	0.433333	0.5	0.393939	0.430233	0.436252	0.190347
9660	0.4	0.389423	0.484848	0.534884	0.453149	0.206136
9670	0.416667	0.432692	0.410774	0.453488	0.423963	0.176122
9680	0.383333	0.432692	0.410774	0.430233	0.417819	0.179739
9690	0.383333	0.365385	0.43771	0.395349	0.403994	0.145386
9700	0.466667	0.389423	0.47138	0.488372	0.447005	0.209555
9710	0.366667	0.360577	0.461279	0.465116	0.420891	0.165129
9720	0.45	0.350962	0.468013	0.418605	0.422427	0.166052
9730	0.483333	0.4375	0.451178	0.488372	0.454685	0.213698
9740	0.45	0.423077	0.478114	0.430233	0.451613	0.203522
9750	0.333333	0.379808	0.444444	0.372093	0.403994	0.130795
9760	0.45	0.350962	0.481481	0.337209	0.417819	0.151348
9770	0.433333	0.403846	0.468013	0.488372	0.447005	0.203603
9780	0.466667	0.423077	0.518519	0.395349	0.466974	0.21913
9790	0.383333	0.427885	0.484848	0.465116	0.454685	0.207409
9800	0.416667	0.432692	0.414141	0.430233	0.422427	0.175333
9810	0.616667	0.447115	0.484848	0.418605	0.47619	0.24646
9820	0.466667	0.442308	0.430976	0.395349	0.43318	0.178633
9830	0.35	0.408654	0.390572	0.465116	0.402458	0.15051
9840	0.45	0.423077	0.454545	0.395349	0.436252	0.188231
9850	0.466667	0.413462	0.474747	0.488372	0.456221	0.210334
9860	0.4	0.360577	0.441077	0.406977	0.407066	0.149922
9870	0.483333	0.485577	0.457912	0.430233	0.465438	0.229485
9880	0.483333	0.418269	0.390572	0.430233	0.41321	0.167774
9890	0.383333	0.413462	0.47138	0.395349	0.434716	0.177776
9900	0.433333	0.399038	0.447811	0.44186	0.430108	0.18224
9910	0.566667	0.471154	0.356902	0.465116	0.427035	0.208233
9920	0.516667	0.4375	0.474747	0.5	0.470046	0.238159
9930	0.366667	0.403846	0.484848	0.395349	0.436252	0.178555
9940	0.383333	0.394231	0.47138	0.44186	0.434716	0.174224
9950	0.366667	0.370192	0.441077	0.5	0.419355	0.172236
9960	0.45	0.365385	0.451178	0.453488	0.423963	0.181685
9970	0.4	0.408654	0.444444	0.5	0.436252	0.1889
9980	0.5	0.413462	0.377104	0.523256	0.419355	0.181432
9990	0.416667	0.408654	0.444444	0.395349	0.423963	0.16911
10000	0.45	0.379808	0.464646	0.27907	0.411674	0.143779
10010	0.416667	0.418269	0.434343	0.453488	0.430108	0.181036
10020	0.55	0.461538	0.478114	0.534884	0.486943	0.259727
10030	0.316667	0.278846	0.491582	0.453488	0.402458	0.12912
10040	0.5	0.365385	0.521886	0.372093	0.450077	0.192317
10050	0.366667	0.403846	0.447811	0.453488	0.427035	0.175026
10060	0.4	0.379808	0.454545	0.395349	0.417819	0.157443
10070	0.45	0.442308	0.434343	0.488372	0.445469	0.216182
10080	0.4	0.475962	0.424242	0.546512	0.454685	0.21081
10090	0.35	0.427885	0.397306	0.569767	0.425499	0.183379
10100	0.433333	0.403846	0.441077	0.406977	0.423963	0.166013
10110	0.55	0.447115	0.356902	0.453488	0.416283	0.184793
10120	0.433333	0.413462	0.457912	0.453488	0.44086	0.190163
10130	0.4	0.432692	0.430976	0.418605	0.427035	0.171261
10140	0.35	0.375	0.444444	0.430233	0.411674	0.148703
10150	0.5	0.403846	0.430976	0.453488	0.431644	0.191774
10160	0.466667	0.370192	0.468013	0.383721	0.425499	0.16573
10170	0.35	0.350962	0.447811	0.395349	0.400922	0.129484
10180	0.433333	0.346154	0.454545	0.348837	0.403994	0.13698
10190	0.516667	0.427885	0.40404	0.5	0.434716	0.201065
10200	0.466667	0.480769	0.464646	0.488372	0.473118	0.24356
10210	0.483333	0.490385	0.367003	0.5	0.434716	0.199285
10220	0.35	0.4375	0.387205	0.44186	0.407066	0.145754
10230	0.433333	0.389423	0.454545	0.476744	0.434716	0.187163
10240	0.4	0.408654	0.464646	0.430233	0.436252	0.181008
10250	0.483333	0.360577	0.434343	0.534884	0.428571	0.186366
10260	0.433333	0.461538	0.37037	0.453488	0.416283	0.167252
10270	0.55	0.519231	0.373737	0.395349	0.439324	0.192978
10280	0.383333	0.346154	0.478114	0.453488	0.423963	0.168757
10290	0.433333	0.442308	0.417508	0.395349	0.423963	0.179519
10300	0.35	0.326923	0.454545	0.534884	0.414747	0.162945
10310	0.4	0.384615	0.414141	0.534884	0.419355	0.170578
10320	0.466667	0.408654	0.441077	0.453488	0.434716	0.184543
10330	0.4	0.451923	0.434343	0.430233	0.436252	0.185114
10340	0.5	0.447115	0.434343	0.453488	0.447005	0.208419
10350	0.416667	0.413462	0.454545	0.5	0.443932	0.19749
10360	0.466667	0.370192	0.461279	0.476744	0.434716	0.185646
10370	0.416667	0.394231	0.454545	0.430233	0.428571	0.181692
10380	0.466667	0.485577	0.461279	0.55814	0.482335	0.256822
10390	0.45	0.413462	0.484848	0.418605	0.450077	0.197838
10400	0.466667	0.447115	0.417508	0.418605	0.431644	0.194374
10410	0.433333	0.466346	0.451178	0.44186	0.453149	0.211621
10420	0.516667	0.543269	0.430976	0.523256	0.486943	0.274328
10430	0.433333	0.399038	0.43771	0.453488	0.427035	0.171893
10440	0.433333	0.403846	0.474747	0.418605	0.44086	0.190536
10450	0.433333	0.418269	0.43771	0.372093	0.422427	0.175541
10460	0.383333	0.403846	0.454545	0.44186	0.430108	0.172925
10470	0.45	0.427885	0.427609	0.418605	0.428571	0.179274
10480	0.55	0.3125	0.420875	0.476744	0.40553	0.156134
10490	0.35	0.408654	0.43771	0.476744	0.425499	0.17623
10500	0.433333	0.403846	0.444444	0.523256	0.44086	0.206442
10510	0.333333	0.447115	0.353535	0.465116	0.396313	0.146249
10520	0.4	0.485577	0.410774	0.44186	0.437788	0.191656
10530	0.366667	0.240385	0.525253	0.418605	0.40553	0.120942
10540	0.333333	0.408654	0.457912	0.383721	0.420891	0.15225
10550	0.516667	0.456731	0.43771	0.5	0.459293	0.220645
10560	0.416667	0.418269	0.417508	0.418605	0.417819	0.158386
10570	0.4	0.399038	0.427609	0.395349	0.411674	0.143571
10580	0.366667	0.370192	0.474747	0.430233	0.425499	0.157098
10590	0.433333	0.384615	0.501684	0.372093	0.44086	0.181718
10600	0.433333	0.423077	0.427609	0.44186	0.428571	0.173162
10610	0.516667	0.4375	0.397306	0.55814	0.442396	0.215878
10620	0.35	0.447115	0.447811	0.406977	0.43318	0.174604
10630	0.466667	0.466346	0.447811	0.418605	0.451613	0.216234
10640	0.466667	0.413462	0.464646	0.476744	0.450077	0.206639
10650	0.366667	0.370192	0.501684	0.476744	0.443932	0.187001
10660	0.4	0.413462	0.427609	0.465116	0.425499	0.185193
10670	0.6	0.451923	0.491582	0.430233	0.480799	0.250975
10680	0.483333	0.384615	0.508418	0.44186	0.457757	0.211428
10690	0.466667	0.427885	0.430976	0.488372	0.44086	0.197492
10700	0.416667	0.490385	0.414141	0.44186	0.442396	0.207175
10710	0.45	0.326923	0.447811	0.453488	0.410138	0.14931
10720	0.433333	0.403846	0.350168	0.476744	0.391705	0.136639
10730	0.466667	0.432692	0.484848	0.44186	0.460829	0.222897
10740	0.333333	0.394231	0.545455	0.406977	0.459293	0.203134
10750	0.483333	0.471154	0.461279	0.465116	0.466974	0.229495
10760	0.416667	0.533654	0.377104	0.395349	0.43318	0.192312
10770	0.366667	0.399038	0.377104	0.511628	0.400922	0.142497
10780	0.35	0.423077	0.454545	0.418605	0.430108	0.173474
10790	0.366667	0.447115	0.47138	0.55814	0.465438	0.236991
10800	0.483333	0.384615	0.478114	0.372093	0.434716	0.179271
10810	0.416667	0.466346	0.441077	0.523256	0.457757	0.223361
10820	0.466667	0.442308	0.350168	0.418605	0.399386	0.153936
10830	0.45	0.408654	0.410774	0.418605	0.414747	0.173361
10840	0.466667	0.418269	0.468013	0.465116	0.451613	0.204708
10850	0.383333	0.379808	0.491582	0.534884	0.451613	0.209226
10860	0.5	0.413462	0.420875	0.44186	0.428571	0.184306
10870	0.483333	0.399038	0.444444	0.476744	0.437788	0.200997
10880	0.433333	0.408654	0.494949	0.348837	0.442396	0.180391
10890	0.433333	0.384615	0.454545	0.44186	0.428571	0.180718
10900	0.4	0.4375	0.407407	0.406977	0.416283	0.167388
10910	0.45	0.399038	0.461279	0.465116	0.44086	0.192275
10920	0.466667	0.451923	0.457912	0.430233	0.453149	0.212252
10930	0.45	0.504808	0.444444	0.383721	0.456221	0.220629
10940	0.4	0.360577	0.538721	0.44186	0.456221	0.196271
10950	0.366667	0.375	0.430976	0.44186	0.408602	0.142584
10960	0.516667	0.399038	0.511785	0.476744	0.471582	0.234607
10970	0.383333	0.423077	0.430976	0.372093	0.416283	0.148549
10980	0.316667	0.389423	0.481481	0.511628	0.44086	0.180872
10990	0.366667	0.4375	0.441077	0.44186	0.43318	0.178926
11000	0.416667	0.370192	0.491582	0.488372	0.445469	0.191081
11010	0.416667	0.375	0.454545	0.430233	0.422427	0.162085
11020	0.383333	0.418269	0.468013	0.44186	0.44086	0.188433
11030	0.333333	0.442308	0.400673	0.465116	0.416283	0.156088
11040	0.45	0.413462	0.468013	0.581395	0.463902	0.231967
11050	0.383333	0.403846	0.515152	0.372093	0.448541	0.188423
11060	0.316667	0.427885	0.397306	0.569767	0.422427	0.178214
11070	0.45	0.384615	0.444444	0.383721	0.417819	0.15508
11080	0.366667	0.399038	0.451178	0.453488	0.427035	0.171872
11090	0.366667	0.456731	0.397306	0.395349	0.41321	0.159462
11100	0.4	0.427885	0.400673	0.511628	0.423963	0.17688
11110	0.4	0.418269	0.430976	0.523256	0.436252	0.194542
11120	0.4	0.456731	0.47138	0.418605	0.453149	0.205226
11130	0.416667	0.399038	0.454545	0.488372	0.437788	0.184384
11140	0.416667	0.399038	0.407407	0.348837	0.397849	0.130941
11150	0.366667	0.471154	0.441077	0.453488	0.445469	0.205449
11160	0.433333	0.399038	0.424242	0.395349	0.41321	0.161189
11170	0.383333	0.427885	0.444444	0.465116	0.436252	0.181484
11180	0.35	0.403846	0.40404	0.5	0.411674	0.157988
11190	0.433333	0.447115	0.420875	0.406977	0.428571	0.170171
11200	0.466667	0.413462	0.40404	0.511628	0.427035	0.182886
11210	0.533333	0.418269	0.417508	0.430233	0.430108	0.199147
11220	0.4	0.447115	0.424242	0.372093	0.422427	0.159864
11230	0.516667	0.427885	0.410774	0.430233	0.428571	0.190478
11240	0.45	0.447115	0.474747	0.348837	0.447005	0.206497
11250	0.583333	0.394231	0.434343	0.476744	0.44086	0.213421
11260	0.483333	0.490385	0.464646	0.465116	0.474654	0.242127
11270	0.483333	0.350962	0.468013	0.337209	0.414747	0.144818
11280	0.566667	0.495192	0.468013	0.44186	0.482335	0.259241
11290	0.5	0.394231	0.494949	0.383721	0.448541	0.191258
11300	0.55	0.403846	0.447811	0.430233	0.44086	0.195499
11310	0.483333	0.370192	0.430976	0.360465	0.407066	0.14379
11320	0.483333	0.365385	0.43771	0.476744	0.423963	0.165437
11330	0.416667	0.427885	0.461279	0.488372	0.450077	0.20852
11340	0.416667	0.418269	0.410774	0.488372	0.423963	0.182216
11350	0.466667	0.394231	0.37037	0.44186	0.396313	0.153553
11360	0.483333	0.447115	0.390572	0.406977	0.419355	0.178482
11370	0.433333	0.447115	0.417508	0.476744	0.436252	0.193296
11380	0.366667	0.423077	0.400673	0.453488	0.411674	0.150866
11390	0.316667	0.447115	0.40404	0.465116	0.417819	0.165578
11400	0.383333	0.389423	0.478114	0.395349	0.430108	0.16576
11410	0.45	0.394231	0.478114	0.406977	0.439324	0.191955
11420	0.45	0.394231	0.427609	0.453488	0.422427	0.173449
11430	0.483333	0.418269	0.43771	0.465116	0.439324	0.186257
11440	0.416667	0.442308	0.417508	0.453488	0.430108	0.180059
11450	0.4	0.413462	0.427609	0.453488	0.423963	0.176537
11460	0.466667	0.427885	0.451178	0.430233	0.442396	0.200057
11470	0.416667	0.514423	0.468013	0.395349	0.46851	0.234955
11480	0.366667	0.365385	0.373737	0.511628	0.388633	0.14502
11490	0.35	0.365385	0.430976	0.430233	0.402458	0.143944
11500	0.383333	0.418269	0.353535	0.418605	0.385561	0.1165
11510	0.466667	0.456731	0.441077	0.372093	0.439324	0.194225
11520	0.45	0.451923	0.434343	0.430233	0.44086	0.194714
11530	0.5	0.538462	0.40404	0.406977	0.456221	0.22789
11540	0.466667	0.350962	0.464646	0.430233	0.423963	0.168663
11550	0.416667	0.399038	0.494949	0.383721	0.442396	0.183631
11560	0.483333	0.485577	0.40404	0.476744	0.447005	0.209662
11570	0.45	0.447115	0.40404	0.465116	0.430108	0.186344
11580	0.366667	0.528846	0.430976	0.360465	0.447005	0.199523
11590	0.4	0.384615	0.414141	0.534884	0.419355	0.177258
11600	0.416667	0.423077	0.400673	0.395349	0.408602	0.15211
11610	0.433333	0.413462	0.417508	0.44186	0.420891	0.173249
11620	0.516667	0.413462	0.434343	0.430233	0.434716	0.203581
11630	0.333333	0.447115	0.47138	0.430233	0.445469	0.200778
11640	0.5	0.427885	0.434343	0.465116	0.442396	0.201145
11650	0.466667	0.461538	0.400673	0.523256	0.442396	0.20501
11660	0.416667	0.461538	0.373737	0.418605	0.411674	0.173241
11670	0.433333	0.413462	0.481481	0.44186	0.450077	0.203251
11680	0.5	0.408654	0.427609	0.465116	0.43318	0.183022
11690	0.416667	0.461538	0.461279	0.44186	0.454685	0.20041
11700	0.533333	0.418269	0.40404	0.523256	0.436252	0.202631
11710	0.533333	0.418269	0.43771	0.511628	0.450077	0.217532
11720	0.466667	0.4375	0.383838	0.488372	0.422427	0.175478
11730	0.333333	0.4375	0.40404	0.476744	0.417819	0.17181
11740	0.45	0.384615	0.390572	0.453488	0.402458	0.142093
11750	0.483333	0.375	0.410774	0.372093	0.400922	0.134618
11760	0.366667	0.322115	0.542088	0.430233	0.44086	0.175817
11770	0.466667	0.326923	0.400673	0.488372	0.394777	0.133193
11780	0.483333	0.490385	0.380471	0.406977	0.428571	0.183832
11790	0.483333	0.423077	0.501684	0.453488	0.46851	0.232774
11800	0.516667	0.341346	0.420875	0.488372	0.41321	0.172615
11810	0.433333	0.423077	0.430976	0.372093	0.420891	0.164993
11820	0.55	0.418269	0.441077	0.313953	0.427035	0.178667
11830	0.45	0.432692	0.383838	0.406977	0.408602	0.155749
11840	0.433333	0.336538	0.451178	0.383721	0.403994	0.137921
11850	0.416667	0.408654	0.380471	0.453488	0.402458	0.144236
11860	0.416667	0.403846	0.424242	0.523256	0.430108	0.184303
11870	0.433333	0.456731	0.393939	0.465116	0.427035	0.181059
11880	0.466667	0.336538	0.518519	0.430233	0.443932	0.180268
11890	0.383333	0.427885	0.407407	0.430233	0.414747	0.158933
11900	0.416667	0.480769	0.383838	0.5	0.43318	0.194405
11910	0.4	0.480769	0.427609	0.406977	0.439324	0.19205
11920	0.433333	0.394231	0.474747	0.44186	0.44086	0.190382
11930	0.466667	0.408654	0.313131	0.534884	0.387097	0.144176
11940	0.433333	0.451923	0.457912	0.453488	0.453149	0.207742
11950	0.3	0.360577	0.43771	0.406977	0.396313	0.125329
11960	0.416667	0.4375	0.37037	0.430233	0.403994	0.149753
11970	0.433333	0.447115	0.441077	0.488372	0.448541	0.208324
11980	0.283333	0.423077	0.420875	0.44186	0.411674	0.14762
11990	0.483333	0.413462	0.43771	0.360465	0.423963	0.166914
12000	0.433333	0.4375	0.393939	0.372093	0.408602	0.147814
12010	0.416667	0.350962	0.501684	0.465116	0.44086	0.190483
12020	0.433333	0.370192	0.488215	0.465116	0.442396	0.187269
12030	0.516667	0.370192	0.444444	0.5	0.434716	0.204401
12040	0.316667	0.432692	0.451178	0.453488	0.43318	0.176817
12050	0.45	0.370192	0.417508	0.569767	0.425499	0.182231
12060	0.466667	0.466346	0.346801	0.360465	0.397849	0.154503
12070	0.45	0.389423	0.410774	0.488372	0.417819	0.164297
12080	0.433333	0.394231	0.488215	0.418605	0.443932	0.187053
12090	0.3	0.423077	0.457912	0.406977	0.425499	0.163933
12100	0.466667	0.331731	0.474747	0.406977	0.419355	0.153606
12110	0.466667	0.418269	0.461279	0.453488	0.447005	0.20529
12120	0.35	0.442308	0.43771	0.418605	0.428571	0.174974
12130	0.366667	0.451923	0.397306	0.465116	0.420891	0.181178
12140	0.45	0.490385	0.464646	0.476744	0.473118	0.250066
12150	0.383333	0.389423	0.444444	0.476744	0.425499	0.171656
12160	0.316667	0.427885	0.484848	0.383721	0.437788	0.175166
12170	0.316667	0.370192	0.441077	0.395349	0.400922	0.138532
12180	0.4	0.442308	0.424242	0.465116	0.43318	0.189421
12190	0.416667	0.365385	0.457912	0.372093	0.41321	0.144317
12200	0.533333	0.408654	0.447811	0.395349	0.436252	0.186117
12210	0.316667	0.413462	0.47138	0.418605	0.431644	0.168586
12220	0.516667	0.389423	0.434343	0.465116	0.431644	0.190542
12230	0.483333	0.379808	0.464646	0.430233	0.434716	0.171097
12240	0.283333	0.360577	0.484848	0.360465	0.410138	0.136961
12250	0.45	0.350962	0.427609	0.406977	0.402458	0.14187
12260	0.516667	0.451923	0.363636	0.476744	0.420891	0.181487
12270	0.4	0.495192	0.478114	0.383721	0.463902	0.224568
12280	0.383333	0.403846	0.481481	0.348837	0.430108	0.169526
12290	0.416667	0.355769	0.434343	0.453488	0.410138	0.145551
12300	0.483333	0.394231	0.387205	0.44186	0.40553	0.159739
12310	0.316667	0.408654	0.488215	0.337209	0.427035	0.151938
12320	0.566667	0.379808	0.457912	0.453488	0.442396	0.207046
12330	0.416667	0.456731	0.461279	0.395349	0.447005	0.198018
12340	0.483333	0.427885	0.393939	0.453488	0.420891	0.179459
12350	0.483333	0.475962	0.43771	0.372093	0.445469	0.203006
12360	0.516667	0.423077	0.43771	0.383721	0.43318	0.191286
12370	0.566667	0.408654	0.444444	0.488372	0.450077	0.212015
12380	0.45	0.370192	0.430976	0.476744	0.419355	0.172463
12390	0.4	0.432692	0.397306	0.406977	0.410138	0.16642
12400	0.466667	0.471154	0.447811	0.44186	0.456221	0.221108
12410	0.45	0.5	0.37037	0.44186	0.428571	0.188457
12420	0.383333	0.384615	0.501684	0.302326	0.427035	0.161068
12430	0.366667	0.394231	0.521886	0.44186	0.456221	0.193007
12440	0.333333	0.427885	0.511785	0.5	0.466974	0.224856
12450	0.416667	0.456731	0.451178	0.395349	0.442396	0.203535
12460	0.4	0.403846	0.531987	0.546512	0.480799	0.24248
12470	0.366667	0.413462	0.417508	0.372093	0.40553	0.146727
12480	0.433333	0.370192	0.430976	0.395349	0.407066	0.148505
12490	0.45	0.5	0.329966	0.430233	0.408602	0.165155
12500	0.533333	0.447115	0.454545	0.418605	0.454685	0.215371
12510	0.416667	0.394231	0.508418	0.372093	0.445469	0.188427
12520	0.433333	0.432692	0.363636	0.453488	0.403994	0.144945
12530	0.416667	0.456731	0.481481	0.418605	0.459293	0.21554
12540	0.383333	0.461538	0.464646	0.430233	0.451613	0.197445
12550	0.483333	0.432692	0.444444	0.523256	0.454685	0.220816
12560	0.416667	0.432692	0.464646	0.430233	0.445469	0.200598
12570	0.466667	0.418269	0.468013	0.476744	0.453149	0.211296
12580	0.366667	0.403846	0.464646	0.453488	0.434716	0.18009
12590	0.366667	0.403846	0.481481	0.453488	0.442396	0.183153
12600	0.483333	0.389423	0.447811	0.453488	0.43318	0.191538
12610	0.4	0.384615	0.478114	0.453488	0.437788	0.177219
12620	0.5	0.466346	0.474747	0.523256	0.480799	0.258374
12630	0.533333	0.447115	0.444444	0.44186	0.453149	0.216982
12640	0.416667	0.466346	0.390572	0.430233	0.422427	0.174537
12650	0.45	0.4375	0.447811	0.44186	0.443932	0.198538
12660	0.333333	0.447115	0.454545	0.488372	0.445469	0.20394
12670	0.383333	0.423077	0.397306	0.418605	0.407066	0.141378
12680	0.366667	0.432692	0.481481	0.267442	0.427035	0.150941
12690	0.466667	0.442308	0.43771	0.534884	0.454685	0.22376
12700	0.4	0.418269	0.464646	0.465116	0.443932	0.192684
12710	0.416667	0.350962	0.40404	0.465116	0.396313	0.142473
12720	0.466667	0.451923	0.478114	0.546512	0.477727	0.248688
12730	0.433333	0.495192	0.441077	0.383721	0.450077	0.203148
12740	0.366667	0.394231	0.427609	0.546512	0.427035	0.184072
12750	0.45	0.423077	0.464646	0.44186	0.447005	0.196309
12760	0.35	0.403846	0.474747	0.337209	0.422427	0.155361
12770	0.366667	0.379808	0.393939	0.5	0.400922	0.14537
12780	0.4	0.375	0.430976	0.395349	0.40553	0.137306
12790	0.466667	0.475962	0.424242	0.360465	0.436252	0.201186
12800	0.433333	0.408654	0.40404	0.465116	0.416283	0.15929
12810	0.316667	0.447115	0.383838	0.476744	0.410138	0.152963
12820	0.55	0.495192	0.447811	0.44186	0.471582	0.241937
12830	0.466667	0.375	0.454545	0.395349	0.422427	0.161864
12840	0.516667	0.389423	0.501684	0.418605	0.456221	0.214805
12850	0.433333	0.418269	0.360269	0.453488	0.397849	0.148452
12860	0.483333	0.432692	0.447811	0.488372	0.451613	0.216924
12870	0.466667	0.360577	0.515152	0.465116	0.454685	0.20128
12880	0.5	0.451923	0.441077	0.430233	0.448541	0.199893
12890	0.4	0.413462	0.441077	0.360465	0.417819	0.150969
12900	0.416667	0.461538	0.464646	0.337209	0.442396	0.179617
12910	0.35	0.466346	0.461279	0.453488	0.451613	0.210979
12920	0.5	0.413462	0.478114	0.453488	0.456221	0.213789
12930	0.466667	0.456731	0.444444	0.406977	0.445469	0.204524
12940	0.4	0.403846	0.420875	0.395349	0.410138	0.153586
12950	0.433333	0.375	0.393939	0.325581	0.382488	0.114011
12960	0.4	0.423077	0.377104	0.383721	0.394777	0.140493
12970	0.366667	0.365385	0.451178	0.44186	0.414747	0.162551
12980	0.45	0.408654	0.468013	0.465116	0.447005	0.200946
12990	0.4	0.475962	0.407407	0.406977	0.428571	0.184425
13000	0.416667	0.394231	0.454545	0.406977	0.425499	0.174051
13010	0.4	0.389423	0.400673	0.395349	0.396313	0.130949
13020	0.4	0.336538	0.451178	0.476744	0.41321	0.158266
13030	0.516667	0.384615	0.447811	0.430233	0.431644	0.180593
13040	0.366667	0.480769	0.414141	0.465116	0.437788	0.193597
13050	0.383333	0.403846	0.414141	0.395349	0.40553	0.136708
13060	0.466667	0.427885	0.47138	0.337209	0.439324	0.184148
13070	0.433333	0.528846	0.367003	0.465116	0.437788	0.19795
13080	0.366667	0.538462	0.410774	0.488372	0.457757	0.22048
13090	0.466667	0.408654	0.491582	0.430233	0.454685	0.211838
13100	0.4	0.408654	0.444444	0.395349	0.422427	0.163376
13110	0.5	0.350962	0.427609	0.523256	0.422427	0.169257
13120	0.433333	0.341346	0.444444	0.465116	0.41321	0.152098
13130	0.4	0.471154	0.390572	0.418605	0.420891	0.164252
13140	0.416667	0.442308	0.43771	0.465116	0.44086	0.195865
13150	0.366667	0.427885	0.430976	0.465116	0.428571	0.178206
13160	0.516667	0.427885	0.505051	0.44186	0.473118	0.241737
13170	0.45	0.480769	0.420875	0.476744	0.450077	0.215
13180	0.533333	0.384615	0.464646	0.360465	0.431644	0.175196
13190	0.45	0.360577	0.454545	0.372093	0.41321	0.147469
13200	0.5	0.466346	0.407407	0.465116	0.442396	0.206552
13210	0.4	0.355769	0.474747	0.5	0.43318	0.190693
13220	0.516667	0.442308	0.377104	0.430233	0.417819	0.16695
13230	0.516667	0.365385	0.377104	0.418605	0.391705	0.134291
13240	0.416667	0.394231	0.47138	0.453488	0.439324	0.197614
13250	0.383333	0.389423	0.441077	0.337209	0.40553	0.134937
13260	0.383333	0.475962	0.43771	0.383721	0.437788	0.181782
13270	0.566667	0.432692	0.434343	0.383721	0.439324	0.196509
13280	0.4	0.423077	0.508418	0.523256	0.473118	0.237573
13290	0.45	0.375	0.457912	0.406977	0.423963	0.179456
13300	0.416667	0.475962	0.40404	0.430233	0.431644	0.194407
13310	0.483333	0.432692	0.414141	0.395349	0.423963	0.176235
13320	0.366667	0.480769	0.410774	0.5	0.44086	0.205146
13330	0.416667	0.432692	0.451178	0.337209	0.427035	0.172736
13340	0.533333	0.336538	0.430976	0.5	0.419355	0.18409
13350	0.45	0.403846	0.430976	0.360465	0.414747	0.155344
13360	0.483333	0.403846	0.447811	0.476744	0.44086	0.187011
13370	0.4	0.326923	0.457912	0.604651	0.430108	0.186087
13380	0.366667	0.370192	0.508418	0.488372	0.448541	0.187404
13390	0.416667	0.423077	0.417508	0.348837	0.410138	0.150506
13400	0.3	0.379808	0.481481	0.418605	0.423963	0.171751
13410	0.35	0.403846	0.447811	0.395349	0.417819	0.163131
13420	0.483333	0.399038	0.444444	0.523256	0.443932	0.205748
13430	0.416667	0.355769	0.461279	0.546512	0.434716	0.190168
13440	0.45	0.408654	0.451178	0.418605	0.43318	0.177736
13450	0.55	0.451923	0.424242	0.383721	0.439324	0.197402
13460	0.366667	0.442308	0.424242	0.360465	0.416283	0.15497
13470	0.45	0.471154	0.518519	0.325581	0.471582	0.221779
13480	0.333333	0.365385	0.481481	0.476744	0.430108	0.168659
13490	0.55	0.456731	0.410774	0.476744	0.447005	0.214444
13500	0.533333	0.442308	0.430976	0.453488	0.447005	0.21073
13510	0.45	0.432692	0.451178	0.406977	0.439324	0.189255
13520	0.45	0.375	0.501684	0.430233	0.447005	0.188758
13530	0.333333	0.418269	0.488215	0.395349	0.439324	0.181485
13540	0.466667	0.418269	0.424242	0.5	0.436252	0.19624
13550	0.35	0.442308	0.410774	0.453488	0.420891	0.167482
13560	0.416667	0.389423	0.430976	0.430233	0.416283	0.158755
13570	0.4	0.427885	0.424242	0.523256	0.436252	0.189871
13580	0.383333	0.326923	0.461279	0.465116	0.411674	0.157764
13590	0.466667	0.346154	0.484848	0.372093	0.423963	0.158819
13600	0.45	0.447115	0.454545	0.372093	0.44086	0.190485
13610	0.55	0.432692	0.468013	0.44186	0.460829	0.213083
13620	0.466667	0.394231	0.427609	0.395349	0.416283	0.158527
13630	0.516667	0.466346	0.400673	0.488372	0.443932	0.214287
13640	0.466667	0.394231	0.494949	0.453488	0.454685	0.207645
13650	0.5	0.399038	0.447811	0.430233	0.434716	0.189928
13660	0.466667	0.456731	0.441077	0.383721	0.44086	0.193514
13670	0.433333	0.447115	0.505051	0.406977	0.466974	0.221528
13680	0.416667	0.423077	0.424242	0.465116	0.428571	0.181451
13690	0.483333	0.480769	0.420875	0.476744	0.453149	0.219036
13700	0.483333	0.447115	0.441077	0.348837	0.434716	0.193187
13710	0.533333	0.408654	0.481481	0.430233	0.456221	0.215376
13720	0.45	0.485577	0.417508	0.511628	0.454685	0.215692
13730	0.416667	0.394231	0.52862	0.453488	0.465438	0.211591
13740	0.416667	0.350962	0.558923	0.430233	0.462366	0.207282
13750	0.4	0.432692	0.488215	0.395349	0.450077	0.202233
13760	0.4	0.423077	0.383838	0.418605	0.402458	0.145634
13770	0.316667	0.379808	0.451178	0.465116	0.417819	0.154653
13780	0.366667	0.413462	0.390572	0.465116	0.40553	0.147797
13790	0.533333	0.423077	0.461279	0.44186	0.453149	0.211293
13800	0.35	0.4375	0.447811	0.395349	0.428571	0.168605
13810	0.383333	0.427885	0.454545	0.465116	0.44086	0.193522
13820	0.483333	0.370192	0.430976	0.406977	0.41321	0.159699
13830	0.4	0.423077	0.441077	0.465116	0.434716	0.185494
13840	0.333333	0.418269	0.454545	0.418605	0.427035	0.159052
13850	0.366667	0.365385	0.47138	0.395349	0.417819	0.153894
13860	0.483333	0.418269	0.441077	0.44186	0.437788	0.19326
13870	0.433333	0.466346	0.47138	0.430233	0.460829	0.214635
13880	0.383333	0.447115	0.478114	0.395349	0.448541	0.198276
13890	0.416667	0.495192	0.468013	0.453488	0.470046	0.222129
13900	0.383333	0.471154	0.488215	0.430233	0.465438	0.222939
13910	0.433333	0.346154	0.451178	0.395349	0.408602	0.144669
13920	0.316667	0.389423	0.377104	0.453488	0.385561	0.134
13930	0.45	0.350962	0.47138	0.430233	0.425499	0.162711
13940	0.516667	0.394231	0.373737	0.337209	0.388633	0.133442
13950	0.433333	0.375	0.508418	0.44186	0.450077	0.196218
13960	0.433333	0.408654	0.494949	0.395349	0.448541	0.192032
13970	0.466667	0.408654	0.464646	0.406977	0.439324	0.186619
13980	0.516667	0.456731	0.427609	0.453488	0.448541	0.216406
13990	0.333333	0.375	0.498316	0.406977	0.431644	0.173824
14000	0.433333	0.432692	0.47138	0.302326	0.43318	0.176707
14010	0.433333	0.360577	0.464646	0.44186	0.425499	0.168363
14020	0.416667	0.403846	0.464646	0.372093	0.428571	0.161555
14030	0.35	0.399038	0.454545	0.44186	0.425499	0.168439
14040	0.433333	0.365385	0.484848	0.5	0.443932	0.200845
14050	0.383333	0.355769	0.464646	0.453488	0.420891	0.158354
14060	0.416667	0.442308	0.491582	0.476744	0.466974	0.223304
14070	0.416667	0.408654	0.434343	0.383721	0.417819	0.155705
14080	0.483333	0.485577	0.37037	0.430233	0.425499	0.196506
14090	0.5	0.399038	0.40404	0.55814	0.431644	0.207026
14100	0.416667	0.413462	0.410774	0.360465	0.40553	0.141341
14110	0.433333	0.346154	0.447811	0.511628	0.422427	0.174957
14120	0.366667	0.471154	0.457912	0.523256	0.462366	0.225794
14130	0.4	0.466346	0.427609	0.523256	0.450077	0.214019
14140	0.416667	0.375	0.454545	0.453488	0.425499	0.168213
14150	0.4	0.375	0.478114	0.453488	0.434716	0.18191
14160	0.4	0.418269	0.43771	0.360465	0.417819	0.148646
14170	0.416667	0.403846	0.468013	0.465116	0.442396	0.191561
14180	0.433333	0.451923	0.410774	0.465116	0.43318	0.190467
14190	0.45	0.466346	0.444444	0.406977	0.447005	0.195091
14200	0.45	0.451923	0.481481	0.418605	0.460829	0.219524
14210	0.4	0.355769	0.47138	0.465116	0.427035	0.16074
14220	0.333333	0.341346	0.508418	0.383721	0.422427	0.141277
14230	0.433333	0.423077	0.447811	0.395349	0.431644	0.176889
14240	0.383333	0.4375	0.468013	0.395349	0.44086	0.184947
14250	0.433333	0.413462	0.454545	0.465116	0.44086	0.196386
14260	0.45	0.427885	0.329966	0.418605	0.384025	0.125594
14270	0.516667	0.466346	0.43771	0.44186	0.454685	0.214427
14280	0.366667	0.432692	0.457912	0.476744	0.443932	0.196779
14290	0.5	0.408654	0.430976	0.44186	0.431644	0.191824
14300	0.366667	0.447115	0.474747	0.395349	0.445469	0.188901
14310	0.35	0.423077	0.380471	0.372093	0.390169	0.125271
14320	0.5	0.389423	0.468013	0.453488	0.443932	0.196559
14330	0.4	0.346154	0.454545	0.534884	0.425499	0.17246
14340	0.333333	0.384615	0.457912	0.5	0.428571	0.169744
14350	0.5	0.302885	0.508418	0.418605	0.430108	0.169478
14360	0.416667	0.403846	0.47138	0.453488	0.442396	0.189144
14370	0.466667	0.399038	0.464646	0.395349	0.434716	0.17549
14380	0.383333	0.389423	0.427609	0.44186	0.41321	0.159704
14390	0.45	0.384615	0.427609	0.488372	0.423963	0.180749
14400	0.316667	0.456731	0.47138	0.383721	0.44086	0.186016
14410	0.433333	0.394231	0.43771	0.418605	0.420891	0.169691
14420	0.333333	0.355769	0.494949	0.465116	0.431644	0.174902
14430	0.45	0.326923	0.47138	0.465116	0.422427	0.170909
14440	0.466667	0.4375	0.383838	0.569767	0.43318	0.19771
14450	0.433333	0.365385	0.498316	0.430233	0.44086	0.184762
14460	0.433333	0.408654	0.464646	0.453488	0.442396	0.205219
14470	0.45	0.375	0.494949	0.406977	0.44086	0.178127
14480	0.45	0.432692	0.420875	0.383721	0.422427	0.169618
14490	0.433333	0.451923	0.400673	0.395349	0.419355	0.166162
14500	0.433333	0.384615	0.410774	0.534884	0.420891	0.169056
14510	0.516667	0.408654	0.441077	0.430233	0.436252	0.186251
14520	0.4	0.418269	0.43771	0.383721	0.420891	0.159968
14530	0.5	0.408654	0.461279	0.581395	0.463902	0.233336
14540	0.383333	0.509615	0.397306	0.546512	0.451613	0.211297
14550	0.433333	0.418269	0.47138	0.465116	0.450077	0.207521
14560	0.366667	0.466346	0.40404	0.523256	0.436252	0.198562
14570	0.533333	0.403846	0.430976	0.383721	0.425499	0.178089
14580	0.333333	0.394231	0.444444	0.465116	0.420891	0.162407
14590	0.433333	0.394231	0.414141	0.360465	0.402458	0.133282
14600	0.416667	0.375	0.464646	0.406977	0.423963	0.159971
14610	0.333333	0.408654	0.447811	0.476744	0.428571	0.179904
14620	0.483333	0.451923	0.444444	0.465116	0.453149	0.215919
14630	0.45	0.427885	0.464646	0.546512	0.462366	0.227273
14640	0.416667	0.432692	0.468013	0.465116	0.451613	0.208848
14650	0.466667	0.442308	0.454545	0.313953	0.43318	0.174541
14660	0.333333	0.418269	0.481481	0.372093	0.43318	0.172476
14670	0.533333	0.427885	0.434343	0.476744	0.447005	0.206891
14680	0.55	0.408654	0.417508	0.383721	0.422427	0.17523
14690	0.483333	0.408654	0.474747	0.465116	0.453149	0.206901
14700	0.55	0.346154	0.468013	0.360465	0.422427	0.162521
14710	0.4	0.418269	0.424242	0.430233	0.420891	0.166957
14720	0.5	0.399038	0.488215	0.44186	0.454685	0.211957
14730	0.6	0.461538	0.390572	0.453488	0.44086	0.2111
14740	0.466667	0.423077	0.441077	0.44186	0.437788	0.186652
14750	0.366667	0.346154	0.56229	0.383721	0.451613	0.186198
14760	0.416667	0.466346	0.400673	0.453488	0.430108	0.18805
14770	0.416667	0.447115	0.478114	0.430233	0.456221	0.213009
14780	0.5	0.480769	0.454545	0.406977	0.460829	0.2254
14790	0.45	0.423077	0.461279	0.476744	0.450077	0.202003
14800	0.4	0.432692	0.427609	0.55814	0.443932	0.205209
14810	0.433333	0.394231	0.488215	0.360465	0.436252	0.192067
14820	0.383333	0.466346	0.430976	0.383721	0.431644	0.173161
14830	0.566667	0.370192	0.387205	0.476744	0.410138	0.176511
14840	0.566667	0.466346	0.430976	0.406977	0.451613	0.218976
14850	0.416667	0.403846	0.511785	0.430233	0.457757	0.209807
14860	0.45	0.384615	0.43771	0.453488	0.423963	0.160077
14870	0.433333	0.389423	0.430976	0.476744	0.423963	0.161347
14880	0.433333	0.461538	0.410774	0.430233	0.431644	0.181874
14890	0.416667	0.447115	0.400673	0.418605	0.419355	0.16877
14900	0.466667	0.394231	0.430976	0.465116	0.427035	0.170597
14910	0.5	0.447115	0.461279	0.488372	0.463902	0.229937
14920	0.433333	0.423077	0.457912	0.476744	0.447005	0.19735
14930	0.416667	0.355769	0.444444	0.5	0.420891	0.174748
14940	0.483333	0.399038	0.434343	0.465116	0.431644	0.179329
14950	0.383333	0.370192	0.414141	0.465116	0.403994	0.157093
14960	0.45	0.360577	0.518519	0.465116	0.454685	0.215598
14970	0.466667	0.394231	0.420875	0.453488	0.420891	0.169412
14980	0.433333	0.461538	0.383838	0.465116	0.423963	0.18172
14990	0.466667	0.418269	0.417508	0.546512	0.439324	0.204063
15000	0.483333	0.418269	0.43771	0.511628	0.445469	0.207645
15010	0.4	0.355769	0.515152	0.395349	0.437788	0.176979
15020	0.483333	0.375	0.43771	0.465116	0.425499	0.18321
15030	0.433333	0.370192	0.410774	0.453488	0.40553	0.149545
15040	0.5	0.4375	0.474747	0.453488	0.462366	0.227629
15050	0.433333	0.375	0.414141	0.44186	0.407066	0.151102
15060	0.416667	0.389423	0.454545	0.395349	0.422427	0.165839
15070	0.45	0.384615	0.501684	0.523256	0.462366	0.218326
15080	0.433333	0.442308	0.444444	0.511628	0.451613	0.219941
15090	0.483333	0.4375	0.417508	0.523256	0.443932	0.208682
15100	0.5	0.408654	0.457912	0.337209	0.430108	0.168464
15110	0.533333	0.456731	0.40404	0.453488	0.439324	0.203221
15120	0.45	0.451923	0.457912	0.360465	0.442396	0.204607
15130	0.433333	0.389423	0.424242	0.418605	0.41321	0.148434
15140	0.433333	0.360577	0.427609	0.395349	0.402458	0.140143
15150	0.333333	0.389423	0.427609	0.395349	0.402458	0.133005
15160	0.466667	0.336538	0.427609	0.383721	0.396313	0.135904
15170	0.5	0.403846	0.441077	0.430233	0.43318	0.18667
15180	0.416667	0.466346	0.430976	0.418605	0.439324	0.191734
15190	0.466667	0.389423	0.474747	0.5	0.450077	0.213676
15200	0.433333	0.399038	0.414141	0.488372	0.420891	0.169476
15210	0.416667	0.418269	0.478114	0.430233	0.447005	0.196471
15220	0.333333	0.394231	0.468013	0.523256	0.439324	0.191657
15230	0.333333	0.418269	0.488215	0.395349	0.439324	0.188902
15240	0.416667	0.336538	0.444444	0.488372	0.41321	0.157754
15250	0.366667	0.408654	0.47138	0.476744	0.442396	0.193441
15260	0.35	0.461538	0.505051	0.44186	0.46851	0.221001
15270	0.583333	0.451923	0.414141	0.430233	0.443932	0.20911
15280	0.433333	0.456731	0.430976	0.383721	0.43318	0.176668
15290	0.45	0.461538	0.393939	0.44186	0.427035	0.195282
15300	0.45	0.331731	0.501684	0.372093	0.425499	0.158928
15310	0.5	0.365385	0.430976	0.465116	0.420891	0.173179
15320	0.4	0.360577	0.491582	0.511628	0.443932	0.197619
15330	0.433333	0.389423	0.400673	0.430233	0.403994	0.147554
15340	0.516667	0.399038	0.515152	0.418605	0.465438	0.223364
15350	0.483333	0.466346	0.451178	0.406977	0.453149	0.215436
15360	0.3	0.360577	0.478114	0.406977	0.414747	0.148368
15370	0.416667	0.389423	0.430976	0.453488	0.419355	0.172076
15380	0.483333	0.399038	0.464646	0.418605	0.439324	0.185726
15390	0.466667	0.403846	0.447811	0.465116	0.437788	0.194262
15400	0.4	0.403846	0.407407	0.523256	0.420891	0.176168
15410	0.5	0.451923	0.407407	0.55814	0.450077	0.210081
15420	0.45	0.418269	0.434343	0.383721	0.423963	0.161208
15430	0.483333	0.418269	0.420875	0.418605	0.425499	0.172203
15440	0.45	0.466346	0.383838	0.476744	0.428571	0.189983
15450	0.483333	0.375	0.444444	0.395349	0.419355	0.165884
15460	0.433333	0.346154	0.494949	0.465116	0.437788	0.18644
15470	0.383333	0.4375	0.40404	0.5	0.425499	0.178871
15480	0.516667	0.432692	0.397306	0.348837	0.41321	0.15334
15490	0.566667	0.485577	0.397306	0.337209	0.43318	0.185891
15500	0.433333	0.394231	0.461279	0.430233	0.43318	0.184348
15510	0.316667	0.4375	0.400673	0.406977	0.40553	0.14617
15520	0.416667	0.379808	0.531987	0.523256	0.471582	0.231921
15530	0.433333	0.403846	0.447811	0.383721	0.423963	0.173344
15540	0.4	0.322115	0.505051	0.406977	0.423963	0.163678
15550	0.533333	0.466346	0.491582	0.453488	0.482335	0.264966
15560	0.433333	0.346154	0.454545	0.534884	0.428571	0.173258
15570	0.45	0.423077	0.397306	0.372093	0.407066	0.151305
15580	0.416667	0.475962	0.478114	0.406977	0.462366	0.204853
15590	0.433333	0.4375	0.434343	0.418605	0.43318	0.181292
15600	0.366667	0.379808	0.481481	0.418605	0.430108	0.158617
15610	0.45	0.413462	0.441077	0.593023	0.453149	0.219335
15620	0.383333	0.336538	0.427609	0.395349	0.390169	0.131951
15630	0.45	0.360577	0.481481	0.476744	0.439324	0.182501
15640	0.483333	0.475962	0.407407	0.453488	0.442396	0.198795
15650	0.45	0.413462	0.481481	0.383721	0.443932	0.195263
15660	0.433333	0.4375	0.380471	0.395349	0.40553	0.149032
15670	0.433333	0.394231	0.457912	0.406977	0.428571	0.177642
15680	0.4	0.4375	0.417508	0.360465	0.414747	0.14806
15690	0.466667	0.480769	0.420875	0.488372	0.453149	0.212631
15700	0.4	0.432692	0.430976	0.313953	0.41321	0.148598
15710	0.35	0.350962	0.481481	0.453488	0.423963	0.161072
15720	0.35	0.423077	0.47138	0.406977	0.436252	0.169042
15730	0.5	0.360577	0.468013	0.337209	0.419355	0.158206
15740	0.55	0.495192	0.40404	0.430233	0.450077	0.225476
15750	0.433333	0.418269	0.444444	0.5	0.442396	0.19858
15760	0.35	0.413462	0.393939	0.534884	0.414747	0.165253
15770	0.466667	0.427885	0.420875	0.406977	0.425499	0.180784
15780	0.3	0.480769	0.390572	0.476744	0.422427	0.175267
15790	0.516667	0.375	0.441077	0.395349	0.420891	0.169129
15800	0.416667	0.490385	0.488215	0.453488	0.477727	0.236911
15810	0.45	0.4375	0.464646	0.383721	0.443932	0.19812
15820	0.5	0.456731	0.410774	0.511628	0.447005	0.217015
15830	0.566667	0.432692	0.468013	0.546512	0.47619	0.245136
15840	0.433333	0.4375	0.444444	0.430233	0.439324	0.190071
15850	0.583333	0.427885	0.417508	0.372093	0.430108	0.184639
15860	0.466667	0.302885	0.494949	0.430233	0.422427	0.168602
15870	0.4	0.427885	0.417508	0.418605	0.419355	0.16366
15880	0.416667	0.379808	0.427609	0.406977	0.408602	0.150975
15890	0.483333	0.408654	0.393939	0.395349	0.407066	0.157615
15900	0.516667	0.370192	0.457912	0.453488	0.434716	0.181459
15910	0.483333	0.456731	0.420875	0.418605	0.437788	0.193835
15920	0.416667	0.360577	0.498316	0.313953	0.422427	0.157987
15930	0.5	0.4375	0.491582	0.476744	0.473118	0.223887
15940	0.4	0.4375	0.407407	0.418605	0.417819	0.165095
15950	0.416667	0.341346	0.434343	0.383721	0.396313	0.123741
15960	0.333333	0.399038	0.451178	0.395349	0.416283	0.154909
15970	0.333333	0.336538	0.538721	0.372093	0.43318	0.152871
15980	0.433333	0.394231	0.498316	0.465116	0.454685	0.198512
15990	0.3	0.370192	0.468013	0.546512	0.431644	0.184611
16000	0.516667	0.389423	0.454545	0.418605	0.434716	0.184792
16010	0.583333	0.456731	0.488215	0.430233	0.479263	0.243317
16020	0.483333	0.408654	0.457912	0.476744	0.447005	0.208556
16030	0.5	0.355769	0.441077	0.488372	0.425499	0.178194
16040	0.35	0.432692	0.457912	0.395349	0.431644	0.175953
16050	0.466667	0.384615	0.457912	0.395349	0.427035	0.161004
16060	0.283333	0.418269	0.377104	0.395349	0.384025	0.10554
16070	0.45	0.336538	0.444444	0.476744	0.414747	0.155648
16080	0.333333	0.490385	0.434343	0.430233	0.442396	0.195712
16090	0.4	0.370192	0.373737	0.453488	0.385561	0.12994
16100	0.416667	0.442308	0.356902	0.406977	0.396313	0.157472
16110	0.433333	0.4375	0.451178	0.360465	0.43318	0.18167
16120	0.416667	0.418269	0.464646	0.406977	0.437788	0.184652
16130	0.383333	0.413462	0.451178	0.430233	0.430108	0.179319
16140	0.35	0.375	0.501684	0.453488	0.44086	0.19066
16150	0.366667	0.471154	0.407407	0.453488	0.430108	0.189864
16160	0.433333	0.451923	0.400673	0.430233	0.423963	0.175784
16170	0.416667	0.442308	0.454545	0.44186	0.445469	0.206133
16180	0.433333	0.360577	0.427609	0.453488	0.410138	0.150118
16190	0.466667	0.456731	0.397306	0.5	0.436252	0.191285
16200	0.483333	0.432692	0.427609	0.406977	0.431644	0.187616
16210	0.433333	0.427885	0.451178	0.476744	0.445469	0.202145
16220	0.4	0.490385	0.427609	0.430233	0.445469	0.208492
16230	0.333333	0.379808	0.478114	0.313953	0.411674	0.13761
16240	0.4	0.480769	0.414141	0.418605	0.434716	0.196405
16250	0.5	0.432692	0.377104	0.465116	0.417819	0.188561
16260	0.45	0.379808	0.508418	0.44186	0.453149	0.199227
16270	0.383333	0.394231	0.464646	0.465116	0.434716	0.192545
16280	0.5	0.384615	0.47138	0.406977	0.437788	0.18398
16290	0.316667	0.480769	0.414141	0.406977	0.425499	0.169277
16300	0.433333	0.423077	0.40404	0.430233	0.416283	0.163197
16310	0.416667	0.427885	0.454545	0.430233	0.439324	0.190389
16320	0.383333	0.466346	0.420875	0.44186	0.434716	0.191807
16330	0.416667	0.384615	0.457912	0.395349	0.422427	0.154815
16340	0.416667	0.370192	0.505051	0.337209	0.431644	0.167541
16350	0.416667	0.3125	0.484848	0.325581	0.402458	0.116099
16360	0.383333	0.399038	0.430976	0.430233	0.416283	0.166214
16370	0.466667	0.456731	0.350168	0.5	0.414747	0.176424
16380	0.416667	0.4375	0.383838	0.55814	0.427035	0.183591
16390	0.433333	0.442308	0.424242	0.418605	0.430108	0.175937
16400	0.4	0.4375	0.464646	0.418605	0.443932	0.194062
16410	0.416667	0.399038	0.43771	0.5	0.431644	0.185551
16420	0.466667	0.451923	0.43771	0.383721	0.437788	0.189394
16430	0.483333	0.461538	0.434343	0.55814	0.463902	0.23594
16440	0.5	0.475962	0.397306	0.348837	0.425499	0.174627
16450	0.516667	0.326923	0.515152	0.383721	0.437788	0.186601
16460	0.4	0.418269	0.474747	0.406977	0.44086	0.183248
16470	0.433333	0.403846	0.478114	0.453488	0.447005	0.201736
16480	0.433333	0.394231	0.478114	0.430233	0.44086	0.185914
16490	0.433333	0.456731	0.410774	0.44186	0.431644	0.19443
16500	0.433333	0.423077	0.481481	0.430233	0.451613	0.195772
16510	0.466667	0.480769	0.441077	0.44186	0.456221	0.215254
16520	0.566667	0.471154	0.457912	0.430233	0.46851	0.240991
16530	0.366667	0.418269	0.468013	0.44186	0.439324	0.187225
16540	0.383333	0.475962	0.444444	0.453488	0.450077	0.212789
16550	0.533333	0.495192	0.441077	0.465116	0.470046	0.246775
16560	0.45	0.442308	0.521886	0.453488	0.480799	0.249048
16570	0.516667	0.447115	0.417508	0.406977	0.434716	0.203512
16580	0.516667	0.370192	0.43771	0.395349	0.417819	0.153864
16590	0.483333	0.427885	0.383838	0.360465	0.403994	0.149189
16600	0.466667	0.423077	0.478114	0.44186	0.454685	0.209456
16610	0.533333	0.480769	0.397306	0.465116	0.445469	0.207166
16620	0.383333	0.379808	0.498316	0.406977	0.437788	0.182136
16630	0.4	0.394231	0.407407	0.418605	0.403994	0.137242
16640	0.4	0.384615	0.441077	0.488372	0.425499	0.173929
16650	0.416667	0.360577	0.511785	0.325581	0.430108	0.166272
16660	0.4	0.4375	0.430976	0.406977	0.427035	0.180204
16670	0.4	0.456731	0.464646	0.488372	0.459293	0.228789
16680	0.416667	0.447115	0.414141	0.372093	0.419355	0.162402
16690	0.55	0.379808	0.447811	0.430233	0.43318	0.190831
16700	0.45	0.456731	0.444444	0.523256	0.459293	0.23479
16710	0.466667	0.375	0.494949	0.430233	0.445469	0.182555
16720	0.416667	0.379808	0.461279	0.534884	0.44086	0.189659
16730	0.516667	0.355769	0.481481	0.476744	0.443932	0.191336
16740	0.383333	0.461538	0.461279	0.44186	0.451613	0.194401
16750	0.366667	0.403846	0.488215	0.453488	0.445469	0.192226
16760	0.483333	0.389423	0.441077	0.372093	0.419355	0.155753
16770	0.433333	0.432692	0.457912	0.406977	0.44086	0.192802
16780	0.466667	0.403846	0.441077	0.44186	0.431644	0.177419
16790	0.466667	0.403846	0.424242	0.395349	0.417819	0.164657
16800	0.4	0.418269	0.447811	0.430233	0.431644	0.182392
16810	0.566667	0.490385	0.323232	0.453488	0.416283	0.189298
16820	0.4	0.346154	0.414141	0.488372	0.400922	0.142203
16830	0.383333	0.423077	0.380471	0.5	0.410138	0.156909
16840	0.466667	0.471154	0.43771	0.313953	0.434716	0.181876
16850	0.366667	0.432692	0.468013	0.453488	0.445469	0.196924
16860	0.433333	0.5	0.427609	0.453488	0.454685	0.21578
16870	0.483333	0.504808	0.387205	0.511628	0.450077	0.22585
16880	0.433333	0.331731	0.488215	0.418605	0.423963	0.160681
16890	0.5	0.475962	0.393939	0.476744	0.44086	0.20275
16900	0.533333	0.384615	0.43771	0.430233	0.428571	0.187296
16910	0.45	0.4375	0.430976	0.406977	0.431644	0.184291
16920	0.466667	0.346154	0.535354	0.360465	0.445469	0.171383
16930	0.35	0.418269	0.390572	0.302326	0.384025	0.106058
16940	0.316667	0.384615	0.478114	0.290698	0.408602	0.132045
16950	0.383333	0.355769	0.43771	0.476744	0.411674	0.160452
16960	0.383333	0.471154	0.427609	0.395349	0.43318	0.171867
16970	0.483333	0.394231	0.447811	0.418605	0.430108	0.177193
16980	0.416667	0.418269	0.447811	0.406977	0.430108	0.180297
16990	0.533333	0.355769	0.447811	0.372093	0.416283	0.158503
17000	0.383333	0.432692	0.43771	0.453488	0.43318	0.180788
17010	0.4	0.408654	0.468013	0.44186	0.439324	0.175674
17020	0.383333	0.389423	0.474747	0.488372	0.44086	0.191733
17030	0.466667	0.423077	0.373737	0.348837	0.394777	0.137114
17040	0.45	0.384615	0.353535	0.5	0.391705	0.129589
17050	0.483333	0.461538	0.478114	0.348837	0.456221	0.201942
17060	0.383333	0.375	0.484848	0.488372	0.44086	0.187147
17070	0.383333	0.399038	0.40404	0.395349	0.399386	0.133027
17080	0.316667	0.471154	0.377104	0.430233	0.408602	0.142943
17090	0.45	0.399038	0.441077	0.372093	0.419355	0.162539
17100	0.483333	0.418269	0.407407	0.395349	0.416283	0.159697
17110	0.466667	0.403846	0.508418	0.395349	0.456221	0.20583
17120	0.433333	0.427885	0.40404	0.44186	0.419355	0.172379
17130	0.333333	0.360577	0.478114	0.430233	0.420891	0.166748
17140	0.416667	0.432692	0.451178	0.534884	0.453149	0.214397
17150	0.416667	0.418269	0.43771	0.465116	0.43318	0.181464
17160	0.483333	0.389423	0.427609	0.488372	0.428571	0.190509
17170	0.466667	0.403846	0.407407	0.476744	0.420891	0.177638
17180	0.466667	0.346154	0.387205	0.488372	0.394777	0.146487
17190	0.416667	0.432692	0.441077	0.418605	0.43318	0.180909
17200	0.333333	0.519231	0.417508	0.383721	0.437788	0.187089
17210	0.5	0.375	0.454545	0.383721	0.423963	0.169259
17220	0.483333	0.442308	0.491582	0.430233	0.466974	0.229664
17230	0.466667	0.399038	0.441077	0.372093	0.420891	0.159031
17240	0.466667	0.480769	0.427609	0.523256	0.460829	0.227129
17250	0.416667	0.394231	0.454545	0.476744	0.434716	0.188736
17260	0.516667	0.379808	0.464646	0.406977	0.434716	0.17371
17270	0.466667	0.466346	0.454545	0.372093	0.448541	0.2015
17280	0.483333	0.355769	0.461279	0.418605	0.423963	0.163567
17290	0.35	0.490385	0.414141	0.348837	0.423963	0.162259
17300	0.433333	0.451923	0.444444	0.418605	0.442396	0.194232
17310	0.483333	0.394231	0.457912	0.27907	0.416283	0.157518
17320	0.45	0.355769	0.505051	0.453488	0.445469	0.197948
17330	0.383333	0.418269	0.511785	0.44186	0.460829	0.202362
17340	0.416667	0.355769	0.468013	0.395349	0.417819	0.153828
17350	0.366667	0.418269	0.488215	0.430233	0.447005	0.194271
17360	0.4	0.427885	0.484848	0.430233	0.451613	0.202743
17370	0.266667	0.331731	0.478114	0.44186	0.407066	0.137406
17380	0.533333	0.413462	0.353535	0.511628	0.410138	0.177767
17390	0.45	0.471154	0.434343	0.465116	0.451613	0.217151
17400	0.283333	0.447115	0.461279	0.383721	0.430108	0.166281
17410	0.383333	0.5	0.468013	0.476744	0.471582	0.247849
17420	0.45	0.365385	0.420875	0.360465	0.397849	0.134537
17430	0.416667	0.456731	0.43771	0.372093	0.43318	0.184433
17440	0.433333	0.408654	0.407407	0.348837	0.402458	0.142775
17450	0.366667	0.403846	0.454545	0.406977	0.423963	0.168176
17460	0.533333	0.451923	0.474747	0.44186	0.46851	0.227741
17470	0.416667	0.384615	0.441077	0.453488	0.422427	0.177867
17480	0.45	0.403846	0.414141	0.372093	0.408602	0.14937
17490	0.383333	0.379808	0.451178	0.418605	0.417819	0.154527
17500	0.483333	0.466346	0.498316	0.302326	0.460829	0.20589
17510	0.366667	0.408654	0.444444	0.406977	0.420891	0.150066
17520	0.433333	0.461538	0.367003	0.372093	0.403994	0.158101
17530	0.466667	0.451923	0.447811	0.418605	0.447005	0.210502
17540	0.433333	0.447115	0.457912	0.44186	0.450077	0.203578
17550	0.433333	0.375	0.447811	0.453488	0.423963	0.173179
17560	0.433333	0.389423	0.491582	0.337209	0.43318	0.179403
17570	0.416667	0.418269	0.454545	0.44186	0.437788	0.187512
17580	0.4	0.451923	0.47138	0.465116	0.457757	0.211888
17590	0.45	0.456731	0.508418	0.44186	0.477727	0.235761
17600	0.583333	0.475962	0.525253	0.44186	0.50384	0.28554
17610	0.383333	0.355769	0.447811	0.453488	0.41321	0.156797
17620	0.483333	0.423077	0.444444	0.372093	0.431644	0.175252
17630	0.483333	0.408654	0.447811	0.430233	0.436252	0.180821
17640	0.433333	0.389423	0.505051	0.465116	0.456221	0.20799
17650	0.383333	0.423077	0.494949	0.383721	0.447005	0.19293
17660	0.433333	0.5	0.505051	0.44186	0.488479	0.262005
17670	0.433333	0.524038	0.420875	0.406977	0.453149	0.213817
17680	0.516667	0.427885	0.484848	0.569767	0.480799	0.257559
17690	0.5	0.399038	0.464646	0.360465	0.43318	0.178764
17700	0.383333	0.418269	0.430976	0.476744	0.428571	0.176982
17710	0.483333	0.432692	0.400673	0.383721	0.416283	0.172872
17720	0.416667	0.408654	0.511785	0.546512	0.474654	0.238456
17730	0.566667	0.485577	0.407407	0.395349	0.445469	0.200876
17740	0.483333	0.423077	0.457912	0.360465	0.436252	0.194753
17750	0.3	0.504808	0.397306	0.523256	0.439324	0.194716
17760	0.383333	0.451923	0.558923	0.418605	0.490015	0.250249
17770	0.4	0.317308	0.47138	0.27907	0.390169	0.107594
17780	0.383333	0.427885	0.478114	0.325581	0.43318	0.173885
17790	0.416667	0.389423	0.447811	0.348837	0.41321	0.149293
17800	0.383333	0.461538	0.447811	0.406977	0.44086	0.189216
17810	0.483333	0.3125	0.424242	0.372093	0.387097	0.120556
17820	0.5	0.432692	0.390572	0.337209	0.407066	0.149426
17830	0.533333	0.389423	0.441077	0.395349	0.427035	0.184632
17840	0.483333	0.427885	0.40404	0.546512	0.437788	0.203405
17850	0.45	0.485577	0.444444	0.44186	0.457757	0.216793
17860	0.416667	0.399038	0.410774	0.465116	0.414747	0.164595
17870	0.433333	0.403846	0.417508	0.430233	0.416283	0.157964
17880	0.466667	0.418269	0.377104	0.465116	0.410138	0.165225
17890	0.433333	0.456731	0.407407	0.511628	0.439324	0.204084
17900	0.5	0.475962	0.393939	0.55814	0.451613	0.225151
17910	0.466667	0.346154	0.461279	0.581395	0.44086	0.208528
17920	0.366667	0.365385	0.491582	0.465116	0.436252	0.175901
17930	0.466667	0.413462	0.410774	0.453488	0.422427	0.170067
17940	0.45	0.403846	0.501684	0.476744	0.462366	0.211616
17950	0.4	0.403846	0.400673	0.453488	0.408602	0.156908
17960	0.433333	0.413462	0.494949	0.372093	0.447005	0.196105
17970	0.316667	0.427885	0.410774	0.406977	0.407066	0.138983
17980	0.4	0.355769	0.515152	0.488372	0.450077	0.192963
17990	0.366667	0.360577	0.508418	0.44186	0.439324	0.184867
18000	0.383333	0.480769	0.454545	0.430233	0.453149	0.204201
18010	0.4	0.456731	0.390572	0.511628	0.428571	0.182415
18020	0.4	0.288462	0.542088	0.418605	0.431644	0.156643
18030	0.433333	0.451923	0.417508	0.406977	0.428571	0.182295
18040	0.333333	0.456731	0.441077	0.488372	0.442396	0.188579
18050	0.533333	0.403846	0.417508	0.523256	0.437788	0.186102
18060	0.4	0.427885	0.474747	0.44186	0.448541	0.190388
18070	0.416667	0.442308	0.430976	0.430233	0.43318	0.190785
18080	0.416667	0.432692	0.47138	0.348837	0.437788	0.185144
18090	0.5	0.461538	0.494949	0.44186	0.477727	0.246201
18100	0.3	0.471154	0.454545	0.476744	0.448541	0.204301
18110	0.45	0.461538	0.47138	0.406977	0.457757	0.219649
18120	0.45	0.384615	0.444444	0.488372	0.431644	0.188179
18130	0.383333	0.427885	0.494949	0.418605	0.453149	0.203883
18140	0.466667	0.408654	0.498316	0.406977	0.454685	0.209572
18150	0.45	0.384615	0.488215	0.348837	0.43318	0.172149
18160	0.366667	0.394231	0.43771	0.383721	0.410138	0.139321
18170	0.533333	0.4375	0.501684	0.395349	0.470046	0.233766
18180	0.45	0.365385	0.43771	0.372093	0.407066	0.147567
18190	0.316667	0.403846	0.430976	0.488372	0.419355	0.161297
18200	0.316667	0.423077	0.451178	0.406977	0.423963	0.152212
18210	0.35	0.413462	0.410774	0.44186	0.410138	0.157971
18220	0.4	0.370192	0.444444	0.5	0.423963	0.184293
18230	0.433333	0.365385	0.43771	0.418605	0.411674	0.159081
18240	0.45	0.360577	0.420875	0.418605	0.403994	0.150479
18250	0.4	0.413462	0.521886	0.383721	0.457757	0.212367
18260	0.466667	0.418269	0.548822	0.395349	0.479263	0.231995
18270	0.45	0.418269	0.407407	0.418605	0.416283	0.166728
18280	0.383333	0.384615	0.427609	0.44186	0.411674	0.155536
18290	0.45	0.475962	0.414141	0.395349	0.434716	0.192589
18300	0.45	0.341346	0.454545	0.406977	0.411674	0.146654
18310	0.516667	0.490385	0.37037	0.430233	0.430108	0.19957
18320	0.333333	0.432692	0.387205	0.488372	0.410138	0.155696
18330	0.4	0.471154	0.444444	0.476744	0.453149	0.210906
18340	0.533333	0.475962	0.464646	0.372093	0.462366	0.214868
18350	0.5	0.389423	0.420875	0.511628	0.430108	0.186751
18360	0.433333	0.4375	0.400673	0.430233	0.419355	0.172807
18370	0.466667	0.442308	0.454545	0.395349	0.443932	0.200078
18380	0.483333	0.389423	0.474747	0.488372	0.450077	0.206915
18390	0.4	0.389423	0.451178	0.372093	0.416283	0.153787
18400	0.3	0.442308	0.457912	0.523256	0.447005	0.198738
18410	0.433333	0.475962	0.400673	0.406977	0.428571	0.184419
18420	0.4	0.418269	0.461279	0.44186	0.439324	0.196891
18430	0.4	0.504808	0.43771	0.360465	0.445469	0.190629
18440	0.45	0.370192	0.461279	0.290698	0.408602	0.145205
18450	0.416667	0.408654	0.43771	0.44186	0.427035	0.163953
18460	0.483333	0.447115	0.478114	0.44186	0.463902	0.221055
18470	0.6	0.5	0.444444	0.511628	0.485407	0.269097
18480	0.333333	0.442308	0.457912	0.569767	0.456221	0.218762
18490	0.533333	0.360577	0.478114	0.465116	0.443932	0.207165
18500	0.383333	0.394231	0.451178	0.430233	0.423963	0.156854
18510	0.433333	0.427885	0.424242	0.395349	0.422427	0.161899
18520	0.433333	0.423077	0.40404	0.406977	0.41321	0.158736
18530	0.333333	0.341346	0.531987	0.476744	0.445469	0.173603
18540	0.466667	0.423077	0.525253	0.55814	0.491551	0.257045
18550	0.45	0.3125	0.481481	0.383721	0.411674	0.154235
18560	0.433333	0.480769	0.454545	0.453488	0.460829	0.221593
18570	0.383333	0.447115	0.481481	0.27907	0.434716	0.160049
18580	0.3	0.485577	0.457912	0.476744	0.454685	0.213148
18590	0.45	0.399038	0.505051	0.430233	0.456221	0.211108
18600	0.4	0.384615	0.43771	0.430233	0.416283	0.151819
18610	0.5	0.346154	0.451178	0.55814	0.436252	0.199164
18620	0.483333	0.384615	0.400673	0.465116	0.411674	0.169262
18630	0.516667	0.365385	0.481481	0.383721	0.434716	0.176605
18640	0.433333	0.375	0.397306	0.418605	0.396313	0.130753
18650	0.483333	0.394231	0.474747	0.372093	0.436252	0.178569
18660	0.516667	0.442308	0.380471	0.406977	0.416283	0.171109
18670	0.433333	0.432692	0.43771	0.453488	0.437788	0.189754
18680	0.366667	0.447115	0.52862	0.453488	0.477727	0.233856
18690	0.5	0.432692	0.441077	0.325581	0.428571	0.163464
18700	0.45	0.379808	0.410774	0.406977	0.403994	0.159625
18710	0.466667	0.384615	0.484848	0.406977	0.44086	0.186632
18720	0.45	0.399038	0.488215	0.465116	0.453149	0.209034
18730	0.283333	0.389423	0.417508	0.465116	0.402458	0.140613
18740	0.35	0.317308	0.498316	0.372093	0.410138	0.143097
18750	0.533333	0.399038	0.410774	0.465116	0.425499	0.186698
18760	0.466667	0.408654	0.444444	0.44186	0.434716	0.185724
18770	0.4	0.432692	0.461279	0.44186	0.443932	0.199815
18780	0.366667	0.456731	0.407407	0.430233	0.422427	0.173665
18790	0.55	0.480769	0.447811	0.418605	0.463902	0.232657
18800	0.316667	0.432692	0.498316	0.302326	0.434716	0.16279
18810	0.45	0.360577	0.427609	0.418605	0.407066	0.14742
18820	0.383333	0.375	0.457912	0.372093	0.41321	0.154387
18830	0.533333	0.418269	0.434343	0.465116	0.442396	0.204568
18840	0.4	0.480769	0.40404	0.453488	0.434716	0.190724
18850	0.383333	0.423077	0.518519	0.395349	0.459293	0.208302
18860	0.4	0.399038	0.363636	0.488372	0.394777	0.145159
18870	0.433333	0.379808	0.424242	0.372093	0.403994	0.14445
18880	0.466667	0.456731	0.360269	0.406977	0.407066	0.151772
18890	0.4	0.442308	0.454545	0.406977	0.439324	0.183983
18900	0.366667	0.461538	0.420875	0.5	0.439324	0.194265
18910	0.333333	0.447115	0.52862	0.360465	0.462366	0.198451
18920	0.366667	0.389423	0.441077	0.476744	0.422427	0.166454
18930	0.416667	0.490385	0.447811	0.406977	0.453149	0.211784
18940	0.4	0.495192	0.43771	0.406977	0.448541	0.205243
18950	0.533333	0.432692	0.430976	0.395349	0.436252	0.191414
18960	0.416667	0.514423	0.420875	0.348837	0.44086	0.191928
18970	0.433333	0.394231	0.478114	0.337209	0.428571	0.168954
18980	0.416667	0.456731	0.424242	0.395349	0.430108	0.178501
18990	0.383333	0.384615	0.43771	0.488372	0.422427	0.168911
19000	0.5	0.456731	0.380471	0.511628	0.43318	0.201056
19010	0.383333	0.408654	0.447811	0.360465	0.417819	0.151595
19020	0.383333	0.4375	0.350168	0.476744	0.397849	0.149929
19030	0.45	0.423077	0.441077	0.406977	0.431644	0.185774
19040	0.483333	0.451923	0.424242	0.418605	0.437788	0.200705
19050	0.45	0.379808	0.494949	0.406977	0.442396	0.18436
19060	0.35	0.394231	0.488215	0.383721	0.431644	0.162556
19070	0.433333	0.384615	0.454545	0.430233	0.427035	0.166632
19080	0.45	0.427885	0.424242	0.488372	0.436252	0.191903
19090	0.4	0.423077	0.468013	0.5	0.451613	0.205278
19100	0.333333	0.4375	0.484848	0.511628	0.459293	0.217907
19110	0.45	0.475962	0.427609	0.372093	0.437788	0.186877
19120	0.533333	0.341346	0.40404	0.44186	0.400922	0.14845
19130	0.366667	0.427885	0.481481	0.430233	0.447005	0.193593
19140	0.433333	0.370192	0.417508	0.360465	0.396313	0.118511
19150	0.366667	0.360577	0.521886	0.430233	0.443932	0.182616
19160	0.383333	0.442308	0.43771	0.523256	0.445469	0.201525
19170	0.6	0.413462	0.417508	0.430233	0.434716	0.203914
19180	0.4	0.471154	0.424242	0.360465	0.428571	0.178681
19190	0.533333	0.394231	0.387205	0.395349	0.403994	0.151862
19200	0.433333	0.442308	0.447811	0.395349	0.437788	0.177606
19210	0.416667	0.456731	0.494949	0.453488	0.470046	0.227832
19220	0.383333	0.408654	0.488215	0.488372	0.453149	0.212216
19230	0.45	0.432692	0.457912	0.5	0.454685	0.212358
19240	0.45	0.3125	0.454545	0.5	0.414747	0.154657
19250	0.45	0.413462	0.427609	0.383721	0.419355	0.161179
19260	0.383333	0.466346	0.43771	0.465116	0.445469	0.205473
19270	0.483333	0.447115	0.390572	0.523256	0.434716	0.193248
19280	0.3	0.4375	0.434343	0.372093	0.414747	0.145643
19290	0.533333	0.413462	0.47138	0.453488	0.456221	0.220323
19300	0.333333	0.384615	0.461279	0.430233	0.420891	0.152068
19310	0.35	0.427885	0.390572	0.511628	0.414747	0.172189
19320	0.433333	0.350962	0.461279	0.360465	0.410138	0.143235
19330	0.383333	0.423077	0.407407	0.395349	0.408602	0.150185
19340	0.366667	0.461538	0.43771	0.453488	0.44086	0.191894
19350	0.283333	0.370192	0.424242	0.44186	0.396313	0.121046
19360	0.383333	0.447115	0.464646	0.430233	0.447005	0.1891
19370	0.433333	0.389423	0.505051	0.360465	0.442396	0.184209
19380	0.433333	0.490385	0.397306	0.348837	0.423963	0.175106
19390	0.416667	0.379808	0.464646	0.453488	0.431644	0.180143
19400	0.35	0.355769	0.505051	0.383721	0.427035	0.155264
19410	0.4	0.408654	0.367003	0.5	0.400922	0.143079
19420	0.45	0.461538	0.457912	0.406977	0.451613	0.205563
19430	0.45	0.408654	0.43771	0.44186	0.430108	0.173436
19440	0.316667	0.408654	0.43771	0.44186	0.417819	0.157154
19450	0.4	0.370192	0.52862	0.476744	0.459293	0.208111
19460	0.416667	0.461538	0.461279	0.44186	0.454685	0.198809
19470	0.25	0.418269	0.474747	0.453488	0.43318	0.169426
19480	0.366667	0.399038	0.417508	0.534884	0.422427	0.175724
19490	0.45	0.475962	0.508418	0.44186	0.483871	0.254288
19500	0.533333	0.442308	0.40404	0.360465	0.422427	0.173903
19510	0.45	0.403846	0.447811	0.534884	0.445469	0.209615
19520	0.433333	0.423077	0.498316	0.406977	0.456221	0.210044
19530	0.516667	0.360577	0.511785	0.372093	0.445469	0.186061
19540	0.45	0.360577	0.427609	0.488372	0.416283	0.167093
19550	0.45	0.456731	0.441077	0.313953	0.430108	0.176167
19560	0.466667	0.389423	0.420875	0.511628	0.427035	0.175479
19570	0.366667	0.375	0.47138	0.453488	0.428571	0.169786
19580	0.483333	0.447115	0.430976	0.5	0.450077	0.204478
19590	0.466667	0.442308	0.393939	0.465116	0.425499	0.1754
19600	0.483333	0.418269	0.424242	0.406977	0.425499	0.174018
19610	0.4	0.5	0.430976	0.406977	0.447005	0.204647
19620	0.45	0.413462	0.414141	0.418605	0.417819	0.163103
19630	0.466667	0.451923	0.444444	0.372093	0.439324	0.183128
19640	0.366667	0.403846	0.441077	0.465116	0.425499	0.166752
19650	0.433333	0.485577	0.417508	0.5	0.451613	0.220295
19660	0.316667	0.379808	0.488215	0.430233	0.430108	0.155448
19670	0.316667	0.365385	0.508418	0.488372	0.442396	0.186066
19680	0.383333	0.413462	0.430976	0.453488	0.423963	0.179358
19690	0.416667	0.432692	0.414141	0.430233	0.422427	0.165315
19700	0.5	0.375	0.498316	0.395349	0.445469	0.184962
19710	0.333333	0.442308	0.468013	0.337209	0.430108	0.174752
19720	0.383333	0.418269	0.414141	0.44186	0.416283	0.157681
19730	0.383333	0.519231	0.400673	0.488372	0.448541	0.214237
19740	0.483333	0.524038	0.350168	0.406977	0.425499	0.199406
19750	0.366667	0.408654	0.43771	0.383721	0.414747	0.15175
19760	0.383333	0.336538	0.498316	0.44186	0.428571	0.173669
19770	0.366667	0.375	0.478114	0.465116	0.43318	0.180237
19780	0.366667	0.3125	0.457912	0.337209	0.387097	0.104455
19790	0.45	0.423077	0.441077	0.476744	0.44086	0.194801
19800	0.4	0.389423	0.444444	0.383721	0.414747	0.155451
19810	0.366667	0.4375	0.427609	0.395349	0.420891	0.157849
19820	0.466667	0.4375	0.491582	0.372093	0.456221	0.204739
19830	0.516667	0.4375	0.457912	0.372093	0.445469	0.20518
19840	0.4	0.408654	0.43771	0.523256	0.436252	0.190492
19850	0.416667	0.456731	0.380471	0.465116	0.419355	0.178079
19860	0.4	0.427885	0.427609	0.383721	0.419355	0.172809
19870	0.416667	0.355769	0.491582	0.430233	0.43318	0.173619
19880	0.433333	0.389423	0.424242	0.453488	0.417819	0.160378
19890	0.4	0.408654	0.501684	0.395349	0.448541	0.19151
19900	0.433333	0.423077	0.474747	0.44186	0.450077	0.193247
19910	0.45	0.423077	0.454545	0.325581	0.427035	0.162354
19920	0.566667	0.384615	0.40404	0.395349	0.411674	0.163431
19930	0.4	0.379808	0.444444	0.44186	0.419355	0.161259
19940	0.483333	0.394231	0.474747	0.488372	0.451613	0.212668
19950	0.383333	0.427885	0.444444	0.325581	0.417819	0.146312
19960	0.466667	0.442308	0.478114	0.44186	0.460829	0.213116
19970	0.466667	0.509615	0.414141	0.453488	0.454685	0.222493
19980	0.433333	0.447115	0.444444	0.430233	0.442396	0.18939
19990	0.4	0.408654	0.508418	0.406977	0.453149	0.194342
[truncated: 2,752 more rows]

## Sheet: SVM
Number	Stage A	Stage B	Stage C	Stage D	Overall	MCC
10	0.583333	0.461538	0.282828	0.5	0.396313	0.207031
20	0.583333	0.451923	0.363636	0.55814	0.437788	0.238986
30	0.6	0.451923	0.434343	0.546512	0.470046	0.268505
40	0.666667	0.519231	0.451178	0.569767	0.508449	0.312489
50	0.7	0.509615	0.47138	0.546512	0.514593	0.315757
60	0.666667	0.528846	0.468013	0.569767	0.519201	0.318558
70	0.7	0.533654	0.481481	0.546512	0.526882	0.331499
80	0.7	0.524038	0.478114	0.581395	0.526882	0.325021
90	0.816667	0.528846	0.474747	0.534884	0.53149	0.335601
100	0.766667	0.533654	0.508418	0.523256	0.542243	0.347268
110	0.833333	0.509615	0.501684	0.55814	0.542243	0.34994
120	0.833333	0.557692	0.488215	0.523256	0.546851	0.358412
130	0.866667	0.548077	0.501684	0.476744	0.546851	0.353929
140	0.833333	0.576923	0.511785	0.569767	0.569892	0.382938
150	0.866667	0.591346	0.494949	0.546512	0.56682	0.378492
160	0.9	0.576923	0.484848	0.534884	0.55914	0.372988
170	0.933333	0.586538	0.518519	0.511628	0.577573	0.394089
180	0.9	0.615385	0.518519	0.523256	0.585253	0.406696
190	0.866667	0.591346	0.491582	0.534884	0.563748	0.376213
200	0.833333	0.567308	0.545455	0.569767	0.582181	0.397998
210	0.866667	0.615385	0.52862	0.581395	0.59447	0.418279
220	0.866667	0.625	0.569024	0.616279	0.620584	0.453282
230	0.85	0.629808	0.585859	0.569767	0.62212	0.454139
240	0.883333	0.605769	0.599327	0.627907	0.631336	0.466223
250	0.883333	0.605769	0.572391	0.627907	0.619048	0.448763
260	0.883333	0.596154	0.572391	0.616279	0.614439	0.442331
270	0.866667	0.639423	0.579125	0.593023	0.626728	0.46071
280	0.883333	0.658654	0.599327	0.662791	0.652842	0.496105
290	0.883333	0.663462	0.589226	0.627907	0.645161	0.483878
300	0.883333	0.629808	0.609428	0.686047	0.651306	0.489119
310	0.9	0.634615	0.59596	0.651163	0.643625	0.480326
320	0.9	0.668269	0.592593	0.697674	0.658986	0.505197
330	0.9	0.658654	0.616162	0.697674	0.666667	0.514581
340	0.9	0.663462	0.619529	0.732558	0.674347	0.526033
350	0.9	0.6875	0.602694	0.72093	0.672811	0.525031
360	0.916667	0.6875	0.62963	0.72093	0.686636	0.542128
370	0.916667	0.663462	0.643098	0.767442	0.691244	0.549131
380	0.916667	0.682692	0.6633	0.767442	0.706605	0.570588
390	0.933333	0.682692	0.676768	0.802326	0.718894	0.588578
400	0.933333	0.677885	0.670034	0.790698	0.71275	0.578728
410	0.933333	0.692308	0.653199	0.77907	0.708141	0.572515
420	0.933333	0.6875	0.683502	0.755814	0.717358	0.583096
430	0.933333	0.673077	0.69697	0.802326	0.725038	0.593543
440	0.933333	0.692308	0.6633	0.790698	0.714286	0.581768
450	0.933333	0.711538	0.676768	0.790698	0.726575	0.598902
460	0.933333	0.701923	0.666667	0.77907	0.717358	0.585871
470	0.916667	0.692308	0.670034	0.802326	0.717358	0.584962
480	0.916667	0.682692	0.656566	0.825581	0.711214	0.57667
490	0.916667	0.6875	0.6633	0.837209	0.717358	0.585333
500	0.916667	0.673077	0.666667	0.825581	0.71275	0.576636
510	0.916667	0.682692	0.676768	0.837209	0.721966	0.591303
520	0.933333	0.673077	0.666667	0.837209	0.715822	0.583543
530	0.95	0.682692	0.670034	0.825581	0.72043	0.589724
540	0.95	0.673077	0.673401	0.813953	0.717358	0.583153
550	0.95	0.677885	0.686869	0.825581	0.726575	0.595905
560	0.95	0.668269	0.700337	0.825581	0.729647	0.599681
570	0.95	0.706731	0.703704	0.825581	0.743472	0.620341
580	0.95	0.692308	0.693603	0.825581	0.734255	0.607793
590	0.95	0.706731	0.690236	0.837209	0.738863	0.615176
600	0.95	0.697115	0.69697	0.837209	0.738863	0.614893
610	0.95	0.711538	0.713805	0.837209	0.751152	0.631435
620	0.95	0.692308	0.713805	0.837209	0.745008	0.621945
630	0.95	0.701923	0.700337	0.837209	0.741935	0.618656
640	0.966667	0.725962	0.703704	0.813953	0.749616	0.629965
650	0.966667	0.706731	0.707071	0.825581	0.746544	0.625198
660	0.95	0.711538	0.734007	0.825581	0.758833	0.64272
670	0.95	0.745192	0.727273	0.837209	0.768049	0.657997
680	0.966667	0.721154	0.727273	0.837209	0.761905	0.648187
690	0.966667	0.735577	0.73064	0.837209	0.768049	0.657501
700	0.966667	0.706731	0.740741	0.848837	0.764977	0.651499
710	0.95	0.721154	0.73064	0.860465	0.764977	0.651804
720	0.95	0.725962	0.747475	0.872093	0.77573	0.667108
730	0.95	0.725962	0.750842	0.883721	0.778802	0.672013
740	0.95	0.754808	0.740741	0.883721	0.78341	0.680449
750	0.95	0.754808	0.744108	0.872093	0.78341	0.679768
760	0.95	0.730769	0.747475	0.872093	0.777266	0.669583
770	0.95	0.745192	0.740741	0.872093	0.778802	0.672276
780	0.95	0.725962	0.747475	0.872093	0.77573	0.666469
790	0.966667	0.730769	0.744108	0.883721	0.778802	0.672387
800	0.95	0.740385	0.740741	0.883721	0.778802	0.672712
810	0.95	0.740385	0.744108	0.860465	0.777266	0.669339
820	0.95	0.745192	0.744108	0.860465	0.778802	0.671629
830	0.95	0.735577	0.750842	0.883721	0.781874	0.675716
840	0.95	0.745192	0.740741	0.848837	0.77573	0.666905
850	0.95	0.740385	0.734007	0.860465	0.772657	0.662711
860	0.95	0.75	0.73064	0.872093	0.77573	0.667846
870	0.95	0.75	0.73064	0.883721	0.777266	0.670206
880	0.95	0.735577	0.734007	0.895349	0.77573	0.668035
890	0.95	0.754808	0.747475	0.883721	0.786482	0.684231
900	0.95	0.730769	0.73064	0.872093	0.769585	0.658335
910	0.966667	0.740385	0.740741	0.872093	0.778802	0.671872
920	0.966667	0.75	0.734007	0.872093	0.778802	0.672614
930	0.966667	0.774038	0.747475	0.872093	0.792627	0.693314
940	0.966667	0.783654	0.757576	0.860465	0.798771	0.702064
950	0.966667	0.769231	0.757576	0.848837	0.792627	0.692168
960	0.966667	0.778846	0.754209	0.860465	0.795699	0.697481
970	0.966667	0.774038	0.747475	0.860465	0.791091	0.690923
980	0.966667	0.764423	0.754209	0.860465	0.791091	0.689853
990	0.966667	0.774038	0.754209	0.872093	0.795699	0.697366
1000	0.966667	0.774038	0.747475	0.860465	0.791091	0.690826
1010	0.966667	0.754808	0.727273	0.872093	0.777266	0.671446
1020	0.966667	0.745192	0.720539	0.872093	0.771121	0.6615
1030	0.966667	0.759615	0.723906	0.872093	0.777266	0.671361
1040	0.966667	0.774038	0.727273	0.872093	0.78341	0.680995
1050	0.966667	0.774038	0.720539	0.895349	0.78341	0.681569
1060	0.966667	0.764423	0.727273	0.872093	0.780338	0.675701
1070	0.966667	0.778846	0.734007	0.872093	0.788018	0.687255
1080	0.966667	0.769231	0.737374	0.872093	0.786482	0.684084
1090	0.966667	0.778846	0.737374	0.872093	0.789555	0.688269
1100	0.966667	0.759615	0.723906	0.872093	0.777266	0.670473
1110	0.966667	0.75	0.727273	0.872093	0.77573	0.667359
1120	0.966667	0.740385	0.734007	0.895349	0.778802	0.671213
1130	0.966667	0.764423	0.734007	0.906977	0.788018	0.686548
1140	0.966667	0.745192	0.73064	0.895349	0.778802	0.671958
1150	0.966667	0.725962	0.73064	0.906977	0.774194	0.664265
1160	0.966667	0.75	0.73064	0.906977	0.781874	0.677074
1170	0.966667	0.745192	0.727273	0.918605	0.780338	0.674785
1180	0.966667	0.745192	0.723906	0.918605	0.778802	0.672713
1190	0.966667	0.759615	0.720539	0.906977	0.780338	0.675459
1200	0.966667	0.740385	0.723906	0.906977	0.77573	0.667782
1210	0.966667	0.735577	0.737374	0.918605	0.781874	0.675907
1220	0.966667	0.754808	0.73064	0.918605	0.784946	0.681843
1230	0.966667	0.735577	0.744108	0.918605	0.784946	0.679871
1240	0.966667	0.745192	0.740741	0.918605	0.786482	0.68275
1250	0.966667	0.759615	0.747475	0.918605	0.794163	0.694324
1260	0.966667	0.764423	0.747475	0.906977	0.794163	0.694441
1270	0.966667	0.764423	0.737374	0.906977	0.789555	0.687682
1280	0.966667	0.764423	0.737374	0.906977	0.789555	0.687682
1290	0.966667	0.769231	0.727273	0.906977	0.786482	0.684342
1300	0.966667	0.774038	0.737374	0.918605	0.794163	0.695653
1310	0.966667	0.774038	0.744108	0.918605	0.797235	0.699778
1320	0.966667	0.774038	0.757576	0.918605	0.803379	0.707924
1330	0.966667	0.778846	0.750842	0.895349	0.798771	0.701092
1340	0.966667	0.759615	0.757576	0.895349	0.795699	0.695629
1350	0.966667	0.764423	0.744108	0.895349	0.791091	0.689457
1360	0.966667	0.759615	0.754209	0.895349	0.794163	0.693235
1370	0.966667	0.778846	0.747475	0.895349	0.797235	0.699016
1380	0.966667	0.769231	0.76431	0.918605	0.804916	0.709705
1390	0.966667	0.764423	0.774411	0.918605	0.807988	0.713476
1400	0.966667	0.764423	0.774411	0.918605	0.807988	0.713573
1410	0.966667	0.769231	0.774411	0.918605	0.809524	0.716046
1420	0.966667	0.764423	0.754209	0.94186	0.801843	0.706197
1430	0.966667	0.759615	0.760943	0.930233	0.801843	0.705499
1440	0.966667	0.740385	0.757576	0.930233	0.794163	0.693462
1450	0.966667	0.769231	0.760943	0.918605	0.803379	0.707989
1460	0.966667	0.764423	0.754209	0.918605	0.798771	0.701106
1470	0.966667	0.764423	0.771044	0.918605	0.806452	0.711831
1480	0.966667	0.759615	0.767677	0.918605	0.803379	0.707133
1490	0.966667	0.759615	0.774411	0.918605	0.806452	0.711211
1500	0.966667	0.764423	0.784512	0.918605	0.812596	0.72047
1510	0.966667	0.788462	0.781145	0.918605	0.81874	0.730382
1520	0.966667	0.798077	0.784512	0.918605	0.823349	0.737464
1530	0.966667	0.793269	0.784512	0.918605	0.821813	0.735247
1540	0.966667	0.783654	0.787879	0.918605	0.820276	0.732137
1550	0.966667	0.793269	0.781145	0.918605	0.820276	0.732951
1560	0.966667	0.793269	0.791246	0.918605	0.824885	0.73947
1570	0.966667	0.783654	0.774411	0.918605	0.814132	0.723962
1580	0.966667	0.798077	0.774411	0.918605	0.81874	0.731538
1590	0.966667	0.802885	0.757576	0.918605	0.812596	0.723477
1600	0.966667	0.793269	0.767677	0.918605	0.814132	0.724658
1610	0.966667	0.788462	0.774411	0.918605	0.815668	0.726345
1620	0.966667	0.788462	0.777778	0.918605	0.817204	0.728448
1630	0.966667	0.793269	0.774411	0.918605	0.817204	0.728836
1640	0.966667	0.793269	0.774411	0.918605	0.817204	0.728753
1650	0.966667	0.788462	0.774411	0.918605	0.815668	0.726258
1660	0.966667	0.793269	0.771044	0.918605	0.815668	0.726662
1670	0.966667	0.778846	0.771044	0.918605	0.81106	0.719367
1680	0.966667	0.778846	0.774411	0.918605	0.812596	0.721376
1690	0.966667	0.783654	0.767677	0.930233	0.812596	0.722046
1700	0.966667	0.788462	0.757576	0.930233	0.809524	0.718293
1710	0.966667	0.783654	0.757576	0.930233	0.807988	0.715877
1720	0.966667	0.783654	0.774411	0.930233	0.815668	0.726153
1730	0.966667	0.793269	0.76431	0.930233	0.814132	0.72487
1740	0.966667	0.788462	0.781145	0.930233	0.820276	0.732947
1750	0.966667	0.798077	0.777778	0.918605	0.820276	0.733424
1760	0.966667	0.802885	0.777778	0.930233	0.823349	0.738295
1770	0.966667	0.817308	0.777778	0.930233	0.827957	0.745793
1780	0.966667	0.802885	0.784512	0.918605	0.824885	0.740112
1790	0.966667	0.807692	0.784512	0.918605	0.826421	0.742601
1800	0.966667	0.802885	0.781145	0.930233	0.824885	0.74039
1810	0.966667	0.798077	0.784512	0.930233	0.824885	0.740011
1820	0.966667	0.793269	0.791246	0.930233	0.826421	0.741681
1830	0.966667	0.802885	0.787879	0.930233	0.827957	0.744512
1840	0.966667	0.798077	0.787879	0.930233	0.826421	0.742034
1850	0.966667	0.807692	0.774411	0.930233	0.823349	0.738629
1860	0.966667	0.8125	0.791246	0.930233	0.832565	0.751665
1870	0.966667	0.817308	0.79798	0.930233	0.837174	0.758447
1880	0.966667	0.817308	0.79798	0.930233	0.837174	0.758362
1890	0.966667	0.822115	0.804714	0.930233	0.841782	0.765066
1900	0.966667	0.822115	0.804714	0.94186	0.843318	0.76736
1910	0.966667	0.822115	0.804714	0.94186	0.843318	0.76736
1920	0.966667	0.8125	0.804714	0.94186	0.840246	0.762432
1930	0.966667	0.817308	0.804714	0.94186	0.841782	0.764894
1940	0.966667	0.807692	0.808081	0.94186	0.840246	0.762114
1950	0.966667	0.822115	0.814815	0.94186	0.847926	0.773748
1960	0.966667	0.8125	0.818182	0.94186	0.84639	0.771005
1970	0.966667	0.817308	0.818182	0.94186	0.847926	0.773445
1980	0.966667	0.826923	0.814815	0.94186	0.849462	0.776203
1990	0.966667	0.822115	0.811448	0.94186	0.84639	0.771613
2000	0.966667	0.836538	0.814815	0.94186	0.852535	0.781126
2010	0.966667	0.826923	0.818182	0.94186	0.850998	0.778339
2020	0.966667	0.822115	0.814815	0.94186	0.847926	0.773748
2030	0.966667	0.822115	0.814815	0.94186	0.847926	0.773748
2040	0.966667	0.817308	0.818182	0.94186	0.847926	0.773445
2050	0.966667	0.8125	0.821549	0.94186	0.847926	0.773164
2060	0.966667	0.807692	0.835017	0.94186	0.852535	0.779456
2070	0.966667	0.8125	0.83165	0.94186	0.852535	0.77968
2080	0.966667	0.826923	0.83165	0.94186	0.857143	0.786949
2090	0.966667	0.822115	0.824916	0.94186	0.852535	0.780287
2100	0.966667	0.836538	0.83165	0.94186	0.860215	0.791904
2110	0.966667	0.826923	0.828283	0.94186	0.855607	0.78488
2120	0.966667	0.831731	0.83165	0.94186	0.858679	0.789472
2130	0.966667	0.846154	0.83165	0.94186	0.863287	0.796704
2140	0.966667	0.836538	0.828283	0.94186	0.858679	0.789751
2150	0.966667	0.846154	0.828283	0.94186	0.861751	0.794564
2160	0.966667	0.846154	0.828283	0.94186	0.861751	0.794492
2170	0.966667	0.836538	0.824916	0.94186	0.857143	0.787522
2180	0.966667	0.841346	0.824916	0.94186	0.858679	0.7899
2190	0.966667	0.846154	0.821549	0.94186	0.858679	0.790064
2200	0.966667	0.850962	0.83165	0.94186	0.864823	0.798927
2210	0.966667	0.860577	0.821549	0.94186	0.863287	0.797475
2220	0.966667	0.855769	0.814815	0.94186	0.858679	0.790838
2230	0.966667	0.855769	0.821549	0.94186	0.861751	0.795063
2240	0.966667	0.846154	0.818182	0.94186	0.857143	0.788008
2250	0.966667	0.860577	0.824916	0.94186	0.864823	0.799416
2260	0.966667	0.855769	0.828283	0.94186	0.864823	0.799084
2270	0.966667	0.855769	0.821549	0.94186	0.861751	0.794765
2280	0.966667	0.855769	0.824916	0.94186	0.863287	0.797185
2290	0.966667	0.860577	0.821549	0.94186	0.863287	0.797475
2300	0.966667	0.865385	0.835017	0.94186	0.870968	0.808373
2310	0.966667	0.860577	0.835017	0.94186	0.869432	0.805973
2320	0.966667	0.855769	0.821549	0.94186	0.861751	0.795241
2330	0.966667	0.860577	0.83165	0.94186	0.867896	0.804136
2340	0.966667	0.855769	0.821549	0.94186	0.861751	0.795307
2350	0.966667	0.850962	0.828283	0.94186	0.863287	0.796952
2360	0.966667	0.855769	0.824916	0.94186	0.863287	0.797295
2370	0.966667	0.860577	0.828283	0.94186	0.866359	0.80201
2380	0.966667	0.860577	0.828283	0.94186	0.866359	0.801945
2390	0.966667	0.865385	0.824916	0.94186	0.866359	0.802248
2400	0.966667	0.865385	0.821549	0.94186	0.864823	0.800145
2410	0.966667	0.850962	0.821549	0.94186	0.860215	0.792705
2420	0.966667	0.850962	0.814815	0.94186	0.857143	0.788734
2430	0.966667	0.850962	0.818182	0.94186	0.858679	0.790903
2440	0.966667	0.850962	0.814815	0.94186	0.857143	0.788798
2450	0.966667	0.850962	0.814815	0.94186	0.857143	0.788798
2460	0.966667	0.855769	0.821549	0.94186	0.861751	0.795487
2470	0.966667	0.855769	0.821549	0.94186	0.861751	0.795487
2480	0.966667	0.846154	0.814815	0.94186	0.855607	0.786319
2490	0.966667	0.850962	0.814815	0.94186	0.857143	0.788734
2500	0.966667	0.850962	0.811448	0.94186	0.855607	0.786382
2510	0.966667	0.855769	0.814815	0.94186	0.858679	0.791089
2520	0.966667	0.865385	0.824916	0.94186	0.866359	0.802303
2530	0.966667	0.860577	0.811448	0.94186	0.858679	0.791422
2540	0.966667	0.855769	0.818182	0.94186	0.860215	0.793131
2550	0.966667	0.850962	0.811448	0.94186	0.855607	0.786441
2560	0.966667	0.855769	0.821549	0.94186	0.861751	0.79518
2570	0.966667	0.855769	0.83165	0.94186	0.866359	0.801543
2580	0.966667	0.860577	0.83165	0.94186	0.867896	0.804006
2590	0.966667	0.855769	0.824916	0.94186	0.863287	0.797295
2600	0.966667	0.860577	0.835017	0.94186	0.869432	0.806134
2610	0.966667	0.865385	0.824916	0.930233	0.864823	0.799905
2620	0.966667	0.855769	0.814815	0.930233	0.857143	0.788624
2630	0.966667	0.855769	0.821549	0.930233	0.860215	0.79283
2640	0.966667	0.860577	0.818182	0.94186	0.861751	0.795557
2650	0.966667	0.850962	0.824916	0.94186	0.861751	0.794825
2660	0.966667	0.865385	0.821549	0.94186	0.864823	0.800145
2670	0.966667	0.875	0.83165	0.94186	0.872504	0.811425
2680	0.966667	0.875	0.824916	0.94186	0.869432	0.807221
2690	0.966667	0.875	0.835017	0.94186	0.87404	0.813536
2700	0.966667	0.860577	0.824916	0.94186	0.864823	0.799769
2710	0.966667	0.865385	0.824916	0.94186	0.866359	0.802248
2720	0.966667	0.860577	0.828283	0.94186	0.866359	0.801885
2730	0.966667	0.860577	0.821549	0.94186	0.863287	0.79766
2740	0.966667	0.860577	0.824916	0.94186	0.864823	0.799769
2750	0.966667	0.855769	0.83165	0.930233	0.864823	0.799186
2760	0.966667	0.855769	0.835017	0.94186	0.867896	0.803744
2770	0.966667	0.850962	0.838384	0.94186	0.867896	0.803369
2780	0.966667	0.846154	0.838384	0.94186	0.866359	0.800927
2790	0.966667	0.846154	0.841751	0.930233	0.866359	0.800712
2800	0.966667	0.855769	0.835017	0.930233	0.866359	0.801318
2810	0.966667	0.855769	0.841751	0.930233	0.869432	0.8056
2820	0.966667	0.860577	0.845118	0.930233	0.872504	0.809988
2830	0.966667	0.855769	0.848485	0.930233	0.872504	0.809909
2840	0.966667	0.860577	0.845118	0.94186	0.87404	0.812558
2850	0.966667	0.865385	0.848485	0.94186	0.877112	0.817152
2860	0.966667	0.860577	0.851852	0.94186	0.877112	0.816873
2870	0.966667	0.855769	0.845118	0.94186	0.872504	0.81019
2880	0.966667	0.860577	0.845118	0.94186	0.87404	0.812627
2890	0.966667	0.865385	0.845118	0.94186	0.875576	0.815068
2900	0.966667	0.860577	0.848485	0.930233	0.87404	0.812348
2910	0.966667	0.860577	0.835017	0.94186	0.869432	0.806198
2920	0.966667	0.860577	0.838384	0.930233	0.869432	0.806039
2930	0.966667	0.865385	0.838384	0.930233	0.870968	0.80843
2940	0.966667	0.865385	0.838384	0.930233	0.870968	0.80843
2950	0.966667	0.855769	0.838384	0.930233	0.867896	0.80352
2960	0.966667	0.860577	0.841751	0.930233	0.870968	0.808113
2970	0.966667	0.865385	0.835017	0.930233	0.869432	0.806362
2980	0.966667	0.875	0.835017	0.930233	0.872504	0.811295
2990	0.966667	0.865385	0.841751	0.94186	0.87404	0.812994
3000	0.966667	0.870192	0.841751	0.94186	0.875576	0.815442
3010	0.966667	0.870192	0.838384	0.930233	0.872504	0.810951
3020	0.966667	0.870192	0.845118	0.930233	0.875576	0.81522
3030	0.966667	0.870192	0.838384	0.94186	0.87404	0.813308
3040	0.966667	0.870192	0.838384	0.94186	0.87404	0.813021
3050	0.966667	0.870192	0.838384	0.953488	0.875576	0.815483
3060	0.966667	0.865385	0.841751	0.94186	0.87404	0.812646
3070	0.966667	0.865385	0.841751	0.94186	0.87404	0.812646
3080	0.966667	0.865385	0.845118	0.94186	0.875576	0.814792
3090	0.966667	0.860577	0.841751	0.930233	0.870968	0.807898
3100	0.966667	0.860577	0.841751	0.94186	0.872504	0.810477
3110	0.966667	0.865385	0.845118	0.94186	0.875576	0.814736
3120	0.966667	0.855769	0.848485	0.94186	0.87404	0.812208
3130	0.966667	0.870192	0.851852	0.94186	0.880184	0.821486
3140	0.966667	0.865385	0.841751	0.94186	0.87404	0.812592
3150	0.966667	0.860577	0.851852	0.94186	0.877112	0.816608
3160	0.966667	0.860577	0.858586	0.94186	0.880184	0.820955
3170	0.966667	0.865385	0.855219	0.953488	0.88172	0.823703
3180	0.966667	0.865385	0.858586	0.953488	0.883257	0.82587
3190	0.966667	0.870192	0.855219	0.953488	0.883257	0.826086
3200	0.966667	0.870192	0.858586	0.953488	0.884793	0.828301
3210	0.966667	0.865385	0.858586	0.953488	0.883257	0.82587
3220	0.966667	0.860577	0.861953	0.953488	0.883257	0.825744
3230	0.966667	0.865385	0.855219	0.953488	0.88172	0.823841
3240	0.966667	0.870192	0.855219	0.953488	0.883257	0.825945
3250	0.966667	0.865385	0.851852	0.953488	0.880184	0.821292
3260	0.966667	0.865385	0.858586	0.953488	0.883257	0.825499
3270	0.966667	0.870192	0.855219	0.953488	0.883257	0.825945
3280	0.966667	0.879808	0.851852	0.953488	0.884793	0.828682
3290	0.966667	0.879808	0.858586	0.953488	0.887865	0.83294
3300	0.966667	0.879808	0.858586	0.953488	0.887865	0.83294
3310	0.966667	0.884615	0.841751	0.953488	0.88172	0.824752
3320	0.966667	0.884615	0.848485	0.953488	0.884793	0.828967
3330	0.966667	0.879808	0.861953	0.953488	0.889401	0.835099
3340	0.966667	0.879808	0.86532	0.953488	0.890937	0.83709
3350	0.966667	0.884615	0.858586	0.953488	0.889401	0.835428
3360	0.966667	0.875	0.86532	0.953488	0.889401	0.834886
3370	0.966667	0.875	0.858586	0.953488	0.886329	0.830545
3380	0.966667	0.884615	0.872054	0.953488	0.895545	0.844091
3390	0.966667	0.870192	0.861953	0.953488	0.886329	0.830284
3400	0.966667	0.870192	0.861953	0.953488	0.886329	0.830104
3410	0.966667	0.870192	0.861953	0.953488	0.886329	0.830284
3420	0.966667	0.875	0.858586	0.953488	0.886329	0.830545
3430	0.966667	0.889423	0.868687	0.953488	0.895545	0.844215
3440	0.966667	0.889423	0.872054	0.94186	0.895545	0.844
3450	0.966667	0.889423	0.868687	0.953488	0.895545	0.84417
3460	0.966667	0.884615	0.872054	0.953488	0.895545	0.843921
3470	0.966667	0.879808	0.872054	0.953488	0.894009	0.841452
3480	0.966667	0.889423	0.868687	0.953488	0.895545	0.844131
3490	0.966667	0.884615	0.868687	0.953488	0.894009	0.841697
3500	0.966667	0.894231	0.86532	0.953488	0.895545	0.844443
3510	0.966667	0.884615	0.86532	0.953488	0.892473	0.839567
3520	0.966667	0.879808	0.872054	0.953488	0.894009	0.841502
3530	0.966667	0.884615	0.875421	0.953488	0.897081	0.846108
3540	0.966667	0.884615	0.875421	0.953488	0.897081	0.846108
3550	0.966667	0.870192	0.868687	0.953488	0.889401	0.83448
3560	0.966667	0.879808	0.86532	0.953488	0.890937	0.837136
3570	0.966667	0.889423	0.86532	0.953488	0.894009	0.842002
3580	0.966667	0.894231	0.872054	0.953488	0.898618	0.848773
3590	0.966667	0.894231	0.872054	0.953488	0.898618	0.848773
3600	0.966667	0.889423	0.878788	0.953488	0.900154	0.850715
3610	0.966667	0.884615	0.868687	0.953488	0.894009	0.84174
3620	0.966667	0.884615	0.872054	0.953488	0.895545	0.843972
3630	0.966667	0.879808	0.872054	0.953488	0.894009	0.841557
3640	0.966667	0.884615	0.868687	0.953488	0.894009	0.84179
3650	0.966667	0.879808	0.868687	0.953488	0.892473	0.839369
3660	0.966667	0.884615	0.875421	0.953488	0.897081	0.846161
3670	0.966667	0.879808	0.868687	0.953488	0.892473	0.839369
3680	0.966667	0.879808	0.868687	0.953488	0.892473	0.839369
3690	0.966667	0.875	0.872054	0.953488	0.892473	0.839087
3700	0.966667	0.879808	0.868687	0.953488	0.892473	0.839315
3710	0.966667	0.884615	0.872054	0.953488	0.895545	0.843921
3720	0.966667	0.889423	0.872054	0.953488	0.897081	0.846344
3730	0.966667	0.894231	0.875421	0.953488	0.900154	0.85091
3740	0.966667	0.894231	0.878788	0.953488	0.90169	0.853131
3750	0.966667	0.894231	0.875421	0.953488	0.900154	0.85091
3760	0.966667	0.889423	0.868687	0.953488	0.895545	0.844131
3770	0.966667	0.889423	0.878788	0.953488	0.900154	0.850669
3780	0.966667	0.894231	0.882155	0.953488	0.903226	0.855278
3790	0.966667	0.889423	0.882155	0.953488	0.90169	0.852863
3800	0.966667	0.889423	0.878788	0.953488	0.900154	0.850669
3810	0.966667	0.889423	0.885522	0.953488	0.903226	0.855064
3820	0.966667	0.889423	0.882155	0.953488	0.90169	0.852863
3830	0.966667	0.889423	0.878788	0.953488	0.900154	0.850669
3840	0.966667	0.889423	0.875421	0.953488	0.898618	0.848483
3850	0.966667	0.889423	0.868687	0.953488	0.895545	0.844131
3860	0.966667	0.889423	0.875421	0.953488	0.898618	0.848483
3870	0.966667	0.889423	0.875421	0.953488	0.898618	0.848483
3880	0.966667	0.889423	0.878788	0.953488	0.900154	0.850669
3890	0.966667	0.884615	0.872054	0.953488	0.895545	0.843875
3900	0.966667	0.889423	0.875421	0.953488	0.898618	0.848483
3910	0.966667	0.889423	0.878788	0.953488	0.900154	0.850669
3920	0.966667	0.889423	0.878788	0.953488	0.900154	0.850669
3930	0.966667	0.889423	0.875421	0.953488	0.898618	0.848483
3940	0.966667	0.889423	0.872054	0.953488	0.897081	0.846303
3950	0.966667	0.889423	0.878788	0.953488	0.900154	0.850669
3960	0.966667	0.889423	0.875421	0.953488	0.898618	0.848483
3970	0.966667	0.889423	0.878788	0.953488	0.900154	0.850669
3980	0.966667	0.889423	0.882155	0.953488	0.90169	0.852863
3990	0.966667	0.889423	0.878788	0.953488	0.900154	0.850669
4000	0.966667	0.884615	0.875421	0.953488	0.897081	0.846061
4010	0.966667	0.884615	0.878788	0.953488	0.898618	0.848253
4020	0.966667	0.884615	0.878788	0.953488	0.898618	0.848253
4030	0.966667	0.884615	0.878788	0.953488	0.898618	0.848253
4040	0.966667	0.884615	0.882155	0.953488	0.900154	0.850453
4050	0.966667	0.875	0.878788	0.953488	0.895545	0.843436
4060	0.966667	0.879808	0.875421	0.953488	0.895545	0.843644
4070	0.966667	0.884615	0.875421	0.953488	0.897081	0.846061
4080	0.966667	0.879808	0.878788	0.953488	0.897081	0.845842
4090	0.966667	0.879808	0.875421	0.953488	0.895545	0.843644
4100	0.966667	0.879808	0.885522	0.953488	0.900154	0.850261
4110	0.966667	0.879808	0.882155	0.953488	0.898618	0.848048
4120	0.966667	0.879808	0.882155	0.953488	0.898618	0.848048
4130	0.966667	0.884615	0.882155	0.953488	0.900154	0.850453
4140	0.966667	0.879808	0.882155	0.953488	0.898618	0.848048
4150	0.966667	0.879808	0.882155	0.953488	0.898618	0.848048
4160	0.966667	0.884615	0.878788	0.953488	0.898618	0.848253
4170	0.966667	0.884615	0.878788	0.953488	0.898618	0.848253
4180	0.966667	0.884615	0.878788	0.953488	0.898618	0.848253
4190	0.966667	0.879808	0.882155	0.953488	0.898618	0.848048
4200	0.966667	0.879808	0.882155	0.953488	0.898618	0.848048
4210	0.966667	0.870192	0.885522	0.953488	0.897081	0.845477
4220	0.966667	0.875	0.885522	0.953488	0.898618	0.847867
4230	0.966667	0.875	0.885522	0.953488	0.898618	0.847867
4240	0.966667	0.884615	0.885522	0.953488	0.90169	0.85266
4250	0.966667	0.879808	0.882155	0.953488	0.898618	0.848048
4260	0.966667	0.884615	0.875421	0.953488	0.897081	0.846061
4270	0.966667	0.879808	0.875421	0.953488	0.895545	0.843644
4280	0.966667	0.884615	0.878788	0.953488	0.898618	0.848253
4290	0.966667	0.884615	0.872054	0.953488	0.895545	0.843875
4300	0.966667	0.884615	0.875421	0.953488	0.897081	0.846061
4310	0.966667	0.884615	0.878788	0.953488	0.898618	0.848253
4320	0.966667	0.884615	0.875421	0.953488	0.897081	0.846061
4330	0.966667	0.884615	0.872054	0.953488	0.895545	0.843875
4340	0.966667	0.884615	0.875421	0.953488	0.897081	0.846061
4350	0.966667	0.879808	0.875421	0.953488	0.895545	0.843644
4360	0.966667	0.875	0.872054	0.953488	0.892473	0.839034
4370	0.966667	0.875	0.868687	0.953488	0.890937	0.836844
4380	0.966667	0.875	0.868687	0.953488	0.890937	0.836844
4390	0.966667	0.875	0.86532	0.953488	0.889401	0.83466
4400	0.966667	0.875	0.868687	0.953488	0.890937	0.836844
4410	0.966667	0.879808	0.86532	0.953488	0.890937	0.83709
4420	0.966667	0.879808	0.868687	0.953488	0.892473	0.839268
4430	0.966667	0.879808	0.868687	0.953488	0.892473	0.839268
4440	0.966667	0.879808	0.868687	0.953488	0.892473	0.839268
4450	0.966667	0.875	0.872054	0.953488	0.892473	0.839034
4460	0.966667	0.879808	0.872054	0.953488	0.894009	0.841452
4470	0.966667	0.884615	0.875421	0.953488	0.897081	0.846061
4480	0.966667	0.879808	0.875421	0.953488	0.895545	0.843644
4490	0.966667	0.884615	0.872054	0.953488	0.895545	0.843875
4500	0.966667	0.884615	0.875421	0.953488	0.897081	0.846061
4510	0.966667	0.884615	0.875421	0.953488	0.897081	0.846061
4520	0.966667	0.884615	0.878788	0.953488	0.898618	0.848253
4530	0.966667	0.884615	0.875421	0.953488	0.897081	0.846061
4540	0.966667	0.884615	0.872054	0.953488	0.895545	0.843875
4550	0.966667	0.884615	0.872054	0.953488	0.895545	0.843875
4560	0.966667	0.884615	0.878788	0.953488	0.898618	0.848253
4570	0.966667	0.884615	0.875421	0.953488	0.897081	0.846061
4580	0.966667	0.884615	0.882155	0.953488	0.900154	0.850453
4590	0.966667	0.879808	0.882155	0.953488	0.898618	0.848048
4600	0.966667	0.879808	0.868687	0.953488	0.892473	0.839268
4610	0.966667	0.879808	0.868687	0.953488	0.892473	0.839268
4620	0.966667	0.879808	0.872054	0.953488	0.894009	0.841452
4630	0.966667	0.879808	0.878788	0.953488	0.897081	0.845842
4640	0.966667	0.879808	0.878788	0.953488	0.897081	0.845842
4650	0.966667	0.879808	0.878788	0.953488	0.897081	0.845842
4660	0.966667	0.879808	0.878788	0.953488	0.897081	0.845842
4670	0.966667	0.879808	0.878788	0.953488	0.897081	0.845842
4680	0.966667	0.879808	0.878788	0.953488	0.897081	0.845842
4690	0.966667	0.875	0.878788	0.953488	0.895545	0.843436
4700	0.966667	0.879808	0.878788	0.953488	0.897081	0.845842
4710	0.966667	0.875	0.878788	0.953488	0.895545	0.843436
4720	0.966667	0.875	0.882155	0.953488	0.897081	0.845648
4730	0.966667	0.879808	0.882155	0.953488	0.898618	0.848048
4740	0.966667	0.875	0.878788	0.953488	0.895545	0.843436
4750	0.966667	0.870192	0.885522	0.953488	0.897081	0.845621
4760	0.966667	0.870192	0.885522	0.953488	0.897081	0.845621
4770	0.966667	0.865385	0.885522	0.953488	0.895545	0.843235
4780	0.966667	0.865385	0.882155	0.953488	0.894009	0.841009
4790	0.966667	0.865385	0.882155	0.953488	0.894009	0.841009
4800	0.966667	0.875	0.888889	0.953488	0.900154	0.850234
4810	0.966667	0.875	0.888889	0.953488	0.900154	0.850234
4820	0.966667	0.870192	0.888889	0.953488	0.898618	0.847849
4830	0.966667	0.875	0.885522	0.953488	0.898618	0.848012
4840	0.966667	0.875	0.888889	0.953488	0.900154	0.850234
4850	0.966667	0.875	0.888889	0.953488	0.900154	0.850234
4860	0.966667	0.875	0.885522	0.953488	0.898618	0.848012
4870	0.966667	0.875	0.885522	0.953488	0.898618	0.848012
4880	0.966667	0.875	0.885522	0.953488	0.898618	0.848012
4890	0.966667	0.875	0.882155	0.953488	0.897081	0.845798
4900	0.966667	0.875	0.885522	0.953488	0.898618	0.848012
4910	0.966667	0.875	0.882155	0.953488	0.897081	0.845798
4920	0.966667	0.875	0.885522	0.953488	0.898618	0.848012
4930	0.966667	0.875	0.885522	0.953488	0.898618	0.848012
4940	0.966667	0.875	0.885522	0.953488	0.898618	0.848012
4950	0.966667	0.875	0.885522	0.953488	0.898618	0.848012
4960	0.966667	0.870192	0.885522	0.953488	0.897081	0.845621
4970	0.966667	0.875	0.885522	0.953488	0.898618	0.848012
4980	0.966667	0.870192	0.885522	0.953488	0.897081	0.845621
4990	0.966667	0.870192	0.888889	0.953488	0.898618	0.847849
5000	0.966667	0.865385	0.888889	0.953488	0.897081	0.845468
5010	0.966667	0.870192	0.888889	0.953488	0.898618	0.847849
5020	0.966667	0.870192	0.888889	0.953488	0.898618	0.847849
5030	0.966667	0.865385	0.892256	0.953488	0.898618	0.847709
5040	0.966667	0.865385	0.885522	0.953488	0.895545	0.843235
5050	0.966667	0.875	0.885522	0.953488	0.898618	0.848012
5060	0.966667	0.875	0.885522	0.953488	0.898618	0.848012
5070	0.966667	0.875	0.885522	0.953488	0.898618	0.848012
5080	0.966667	0.875	0.885522	0.953488	0.898618	0.848012
5090	0.966667	0.870192	0.885522	0.953488	0.897081	0.845621
5100	0.966667	0.870192	0.885522	0.953488	0.897081	0.845621
5110	0.966667	0.875	0.885522	0.953488	0.898618	0.848012
5120	0.966667	0.879808	0.885522	0.953488	0.900154	0.850408
5130	0.966667	0.879808	0.885522	0.953488	0.900154	0.850408
5140	0.966667	0.879808	0.885522	0.953488	0.900154	0.850408
5150	0.966667	0.884615	0.885522	0.953488	0.90169	0.852809
5160	0.966667	0.884615	0.885522	0.953488	0.90169	0.852809
5170	0.966667	0.884615	0.885522	0.953488	0.90169	0.852809
5180	0.966667	0.884615	0.885522	0.953488	0.90169	0.852809
5190	0.966667	0.875	0.882155	0.953488	0.897081	0.845798
5200	0.966667	0.879808	0.885522	0.953488	0.900154	0.850354
5210	0.966667	0.884615	0.888889	0.953488	0.903226	0.854966
5220	0.966667	0.884615	0.885522	0.953488	0.90169	0.852809
5230	0.966667	0.875	0.892256	0.953488	0.90169	0.852462
5240	0.966667	0.875	0.888889	0.953488	0.900154	0.850234
5250	0.966667	0.875	0.888889	0.953488	0.900154	0.850093
5260	0.966667	0.879808	0.888889	0.953488	0.90169	0.852481
5270	0.966667	0.879808	0.882155	0.953488	0.898618	0.848048
5280	0.966667	0.879808	0.882155	0.953488	0.898618	0.848048
5290	0.966667	0.879808	0.888889	0.953488	0.90169	0.852481
5300	0.966667	0.875	0.888889	0.953488	0.900154	0.850093
5310	0.966667	0.875	0.882155	0.953488	0.897081	0.845648
5320	0.966667	0.875	0.882155	0.953488	0.897081	0.845648
5330	0.966667	0.875	0.882155	0.953488	0.897081	0.845648
5340	0.966667	0.875	0.882155	0.953488	0.897081	0.845648
5350	0.966667	0.875	0.878788	0.953488	0.895545	0.843436
5360	0.966667	0.875	0.882155	0.953488	0.897081	0.845648
5370	0.966667	0.875	0.878788	0.953488	0.895545	0.843436
5380	0.966667	0.875	0.882155	0.953488	0.897081	0.845595
5390	0.966667	0.875	0.885522	0.953488	0.898618	0.847812
5400	0.966667	0.875	0.882155	0.953488	0.897081	0.845648
5410	0.966667	0.879808	0.888889	0.953488	0.90169	0.852428
5420	0.966667	0.875	0.882155	0.953488	0.897081	0.845648
5430	0.966667	0.875	0.878788	0.953488	0.895545	0.843436
5440	0.966667	0.875	0.875421	0.953488	0.894009	0.841232
5450	0.966667	0.875	0.882155	0.953488	0.897081	0.845595
5460	0.966667	0.879808	0.882155	0.953488	0.898618	0.848048
5470	0.966667	0.879808	0.885522	0.953488	0.900154	0.85021
5480	0.966667	0.879808	0.885522	0.953488	0.900154	0.85021
5490	0.966667	0.879808	0.888889	0.953488	0.90169	0.852428
5500	0.966667	0.875	0.888889	0.953488	0.900154	0.850036
5510	0.966667	0.879808	0.885522	0.953488	0.900154	0.85021
5520	0.966667	0.879808	0.882155	0.953488	0.898618	0.847999
5530	0.966667	0.879808	0.888889	0.953488	0.90169	0.852428
5540	0.966667	0.879808	0.892256	0.953488	0.903226	0.854654
5550	0.966667	0.879808	0.895623	0.953488	0.904762	0.856887
5560	0.966667	0.879808	0.892256	0.953488	0.903226	0.854654
5570	0.966667	0.879808	0.888889	0.953488	0.90169	0.852428
5580	0.966667	0.884615	0.892256	0.953488	0.904762	0.857045
5590	0.966667	0.884615	0.892256	0.953488	0.904762	0.857045
5600	0.966667	0.884615	0.892256	0.953488	0.904762	0.857045
5610	0.966667	0.884615	0.892256	0.953488	0.904762	0.857045
5620	0.966667	0.884615	0.895623	0.953488	0.906298	0.859271
5630	0.966667	0.884615	0.892256	0.953488	0.904762	0.857045
5640	0.966667	0.889423	0.892256	0.953488	0.906298	0.859441
5650	0.966667	0.889423	0.888889	0.953488	0.904762	0.857227
5660	0.966667	0.889423	0.892256	0.953488	0.906298	0.859441
5670	0.966667	0.884615	0.895623	0.953488	0.906298	0.859271
5680	0.966667	0.884615	0.892256	0.953488	0.904762	0.857045
5690	0.966667	0.884615	0.888889	0.953488	0.903226	0.854825
5700	0.966667	0.884615	0.888889	0.953488	0.903226	0.854825
5710	0.966667	0.879808	0.892256	0.953488	0.903226	0.854654
5720	0.966667	0.879808	0.895623	0.953488	0.904762	0.856887
5730	0.966667	0.884615	0.888889	0.953488	0.903226	0.854825
5740	0.966667	0.884615	0.888889	0.953488	0.903226	0.854825
5750	0.966667	0.884615	0.888889	0.953488	0.903226	0.854825
5760	0.966667	0.875	0.892256	0.953488	0.90169	0.852267
5770	0.966667	0.884615	0.888889	0.953488	0.903226	0.854825
5780	0.966667	0.879808	0.885522	0.953488	0.900154	0.85021
5790	0.966667	0.884615	0.888889	0.953488	0.903226	0.854825
5800	0.966667	0.875	0.892256	0.953488	0.90169	0.852267
5810	0.966667	0.875	0.892256	0.953488	0.90169	0.852267
5820	0.966667	0.879808	0.892256	0.953488	0.903226	0.854654
5830	0.966667	0.884615	0.895623	0.953488	0.906298	0.859271
5840	0.966667	0.884615	0.892256	0.953488	0.904762	0.857045
5850	0.966667	0.879808	0.89899	0.953488	0.906298	0.859127
5860	0.966667	0.879808	0.892256	0.953488	0.903226	0.854654
5870	0.966667	0.884615	0.892256	0.953488	0.904762	0.857045
5880	0.966667	0.884615	0.892256	0.953488	0.904762	0.857045
5890	0.966667	0.879808	0.892256	0.953488	0.903226	0.854654
5900	0.966667	0.879808	0.895623	0.953488	0.904762	0.856887
5910	0.966667	0.879808	0.89899	0.953488	0.906298	0.859127
5920	0.966667	0.884615	0.895623	0.953488	0.906298	0.859271
5930	0.966667	0.884615	0.895623	0.953488	0.906298	0.859271
5940	0.966667	0.884615	0.89899	0.953488	0.907834	0.861506
5950	0.966667	0.884615	0.895623	0.953488	0.906298	0.859271
5960	0.966667	0.884615	0.892256	0.953488	0.904762	0.857045
5970	0.966667	0.884615	0.89899	0.953488	0.907834	0.861506
5980	0.966667	0.879808	0.888889	0.953488	0.90169	0.852428
5990	0.966667	0.884615	0.892256	0.953488	0.904762	0.857045
6000	0.966667	0.884615	0.895623	0.953488	0.906298	0.859271
6010	0.966667	0.884615	0.909091	0.953488	0.912442	0.868253
6020	0.966667	0.884615	0.905724	0.953488	0.910906	0.865996
6030	0.966667	0.884615	0.902357	0.953488	0.90937	0.863747
6040	0.966667	0.889423	0.902357	0.953488	0.910906	0.866125
6050	0.966667	0.889423	0.905724	0.953488	0.912442	0.868367
6060	0.966667	0.899038	0.905724	0.953488	0.915515	0.873125
6070	0.966667	0.894231	0.89899	0.953488	0.910906	0.866278
6080	0.966667	0.889423	0.89899	0.953488	0.90937	0.863889
6090	0.966667	0.894231	0.895623	0.953488	0.90937	0.864056
6100	0.966667	0.889423	0.895623	0.953488	0.907834	0.861661
6110	0.966667	0.884615	0.89899	0.953488	0.907834	0.861506
6120	0.966667	0.889423	0.895623	0.953488	0.907834	0.861661
6130	0.966667	0.889423	0.895623	0.953488	0.907834	0.861661
6140	0.966667	0.889423	0.892256	0.953488	0.906298	0.859441
6150	0.966667	0.889423	0.892256	0.953488	0.906298	0.859441
6160	0.966667	0.889423	0.885522	0.953488	0.903226	0.855021
6170	0.966667	0.889423	0.888889	0.953488	0.904762	0.857227
6180	0.966667	0.884615	0.888889	0.953488	0.903226	0.854825
6190	0.966667	0.884615	0.888889	0.953488	0.903226	0.854825
6200	0.966667	0.889423	0.885522	0.953488	0.903226	0.855021
6210	0.966667	0.884615	0.888889	0.953488	0.903226	0.854825
6220	0.966667	0.889423	0.888889	0.953488	0.904762	0.857227
6230	0.966667	0.894231	0.888889	0.953488	0.906298	0.859634
6240	0.966667	0.894231	0.888889	0.953488	0.906298	0.859634
6250	0.966667	0.894231	0.888889	0.953488	0.906298	0.859634
6260	0.966667	0.884615	0.885522	0.953488	0.90169	0.852613
6270	0.966667	0.884615	0.888889	0.953488	0.903226	0.854825
6280	0.966667	0.879808	0.882155	0.953488	0.898618	0.847999
6290	0.966667	0.879808	0.888889	0.953488	0.90169	0.852428
6300	0.966667	0.879808	0.888889	0.953488	0.90169	0.852428
6310	0.966667	0.884615	0.882155	0.953488	0.900154	0.850408
6320	0.966667	0.879808	0.882155	0.953488	0.898618	0.847999
6330	0.966667	0.879808	0.885522	0.953488	0.900154	0.85021
6340	0.966667	0.879808	0.878788	0.953488	0.897081	0.845795
6350	0.966667	0.875	0.885522	0.953488	0.898618	0.847812
6360	0.966667	0.879808	0.888889	0.953488	0.90169	0.852428
6370	0.966667	0.879808	0.892256	0.953488	0.903226	0.854654
6380	0.966667	0.884615	0.892256	0.953488	0.904762	0.857045
6390	0.966667	0.884615	0.895623	0.953488	0.906298	0.859271
6400	0.966667	0.884615	0.892256	0.953488	0.904762	0.857045
6410	0.966667	0.884615	0.892256	0.953488	0.904762	0.857045
6420	0.966667	0.879808	0.892256	0.953488	0.903226	0.854654
6430	0.966667	0.875	0.902357	0.953488	0.906298	0.859006
6440	0.966667	0.879808	0.895623	0.953488	0.904762	0.856887
6450	0.966667	0.879808	0.89899	0.953488	0.906298	0.859127
6460	0.966667	0.879808	0.892256	0.953488	0.903226	0.854654
6470	0.966667	0.879808	0.895623	0.953488	0.904762	0.856887
6480	0.966667	0.879808	0.895623	0.953488	0.904762	0.856887
6490	0.966667	0.879808	0.89899	0.953488	0.906298	0.859127
6500	0.966667	0.879808	0.902357	0.953488	0.907834	0.861374
6510	0.966667	0.879808	0.905724	0.953488	0.90937	0.86363
6520	0.966667	0.879808	0.892256	0.953488	0.903226	0.854654
6530	0.966667	0.879808	0.89899	0.953488	0.906298	0.859127
6540	0.966667	0.884615	0.895623	0.953488	0.906298	0.859271
6550	0.966667	0.879808	0.89899	0.953488	0.906298	0.859127
6560	0.966667	0.879808	0.895623	0.953488	0.904762	0.856887
6570	0.966667	0.884615	0.892256	0.953488	0.904762	0.857045
6580	0.966667	0.884615	0.888889	0.953488	0.903226	0.854825
6590	0.966667	0.889423	0.892256	0.953488	0.906298	0.859441
6600	0.966667	0.884615	0.89899	0.953488	0.907834	0.861506
6610	0.966667	0.889423	0.89899	0.953488	0.90937	0.863889
6620	0.966667	0.889423	0.895623	0.953488	0.907834	0.861661
6630	0.966667	0.889423	0.89899	0.953488	0.90937	0.863889
6640	0.966667	0.884615	0.895623	0.953488	0.906298	0.859271
6650	0.966667	0.870192	0.902357	0.953488	0.904762	0.856643
6660	0.966667	0.870192	0.89899	0.953488	0.903226	0.854383
6670	0.966667	0.879808	0.89899	0.953488	0.906298	0.859127
6680	0.966667	0.875	0.895623	0.953488	0.903226	0.854506
6690	0.966667	0.879808	0.892256	0.953488	0.903226	0.854654
6700	0.966667	0.870192	0.895623	0.953488	0.90169	0.852131
6710	0.966667	0.879808	0.89899	0.953488	0.906298	0.859127
6720	0.966667	0.870192	0.89899	0.953488	0.903226	0.854383
6730	0.966667	0.875	0.892256	0.953488	0.90169	0.852267
6740	0.966667	0.884615	0.895623	0.953488	0.906298	0.859271
6750	0.966667	0.879808	0.892256	0.953488	0.903226	0.854654
6760	0.966667	0.884615	0.895623	0.953488	0.906298	0.859271
6770	0.966667	0.899038	0.89899	0.953488	0.912442	0.868671
6780	0.966667	0.894231	0.902357	0.953488	0.912442	0.868507
6790	0.966667	0.903846	0.902357	0.953488	0.915515	0.873286
6800	0.966667	0.903846	0.89899	0.953488	0.913978	0.871069
6810	0.966667	0.903846	0.895623	0.953488	0.912442	0.86886
6820	0.966667	0.903846	0.902357	0.953488	0.915515	0.873286
6830	0.966667	0.899038	0.902357	0.953488	0.913978	0.870894
6840	0.966667	0.903846	0.895623	0.953488	0.912442	0.86886
6850	0.966667	0.903846	0.895623	0.953488	0.912442	0.86886
6860	0.966667	0.903846	0.895623	0.953488	0.912442	0.86886
6870	0.966667	0.903846	0.895623	0.953488	0.912442	0.86886
6880	0.966667	0.899038	0.895623	0.953488	0.910906	0.866455
6890	0.966667	0.899038	0.895623	0.953488	0.910906	0.866455
6900	0.966667	0.899038	0.902357	0.953488	0.913978	0.870894
6910	0.966667	0.894231	0.902357	0.953488	0.912442	0.868507
6920	0.966667	0.894231	0.902357	0.953488	0.912442	0.868507
6930	0.966667	0.899038	0.905724	0.953488	0.915515	0.873125
6940	0.966667	0.899038	0.905724	0.953488	0.915515	0.873125
6950	0.966667	0.894231	0.905724	0.953488	0.913978	0.870744
6960	0.966667	0.894231	0.902357	0.953488	0.912442	0.868507
6970	0.966667	0.899038	0.902357	0.953488	0.913978	0.870894
6980	0.966667	0.903846	0.905724	0.953488	0.917051	0.875511
6990	0.966667	0.903846	0.905724	0.953488	0.917051	0.875511
7000	0.966667	0.903846	0.905724	0.953488	0.917051	0.875511
7010	0.966667	0.894231	0.905724	0.953488	0.913978	0.870744
7020	0.966667	0.894231	0.905724	0.953488	0.913978	0.870744
7030	0.966667	0.894231	0.902357	0.953488	0.912442	0.868507
7040	0.966667	0.889423	0.902357	0.953488	0.910906	0.866125
7050	0.966667	0.889423	0.902357	0.953488	0.910906	0.866125
7060	0.966667	0.894231	0.905724	0.953488	0.913978	0.870744
7070	0.966667	0.899038	0.905724	0.953488	0.915515	0.873125
7080	0.966667	0.903846	0.905724	0.953488	0.917051	0.875511
7090	0.966667	0.903846	0.905724	0.953488	0.917051	0.875511
7100	0.966667	0.899038	0.905724	0.953488	0.915515	0.873125
7110	0.966667	0.899038	0.905724	0.953488	0.915515	0.873125
7120	0.966667	0.894231	0.905724	0.953488	0.913978	0.870744
7130	0.966667	0.894231	0.905724	0.953488	0.913978	0.870744
7140	0.966667	0.899038	0.905724	0.953488	0.915515	0.873125
7150	0.966667	0.899038	0.905724	0.953488	0.915515	0.873125
7160	0.966667	0.903846	0.905724	0.953488	0.917051	0.875511
7170	0.966667	0.908654	0.905724	0.953488	0.918587	0.877902
7180	0.966667	0.903846	0.905724	0.953488	0.917051	0.875511
7190	0.966667	0.908654	0.905724	0.953488	0.918587	0.877902
7200	0.966667	0.908654	0.902357	0.953488	0.917051	0.875683
7210	0.966667	0.913462	0.902357	0.953488	0.918587	0.878086
7220	0.966667	0.913462	0.902357	0.953488	0.918587	0.878086
7230	0.966667	0.913462	0.902357	0.953488	0.918587	0.878086
7240	0.966667	0.913462	0.902357	0.953488	0.918587	0.878086
7250	0.966667	0.908654	0.902357	0.953488	0.917051	0.875683
7260	0.966667	0.908654	0.902357	0.953488	0.917051	0.875683
7270	0.966667	0.908654	0.902357	0.953488	0.917051	0.875683
7280	0.966667	0.899038	0.905724	0.953488	0.915515	0.873125
7290	0.966667	0.903846	0.902357	0.953488	0.915515	0.873286
7300	0.966667	0.903846	0.905724	0.953488	0.917051	0.875511
7310	0.966667	0.903846	0.89899	0.953488	0.913978	0.871069
7320	0.966667	0.903846	0.89899	0.953488	0.913978	0.871069
7330	0.966667	0.903846	0.902357	0.953488	0.915515	0.873286
7340	0.966667	0.903846	0.902357	0.953488	0.915515	0.873286
7350	0.966667	0.903846	0.905724	0.953488	0.917051	0.875511
7360	0.966667	0.903846	0.905724	0.953488	0.917051	0.875511
7370	0.966667	0.903846	0.895623	0.953488	0.912442	0.86886
7380	0.966667	0.903846	0.89899	0.953488	0.913978	0.871069
7390	0.966667	0.903846	0.895623	0.953488	0.912442	0.86886
7400	0.966667	0.903846	0.895623	0.953488	0.912442	0.86886
7410	0.966667	0.903846	0.895623	0.953488	0.912442	0.86886
7420	0.966667	0.903846	0.902357	0.953488	0.915515	0.873286
7430	0.966667	0.899038	0.902357	0.953488	0.913978	0.870894
7440	0.966667	0.899038	0.89899	0.953488	0.912442	0.868671
7450	0.966667	0.899038	0.89899	0.953488	0.912442	0.868671
7460	0.966667	0.894231	0.902357	0.953488	0.912442	0.868507
7470	0.966667	0.884615	0.909091	0.953488	0.912442	0.868253
7480	0.966667	0.889423	0.905724	0.953488	0.912442	0.868367
7490	0.966667	0.899038	0.902357	0.953488	0.913978	0.870894
7500	0.966667	0.908654	0.905724	0.953488	0.918587	0.877902
7510	0.966667	0.903846	0.905724	0.953488	0.917051	0.875511
7520	0.966667	0.913462	0.905724	0.953488	0.920123	0.880298
7530	0.966667	0.908654	0.902357	0.953488	0.917051	0.875683
7540	0.966667	0.908654	0.905724	0.953488	0.918587	0.877902
7550	0.966667	0.908654	0.902357	0.953488	0.917051	0.875683
7560	0.966667	0.908654	0.905724	0.953488	0.918587	0.877902
7570	0.966667	0.908654	0.902357	0.953488	0.917051	0.875683
7580	0.966667	0.908654	0.905724	0.953488	0.918587	0.877902
7590	0.966667	0.903846	0.905724	0.953488	0.917051	0.875511
7600	0.966667	0.899038	0.902357	0.953488	0.913978	0.870894
7610	0.966667	0.899038	0.905724	0.953488	0.915515	0.873125
7620	0.966667	0.903846	0.912458	0.953488	0.920123	0.879982
7630	0.966667	0.903846	0.909091	0.953488	0.918587	0.877742
7640	0.966667	0.899038	0.909091	0.953488	0.917051	0.875363
7650	0.966667	0.899038	0.909091	0.953488	0.917051	0.875363
7660	0.966667	0.899038	0.912458	0.953488	0.918587	0.877608
7670	0.966667	0.913462	0.912458	0.953488	0.923195	0.884744
7680	0.966667	0.908654	0.909091	0.953488	0.920123	0.880127
7690	0.966667	0.903846	0.912458	0.953488	0.920123	0.879982
7700	0.966667	0.908654	0.912458	0.953488	0.921659	0.88236
7710	0.966667	0.903846	0.909091	0.953488	0.918587	0.877742
7720	0.966667	0.903846	0.909091	0.953488	0.918587	0.877742
7730	0.966667	0.903846	0.912458	0.953488	0.920123	0.879982
7740	0.966667	0.899038	0.915825	0.953488	0.920123	0.879861
7750	0.966667	0.903846	0.915825	0.953488	0.921659	0.882228
7760	0.966667	0.899038	0.915825	0.953488	0.920123	0.879861
7770	0.966667	0.899038	0.915825	0.953488	0.920123	0.879861
7780	0.966667	0.899038	0.919192	0.953488	0.921659	0.882122
7790	0.966667	0.899038	0.915825	0.953488	0.920123	0.879861
7800	0.966667	0.899038	0.915825	0.953488	0.920123	0.879861
7810	0.966667	0.899038	0.912458	0.953488	0.918587	0.877608
7820	0.966667	0.899038	0.912458	0.953488	0.918587	0.877608
7830	0.966667	0.899038	0.912458	0.953488	0.918587	0.877608
7840	0.966667	0.899038	0.909091	0.953488	0.917051	0.875363
7850	0.966667	0.899038	0.915825	0.953488	0.920123	0.879861
7860	0.966667	0.899038	0.909091	0.953488	0.917051	0.875363
7870	0.966667	0.899038	0.909091	0.953488	0.917051	0.875363
7880	0.966667	0.894231	0.912458	0.953488	0.917051	0.87524
7890	0.966667	0.894231	0.912458	0.953488	0.917051	0.87524
7900	0.966667	0.894231	0.915825	0.953488	0.918587	0.877499
7910	0.966667	0.899038	0.919192	0.953488	0.921659	0.882122
7920	0.966667	0.899038	0.919192	0.953488	0.921659	0.882122
7930	0.966667	0.899038	0.922559	0.953488	0.923195	0.88439
7940	0.966667	0.899038	0.915825	0.953488	0.920123	0.879861
7950	0.966667	0.899038	0.919192	0.953488	0.921659	0.882122
7960	0.966667	0.894231	0.919192	0.953488	0.920123	0.879766
7970	0.966667	0.899038	0.925926	0.953488	0.924731	0.886667
7980	0.966667	0.899038	0.922559	0.953488	0.923195	0.88439
7990	0.966667	0.889423	0.922559	0.953488	0.920123	0.879696
8000	0.966667	0.894231	0.922559	0.953488	0.921659	0.882041
8010	0.966667	0.903846	0.925926	0.953488	0.926267	0.889015
8020	0.966667	0.908654	0.929293	0.953488	0.929339	0.89364
8030	0.966667	0.899038	0.925926	0.953488	0.924731	0.886667
8040	0.966667	0.903846	0.929293	0.953488	0.927803	0.891293
8050	0.966667	0.903846	0.929293	0.953488	0.927803	0.891293
8060	0.966667	0.903846	0.929293	0.953488	0.927803	0.891293
8070	0.966667	0.894231	0.929293	0.953488	0.924731	0.886614
8080	0.966667	0.894231	0.925926	0.953488	0.923195	0.884323
8090	0.966667	0.899038	0.929293	0.953488	0.926267	0.888951
8100	0.966667	0.899038	0.929293	0.953488	0.926267	0.888951
8110	0.966667	0.894231	0.925926	0.953488	0.923195	0.884323
8120	0.966667	0.894231	0.93266	0.953488	0.926267	0.888912
8130	0.966667	0.899038	0.929293	0.953488	0.926267	0.888951
8140	0.966667	0.899038	0.929293	0.953488	0.926267	0.888951
8150	0.966667	0.903846	0.925926	0.953488	0.926267	0.889015
8160	0.966667	0.899038	0.925926	0.953488	0.924731	0.886667
8170	0.966667	0.903846	0.925926	0.953488	0.926267	0.889015
8180	0.966667	0.903846	0.922559	0.953488	0.924731	0.886745
8190	0.966667	0.913462	0.919192	0.953488	0.926267	0.88922
8200	0.966667	0.913462	0.919192	0.953488	0.926267	0.88922
8210	0.966667	0.913462	0.919192	0.953488	0.926267	0.88922
8220	0.966667	0.913462	0.919192	0.953488	0.926267	0.88922
8230	0.966667	0.908654	0.919192	0.953488	0.924731	0.886849
8240	0.966667	0.908654	0.925926	0.953488	0.927803	0.891368
8250	0.966667	0.903846	0.922559	0.953488	0.924731	0.886745
8260	0.966667	0.908654	0.922559	0.953488	0.926267	0.889105
8270	0.966667	0.903846	0.925926	0.953488	0.926267	0.889015
8280	0.966667	0.908654	0.925926	0.953488	0.927803	0.891368
8290	0.966667	0.908654	0.925926	0.953488	0.927803	0.891368
8300	0.966667	0.908654	0.922559	0.953488	0.926267	0.889105
8310	0.966667	0.903846	0.919192	0.953488	0.923195	0.884483
8320	0.966667	0.903846	0.922559	0.953488	0.924731	0.886745
8330	0.966667	0.908654	0.925926	0.953488	0.927803	0.891368
8340	0.966667	0.903846	0.922559	0.953488	0.924731	0.886745
8350	0.966667	0.903846	0.915825	0.953488	0.921659	0.882228
8360	0.966667	0.913462	0.915825	0.953488	0.924731	0.886978
8370	0.966667	0.908654	0.915825	0.953488	0.923195	0.884601
8380	0.966667	0.908654	0.919192	0.953488	0.924731	0.886849
8390	0.966667	0.908654	0.925926	0.953488	0.927803	0.891368
8400	0.966667	0.908654	0.925926	0.953488	0.927803	0.891368
8410	0.966667	0.908654	0.925926	0.953488	0.927803	0.891368
8420	0.966667	0.908654	0.922559	0.953488	0.926267	0.889105
8430	0.966667	0.908654	0.925926	0.953488	0.927803	0.891368
8440	0.966667	0.908654	0.925926	0.953488	0.927803	0.891368
8450	0.966667	0.908654	0.922559	0.953488	0.926267	0.889105
8460	0.966667	0.908654	0.922559	0.953488	0.926267	0.889105
8470	0.966667	0.918269	0.919192	0.953488	0.927803	0.891596
8480	0.966667	0.918269	0.919192	0.953488	0.927803	0.891596
8490	0.966667	0.923077	0.919192	0.953488	0.929339	0.893977
8500	0.966667	0.918269	0.925926	0.953488	0.930876	0.89609
8510	0.966667	0.918269	0.925926	0.953488	0.930876	0.89609
8520	0.966667	0.918269	0.925926	0.953488	0.930876	0.89609
8530	0.966667	0.918269	0.925926	0.953488	0.930876	0.89609
8540	0.966667	0.923077	0.925926	0.953488	0.932412	0.898458
8550	0.966667	0.918269	0.922559	0.953488	0.929339	0.893839
8560	0.966667	0.923077	0.922559	0.953488	0.930876	0.896213
8570	0.966667	0.918269	0.922559	0.953488	0.929339	0.893839
8580	0.966667	0.923077	0.922559	0.953488	0.930876	0.896213
8590	0.966667	0.913462	0.929293	0.953488	0.930876	0.895991
8600	0.966667	0.908654	0.929293	0.953488	0.929339	0.89364
8610	0.966667	0.908654	0.925926	0.953488	0.927803	0.891368
8620	0.966667	0.908654	0.922559	0.953488	0.926267	0.889105
8630	0.966667	0.903846	0.922559	0.953488	0.924731	0.886745
8640	0.966667	0.903846	0.922559	0.953488	0.924731	0.886745
8650	0.966667	0.913462	0.922559	0.953488	0.927803	0.891469
8660	0.966667	0.913462	0.922559	0.953488	0.927803	0.891469
8670	0.966667	0.908654	0.922559	0.953488	0.926267	0.889105
8680	0.966667	0.908654	0.922559	0.953488	0.926267	0.889105
8690	0.966667	0.923077	0.925926	0.953488	0.932412	0.898458
8700	0.966667	0.923077	0.925926	0.953488	0.932412	0.898458
8710	0.966667	0.918269	0.925926	0.953488	0.930876	0.89609
8720	0.966667	0.913462	0.925926	0.953488	0.929339	0.893726
8730	0.966667	0.923077	0.925926	0.953488	0.932412	0.898458
8740	0.966667	0.923077	0.925926	0.953488	0.932412	0.898458
8750	0.966667	0.918269	0.925926	0.953488	0.930876	0.89609
8760	0.966667	0.918269	0.925926	0.953488	0.930876	0.89609
8770	0.966667	0.913462	0.925926	0.953488	0.929339	0.893726
8780	0.966667	0.918269	0.925926	0.953488	0.930876	0.89609
8790	0.966667	0.923077	0.929293	0.953488	0.933948	0.90071
8800	0.966667	0.918269	0.925926	0.953488	0.930876	0.89609
8810	0.966667	0.918269	0.929293	0.953488	0.932412	0.898348
8820	0.966667	0.918269	0.929293	0.953488	0.932412	0.898348
8830	0.966667	0.923077	0.929293	0.953488	0.933948	0.90071
8840	0.966667	0.913462	0.929293	0.953488	0.930876	0.895991
8850	0.966667	0.923077	0.925926	0.953488	0.932412	0.898458
8860	0.966667	0.927885	0.925926	0.953488	0.933948	0.900831
8870	0.966667	0.918269	0.929293	0.953488	0.932412	0.898348
8880	0.966667	0.918269	0.929293	0.953488	0.932412	0.898348
8890	0.966667	0.918269	0.925926	0.953488	0.930876	0.89609
8900	0.966667	0.918269	0.929293	0.953488	0.932412	0.898348
8910	0.966667	0.918269	0.925926	0.953488	0.930876	0.89609
8920	0.966667	0.923077	0.925926	0.953488	0.932412	0.898458
8930	0.966667	0.923077	0.925926	0.953488	0.932412	0.898458
8940	0.966667	0.923077	0.925926	0.953488	0.932412	0.898458
8950	0.966667	0.923077	0.925926	0.953488	0.932412	0.898458
8960	0.966667	0.923077	0.925926	0.953488	0.932412	0.898458
8970	0.966667	0.923077	0.929293	0.953488	0.933948	0.90071
8980	0.966667	0.923077	0.929293	0.953488	0.933948	0.90071
8990	0.966667	0.923077	0.929293	0.953488	0.933948	0.90071
9000	0.966667	0.918269	0.929293	0.953488	0.932412	0.898348
9010	0.966667	0.923077	0.929293	0.953488	0.933948	0.90071
9020	0.966667	0.923077	0.929293	0.953488	0.933948	0.90071
9030	0.966667	0.923077	0.929293	0.953488	0.933948	0.90071
9040	0.966667	0.927885	0.929293	0.953488	0.935484	0.903077
9050	0.966667	0.9375	0.929293	0.953488	0.938556	0.907826
9060	0.966667	0.932692	0.929293	0.953488	0.93702	0.905449
9070	0.966667	0.932692	0.93266	0.953488	0.938556	0.907696
9080	0.966667	0.927885	0.929293	0.953488	0.935484	0.903077
9090	0.966667	0.927885	0.93266	0.953488	0.93702	0.90533
9100	0.966667	0.932692	0.936027	0.953488	0.940092	0.909951
9110	0.966667	0.932692	0.936027	0.953488	0.940092	0.909951
9120	0.966667	0.927885	0.936027	0.953488	0.938556	0.907592
9130	0.966667	0.932692	0.936027	0.953488	0.940092	0.909951
9140	0.966667	0.932692	0.936027	0.953488	0.940092	0.909951
9150	0.966667	0.942308	0.936027	0.953488	0.943164	0.914684
9160	0.966667	0.942308	0.936027	0.953488	0.943164	0.914684
9170	0.966667	0.942308	0.936027	0.953488	0.943164	0.914684
9180	0.966667	0.942308	0.93266	0.953488	0.941628	0.912442
9190	0.966667	0.942308	0.936027	0.953488	0.943164	0.914684
9200	0.966667	0.9375	0.93266	0.953488	0.940092	0.910067
9210	0.966667	0.9375	0.936027	0.953488	0.941628	0.912315
9220	0.966667	0.9375	0.936027	0.953488	0.941628	0.912315
9230	0.966667	0.9375	0.93266	0.953488	0.940092	0.910067
9240	0.966667	0.9375	0.936027	0.953488	0.941628	0.912315
9250	0.966667	0.9375	0.93266	0.953488	0.940092	0.910067
9260	0.966667	0.9375	0.929293	0.953488	0.938556	0.907826
9270	0.966667	0.942308	0.929293	0.953488	0.940092	0.910208
9280	0.966667	0.9375	0.929293	0.953488	0.938556	0.907826
9290	0.966667	0.942308	0.936027	0.953488	0.943164	0.914684
9300	0.966667	0.947115	0.936027	0.953488	0.9447	0.917059
9310	0.966667	0.942308	0.936027	0.953488	0.943164	0.914684
9320	0.966667	0.9375	0.93266	0.953488	0.940092	0.910067
9330	0.966667	0.9375	0.936027	0.953488	0.941628	0.912315
9340	0.966667	0.932692	0.936027	0.953488	0.940092	0.909951
9350	0.966667	0.932692	0.929293	0.953488	0.93702	0.905449
9360	0.966667	0.942308	0.929293	0.953488	0.940092	0.910208
9370	0.966667	0.942308	0.929293	0.953488	0.940092	0.910208
9380	0.966667	0.9375	0.929293	0.953488	0.938556	0.907826
9390	0.966667	0.942308	0.93266	0.953488	0.941628	0.912442
9400	0.966667	0.9375	0.93266	0.953488	0.940092	0.910067
9410	0.966667	0.942308	0.93266	0.953488	0.941628	0.912442
9420	0.966667	0.9375	0.93266	0.953488	0.940092	0.910067
9430	0.966667	0.947115	0.93266	0.953488	0.943164	0.914824
9440	0.966667	0.9375	0.93266	0.953488	0.940092	0.910067
9450	0.966667	0.932692	0.93266	0.953488	0.938556	0.907696
9460	0.966667	0.932692	0.93266	0.953488	0.938556	0.907696
9470	0.966667	0.932692	0.929293	0.953488	0.93702	0.905449
9480	0.966667	0.927885	0.942761	0.953488	0.941628	0.912138
9490	0.966667	0.927885	0.936027	0.953488	0.938556	0.907592
9500	0.966667	0.923077	0.93266	0.953488	0.935484	0.90297
9510	0.966667	0.923077	0.93266	0.953488	0.935484	0.90297
9520	0.966667	0.927885	0.93266	0.953488	0.93702	0.90533
9530	0.966667	0.927885	0.929293	0.953488	0.935484	0.903077
9540	0.966667	0.927885	0.93266	0.953488	0.93702	0.90533
9550	0.966667	0.927885	0.93266	0.953488	0.93702	0.90533
9560	0.966667	0.927885	0.93266	0.953488	0.93702	0.90533
9570	0.966667	0.927885	0.93266	0.953488	0.93702	0.90533
9580	0.966667	0.932692	0.93266	0.953488	0.938556	0.907696
9590	0.966667	0.932692	0.936027	0.953488	0.940092	0.909951
9600	0.966667	0.932692	0.93266	0.953488	0.938556	0.907696
9610	0.966667	0.932692	0.929293	0.953488	0.93702	0.905449
9620	0.966667	0.923077	0.93266	0.953488	0.935484	0.90297
9630	0.966667	0.927885	0.929293	0.953488	0.935484	0.903077
9640	0.966667	0.927885	0.93266	0.953488	0.93702	0.90533
9650	0.966667	0.927885	0.93266	0.953488	0.93702	0.90533
9660	0.966667	0.9375	0.93266	0.953488	0.940092	0.910067
9670	0.966667	0.9375	0.93266	0.953488	0.940092	0.910067
9680	0.966667	0.9375	0.93266	0.953488	0.940092	0.910067
9690	0.966667	0.9375	0.93266	0.953488	0.940092	0.910067
9700	0.966667	0.9375	0.93266	0.953488	0.940092	0.910067
9710	0.966667	0.9375	0.936027	0.953488	0.941628	0.912315
9720	0.966667	0.9375	0.93266	0.953488	0.940092	0.910067
9730	0.966667	0.9375	0.929293	0.953488	0.938556	0.907826
9740	0.966667	0.9375	0.93266	0.953488	0.940092	0.910067
9750	0.966667	0.9375	0.93266	0.953488	0.940092	0.910067
9760	0.966667	0.9375	0.93266	0.953488	0.940092	0.910067
9770	0.966667	0.9375	0.93266	0.953488	0.940092	0.910067
9780	0.966667	0.9375	0.936027	0.953488	0.941628	0.912315
9790	0.966667	0.9375	0.93266	0.953488	0.940092	0.910067
9800	0.966667	0.9375	0.93266	0.953488	0.940092	0.910067
9810	0.966667	0.9375	0.929293	0.953488	0.938556	0.907826
9820	0.966667	0.932692	0.936027	0.953488	0.940092	0.909951
9830	0.966667	0.932692	0.929293	0.953488	0.93702	0.905449
9840	0.966667	0.932692	0.93266	0.953488	0.938556	0.907696
9850	0.966667	0.932692	0.929293	0.953488	0.93702	0.905449
9860	0.966667	0.932692	0.929293	0.953488	0.93702	0.905449
9870	0.966667	0.932692	0.929293	0.953488	0.93702	0.905449
9880	0.966667	0.932692	0.929293	0.953488	0.93702	0.905449
9890	0.966667	0.932692	0.93266	0.953488	0.938556	0.907696
9900	0.966667	0.932692	0.93266	0.953488	0.938556	0.907696
9910	0.966667	0.927885	0.93266	0.953488	0.93702	0.90533
9920	0.966667	0.932692	0.93266	0.953488	0.938556	0.907696
9930	0.966667	0.932692	0.929293	0.953488	0.93702	0.905449
9940	0.966667	0.932692	0.939394	0.953488	0.941628	0.912213
9950	0.966667	0.932692	0.939394	0.953488	0.941628	0.912213
9960	0.966667	0.932692	0.939394	0.953488	0.941628	0.912213
9970	0.966667	0.932692	0.936027	0.953488	0.940092	0.909951
9980	0.966667	0.927885	0.936027	0.953488	0.938556	0.907592
9990	0.966667	0.932692	0.936027	0.953488	0.940092	0.909951
10000	0.966667	0.932692	0.93266	0.953488	0.938556	0.907696
10010	0.966667	0.932692	0.929293	0.953488	0.93702	0.905449
10020	0.966667	0.932692	0.936027	0.953488	0.940092	0.909951
10030	0.966667	0.932692	0.939394	0.953488	0.941628	0.912213
10040	0.966667	0.932692	0.936027	0.953488	0.940092	0.909951
10050	0.966667	0.932692	0.936027	0.953488	0.940092	0.909951
10060	0.966667	0.932692	0.939394	0.953488	0.941628	0.912213
10070	0.966667	0.932692	0.939394	0.953488	0.941628	0.912213
10080	0.966667	0.927885	0.939394	0.953488	0.940092	0.909861
10090	0.966667	0.932692	0.939394	0.953488	0.941628	0.912213
10100	0.966667	0.932692	0.936027	0.953488	0.940092	0.909951
10110	0.966667	0.927885	0.936027	0.953488	0.938556	0.907592
10120	0.966667	0.927885	0.936027	0.953488	0.938556	0.907592
10130	0.966667	0.927885	0.939394	0.953488	0.940092	0.909861
10140	0.966667	0.927885	0.936027	0.953488	0.938556	0.907592
10150	0.966667	0.927885	0.936027	0.953488	0.938556	0.907592
10160	0.966667	0.927885	0.936027	0.953488	0.938556	0.907592
10170	0.966667	0.927885	0.936027	0.953488	0.938556	0.907592
10180	0.966667	0.927885	0.939394	0.953488	0.940092	0.909861
10190	0.966667	0.932692	0.936027	0.953488	0.940092	0.909951
10200	0.966667	0.927885	0.936027	0.953488	0.938556	0.907592
10210	0.966667	0.927885	0.93266	0.953488	0.93702	0.90533
10220	0.966667	0.932692	0.936027	0.953488	0.940092	0.909951
10230	0.966667	0.927885	0.936027	0.953488	0.938556	0.907592
10240	0.966667	0.927885	0.93266	0.953488	0.93702	0.90533
10250	0.966667	0.932692	0.93266	0.953488	0.938556	0.907696
10260	0.966667	0.932692	0.93266	0.953488	0.938556	0.907696
10270	0.966667	0.932692	0.936027	0.953488	0.940092	0.909951
10280	0.966667	0.9375	0.93266	0.953488	0.940092	0.910067
10290	0.966667	0.9375	0.93266	0.953488	0.940092	0.910067
10300	0.966667	0.9375	0.929293	0.953488	0.938556	0.907826
10310	0.966667	0.9375	0.929293	0.953488	0.938556	0.907826
10320	0.966667	0.942308	0.929293	0.953488	0.940092	0.910208
10330	0.966667	0.942308	0.929293	0.953488	0.940092	0.910208
10340	0.966667	0.942308	0.929293	0.953488	0.940092	0.910208
10350	0.966667	0.942308	0.929293	0.953488	0.940092	0.910208
10360	0.966667	0.942308	0.93266	0.953488	0.941628	0.912442
10370	0.966667	0.942308	0.929293	0.953488	0.940092	0.910208
10380	0.966667	0.942308	0.929293	0.953488	0.940092	0.910208
10390	0.966667	0.942308	0.929293	0.953488	0.940092	0.910208
10400	0.966667	0.9375	0.929293	0.953488	0.938556	0.907826
10410	0.966667	0.942308	0.929293	0.953488	0.940092	0.910208
10420	0.966667	0.942308	0.929293	0.953488	0.940092	0.910208
10430	0.966667	0.9375	0.929293	0.953488	0.938556	0.907826
10440	0.966667	0.942308	0.929293	0.953488	0.940092	0.910208
10450	0.966667	0.9375	0.929293	0.953488	0.938556	0.907826
10460	0.966667	0.942308	0.929293	0.953488	0.940092	0.910208
10470	0.966667	0.942308	0.929293	0.953488	0.940092	0.910208
10480	0.966667	0.9375	0.929293	0.953488	0.938556	0.907826
10490	0.966667	0.9375	0.929293	0.953488	0.938556	0.907826
10500	0.966667	0.9375	0.929293	0.953488	0.938556	0.907826
10510	0.966667	0.9375	0.929293	0.953488	0.938556	0.907826
10520	0.966667	0.9375	0.93266	0.953488	0.940092	0.910067
10530	0.966667	0.942308	0.93266	0.953488	0.941628	0.912442
10540	0.966667	0.942308	0.93266	0.953488	0.941628	0.912442
10550	0.966667	0.942308	0.93266	0.953488	0.941628	0.912442
10560	0.966667	0.942308	0.93266	0.953488	0.941628	0.912442
10570	0.966667	0.942308	0.929293	0.953488	0.940092	0.910208
10580	0.966667	0.9375	0.929293	0.953488	0.938556	0.907826
10590	0.966667	0.942308	0.929293	0.953488	0.940092	0.910208
10600	0.966667	0.9375	0.929293	0.953488	0.938556	0.907826
10610	0.966667	0.9375	0.929293	0.953488	0.938556	0.907826
10620	0.966667	0.9375	0.925926	0.953488	0.93702	0.905593
10630	0.966667	0.9375	0.929293	0.953488	0.938556	0.907826
10640	0.966667	0.9375	0.929293	0.953488	0.938556	0.907826
10650	0.966667	0.9375	0.929293	0.953488	0.938556	0.907826
10660	0.966667	0.9375	0.929293	0.953488	0.938556	0.907826
10670	0.966667	0.9375	0.929293	0.953488	0.938556	0.907826
10680	0.966667	0.9375	0.929293	0.953488	0.938556	0.907826
10690	0.966667	0.9375	0.93266	0.953488	0.940092	0.910067
10700	0.966667	0.9375	0.929293	0.953488	0.938556	0.907826
10710	0.966667	0.9375	0.936027	0.953488	0.941628	0.912315
10720	0.966667	0.9375	0.93266	0.953488	0.940092	0.910067
10730	0.966667	0.9375	0.93266	0.953488	0.940092	0.910067
10740	0.966667	0.9375	0.929293	0.953488	0.938556	0.907826
10750	0.966667	0.9375	0.925926	0.953488	0.93702	0.905593
10760	0.966667	0.9375	0.929293	0.953488	0.938556	0.907826
10770	0.966667	0.9375	0.929293	0.953488	0.938556	0.907826
10780	0.966667	0.9375	0.929293	0.953488	0.938556	0.907826
10790	0.966667	0.9375	0.93266	0.953488	0.940092	0.910067
10800	0.966667	0.9375	0.939394	0.953488	0.943164	0.914571
10810	0.966667	0.932692	0.942761	0.953488	0.943164	0.914484
10820	0.966667	0.932692	0.939394	0.953488	0.941628	0.912213
10830	0.966667	0.932692	0.942761	0.953488	0.943164	0.914484
10840	0.966667	0.932692	0.942761	0.953488	0.943164	0.914484
10850	0.966667	0.932692	0.942761	0.953488	0.943164	0.914484
10860	0.966667	0.932692	0.939394	0.953488	0.941628	0.912213
10870	0.966667	0.932692	0.936027	0.953488	0.940092	0.909951
10880	0.966667	0.932692	0.93266	0.953488	0.938556	0.907696
10890	0.966667	0.9375	0.93266	0.953488	0.940092	0.910067
10900	0.966667	0.9375	0.93266	0.953488	0.940092	0.910067
10910	0.966667	0.9375	0.93266	0.953488	0.940092	0.910067
10920	0.966667	0.9375	0.936027	0.953488	0.941628	0.912315
10930	0.966667	0.9375	0.93266	0.953488	0.940092	0.910067
10940	0.966667	0.9375	0.93266	0.953488	0.940092	0.910067
10950	0.966667	0.9375	0.93266	0.953488	0.940092	0.910067
10960	0.966667	0.9375	0.936027	0.953488	0.941628	0.912315
10970	0.966667	0.9375	0.93266	0.953488	0.940092	0.910067
10980	0.966667	0.9375	0.929293	0.953488	0.938556	0.907826
10990	0.966667	0.9375	0.936027	0.953488	0.941628	0.912315
11000	0.966667	0.9375	0.936027	0.953488	0.941628	0.912315
11010	0.966667	0.9375	0.939394	0.953488	0.943164	0.914571
11020	0.966667	0.9375	0.939394	0.953488	0.943164	0.914571
11030	0.966667	0.9375	0.936027	0.953488	0.941628	0.912315
11040	0.966667	0.9375	0.936027	0.953488	0.941628	0.912315
11050	0.966667	0.9375	0.936027	0.953488	0.941628	0.912315
11060	0.966667	0.9375	0.93266	0.953488	0.940092	0.910067
11070	0.966667	0.942308	0.93266	0.953488	0.941628	0.912442
11080	0.966667	0.942308	0.93266	0.953488	0.941628	0.912442
11090	0.966667	0.942308	0.93266	0.953488	0.941628	0.912442
11100	0.966667	0.942308	0.936027	0.953488	0.943164	0.914684
11110	0.966667	0.942308	0.93266	0.953488	0.941628	0.912442
11120	0.966667	0.942308	0.93266	0.953488	0.941628	0.912442
11130	0.966667	0.942308	0.93266	0.953488	0.941628	0.912442
11140	0.966667	0.947115	0.929293	0.953488	0.941628	0.912596
11150	0.966667	0.947115	0.93266	0.953488	0.943164	0.914824
11160	0.966667	0.947115	0.936027	0.953488	0.9447	0.917059
11170	0.966667	0.947115	0.93266	0.953488	0.943164	0.914824
11180	0.966667	0.947115	0.929293	0.953488	0.941628	0.912596
11190	0.966667	0.947115	0.929293	0.953488	0.941628	0.912596
11200	0.966667	0.947115	0.929293	0.953488	0.941628	0.912596
11210	0.966667	0.947115	0.93266	0.953488	0.943164	0.914824
11220	0.966667	0.947115	0.93266	0.953488	0.943164	0.914824
11230	0.966667	0.947115	0.93266	0.953488	0.943164	0.914824
11240	0.966667	0.947115	0.93266	0.953488	0.943164	0.914824
11250	0.966667	0.947115	0.93266	0.953488	0.943164	0.914824
11260	0.966667	0.947115	0.93266	0.953488	0.943164	0.914824
11270	0.966667	0.947115	0.93266	0.953488	0.943164	0.914824
11280	0.966667	0.947115	0.93266	0.953488	0.943164	0.914824
11290	0.966667	0.947115	0.929293	0.953488	0.941628	0.912596
11300	0.966667	0.947115	0.929293	0.953488	0.941628	0.912596
11310	0.966667	0.942308	0.929293	0.953488	0.940092	0.910208
11320	0.966667	0.942308	0.929293	0.953488	0.940092	0.910208
11330	0.966667	0.942308	0.93266	0.953488	0.941628	0.912442
11340	0.966667	0.947115	0.929293	0.953488	0.941628	0.912596
11350	0.966667	0.947115	0.929293	0.953488	0.941628	0.912596
11360	0.966667	0.947115	0.929293	0.953488	0.941628	0.912596
11370	0.966667	0.942308	0.929293	0.953488	0.940092	0.910208
11380	0.966667	0.942308	0.929293	0.953488	0.940092	0.910208
11390	0.966667	0.942308	0.929293	0.953488	0.940092	0.910208
11400	0.966667	0.942308	0.93266	0.953488	0.941628	0.912442
11410	0.966667	0.932692	0.929293	0.953488	0.93702	0.905449
11420	0.966667	0.9375	0.929293	0.953488	0.938556	0.907826
11430	0.966667	0.9375	0.93266	0.953488	0.940092	0.910067
11440	0.966667	0.942308	0.929293	0.953488	0.940092	0.910208
11450	0.966667	0.942308	0.929293	0.953488	0.940092	0.910208
11460	0.966667	0.942308	0.925926	0.953488	0.938556	0.907982
11470	0.966667	0.942308	0.925926	0.953488	0.938556	0.907982
11480	0.966667	0.932692	0.93266	0.953488	0.938556	0.907696
11490	0.966667	0.932692	0.93266	0.953488	0.938556	0.907696
11500	0.966667	0.932692	0.93266	0.953488	0.938556	0.907696
11510	0.966667	0.942308	0.93266	0.953488	0.941628	0.912442
11520	0.966667	0.932692	0.93266	0.953488	0.938556	0.907696
11530	0.966667	0.9375	0.93266	0.953488	0.940092	0.910067
11540	0.966667	0.932692	0.93266	0.953488	0.938556	0.907696
11550	0.966667	0.9375	0.93266	0.953488	0.940092	0.910067
11560	0.966667	0.9375	0.93266	0.953488	0.940092	0.910067
11570	0.966667	0.9375	0.93266	0.953488	0.940092	0.910067
11580	0.966667	0.942308	0.93266	0.953488	0.941628	0.912442
11590	0.966667	0.932692	0.93266	0.953488	0.938556	0.907696
11600	0.966667	0.932692	0.93266	0.953488	0.938556	0.907696
11610	0.966667	0.9375	0.93266	0.953488	0.940092	0.910067
11620	0.966667	0.9375	0.93266	0.953488	0.940092	0.910067
11630	0.966667	0.9375	0.93266	0.953488	0.940092	0.910067
11640	0.966667	0.932692	0.93266	0.953488	0.938556	0.907696
11650	0.966667	0.927885	0.93266	0.953488	0.93702	0.90533
11660	0.966667	0.932692	0.93266	0.953488	0.938556	0.907696
11670	0.966667	0.932692	0.93266	0.953488	0.938556	0.907696
11680	0.966667	0.927885	0.93266	0.953488	0.93702	0.90533
11690	0.966667	0.932692	0.93266	0.953488	0.938556	0.907696
11700	0.966667	0.932692	0.93266	0.953488	0.938556	0.907696
11710	0.966667	0.927885	0.93266	0.953488	0.93702	0.90533
11720	0.966667	0.927885	0.936027	0.953488	0.938556	0.907592
11730	0.966667	0.927885	0.936027	0.953488	0.938556	0.907592
11740	0.966667	0.927885	0.936027	0.953488	0.938556	0.907592
11750	0.966667	0.932692	0.936027	0.953488	0.940092	0.909951
11760	0.966667	0.932692	0.936027	0.953488	0.940092	0.909951
11770	0.966667	0.932692	0.936027	0.953488	0.940092	0.909951
11780	0.966667	0.932692	0.936027	0.953488	0.940092	0.909951
11790	0.966667	0.927885	0.936027	0.953488	0.938556	0.907592
11800	0.966667	0.932692	0.936027	0.953488	0.940092	0.909951
11810	0.966667	0.932692	0.936027	0.953488	0.940092	0.909951
11820	0.966667	0.932692	0.936027	0.953488	0.940092	0.909951
11830	0.966667	0.9375	0.936027	0.953488	0.941628	0.912315
11840	0.966667	0.932692	0.936027	0.953488	0.940092	0.909951
11850	0.966667	0.932692	0.939394	0.953488	0.941628	0.912213
11860	0.966667	0.932692	0.93266	0.953488	0.938556	0.907696
11870	0.966667	0.9375	0.93266	0.953488	0.940092	0.910067
11880	0.966667	0.9375	0.936027	0.953488	0.941628	0.912315
11890	0.966667	0.9375	0.936027	0.953488	0.941628	0.912315
11900	0.966667	0.9375	0.936027	0.953488	0.941628	0.912315
11910	0.966667	0.9375	0.936027	0.953488	0.941628	0.912315
11920	0.966667	0.9375	0.936027	0.953488	0.941628	0.912315
11930	0.966667	0.9375	0.936027	0.953488	0.941628	0.912315
11940	0.966667	0.932692	0.939394	0.953488	0.941628	0.912213
11950	0.966667	0.932692	0.939394	0.953488	0.941628	0.912213
11960	0.966667	0.932692	0.939394	0.953488	0.941628	0.912213
11970	0.966667	0.932692	0.939394	0.953488	0.941628	0.912213
11980	0.966667	0.932692	0.939394	0.953488	0.941628	0.912213
11990	0.966667	0.932692	0.939394	0.953488	0.941628	0.912213
12000	0.966667	0.932692	0.939394	0.953488	0.941628	0.912213
12010	0.966667	0.932692	0.936027	0.953488	0.940092	0.909951
12020	0.966667	0.932692	0.936027	0.953488	0.940092	0.909951
12030	0.966667	0.932692	0.93266	0.953488	0.938556	0.907696
12040	0.966667	0.927885	0.93266	0.953488	0.93702	0.90533
12050	0.966667	0.927885	0.936027	0.953488	0.938556	0.907592
12060	0.966667	0.927885	0.936027	0.953488	0.938556	0.907592
12070	0.966667	0.927885	0.936027	0.953488	0.938556	0.907592
12080	0.966667	0.927885	0.936027	0.953488	0.938556	0.907592
12090	0.966667	0.927885	0.936027	0.953488	0.938556	0.907592
12100	0.966667	0.927885	0.93266	0.953488	0.93702	0.90533
12110	0.966667	0.927885	0.93266	0.953488	0.93702	0.90533
12120	0.966667	0.927885	0.93266	0.953488	0.93702	0.90533
12130	0.966667	0.927885	0.93266	0.953488	0.93702	0.90533
12140	0.966667	0.927885	0.929293	0.953488	0.935484	0.903077
12150	0.966667	0.927885	0.93266	0.953488	0.93702	0.90533
12160	0.966667	0.927885	0.93266	0.953488	0.93702	0.90533
12170	0.966667	0.927885	0.93266	0.953488	0.93702	0.90533
12180	0.966667	0.927885	0.93266	0.953488	0.93702	0.90533
12190	0.966667	0.927885	0.936027	0.953488	0.938556	0.907592
12200	0.966667	0.927885	0.93266	0.953488	0.93702	0.90533
12210	0.966667	0.927885	0.936027	0.953488	0.938556	0.907592
12220	0.966667	0.927885	0.936027	0.953488	0.938556	0.907592
12230	0.966667	0.927885	0.936027	0.953488	0.938556	0.907592
12240	0.966667	0.927885	0.936027	0.953488	0.938556	0.907592
12250	0.966667	0.927885	0.936027	0.953488	0.938556	0.907592
12260	0.966667	0.927885	0.936027	0.953488	0.938556	0.907592
12270	0.966667	0.927885	0.936027	0.953488	0.938556	0.907592
12280	0.966667	0.927885	0.939394	0.953488	0.940092	0.909861
12290	0.966667	0.927885	0.936027	0.953488	0.938556	0.907592
12300	0.966667	0.927885	0.936027	0.953488	0.938556	0.907592
12310	0.966667	0.927885	0.936027	0.953488	0.938556	0.907592
12320	0.966667	0.927885	0.939394	0.953488	0.940092	0.909861
12330	0.966667	0.927885	0.939394	0.953488	0.940092	0.909861
12340	0.966667	0.927885	0.939394	0.953488	0.940092	0.909861
12350	0.966667	0.927885	0.939394	0.953488	0.940092	0.909861
12360	0.966667	0.927885	0.939394	0.953488	0.940092	0.909861
12370	0.966667	0.927885	0.936027	0.953488	0.938556	0.907592
12380	0.966667	0.927885	0.936027	0.953488	0.938556	0.907592
12390	0.966667	0.927885	0.936027	0.953488	0.938556	0.907592
12400	0.966667	0.927885	0.93266	0.953488	0.93702	0.90533
12410	0.966667	0.927885	0.93266	0.953488	0.93702	0.90533
12420	0.966667	0.927885	0.936027	0.953488	0.938556	0.907592
12430	0.966667	0.927885	0.936027	0.953488	0.938556	0.907592
12440	0.966667	0.927885	0.936027	0.953488	0.938556	0.907592
12450	0.966667	0.927885	0.936027	0.953488	0.938556	0.907592
12460	0.966667	0.927885	0.936027	0.953488	0.938556	0.907592
12470	0.966667	0.927885	0.939394	0.953488	0.940092	0.909861
12480	0.966667	0.927885	0.939394	0.953488	0.940092	0.909861
12490	0.966667	0.927885	0.936027	0.953488	0.938556	0.907592
12500	0.966667	0.927885	0.936027	0.953488	0.938556	0.907592
12510	0.966667	0.927885	0.936027	0.953488	0.938556	0.907592
12520	0.966667	0.927885	0.936027	0.953488	0.938556	0.907592
12530	0.966667	0.927885	0.936027	0.953488	0.938556	0.907592
12540	0.966667	0.927885	0.936027	0.953488	0.938556	0.907592
12550	0.966667	0.927885	0.936027	0.953488	0.938556	0.907592
12560	0.966667	0.932692	0.936027	0.953488	0.940092	0.909951
12570	0.966667	0.927885	0.936027	0.953488	0.938556	0.907592
12580	0.966667	0.9375	0.936027	0.953488	0.941628	0.912315
12590	0.966667	0.932692	0.93266	0.953488	0.938556	0.907696
12600	0.966667	0.9375	0.93266	0.953488	0.940092	0.910067
12610	0.966667	0.932692	0.93266	0.953488	0.938556	0.907696
12620	0.966667	0.932692	0.93266	0.953488	0.938556	0.907696
12630	0.966667	0.932692	0.93266	0.953488	0.938556	0.907696
12640	0.966667	0.942308	0.93266	0.953488	0.941628	0.912442
12650	0.966667	0.942308	0.936027	0.953488	0.943164	0.914684
12660	0.966667	0.9375	0.93266	0.953488	0.940092	0.910067
12670	0.966667	0.942308	0.93266	0.953488	0.941628	0.912442
12680	0.966667	0.942308	0.93266	0.953488	0.941628	0.912442
12690	0.966667	0.942308	0.93266	0.953488	0.941628	0.912442
12700	0.966667	0.942308	0.93266	0.953488	0.941628	0.912442
12710	0.966667	0.942308	0.936027	0.953488	0.943164	0.914684
12720	0.966667	0.942308	0.936027	0.953488	0.943164	0.914684
12730	0.966667	0.932692	0.936027	0.953488	0.940092	0.909951
12740	0.966667	0.9375	0.936027	0.953488	0.941628	0.912315
12750	0.966667	0.9375	0.936027	0.953488	0.941628	0.912315
12760	0.966667	0.9375	0.93266	0.953488	0.940092	0.910067
12770	0.966667	0.9375	0.93266	0.953488	0.940092	0.910067
12780	0.966667	0.9375	0.93266	0.953488	0.940092	0.910067
12790	0.966667	0.9375	0.93266	0.953488	0.940092	0.910067
12800	0.966667	0.9375	0.93266	0.953488	0.940092	0.910067
12810	0.966667	0.9375	0.93266	0.953488	0.940092	0.910067
12820	0.966667	0.942308	0.93266	0.953488	0.941628	0.912442
12830	0.966667	0.9375	0.93266	0.953488	0.940092	0.910067
12840	0.966667	0.942308	0.93266	0.953488	0.941628	0.912442
12850	0.966667	0.942308	0.93266	0.953488	0.941628	0.912442
12860	0.966667	0.9375	0.93266	0.953488	0.940092	0.910067
12870	0.966667	0.9375	0.93266	0.953488	0.940092	0.910067
12880	0.966667	0.9375	0.93266	0.953488	0.940092	0.910067
12890	0.966667	0.942308	0.93266	0.953488	0.941628	0.912442
12900	0.966667	0.942308	0.93266	0.953488	0.941628	0.912442
12910	0.966667	0.942308	0.93266	0.953488	0.941628	0.912442
12920	0.966667	0.942308	0.936027	0.953488	0.943164	0.914684
12930	0.966667	0.942308	0.936027	0.953488	0.943164	0.914684
12940	0.966667	0.942308	0.936027	0.953488	0.943164	0.914684
12950	0.966667	0.942308	0.93266	0.953488	0.941628	0.912442
12960	0.966667	0.942308	0.93266	0.953488	0.941628	0.912442
12970	0.966667	0.942308	0.936027	0.953488	0.943164	0.914684
12980	0.966667	0.942308	0.936027	0.953488	0.943164	0.914684
12990	0.966667	0.942308	0.936027	0.953488	0.943164	0.914684
13000	0.966667	0.942308	0.936027	0.953488	0.943164	0.914684
13010	0.966667	0.942308	0.936027	0.953488	0.943164	0.914684
13020	0.966667	0.9375	0.936027	0.953488	0.941628	0.912315
13030	0.966667	0.9375	0.936027	0.953488	0.941628	0.912315
13040	0.966667	0.9375	0.936027	0.953488	0.941628	0.912315
13050	0.966667	0.9375	0.936027	0.953488	0.941628	0.912315
13060	0.966667	0.9375	0.936027	0.953488	0.941628	0.912315
13070	0.966667	0.9375	0.936027	0.953488	0.941628	0.912315
13080	0.966667	0.9375	0.936027	0.953488	0.941628	0.912315
13090	0.966667	0.9375	0.936027	0.953488	0.941628	0.912315
13100	0.966667	0.9375	0.936027	0.953488	0.941628	0.912315
13110	0.966667	0.9375	0.936027	0.953488	0.941628	0.912315
13120	0.966667	0.9375	0.936027	0.953488	0.941628	0.912315
13130	0.966667	0.942308	0.936027	0.953488	0.943164	0.914684
13140	0.966667	0.942308	0.936027	0.953488	0.943164	0.914684
13150	0.966667	0.942308	0.936027	0.953488	0.943164	0.914684
13160	0.966667	0.947115	0.936027	0.953488	0.9447	0.917059
13170	0.966667	0.942308	0.93266	0.953488	0.941628	0.912442
13180	0.966667	0.942308	0.93266	0.953488	0.941628	0.912442
13190	0.966667	0.947115	0.936027	0.953488	0.9447	0.917059
13200	0.966667	0.947115	0.936027	0.953488	0.9447	0.917059
13210	0.966667	0.947115	0.939394	0.953488	0.946237	0.919302
13220	0.966667	0.947115	0.939394	0.953488	0.946237	0.919302
13230	0.966667	0.947115	0.936027	0.953488	0.9447	0.917059
13240	0.966667	0.947115	0.942761	0.953488	0.947773	0.921553
13250	0.966667	0.947115	0.939394	0.953488	0.946237	0.919302
13260	0.966667	0.947115	0.936027	0.953488	0.9447	0.917059
13270	0.966667	0.947115	0.93266	0.953488	0.943164	0.914824
13280	0.966667	0.947115	0.936027	0.953488	0.9447	0.917059
13290	0.966667	0.947115	0.936027	0.953488	0.9447	0.917059
13300	0.966667	0.947115	0.936027	0.953488	0.9447	0.917059
13310	0.966667	0.947115	0.936027	0.953488	0.9447	0.917059
13320	0.966667	0.947115	0.936027	0.953488	0.9447	0.917059
13330	0.966667	0.947115	0.936027	0.953488	0.9447	0.917059
13340	0.966667	0.947115	0.936027	0.953488	0.9447	0.917059
13350	0.966667	0.947115	0.936027	0.953488	0.9447	0.917059
13360	0.966667	0.947115	0.936027	0.953488	0.9447	0.917059
13370	0.966667	0.947115	0.936027	0.953488	0.9447	0.917059
13380	0.966667	0.947115	0.936027	0.953488	0.9447	0.917059
13390	0.966667	0.947115	0.936027	0.953488	0.9447	0.917059
13400	0.966667	0.947115	0.936027	0.953488	0.9447	0.917059
13410	0.966667	0.942308	0.936027	0.953488	0.943164	0.914684
13420	0.966667	0.942308	0.936027	0.953488	0.943164	0.914684
13430	0.966667	0.942308	0.936027	0.953488	0.943164	0.914684
13440	0.966667	0.942308	0.936027	0.953488	0.943164	0.914684
13450	0.966667	0.942308	0.936027	0.953488	0.943164	0.914684
13460	0.966667	0.942308	0.936027	0.953488	0.943164	0.914684
13470	0.966667	0.942308	0.936027	0.953488	0.943164	0.914684
13480	0.966667	0.942308	0.936027	0.953488	0.943164	0.914684
13490	0.966667	0.942308	0.936027	0.953488	0.943164	0.914684
13500	0.966667	0.942308	0.936027	0.953488	0.943164	0.914684
13510	0.966667	0.942308	0.936027	0.953488	0.943164	0.914684
13520	0.966667	0.942308	0.936027	0.953488	0.943164	0.914684
13530	0.966667	0.942308	0.936027	0.953488	0.943164	0.914684
13540	0.966667	0.942308	0.936027	0.953488	0.943164	0.914684
13550	0.966667	0.942308	0.936027	0.953488	0.943164	0.914684
13560	0.966667	0.942308	0.936027	0.953488	0.943164	0.914684
13570	0.966667	0.942308	0.936027	0.953488	0.943164	0.914684
13580	0.966667	0.942308	0.936027	0.953488	0.943164	0.914684
13590	0.966667	0.942308	0.936027	0.953488	0.943164	0.914684
13600	0.966667	0.942308	0.93266	0.953488	0.941628	0.912442
13610	0.966667	0.947115	0.93266	0.953488	0.943164	0.914824
13620	0.966667	0.947115	0.93266	0.953488	0.943164	0.914824
13630	0.966667	0.947115	0.93266	0.953488	0.943164	0.914824
13640	0.966667	0.947115	0.93266	0.953488	0.943164	0.914824
13650	0.966667	0.942308	0.93266	0.953488	0.941628	0.912442
13660	0.966667	0.942308	0.93266	0.953488	0.941628	0.912442
13670	0.966667	0.942308	0.93266	0.953488	0.941628	0.912442
13680	0.966667	0.942308	0.93266	0.953488	0.941628	0.912442
13690	0.966667	0.947115	0.93266	0.953488	0.943164	0.914824
13700	0.966667	0.942308	0.93266	0.953488	0.941628	0.912442
13710	0.966667	0.947115	0.93266	0.953488	0.943164	0.914824
13720	0.966667	0.947115	0.936027	0.953488	0.9447	0.917059
13730	0.966667	0.947115	0.93266	0.953488	0.943164	0.914824
13740	0.966667	0.947115	0.93266	0.953488	0.943164	0.914824
13750	0.966667	0.947115	0.93266	0.953488	0.943164	0.914824
13760	0.966667	0.947115	0.929293	0.953488	0.941628	0.912596
13770	0.966667	0.942308	0.925926	0.953488	0.938556	0.907982
13780	0.966667	0.947115	0.929293	0.953488	0.941628	0.912596
13790	0.966667	0.942308	0.929293	0.953488	0.940092	0.910208
13800	0.966667	0.942308	0.929293	0.953488	0.940092	0.910208
13810	0.966667	0.942308	0.929293	0.953488	0.940092	0.910208
13820	0.966667	0.947115	0.929293	0.953488	0.941628	0.912596
13830	0.966667	0.947115	0.929293	0.953488	0.941628	0.912596
13840	0.966667	0.947115	0.93266	0.953488	0.943164	0.914824
13850	0.966667	0.947115	0.93266	0.953488	0.943164	0.914824
13860	0.966667	0.947115	0.93266	0.953488	0.943164	0.914824
13870	0.966667	0.947115	0.936027	0.953488	0.9447	0.917059
13880	0.966667	0.947115	0.939394	0.953488	0.946237	0.919302
13890	0.966667	0.947115	0.936027	0.953488	0.9447	0.917059
13900	0.966667	0.947115	0.942761	0.953488	0.947773	0.921553
13910	0.966667	0.947115	0.939394	0.953488	0.946237	0.919302
13920	0.966667	0.947115	0.939394	0.953488	0.946237	0.919302
13930	0.966667	0.947115	0.939394	0.953488	0.946237	0.919302
13940	0.966667	0.942308	0.93266	0.953488	0.941628	0.912442
13950	0.966667	0.947115	0.93266	0.953488	0.943164	0.914824
13960	0.966667	0.942308	0.93266	0.953488	0.941628	0.912442
13970	0.966667	0.942308	0.929293	0.953488	0.940092	0.910208
13980	0.966667	0.942308	0.93266	0.953488	0.941628	0.912442
13990	0.966667	0.942308	0.936027	0.953488	0.943164	0.914684
14000	0.966667	0.942308	0.936027	0.953488	0.943164	0.914684
14010	0.966667	0.942308	0.929293	0.953488	0.940092	0.910208
14020	0.966667	0.942308	0.93266	0.953488	0.941628	0.912442
14030	0.966667	0.942308	0.93266	0.953488	0.941628	0.912442
14040	0.966667	0.942308	0.93266	0.953488	0.941628	0.912442
14050	0.966667	0.947115	0.93266	0.953488	0.943164	0.914824
14060	0.966667	0.947115	0.93266	0.953488	0.943164	0.914824
14070	0.966667	0.947115	0.93266	0.953488	0.943164	0.914824
14080	0.966667	0.947115	0.929293	0.953488	0.941628	0.912596
14090	0.966667	0.947115	0.929293	0.953488	0.941628	0.912596
14100	0.966667	0.947115	0.929293	0.953488	0.941628	0.912596
14110	0.966667	0.947115	0.929293	0.953488	0.941628	0.912596
14120	0.966667	0.947115	0.936027	0.953488	0.9447	0.917059
14130	0.966667	0.947115	0.93266	0.953488	0.943164	0.914824
14140	0.966667	0.947115	0.936027	0.953488	0.9447	0.917059
14150	0.966667	0.947115	0.936027	0.953488	0.9447	0.917059
14160	0.966667	0.947115	0.936027	0.953488	0.9447	0.917059
14170	0.966667	0.947115	0.936027	0.953488	0.9447	0.917059
14180	0.966667	0.947115	0.936027	0.953488	0.9447	0.917059
14190	0.966667	0.947115	0.93266	0.953488	0.943164	0.914824
14200	0.966667	0.947115	0.93266	0.953488	0.943164	0.914824
14210	0.966667	0.947115	0.93266	0.953488	0.943164	0.914824
14220	0.966667	0.947115	0.93266	0.953488	0.943164	0.914824
14230	0.966667	0.947115	0.93266	0.953488	0.943164	0.914824
14240	0.966667	0.947115	0.929293	0.953488	0.941628	0.912596
14250	0.966667	0.947115	0.93266	0.953488	0.943164	0.914824
14260	0.966667	0.947115	0.929293	0.953488	0.941628	0.912596
14270	0.966667	0.947115	0.93266	0.953488	0.943164	0.914824
14280	0.966667	0.947115	0.93266	0.953488	0.943164	0.914824
14290	0.966667	0.947115	0.929293	0.953488	0.941628	0.912596
14300	0.966667	0.947115	0.929293	0.953488	0.941628	0.912596
14310	0.966667	0.947115	0.93266	0.953488	0.943164	0.914824
14320	0.966667	0.947115	0.93266	0.953488	0.943164	0.914824
14330	0.966667	0.947115	0.93266	0.953488	0.943164	0.914824
14340	0.966667	0.947115	0.93266	0.953488	0.943164	0.914824
14350	0.966667	0.951923	0.936027	0.953488	0.946237	0.919439
14360	0.966667	0.951923	0.939394	0.953488	0.947773	0.921675
14370	0.966667	0.951923	0.936027	0.953488	0.946237	0.919439
14380	0.966667	0.951923	0.936027	0.953488	0.946237	0.919439
14390	0.966667	0.951923	0.936027	0.953488	0.946237	0.919439
14400	0.966667	0.951923	0.936027	0.953488	0.946237	0.919439
14410	0.966667	0.951923	0.936027	0.953488	0.946237	0.919439
14420	0.966667	0.951923	0.939394	0.953488	0.947773	0.921675
14430	0.966667	0.947115	0.939394	0.953488	0.946237	0.919302
14440	0.966667	0.947115	0.936027	0.953488	0.9447	0.917059
14450	0.966667	0.951923	0.939394	0.953488	0.947773	0.921675
14460	0.966667	0.947115	0.939394	0.953488	0.946237	0.919302
14470	0.966667	0.951923	0.939394	0.953488	0.947773	0.921675
14480	0.966667	0.951923	0.936027	0.953488	0.946237	0.919439
14490	0.966667	0.951923	0.936027	0.953488	0.946237	0.919439
14500	0.966667	0.947115	0.936027	0.953488	0.9447	0.917059
14510	0.966667	0.947115	0.936027	0.953488	0.9447	0.917059
14520	0.966667	0.947115	0.936027	0.953488	0.9447	0.917059
14530	0.966667	0.947115	0.936027	0.953488	0.9447	0.917059
14540	0.966667	0.951923	0.936027	0.953488	0.946237	0.919439
14550	0.966667	0.947115	0.936027	0.953488	0.9447	0.917059
14560	0.966667	0.947115	0.936027	0.953488	0.9447	0.917059
14570	0.966667	0.947115	0.936027	0.953488	0.9447	0.917059
14580	0.966667	0.947115	0.936027	0.953488	0.9447	0.917059
14590	0.966667	0.947115	0.93266	0.953488	0.943164	0.914824
14600	0.966667	0.947115	0.93266	0.953488	0.943164	0.914824
14610	0.966667	0.947115	0.93266	0.953488	0.943164	0.914824
14620	0.966667	0.947115	0.93266	0.953488	0.943164	0.914824
14630	0.966667	0.947115	0.93266	0.953488	0.943164	0.914824
14640	0.966667	0.947115	0.93266	0.953488	0.943164	0.914824
14650	0.966667	0.947115	0.93266	0.953488	0.943164	0.914824
14660	0.966667	0.947115	0.93266	0.953488	0.943164	0.914824
14670	0.966667	0.942308	0.93266	0.953488	0.941628	0.912442
14680	0.966667	0.942308	0.93266	0.953488	0.941628	0.912442
14690	0.966667	0.942308	0.93266	0.953488	0.941628	0.912442
14700	0.966667	0.942308	0.93266	0.953488	0.941628	0.912442
14710	0.966667	0.942308	0.93266	0.953488	0.941628	0.912442
14720	0.966667	0.947115	0.93266	0.953488	0.943164	0.914824
14730	0.966667	0.947115	0.93266	0.953488	0.943164	0.914824
14740	0.966667	0.947115	0.93266	0.953488	0.943164	0.914824
14750	0.966667	0.947115	0.936027	0.953488	0.9447	0.917059
14760	0.966667	0.942308	0.93266	0.953488	0.941628	0.912442
14770	0.966667	0.947115	0.93266	0.953488	0.943164	0.914824
14780	0.966667	0.947115	0.936027	0.953488	0.9447	0.917059
14790	0.966667	0.942308	0.936027	0.953488	0.943164	0.914684
14800	0.966667	0.942308	0.936027	0.953488	0.943164	0.914684
14810	0.966667	0.942308	0.936027	0.953488	0.943164	0.914684
14820	0.966667	0.942308	0.936027	0.953488	0.943164	0.914684
14830	0.966667	0.942308	0.936027	0.953488	0.943164	0.914684
14840	0.966667	0.942308	0.936027	0.953488	0.943164	0.914684
14850	0.966667	0.9375	0.936027	0.953488	0.941628	0.912315
14860	0.966667	0.942308	0.936027	0.953488	0.943164	0.914684
14870	0.966667	0.9375	0.936027	0.953488	0.941628	0.912315
14880	0.966667	0.9375	0.936027	0.953488	0.941628	0.912315
14890	0.966667	0.9375	0.939394	0.953488	0.943164	0.914571
14900	0.966667	0.9375	0.936027	0.953488	0.941628	0.912315
14910	0.966667	0.9375	0.936027	0.953488	0.941628	0.912315
14920	0.966667	0.9375	0.936027	0.953488	0.941628	0.912315
14930	0.966667	0.9375	0.93266	0.953488	0.940092	0.910067
14940	0.966667	0.9375	0.93266	0.953488	0.940092	0.910067
14950	0.966667	0.9375	0.93266	0.953488	0.940092	0.910067
14960	0.966667	0.9375	0.93266	0.953488	0.940092	0.910067
14970	0.966667	0.9375	0.93266	0.953488	0.940092	0.910067
14980	0.966667	0.9375	0.93266	0.953488	0.940092	0.910067
14990	0.966667	0.9375	0.93266	0.953488	0.940092	0.910067
15000	0.966667	0.9375	0.93266	0.953488	0.940092	0.910067
15010	0.966667	0.9375	0.93266	0.953488	0.940092	0.910067
15020	0.966667	0.9375	0.936027	0.953488	0.941628	0.912315
15030	0.966667	0.9375	0.936027	0.953488	0.941628	0.912315
15040	0.966667	0.9375	0.936027	0.953488	0.941628	0.912315
15050	0.966667	0.942308	0.936027	0.953488	0.943164	0.914684
15060	0.966667	0.942308	0.936027	0.953488	0.943164	0.914684
15070	0.966667	0.942308	0.936027	0.953488	0.943164	0.914684
15080	0.966667	0.9375	0.939394	0.953488	0.943164	0.914571
15090	0.966667	0.947115	0.939394	0.953488	0.946237	0.919302
15100	0.966667	0.942308	0.939394	0.953488	0.9447	0.916934
15110	0.966667	0.942308	0.939394	0.953488	0.9447	0.916934
15120	0.966667	0.942308	0.939394	0.953488	0.9447	0.916934
15130	0.966667	0.942308	0.939394	0.953488	0.9447	0.916934
15140	0.966667	0.942308	0.939394	0.953488	0.9447	0.916934
15150	0.966667	0.942308	0.939394	0.953488	0.9447	0.916934
15160	0.966667	0.942308	0.939394	0.953488	0.9447	0.916934
15170	0.966667	0.942308	0.939394	0.953488	0.9447	0.916934
15180	0.966667	0.942308	0.939394	0.953488	0.9447	0.916934
15190	0.966667	0.942308	0.939394	0.953488	0.9447	0.916934
15200	0.966667	0.942308	0.936027	0.953488	0.943164	0.914684
15210	0.966667	0.942308	0.939394	0.953488	0.9447	0.916934
15220	0.966667	0.942308	0.936027	0.953488	0.943164	0.914684
15230	0.966667	0.947115	0.936027	0.953488	0.9447	0.917059
15240	0.966667	0.947115	0.936027	0.953488	0.9447	0.917059
15250	0.966667	0.947115	0.939394	0.953488	0.946237	0.919302
15260	0.966667	0.942308	0.936027	0.953488	0.943164	0.914684
15270	0.966667	0.9375	0.936027	0.953488	0.941628	0.912315
15280	0.966667	0.9375	0.936027	0.953488	0.941628	0.912315
15290	0.966667	0.9375	0.939394	0.953488	0.943164	0.914571
15300	0.966667	0.9375	0.939394	0.953488	0.943164	0.914571
15310	0.966667	0.9375	0.939394	0.953488	0.943164	0.914571
15320	0.966667	0.942308	0.939394	0.953488	0.9447	0.916934
15330	0.966667	0.942308	0.939394	0.953488	0.9447	0.916934
15340	0.966667	0.942308	0.936027	0.953488	0.943164	0.914684
15350	0.966667	0.942308	0.936027	0.953488	0.943164	0.914684
15360	0.966667	0.942308	0.939394	0.953488	0.9447	0.916934
15370	0.966667	0.942308	0.939394	0.953488	0.9447	0.916934
15380	0.966667	0.942308	0.939394	0.953488	0.9447	0.916934
15390	0.966667	0.942308	0.939394	0.953488	0.9447	0.916934
15400	0.966667	0.942308	0.939394	0.953488	0.9447	0.916934
15410	0.966667	0.942308	0.939394	0.953488	0.9447	0.916934
15420	0.966667	0.942308	0.939394	0.953488	0.9447	0.916934
15430	0.966667	0.942308	0.939394	0.953488	0.9447	0.916934
15440	0.966667	0.942308	0.939394	0.953488	0.9447	0.916934
15450	0.966667	0.942308	0.939394	0.953488	0.9447	0.916934
15460	0.966667	0.942308	0.939394	0.953488	0.9447	0.916934
15470	0.966667	0.942308	0.939394	0.953488	0.9447	0.916934
15480	0.966667	0.947115	0.939394	0.953488	0.946237	0.919302
15490	0.966667	0.947115	0.939394	0.953488	0.946237	0.919302
15500	0.966667	0.942308	0.939394	0.953488	0.9447	0.916934
15510	0.966667	0.947115	0.939394	0.953488	0.946237	0.919302
15520	0.966667	0.947115	0.939394	0.953488	0.946237	0.919302
15530	0.966667	0.947115	0.939394	0.953488	0.946237	0.919302
15540	0.966667	0.947115	0.939394	0.953488	0.946237	0.919302
15550	0.966667	0.947115	0.939394	0.953488	0.946237	0.919302
15560	0.966667	0.947115	0.939394	0.953488	0.946237	0.919302
15570	0.966667	0.947115	0.942761	0.953488	0.947773	0.921553
15580	0.966667	0.947115	0.939394	0.953488	0.946237	0.919302
15590	0.966667	0.947115	0.939394	0.953488	0.946237	0.919302
15600	0.966667	0.947115	0.939394	0.953488	0.946237	0.919302
15610	0.966667	0.947115	0.939394	0.953488	0.946237	0.919302
15620	0.966667	0.951923	0.939394	0.953488	0.947773	0.921675
15630	0.966667	0.951923	0.939394	0.953488	0.947773	0.921675
15640	0.966667	0.951923	0.939394	0.953488	0.947773	0.921675
15650	0.966667	0.951923	0.939394	0.953488	0.947773	0.921675
15660	0.966667	0.951923	0.939394	0.953488	0.947773	0.921675
15670	0.966667	0.951923	0.939394	0.953488	0.947773	0.921675
15680	0.966667	0.951923	0.939394	0.953488	0.947773	0.921675
15690	0.966667	0.951923	0.939394	0.953488	0.947773	0.921675
15700	0.966667	0.951923	0.939394	0.953488	0.947773	0.921675
15710	0.966667	0.951923	0.939394	0.953488	0.947773	0.921675
15720	0.966667	0.947115	0.939394	0.953488	0.946237	0.919302
15730	0.966667	0.947115	0.939394	0.953488	0.946237	0.919302
15740	0.966667	0.947115	0.939394	0.953488	0.946237	0.919302
15750	0.966667	0.951923	0.939394	0.953488	0.947773	0.921675
15760	0.966667	0.947115	0.939394	0.953488	0.946237	0.919302
15770	0.966667	0.947115	0.939394	0.953488	0.946237	0.919302
15780	0.966667	0.951923	0.939394	0.953488	0.947773	0.921675
15790	0.966667	0.951923	0.939394	0.953488	0.947773	0.921675
15800	0.966667	0.947115	0.942761	0.953488	0.947773	0.921553
15810	0.966667	0.947115	0.942761	0.953488	0.947773	0.921553
15820	0.966667	0.947115	0.942761	0.953488	0.947773	0.921553
15830	0.966667	0.951923	0.939394	0.953488	0.947773	0.921675
15840	0.966667	0.951923	0.942761	0.953488	0.949309	0.92392
15850	0.966667	0.947115	0.942761	0.953488	0.947773	0.921553
15860	0.966667	0.951923	0.942761	0.953488	0.949309	0.92392
15870	0.966667	0.951923	0.939394	0.953488	0.947773	0.921675
15880	0.966667	0.951923	0.939394	0.953488	0.947773	0.921675
15890	0.966667	0.951923	0.942761	0.953488	0.949309	0.92392
15900	0.966667	0.951923	0.942761	0.953488	0.949309	0.92392
15910	0.966667	0.951923	0.942761	0.953488	0.949309	0.92392
15920	0.966667	0.951923	0.942761	0.953488	0.949309	0.92392
15930	0.966667	0.951923	0.942761	0.953488	0.949309	0.92392
15940	0.966667	0.951923	0.946128	0.953488	0.950845	0.926172
15950	0.966667	0.951923	0.946128	0.953488	0.950845	0.926172
15960	0.966667	0.951923	0.946128	0.953488	0.950845	0.926172
15970	0.966667	0.951923	0.946128	0.953488	0.950845	0.926172
15980	0.966667	0.951923	0.946128	0.953488	0.950845	0.926172
15990	0.966667	0.951923	0.946128	0.953488	0.950845	0.926172
16000	0.966667	0.951923	0.946128	0.953488	0.950845	0.926172
16010	0.966667	0.951923	0.942761	0.953488	0.949309	0.92392
16020	0.966667	0.951923	0.942761	0.953488	0.949309	0.92392
16030	0.966667	0.951923	0.946128	0.953488	0.950845	0.926172
16040	0.966667	0.951923	0.942761	0.953488	0.949309	0.92392
16050	0.966667	0.951923	0.942761	0.953488	0.949309	0.92392
16060	0.966667	0.951923	0.942761	0.953488	0.949309	0.92392
16070	0.966667	0.951923	0.946128	0.953488	0.950845	0.926172
16080	0.966667	0.951923	0.946128	0.953488	0.950845	0.926172
16090	0.966667	0.951923	0.946128	0.953488	0.950845	0.926172
16100	0.966667	0.951923	0.946128	0.953488	0.950845	0.926172
16110	0.966667	0.951923	0.949495	0.953488	0.952381	0.928432
16120	0.966667	0.951923	0.946128	0.953488	0.950845	0.926172
16130	0.966667	0.951923	0.946128	0.953488	0.950845	0.926172
16140	0.966667	0.951923	0.942761	0.953488	0.949309	0.92392
16150	0.966667	0.951923	0.942761	0.953488	0.949309	0.92392
16160	0.966667	0.951923	0.939394	0.953488	0.947773	0.921675
16170	0.966667	0.951923	0.942761	0.953488	0.949309	0.92392
16180	0.966667	0.951923	0.942761	0.953488	0.949309	0.92392
16190	0.966667	0.951923	0.939394	0.953488	0.947773	0.921675
16200	0.966667	0.951923	0.942761	0.953488	0.949309	0.92392
16210	0.966667	0.951923	0.942761	0.953488	0.949309	0.92392
16220	0.966667	0.951923	0.946128	0.953488	0.950845	0.926172
16230	0.966667	0.951923	0.946128	0.953488	0.950845	0.926172
16240	0.966667	0.951923	0.946128	0.953488	0.950845	0.926172
16250	0.966667	0.951923	0.946128	0.953488	0.950845	0.926172
16260	0.966667	0.951923	0.942761	0.953488	0.949309	0.92392
16270	0.966667	0.951923	0.946128	0.953488	0.950845	0.926172
16280	0.966667	0.951923	0.946128	0.953488	0.950845	0.926172
16290	0.966667	0.951923	0.946128	0.953488	0.950845	0.926172
16300	0.966667	0.951923	0.946128	0.953488	0.950845	0.926172
16310	0.966667	0.951923	0.942761	0.953488	0.949309	0.92392
16320	0.966667	0.951923	0.942761	0.953488	0.949309	0.92392
16330	0.966667	0.951923	0.946128	0.953488	0.950845	0.926172
16340	0.966667	0.951923	0.942761	0.953488	0.949309	0.92392
16350	0.966667	0.951923	0.942761	0.953488	0.949309	0.92392
16360	0.966667	0.951923	0.942761	0.953488	0.949309	0.92392
16370	0.966667	0.951923	0.949495	0.953488	0.952381	0.928432
16380	0.966667	0.951923	0.946128	0.953488	0.950845	0.926172
16390	0.966667	0.951923	0.942761	0.953488	0.949309	0.92392
16400	0.966667	0.951923	0.946128	0.953488	0.950845	0.926172
16410	0.966667	0.951923	0.949495	0.953488	0.952381	0.928432
16420	0.966667	0.951923	0.949495	0.953488	0.952381	0.928432
16430	0.966667	0.951923	0.949495	0.953488	0.952381	0.928432
16440	0.966667	0.951923	0.949495	0.953488	0.952381	0.928432
16450	0.966667	0.951923	0.949495	0.953488	0.952381	0.928432
16460	0.966667	0.951923	0.949495	0.953488	0.952381	0.928432
16470	0.966667	0.951923	0.949495	0.953488	0.952381	0.928432
16480	0.966667	0.951923	0.946128	0.953488	0.950845	0.926172
16490	0.966667	0.951923	0.946128	0.953488	0.950845	0.926172
16500	0.966667	0.951923	0.946128	0.953488	0.950845	0.926172
16510	0.966667	0.951923	0.946128	0.953488	0.950845	0.926172
16520	0.966667	0.951923	0.946128	0.953488	0.950845	0.926172
16530	0.966667	0.951923	0.942761	0.953488	0.949309	0.92392
16540	0.966667	0.951923	0.942761	0.953488	0.949309	0.92392
16550	0.966667	0.951923	0.942761	0.953488	0.949309	0.92392
16560	0.966667	0.951923	0.949495	0.953488	0.952381	0.928432
16570	0.966667	0.951923	0.949495	0.953488	0.952381	0.928432
16580	0.966667	0.951923	0.949495	0.953488	0.952381	0.928432
16590	0.966667	0.951923	0.946128	0.953488	0.950845	0.926172
16600	0.966667	0.951923	0.949495	0.953488	0.952381	0.928432
16610	0.966667	0.951923	0.946128	0.953488	0.950845	0.926172
16620	0.966667	0.951923	0.949495	0.953488	0.952381	0.928432
16630	0.966667	0.951923	0.942761	0.953488	0.949309	0.92392
16640	0.966667	0.951923	0.942761	0.953488	0.949309	0.92392
16650	0.966667	0.951923	0.942761	0.953488	0.949309	0.92392
16660	0.966667	0.951923	0.946128	0.953488	0.950845	0.926172
16670	0.966667	0.951923	0.946128	0.953488	0.950845	0.926172
16680	0.966667	0.951923	0.942761	0.953488	0.949309	0.92392
16690	0.966667	0.951923	0.946128	0.953488	0.950845	0.926172
16700	0.966667	0.951923	0.946128	0.953488	0.950845	0.926172
16710	0.966667	0.951923	0.946128	0.953488	0.950845	0.926172
16720	0.966667	0.951923	0.946128	0.953488	0.950845	0.926172
16730	0.966667	0.951923	0.942761	0.953488	0.949309	0.92392
16740	0.966667	0.951923	0.942761	0.953488	0.949309	0.92392
16750	0.966667	0.951923	0.942761	0.953488	0.949309	0.92392
16760	0.966667	0.951923	0.942761	0.953488	0.949309	0.92392
16770	0.966667	0.951923	0.942761	0.953488	0.949309	0.92392
16780	0.966667	0.951923	0.942761	0.953488	0.949309	0.92392
16790	0.966667	0.951923	0.942761	0.953488	0.949309	0.92392
16800	0.966667	0.951923	0.942761	0.953488	0.949309	0.92392
16810	0.966667	0.951923	0.946128	0.953488	0.950845	0.926172
16820	0.966667	0.951923	0.946128	0.953488	0.950845	0.926172
16830	0.966667	0.951923	0.946128	0.953488	0.950845	0.926172
16840	0.966667	0.951923	0.949495	0.953488	0.952381	0.928432
16850	0.966667	0.951923	0.949495	0.953488	0.952381	0.928432
16860	0.966667	0.951923	0.949495	0.953488	0.952381	0.928432
16870	0.966667	0.951923	0.949495	0.953488	0.952381	0.928432
16880	0.966667	0.951923	0.949495	0.953488	0.952381	0.928432
16890	0.966667	0.951923	0.949495	0.953488	0.952381	0.928432
16900	0.966667	0.951923	0.946128	0.953488	0.950845	0.926172
16910	0.966667	0.951923	0.946128	0.953488	0.950845	0.926172
16920	0.966667	0.951923	0.946128	0.953488	0.950845	0.926172
16930	0.966667	0.951923	0.946128	0.953488	0.950845	0.926172
16940	0.966667	0.951923	0.946128	0.953488	0.950845	0.926172
16950	0.966667	0.951923	0.949495	0.953488	0.952381	0.928432
16960	0.966667	0.951923	0.949495	0.953488	0.952381	0.928432
16970	0.966667	0.951923	0.946128	0.953488	0.950845	0.926172
16980	0.966667	0.951923	0.946128	0.953488	0.950845	0.926172
16990	0.966667	0.951923	0.946128	0.953488	0.950845	0.926172
17000	0.966667	0.951923	0.946128	0.953488	0.950845	0.926172
17010	0.966667	0.951923	0.946128	0.953488	0.950845	0.926172
17020	0.966667	0.951923	0.949495	0.953488	0.952381	0.928432
17030	0.966667	0.951923	0.949495	0.953488	0.952381	0.928432
17040	0.966667	0.951923	0.946128	0.953488	0.950845	0.926172
17050	0.966667	0.951923	0.946128	0.953488	0.950845	0.926172
17060	0.966667	0.951923	0.949495	0.953488	0.952381	0.928432
17070	0.966667	0.951923	0.949495	0.953488	0.952381	0.928432
17080	0.966667	0.951923	0.949495	0.953488	0.952381	0.928432
17090	0.966667	0.951923	0.949495	0.953488	0.952381	0.928432
17100	0.966667	0.951923	0.949495	0.953488	0.952381	0.928432
17110	0.966667	0.951923	0.949495	0.953488	0.952381	0.928432
17120	0.966667	0.951923	0.949495	0.953488	0.952381	0.928432
17130	0.966667	0.951923	0.949495	0.953488	0.952381	0.928432
17140	0.966667	0.951923	0.949495	0.953488	0.952381	0.928432
17150	0.966667	0.951923	0.949495	0.953488	0.952381	0.928432
17160	0.966667	0.951923	0.949495	0.953488	0.952381	0.928432
17170	0.966667	0.951923	0.949495	0.953488	0.952381	0.928432
17180	0.966667	0.951923	0.949495	0.953488	0.952381	0.928432
17190	0.966667	0.951923	0.949495	0.953488	0.952381	0.928432
17200	0.966667	0.951923	0.949495	0.953488	0.952381	0.928432
17210	0.966667	0.951923	0.949495	0.953488	0.952381	0.928432
17220	0.966667	0.951923	0.949495	0.953488	0.952381	0.928432
17230	0.966667	0.951923	0.949495	0.953488	0.952381	0.928432
17240	0.966667	0.951923	0.949495	0.953488	0.952381	0.928432
17250	0.966667	0.951923	0.949495	0.953488	0.952381	0.928432
17260	0.966667	0.951923	0.949495	0.953488	0.952381	0.928432
17270	0.966667	0.951923	0.949495	0.953488	0.952381	0.928432
17280	0.966667	0.951923	0.946128	0.953488	0.950845	0.926172
17290	0.966667	0.951923	0.946128	0.953488	0.950845	0.926172
17300	0.966667	0.951923	0.946128	0.953488	0.950845	0.926172
17310	0.966667	0.951923	0.946128	0.953488	0.950845	0.926172
17320	0.966667	0.951923	0.946128	0.953488	0.950845	0.926172
17330	0.966667	0.951923	0.946128	0.953488	0.950845	0.926172
17340	0.966667	0.951923	0.946128	0.953488	0.950845	0.926172
17350	0.966667	0.951923	0.946128	0.953488	0.950845	0.926172
17360	0.966667	0.951923	0.949495	0.953488	0.952381	0.928432
17370	0.966667	0.951923	0.946128	0.953488	0.950845	0.926172
17380	0.966667	0.947115	0.949495	0.953488	0.950845	0.926078
17390	0.966667	0.947115	0.949495	0.953488	0.950845	0.926078
17400	0.966667	0.947115	0.952862	0.953488	0.952381	0.928353
17410	0.966667	0.947115	0.949495	0.953488	0.950845	0.926078
17420	0.966667	0.947115	0.949495	0.953488	0.950845	0.926078
17430	0.966667	0.947115	0.952862	0.953488	0.952381	0.928353
17440	0.966667	0.947115	0.952862	0.953488	0.952381	0.928353
17450	0.966667	0.951923	0.952862	0.953488	0.953917	0.9307
17460	0.966667	0.947115	0.952862	0.953488	0.952381	0.928353
17470	0.966667	0.951923	0.952862	0.953488	0.953917	0.9307
17480	0.966667	0.947115	0.952862	0.953488	0.952381	0.928353
17490	0.966667	0.947115	0.952862	0.953488	0.952381	0.928353
17500	0.966667	0.947115	0.952862	0.953488	0.952381	0.928353
17510	0.966667	0.947115	0.952862	0.953488	0.952381	0.928353
17520	0.966667	0.947115	0.952862	0.953488	0.952381	0.928353
17530	0.966667	0.947115	0.952862	0.953488	0.952381	0.928353
17540	0.966667	0.947115	0.952862	0.953488	0.952381	0.928353
17550	0.966667	0.951923	0.952862	0.953488	0.953917	0.9307
17560	0.966667	0.951923	0.952862	0.953488	0.953917	0.9307
17570	0.966667	0.947115	0.956229	0.953488	0.953917	0.930636
17580	0.966667	0.947115	0.952862	0.953488	0.952381	0.928353
17590	0.966667	0.951923	0.952862	0.953488	0.953917	0.9307
17600	0.966667	0.951923	0.956229	0.953488	0.955453	0.932976
17610	0.966667	0.951923	0.956229	0.953488	0.955453	0.932976
17620	0.966667	0.951923	0.956229	0.953488	0.955453	0.932976
17630	0.966667	0.951923	0.956229	0.953488	0.955453	0.932976
17640	0.966667	0.951923	0.956229	0.953488	0.955453	0.932976
17650	0.966667	0.951923	0.956229	0.953488	0.955453	0.932976
17660	0.966667	0.951923	0.952862	0.953488	0.953917	0.9307
17670	0.966667	0.951923	0.956229	0.953488	0.955453	0.932976
17680	0.966667	0.951923	0.956229	0.953488	0.955453	0.932976
17690	0.966667	0.951923	0.956229	0.953488	0.955453	0.932976
17700	0.966667	0.951923	0.956229	0.953488	0.955453	0.932976
17710	0.966667	0.951923	0.956229	0.953488	0.955453	0.932976
17720	0.966667	0.951923	0.956229	0.953488	0.955453	0.932976
17730	0.966667	0.951923	0.956229	0.953488	0.955453	0.932976
17740	0.966667	0.951923	0.956229	0.953488	0.955453	0.932976
17750	0.966667	0.951923	0.956229	0.953488	0.955453	0.932976
17760	0.966667	0.951923	0.956229	0.953488	0.955453	0.932976
17770	0.966667	0.951923	0.956229	0.953488	0.955453	0.932976
17780	0.966667	0.951923	0.956229	0.953488	0.955453	0.932976
17790	0.966667	0.951923	0.956229	0.953488	0.955453	0.932976
17800	0.966667	0.951923	0.956229	0.953488	0.955453	0.932976
17810	0.966667	0.951923	0.956229	0.953488	0.955453	0.932976
17820	0.966667	0.951923	0.956229	0.953488	0.955453	0.932976
17830	0.966667	0.951923	0.956229	0.953488	0.955453	0.932976
17840	0.966667	0.951923	0.952862	0.953488	0.953917	0.9307
17850	0.966667	0.951923	0.952862	0.953488	0.953917	0.9307
17860	0.966667	0.951923	0.956229	0.953488	0.955453	0.932976
17870	0.966667	0.951923	0.956229	0.953488	0.955453	0.932976
17880	0.966667	0.951923	0.952862	0.953488	0.953917	0.9307
17890	0.966667	0.951923	0.956229	0.953488	0.955453	0.932976
17900	0.966667	0.951923	0.956229	0.953488	0.955453	0.932976
17910	0.966667	0.951923	0.956229	0.953488	0.955453	0.932976
17920	0.966667	0.951923	0.952862	0.953488	0.953917	0.9307
17930	0.966667	0.951923	0.952862	0.953488	0.953917	0.9307
17940	0.966667	0.951923	0.952862	0.953488	0.953917	0.9307
17950	0.966667	0.951923	0.952862	0.953488	0.953917	0.9307
17960	0.966667	0.951923	0.952862	0.953488	0.953917	0.9307
17970	0.966667	0.947115	0.952862	0.953488	0.952381	0.928353
17980	0.966667	0.947115	0.952862	0.953488	0.952381	0.928353
17990	0.966667	0.951923	0.952862	0.953488	0.953917	0.9307
18000	0.966667	0.951923	0.952862	0.953488	0.953917	0.9307
18010	0.966667	0.956731	0.949495	0.953488	0.953917	0.930791
18020	0.966667	0.956731	0.949495	0.953488	0.953917	0.930791
18030	0.966667	0.951923	0.949495	0.953488	0.952381	0.928432
18040	0.966667	0.956731	0.949495	0.953488	0.953917	0.930791
18050	0.966667	0.951923	0.949495	0.953488	0.952381	0.928432
18060	0.966667	0.951923	0.949495	0.953488	0.952381	0.928432
18070	0.966667	0.951923	0.952862	0.953488	0.953917	0.9307
18080	0.966667	0.951923	0.949495	0.953488	0.952381	0.928432
18090	0.966667	0.951923	0.952862	0.953488	0.953917	0.9307
18100	0.966667	0.947115	0.952862	0.953488	0.952381	0.928353
18110	0.966667	0.947115	0.952862	0.953488	0.952381	0.928353
18120	0.966667	0.951923	0.952862	0.953488	0.953917	0.9307
18130	0.966667	0.947115	0.952862	0.953488	0.952381	0.928353
18140	0.966667	0.947115	0.952862	0.953488	0.952381	0.928353
18150	0.966667	0.947115	0.952862	0.953488	0.952381	0.928353
18160	0.966667	0.947115	0.952862	0.953488	0.952381	0.928353
18170	0.966667	0.951923	0.952862	0.953488	0.953917	0.9307
18180	0.966667	0.951923	0.952862	0.953488	0.953917	0.9307
18190	0.966667	0.947115	0.952862	0.953488	0.952381	0.928353
18200	0.966667	0.947115	0.952862	0.953488	0.952381	0.928353
18210	0.966667	0.947115	0.952862	0.953488	0.952381	0.928353
18220	0.966667	0.947115	0.952862	0.953488	0.952381	0.928353
18230	0.966667	0.947115	0.952862	0.953488	0.952381	0.928353
18240	0.966667	0.947115	0.952862	0.953488	0.952381	0.928353
18250	0.966667	0.947115	0.952862	0.953488	0.952381	0.928353
18260	0.966667	0.947115	0.952862	0.953488	0.952381	0.928353
18270	0.966667	0.947115	0.952862	0.953488	0.952381	0.928353
18280	0.966667	0.947115	0.952862	0.953488	0.952381	0.928353
18290	0.966667	0.947115	0.952862	0.953488	0.952381	0.928353
18300	0.966667	0.947115	0.956229	0.953488	0.953917	0.930636
18310	0.966667	0.947115	0.956229	0.953488	0.953917	0.930636
18320	0.966667	0.947115	0.959596	0.953488	0.955453	0.932927
18330	0.966667	0.947115	0.959596	0.953488	0.955453	0.932927
18340	0.966667	0.947115	0.959596	0.953488	0.955453	0.932927
18350	0.966667	0.947115	0.956229	0.953488	0.953917	0.930636
18360	0.966667	0.947115	0.959596	0.953488	0.955453	0.932927
18370	0.966667	0.947115	0.959596	0.953488	0.955453	0.932927
18380	0.966667	0.947115	0.956229	0.953488	0.953917	0.930636
18390	0.966667	0.947115	0.956229	0.953488	0.953917	0.930636
18400	0.966667	0.947115	0.956229	0.953488	0.953917	0.930636
18410	0.966667	0.947115	0.959596	0.953488	0.955453	0.932927
18420	0.966667	0.947115	0.959596	0.953488	0.955453	0.932927
18430	0.966667	0.947115	0.959596	0.953488	0.955453	0.932927
18440	0.966667	0.947115	0.959596	0.953488	0.955453	0.932927
18450	0.966667	0.947115	0.959596	0.953488	0.955453	0.932927
18460	0.966667	0.947115	0.959596	0.953488	0.955453	0.932927
18470	0.966667	0.947115	0.959596	0.953488	0.955453	0.932927
18480	0.966667	0.947115	0.959596	0.953488	0.955453	0.932927
18490	0.966667	0.947115	0.959596	0.953488	0.955453	0.932927
18500	0.966667	0.947115	0.959596	0.953488	0.955453	0.932927
18510	0.966667	0.947115	0.959596	0.953488	0.955453	0.932927
18520	0.966667	0.947115	0.959596	0.953488	0.955453	0.932927
18530	0.966667	0.947115	0.959596	0.953488	0.955453	0.932927
18540	0.966667	0.947115	0.959596	0.953488	0.955453	0.932927
18550	0.966667	0.947115	0.959596	0.953488	0.955453	0.932927
18560	0.966667	0.947115	0.959596	0.953488	0.955453	0.932927
18570	0.966667	0.951923	0.959596	0.953488	0.956989	0.93526
18580	0.966667	0.951923	0.956229	0.953488	0.955453	0.932976
18590	0.966667	0.951923	0.956229	0.953488	0.955453	0.932976
18600	0.966667	0.947115	0.956229	0.953488	0.953917	0.930636
18610	0.966667	0.947115	0.959596	0.953488	0.955453	0.932927
18620	0.966667	0.947115	0.959596	0.953488	0.955453	0.932927
18630	0.966667	0.947115	0.959596	0.953488	0.955453	0.932927
18640	0.966667	0.947115	0.959596	0.953488	0.955453	0.932927
18650	0.966667	0.947115	0.956229	0.953488	0.953917	0.930636
18660	0.966667	0.947115	0.956229	0.953488	0.953917	0.930636
18670	0.966667	0.947115	0.952862	0.953488	0.952381	0.928353
18680	0.966667	0.947115	0.952862	0.953488	0.952381	0.928353
18690	0.966667	0.947115	0.952862	0.953488	0.952381	0.928353
18700	0.966667	0.947115	0.952862	0.953488	0.952381	0.928353
18710	0.966667	0.947115	0.952862	0.953488	0.952381	0.928353
18720	0.966667	0.947115	0.952862	0.953488	0.952381	0.928353
18730	0.966667	0.947115	0.952862	0.953488	0.952381	0.928353
18740	0.966667	0.947115	0.952862	0.953488	0.952381	0.928353
18750	0.966667	0.947115	0.952862	0.953488	0.952381	0.928353
18760	0.966667	0.947115	0.952862	0.953488	0.952381	0.928353
18770	0.966667	0.947115	0.956229	0.953488	0.953917	0.930636
18780	0.966667	0.947115	0.956229	0.953488	0.953917	0.930636
18790	0.966667	0.947115	0.956229	0.953488	0.953917	0.930636
18800	0.966667	0.947115	0.956229	0.953488	0.953917	0.930636
18810	0.966667	0.947115	0.956229	0.953488	0.953917	0.930636
18820	0.966667	0.947115	0.956229	0.953488	0.953917	0.930636
18830	0.966667	0.947115	0.956229	0.953488	0.953917	0.930636
18840	0.966667	0.947115	0.959596	0.953488	0.955453	0.932927
18850	0.966667	0.947115	0.959596	0.953488	0.955453	0.932927
18860	0.966667	0.947115	0.959596	0.953488	0.955453	0.932927
18870	0.966667	0.951923	0.962963	0.953488	0.958525	0.937553
18880	0.966667	0.951923	0.962963	0.953488	0.958525	0.937553
18890	0.966667	0.947115	0.959596	0.953488	0.955453	0.932927
18900	0.966667	0.951923	0.962963	0.953488	0.958525	0.937553
18910	0.966667	0.947115	0.959596	0.953488	0.955453	0.932927
18920	0.966667	0.951923	0.959596	0.953488	0.956989	0.93526
18930	0.966667	0.951923	0.959596	0.953488	0.956989	0.93526
18940	0.966667	0.951923	0.959596	0.953488	0.956989	0.93526
18950	0.966667	0.951923	0.959596	0.953488	0.956989	0.93526
18960	0.966667	0.951923	0.959596	0.953488	0.956989	0.93526
18970	0.966667	0.951923	0.959596	0.953488	0.956989	0.93526
18980	0.966667	0.951923	0.959596	0.953488	0.956989	0.93526
18990	0.966667	0.951923	0.959596	0.953488	0.956989	0.93526
19000	0.966667	0.951923	0.959596	0.953488	0.956989	0.93526
19010	0.966667	0.951923	0.959596	0.953488	0.956989	0.93526
19020	0.966667	0.951923	0.959596	0.953488	0.956989	0.93526
19030	0.966667	0.951923	0.959596	0.953488	0.956989	0.93526
19040	0.966667	0.947115	0.959596	0.953488	0.955453	0.932927
19050	0.966667	0.947115	0.959596	0.953488	0.955453	0.932927
19060	0.966667	0.947115	0.956229	0.953488	0.953917	0.930636
19070	0.966667	0.947115	0.956229	0.953488	0.953917	0.930636
19080	0.966667	0.947115	0.956229	0.953488	0.953917	0.930636
19090	0.966667	0.947115	0.959596	0.953488	0.955453	0.932927
19100	0.966667	0.947115	0.959596	0.953488	0.955453	0.932927
19110	0.966667	0.947115	0.959596	0.953488	0.955453	0.932927
19120	0.966667	0.947115	0.956229	0.953488	0.953917	0.930636
19130	0.966667	0.947115	0.956229	0.953488	0.953917	0.930636
19140	0.966667	0.947115	0.956229	0.953488	0.953917	0.930636
19150	0.966667	0.947115	0.959596	0.953488	0.955453	0.932927
19160	0.966667	0.947115	0.959596	0.953488	0.955453	0.932927
19170	0.966667	0.947115	0.956229	0.953488	0.953917	0.930636
19180	0.966667	0.947115	0.959596	0.953488	0.955453	0.932927
19190	0.966667	0.951923	0.959596	0.953488	0.956989	0.93526
19200	0.966667	0.951923	0.959596	0.953488	0.956989	0.93526
19210	0.966667	0.951923	0.959596	0.953488	0.956989	0.93526
19220	0.966667	0.951923	0.959596	0.953488	0.956989	0.93526
19230	0.966667	0.951923	0.959596	0.953488	0.956989	0.93526
19240	0.966667	0.951923	0.956229	0.953488	0.955453	0.932976
19250	0.966667	0.951923	0.959596	0.953488	0.956989	0.93526
19260	0.966667	0.951923	0.959596	0.953488	0.956989	0.93526
19270	0.966667	0.951923	0.959596	0.953488	0.956989	0.93526
19280	0.966667	0.951923	0.956229	0.953488	0.955453	0.932976
19290	0.966667	0.951923	0.956229	0.953488	0.955453	0.932976
19300	0.966667	0.951923	0.956229	0.953488	0.955453	0.932976
19310	0.966667	0.947115	0.956229	0.953488	0.953917	0.930636
19320	0.966667	0.951923	0.956229	0.953488	0.955453	0.932976
19330	0.966667	0.951923	0.959596	0.953488	0.956989	0.93526
19340	0.966667	0.951923	0.959596	0.953488	0.956989	0.93526
19350	0.966667	0.951923	0.959596	0.953488	0.956989	0.93526
19360	0.966667	0.951923	0.959596	0.953488	0.956989	0.93526
19370	0.966667	0.951923	0.959596	0.953488	0.956989	0.93526
19380	0.966667	0.951923	0.959596	0.953488	0.956989	0.93526
19390	0.966667	0.951923	0.959596	0.953488	0.956989	0.93526
19400	0.966667	0.951923	0.959596	0.953488	0.956989	0.93526
19410	0.966667	0.951923	0.959596	0.953488	0.956989	0.93526
19420	0.966667	0.951923	0.959596	0.953488	0.956989	0.93526
19430	0.966667	0.951923	0.959596	0.953488	0.956989	0.93526
19440	0.966667	0.951923	0.959596	0.953488	0.956989	0.93526
19450	0.966667	0.951923	0.959596	0.953488	0.956989	0.93526
19460	0.966667	0.951923	0.959596	0.953488	0.956989	0.93526
19470	0.966667	0.951923	0.959596	0.953488	0.956989	0.93526
19480	0.966667	0.951923	0.959596	0.953488	0.956989	0.93526
19490	0.966667	0.951923	0.959596	0.953488	0.956989	0.93526
19500	0.966667	0.951923	0.959596	0.953488	0.956989	0.93526
19510	0.966667	0.951923	0.959596	0.953488	0.956989	0.93526
19520	0.966667	0.951923	0.956229	0.953488	0.955453	0.932976
19530	0.966667	0.951923	0.959596	0.953488	0.956989	0.93526
19540	0.966667	0.951923	0.959596	0.953488	0.956989	0.93526
19550	0.966667	0.951923	0.959596	0.953488	0.956989	0.93526
19560	0.966667	0.951923	0.959596	0.953488	0.956989	0.93526
19570	0.966667	0.951923	0.959596	0.953488	0.956989	0.93526
19580	0.966667	0.951923	0.959596	0.953488	0.956989	0.93526
19590	0.966667	0.951923	0.959596	0.953488	0.956989	0.93526
19600	0.966667	0.951923	0.959596	0.953488	0.956989	0.93526
19610	0.966667	0.951923	0.959596	0.953488	0.956989	0.93526
19620	0.966667	0.951923	0.959596	0.953488	0.956989	0.93526
19630	0.966667	0.951923	0.959596	0.953488	0.956989	0.93526
19640	0.966667	0.951923	0.959596	0.953488	0.956989	0.93526
19650	0.966667	0.951923	0.959596	0.953488	0.956989	0.93526
19660	0.966667	0.951923	0.959596	0.953488	0.956989	0.93526
19670	0.966667	0.951923	0.959596	0.953488	0.956989	0.93526
19680	0.966667	0.956731	0.959596	0.953488	0.958525	0.937599
19690	0.966667	0.956731	0.959596	0.953488	0.958525	0.937599
19700	0.966667	0.956731	0.959596	0.953488	0.958525	0.937599
19710	0.966667	0.956731	0.959596	0.953488	0.958525	0.937599
19720	0.966667	0.951923	0.959596	0.953488	0.956989	0.93526
19730	0.966667	0.956731	0.959596	0.953488	0.958525	0.937599
19740	0.966667	0.956731	0.959596	0.953488	0.958525	0.937599
19750	0.966667	0.951923	0.959596	0.953488	0.956989	0.93526
19760	0.966667	0.956731	0.959596	0.953488	0.958525	0.937599
19770	0.966667	0.956731	0.959596	0.953488	0.958525	0.937599
19780	0.966667	0.956731	0.959596	0.953488	0.958525	0.937599
19790	0.966667	0.956731	0.959596	0.953488	0.958525	0.937599
19800	0.966667	0.956731	0.959596	0.953488	0.958525	0.937599
19810	0.966667	0.956731	0.956229	0.953488	0.956989	0.935322
19820	0.966667	0.956731	0.956229	0.953488	0.956989	0.935322
19830	0.966667	0.956731	0.962963	0.953488	0.960061	0.939885
19840	0.966667	0.956731	0.962963	0.953488	0.960061	0.939885
19850	0.966667	0.956731	0.962963	0.953488	0.960061	0.939885
19860	0.966667	0.956731	0.962963	0.953488	0.960061	0.939885
19870	0.966667	0.956731	0.962963	0.953488	0.960061	0.939885
19880	0.966667	0.956731	0.962963	0.953488	0.960061	0.939885
19890	0.966667	0.956731	0.962963	0.953488	0.960061	0.939885
19900	0.966667	0.956731	0.962963	0.953488	0.960061	0.939885
19910	0.966667	0.956731	0.962963	0.953488	0.960061	0.939885
19920	0.966667	0.956731	0.962963	0.953488	0.960061	0.939885
19930	0.966667	0.956731	0.962963	0.953488	0.960061	0.939885
19940	0.966667	0.956731	0.962963	0.953488	0.960061	0.939885
19950	0.966667	0.956731	0.959596	0.953488	0.958525	0.937599
19960	0.966667	0.956731	0.959596	0.953488	0.958525	0.937599
19970	0.966667	0.956731	0.959596	0.953488	0.958525	0.937599
19980	0.966667	0.956731	0.959596	0.953488	0.958525	0.937599
19990	0.966667	0.956731	0.962963	0.953488	0.960061	0.939885
[truncated: 2,752 more rows]
