# Supplementary material for: Copy Number Variation Pattern for Discriminating MACROD2 States of Colorectal Cancer Subtypes
Source: Front Bioeng Biotechnol. 2019 Dec 19;7:407. doi: 10.3389/fbioe.2019.00407 (PMC6930883; doi:10.3389/fbioe.2019.00407)
Supplement: Table S6 — Performance of 2nd-stage IFS with SVM and RIPPER for CRC stage with BAF. [file Table_6.XLSX]

## Sheet: RIPPER
Number	Stage A	Stage B	Stage C	Stage D	Overall	MCC
1	0.5	0.004808	0.545455	0.069767	0.305684	0.0295677
2	0.35	0.326923	0.289562	0.302326	0.308756	0.102992
3	0.516667	0.216346	0.420875	0.209302	0.336406	0.109912
4	0.433333	0.365385	0.30303	0.267442	0.330261	0.125634
5	0.5	0.365385	0.488215	0.162791	0.407066	0.167141
6	0.516667	0.423077	0.37037	0.27907	0.388633	0.176131
7	0.483333	0.375	0.40404	0.267442	0.384025	0.161118
8	0.516667	0.471154	0.393939	0.313953	0.419355	0.208373
9	0.316667	0.346154	0.424242	0.290698	0.371736	0.115395
10	0.483333	0.375	0.407407	0.406977	0.403994	0.188488
11	0.55	0.317308	0.427609	0.325581	0.390169	0.153252
12	0.516667	0.389423	0.387205	0.325581	0.391705	0.181061
13	0.5	0.399038	0.47138	0.325581	0.431644	0.18654
14	0.516667	0.413462	0.346801	0.372093	0.387097	0.16752
15	0.45	0.384615	0.356902	0.290698	0.365591	0.124712
16	0.5	0.379808	0.447811	0.348837	0.417819	0.189667
17	0.533333	0.3125	0.397306	0.372093	0.379416	0.136813
18	0.55	0.355769	0.424242	0.44186	0.416283	0.188616
19	0.516667	0.370192	0.40404	0.395349	0.402458	0.169952
20	0.4	0.389423	0.447811	0.465116	0.427035	0.181424
21	0.516667	0.413462	0.444444	0.360465	0.430108	0.205997
22	0.616667	0.399038	0.363636	0.406977	0.403994	0.184874
23	0.466667	0.298077	0.444444	0.430233	0.397849	0.156844
24	0.383333	0.379808	0.498316	0.325581	0.427035	0.166396
25	0.55	0.379808	0.441077	0.418605	0.428571	0.200796
26	0.433333	0.365385	0.447811	0.511628	0.428571	0.19552
27	0.516667	0.307692	0.444444	0.325581	0.391705	0.122854
28	0.433333	0.370192	0.424242	0.418605	0.407066	0.160424
29	0.5	0.346154	0.427609	0.372093	0.400922	0.163251
30	0.466667	0.375	0.441077	0.5	0.430108	0.199937
31	0.516667	0.293269	0.478114	0.430233	0.416283	0.176429
32	0.416667	0.379808	0.400673	0.313953	0.384025	0.127661
33	0.45	0.399038	0.424242	0.418605	0.417819	0.170736
34	0.483333	0.3125	0.518519	0.453488	0.44086	0.203346
35	0.516667	0.370192	0.427609	0.337209	0.40553	0.162505
36	0.533333	0.341346	0.40404	0.430233	0.399386	0.183008
37	0.45	0.307692	0.447811	0.360465	0.391705	0.126868
38	0.416667	0.307692	0.393939	0.372093	0.365591	0.117533
39	0.55	0.307692	0.508418	0.372093	0.430108	0.18119
40	0.516667	0.365385	0.373737	0.430233	0.391705	0.152252
41	0.416667	0.394231	0.40404	0.418605	0.403994	0.163679
42	0.466667	0.432692	0.427609	0.360465	0.423963	0.195093
43	0.55	0.350962	0.47138	0.5	0.443932	0.21117
44	0.633333	0.399038	0.424242	0.418605	0.434716	0.215757
45	0.583333	0.394231	0.47138	0.418605	0.450077	0.231719
46	0.5	0.384615	0.441077	0.465116	0.431644	0.19571
47	0.45	0.403846	0.380471	0.418605	0.399386	0.157017
48	0.533333	0.375	0.424242	0.348837	0.408602	0.158182
49	0.483333	0.341346	0.447811	0.406977	0.411674	0.162283
50	0.55	0.466346	0.380471	0.406977	0.427035	0.203784
51	0.516667	0.379808	0.360269	0.430233	0.390169	0.149189
52	0.55	0.384615	0.430976	0.44186	0.428571	0.193378
53	0.483333	0.346154	0.414141	0.418605	0.399386	0.14131
54	0.433333	0.399038	0.444444	0.406977	0.423963	0.180769
55	0.466667	0.394231	0.491582	0.325581	0.436252	0.183796
56	0.416667	0.370192	0.441077	0.430233	0.414747	0.168731
57	0.383333	0.389423	0.434343	0.406977	0.411674	0.154869
58	0.433333	0.326923	0.491582	0.348837	0.414747	0.153058
59	0.483333	0.384615	0.451178	0.383721	0.423963	0.184613
60	0.5	0.403846	0.430976	0.372093	0.420891	0.180885
61	0.516667	0.418269	0.444444	0.406977	0.437788	0.196289
62	0.433333	0.360577	0.400673	0.360465	0.385561	0.129229
63	0.483333	0.442308	0.380471	0.348837	0.40553	0.168268
64	0.5	0.360577	0.410774	0.44186	0.407066	0.167009
65	0.466667	0.336538	0.447811	0.476744	0.417819	0.177139
66	0.533333	0.423077	0.417508	0.383721	0.425499	0.175858
67	0.483333	0.427885	0.424242	0.430233	0.431644	0.184734
68	0.483333	0.326923	0.508418	0.430233	0.437788	0.192191
69	0.466667	0.418269	0.454545	0.348837	0.430108	0.181157
70	0.416667	0.413462	0.468013	0.360465	0.431644	0.179263
71	0.516667	0.432692	0.464646	0.337209	0.442396	0.18951
72	0.416667	0.375	0.545455	0.337209	0.451613	0.196767
73	0.533333	0.375	0.511785	0.406977	0.456221	0.194392
74	0.45	0.384615	0.474747	0.5	0.447005	0.214051
75	0.533333	0.413462	0.43771	0.430233	0.437788	0.202421
76	0.4	0.370192	0.521886	0.395349	0.445469	0.185257
77	0.466667	0.375	0.424242	0.476744	0.419355	0.178224
78	0.483333	0.418269	0.430976	0.383721	0.425499	0.177434
79	0.533333	0.408654	0.410774	0.313953	0.408602	0.170111
80	0.366667	0.326923	0.414141	0.418605	0.382488	0.127441
81	0.45	0.403846	0.407407	0.348837	0.402458	0.149776
82	0.5	0.480769	0.498316	0.418605	0.482335	0.251281
83	0.35	0.423077	0.417508	0.406977	0.411674	0.17745
84	0.5	0.3125	0.414141	0.395349	0.387097	0.125211
85	0.416667	0.423077	0.43771	0.465116	0.434716	0.188448
86	0.366667	0.432692	0.447811	0.337209	0.420891	0.161029
87	0.416667	0.423077	0.447811	0.383721	0.428571	0.173773
88	0.566667	0.365385	0.47138	0.325581	0.427035	0.191097
89	0.433333	0.485577	0.360269	0.406977	0.41321	0.178318
90	0.433333	0.451923	0.400673	0.395349	0.419355	0.179997
91	0.333333	0.360577	0.484848	0.453488	0.427035	0.164716
92	0.4	0.466346	0.457912	0.325581	0.437788	0.183254
93	0.333333	0.418269	0.457912	0.453488	0.43318	0.179207
94	0.516667	0.4375	0.400673	0.325581	0.41321	0.164565
95	0.4	0.346154	0.40404	0.453488	0.391705	0.128129
96	0.466667	0.336538	0.484848	0.372093	0.420891	0.166916
97	0.416667	0.370192	0.390572	0.383721	0.385561	0.12587
98	0.433333	0.432692	0.383838	0.5	0.419355	0.183256
99	0.45	0.413462	0.457912	0.372093	0.431644	0.187673
100	0.5	0.350962	0.447811	0.337209	0.407066	0.151897
101	0.45	0.394231	0.417508	0.383721	0.408602	0.160372
102	0.416667	0.4375	0.397306	0.383721	0.410138	0.153256
103	0.4	0.389423	0.457912	0.337209	0.414747	0.153566
104	0.333333	0.432692	0.451178	0.5	0.44086	0.206897
105	0.466667	0.379808	0.434343	0.395349	0.414747	0.168161
106	0.566667	0.360577	0.501684	0.476744	0.459293	0.230477
107	0.366667	0.360577	0.505051	0.348837	0.425499	0.161859
108	0.4	0.442308	0.420875	0.395349	0.422427	0.172254
109	0.516667	0.447115	0.390572	0.290698	0.407066	0.161217
110	0.5	0.379808	0.407407	0.5	0.419355	0.177565
111	0.366667	0.302885	0.488215	0.465116	0.414747	0.157363
112	0.433333	0.389423	0.40404	0.406977	0.402458	0.146797
113	0.533333	0.423077	0.444444	0.395349	0.439324	0.189902
114	0.5	0.394231	0.427609	0.383721	0.417819	0.172553
115	0.5	0.360577	0.373737	0.5	0.397849	0.165581
116	0.55	0.322115	0.424242	0.488372	0.411674	0.183916
117	0.533333	0.346154	0.454545	0.360465	0.414747	0.164535
118	0.55	0.355769	0.464646	0.523256	0.445469	0.211809
119	0.416667	0.442308	0.417508	0.406977	0.423963	0.179858
120	0.466667	0.418269	0.468013	0.406977	0.443932	0.202868
121	0.566667	0.370192	0.427609	0.383721	0.416283	0.162063
122	0.533333	0.346154	0.387205	0.44186	0.394777	0.149586
123	0.55	0.399038	0.434343	0.523256	0.445469	0.211996
124	0.383333	0.408654	0.380471	0.465116	0.400922	0.159023
125	0.483333	0.403846	0.457912	0.27907	0.419355	0.159032
126	0.466667	0.403846	0.430976	0.406977	0.422427	0.173592
127	0.483333	0.442308	0.390572	0.488372	0.428571	0.193745
128	0.516667	0.370192	0.47138	0.383721	0.431644	0.190106
129	0.466667	0.365385	0.464646	0.430233	0.428571	0.181616
130	0.466667	0.466346	0.454545	0.430233	0.456221	0.22361
131	0.516667	0.456731	0.464646	0.406977	0.459293	0.221269
132	0.466667	0.403846	0.430976	0.453488	0.428571	0.184398
133	0.45	0.399038	0.43771	0.325581	0.411674	0.157629
134	0.516667	0.413462	0.417508	0.27907	0.407066	0.152794
135	0.383333	0.427885	0.397306	0.5	0.419355	0.180575
136	0.466667	0.384615	0.420875	0.476744	0.420891	0.175912
137	0.416667	0.403846	0.424242	0.348837	0.407066	0.154435
138	0.466667	0.346154	0.430976	0.372093	0.399386	0.13718
139	0.433333	0.423077	0.410774	0.27907	0.399386	0.145955
140	0.35	0.389423	0.451178	0.395349	0.414747	0.144349
141	0.416667	0.408654	0.461279	0.476744	0.442396	0.191916
142	0.5	0.399038	0.468013	0.360465	0.434716	0.19067
143	0.45	0.355769	0.461279	0.476744	0.428571	0.18074
144	0.483333	0.394231	0.3367	0.44186	0.382488	0.157528
145	0.65	0.403846	0.474747	0.325581	0.448541	0.227227
146	0.566667	0.408654	0.434343	0.5	0.447005	0.226139
147	0.483333	0.399038	0.43771	0.476744	0.434716	0.198034
148	0.466667	0.389423	0.377104	0.430233	0.396313	0.150062
149	0.483333	0.403846	0.43771	0.44186	0.431644	0.194214
150	0.416667	0.384615	0.420875	0.395349	0.40553	0.156859
151	0.433333	0.375	0.434343	0.313953	0.399386	0.135283
152	0.45	0.408654	0.427609	0.348837	0.41321	0.156412
153	0.516667	0.389423	0.387205	0.360465	0.396313	0.137177
154	0.4	0.355769	0.484848	0.418605	0.427035	0.17326
155	0.483333	0.408654	0.457912	0.360465	0.431644	0.170796
156	0.4	0.423077	0.484848	0.465116	0.454685	0.213088
157	0.566667	0.341346	0.481481	0.406977	0.434716	0.184938
158	0.45	0.451923	0.430976	0.418605	0.437788	0.19988
159	0.483333	0.408654	0.400673	0.372093	0.407066	0.154233
160	0.5	0.350962	0.491582	0.395349	0.434716	0.174528
161	0.433333	0.355769	0.478114	0.44186	0.430108	0.166879
162	0.466667	0.432692	0.420875	0.313953	0.414747	0.184202
163	0.35	0.4375	0.427609	0.383721	0.417819	0.159153
164	0.516667	0.447115	0.393939	0.44186	0.428571	0.197793
165	0.483333	0.394231	0.407407	0.383721	0.407066	0.169755
166	0.466667	0.322115	0.454545	0.418605	0.408602	0.155233
167	0.483333	0.442308	0.441077	0.430233	0.443932	0.200153
168	0.45	0.418269	0.457912	0.406977	0.437788	0.193591
169	0.416667	0.408654	0.417508	0.453488	0.419355	0.168549
170	0.45	0.331731	0.481481	0.406977	0.420891	0.16603
171	0.433333	0.3125	0.414141	0.418605	0.384025	0.126797
172	0.516667	0.399038	0.47138	0.465116	0.451613	0.218097
173	0.483333	0.370192	0.444444	0.430233	0.422427	0.179315
174	0.466667	0.394231	0.390572	0.372093	0.396313	0.144593
175	0.383333	0.355769	0.484848	0.476744	0.43318	0.18273
176	0.483333	0.408654	0.43771	0.325581	0.417819	0.167482
177	0.45	0.447115	0.430976	0.395349	0.43318	0.18755
178	0.466667	0.331731	0.430976	0.395349	0.397849	0.134725
179	0.4	0.403846	0.457912	0.395349	0.427035	0.174087
180	0.566667	0.379808	0.377104	0.453488	0.40553	0.170046
181	0.4	0.375	0.420875	0.395349	0.400922	0.146568
182	0.533333	0.394231	0.531987	0.325581	0.460829	0.216481
183	0.466667	0.403846	0.454545	0.476744	0.442396	0.205111
184	0.4	0.480769	0.498316	0.511628	0.485407	0.254812
185	0.583333	0.379808	0.47138	0.430233	0.447005	0.213576
186	0.45	0.394231	0.397306	0.395349	0.400922	0.143666
187	0.566667	0.408654	0.424242	0.476744	0.439324	0.208406
188	0.433333	0.389423	0.478114	0.44186	0.44086	0.196767
189	0.433333	0.384615	0.383838	0.348837	0.384025	0.127712
190	0.4	0.432692	0.393939	0.465116	0.416283	0.171535
191	0.416667	0.408654	0.393939	0.383721	0.399386	0.1474
192	0.45	0.403846	0.424242	0.44186	0.422427	0.177472
193	0.516667	0.432692	0.434343	0.406977	0.437788	0.193927
194	0.433333	0.4375	0.40404	0.406977	0.417819	0.172752
195	0.416667	0.451923	0.430976	0.488372	0.443932	0.198395
196	0.416667	0.360577	0.454545	0.395349	0.41321	0.152865
197	0.583333	0.360577	0.468013	0.430233	0.439324	0.193672
198	0.433333	0.413462	0.444444	0.372093	0.423963	0.177427
199	0.433333	0.317308	0.451178	0.395349	0.399386	0.133853
200	0.4	0.365385	0.414141	0.395349	0.394777	0.140718
201	0.533333	0.389423	0.444444	0.430233	0.43318	0.191055
202	0.466667	0.355769	0.457912	0.418605	0.420891	0.161453
203	0.533333	0.355769	0.451178	0.360465	0.416283	0.164216
204	0.416667	0.442308	0.400673	0.465116	0.423963	0.18601
205	0.566667	0.399038	0.393939	0.395349	0.411674	0.179539
206	0.4	0.442308	0.447811	0.418605	0.437788	0.200844
207	0.533333	0.4375	0.424242	0.360465	0.430108	0.173482
208	0.366667	0.384615	0.444444	0.372093	0.408602	0.142268
209	0.566667	0.447115	0.451178	0.44186	0.459293	0.220894
210	0.416667	0.317308	0.505051	0.337209	0.414747	0.140799
211	0.516667	0.423077	0.451178	0.395349	0.44086	0.188259
212	0.433333	0.389423	0.474747	0.383721	0.431644	0.176858
213	0.35	0.451923	0.40404	0.383721	0.411674	0.161682
214	0.483333	0.427885	0.40404	0.44186	0.423963	0.185213
215	0.45	0.379808	0.407407	0.453488	0.408602	0.164027
216	0.516667	0.379808	0.488215	0.360465	0.439324	0.190015
217	0.416667	0.375	0.373737	0.383721	0.379416	0.117622
218	0.366667	0.389423	0.441077	0.488372	0.423963	0.167212
219	0.416667	0.403846	0.427609	0.406977	0.416283	0.168616
220	0.483333	0.384615	0.444444	0.55814	0.443932	0.209449
221	0.483333	0.432692	0.451178	0.44186	0.447005	0.215408
222	0.55	0.471154	0.40404	0.395349	0.437788	0.214049
223	0.5	0.495192	0.410774	0.418605	0.447005	0.215669
224	0.533333	0.331731	0.464646	0.465116	0.428571	0.190094
225	0.333333	0.394231	0.498316	0.383721	0.434716	0.172445
226	0.483333	0.379808	0.424242	0.383721	0.410138	0.153102
227	0.4	0.379808	0.464646	0.325581	0.41321	0.150975
228	0.366667	0.418269	0.447811	0.488372	0.436252	0.195019
229	0.35	0.384615	0.414141	0.488372	0.408602	0.153714
230	0.416667	0.389423	0.454545	0.453488	0.430108	0.176895
231	0.516667	0.413462	0.390572	0.348837	0.403994	0.152896
232	0.533333	0.379808	0.43771	0.430233	0.427035	0.188584
233	0.45	0.322115	0.43771	0.430233	0.400922	0.149429
234	0.433333	0.413462	0.43771	0.465116	0.43318	0.189345
235	0.433333	0.389423	0.488215	0.418605	0.442396	0.189216
236	0.383333	0.365385	0.397306	0.395349	0.385561	0.129407
237	0.433333	0.447115	0.441077	0.418605	0.439324	0.204677
238	0.366667	0.394231	0.43771	0.406977	0.41321	0.160684
239	0.45	0.490385	0.441077	0.395349	0.451613	0.203565
240	0.383333	0.365385	0.468013	0.44186	0.423963	0.161351
241	0.383333	0.418269	0.454545	0.430233	0.43318	0.192805
242	0.5	0.384615	0.454545	0.488372	0.44086	0.20317
243	0.4	0.408654	0.43771	0.395349	0.419355	0.179585
244	0.433333	0.432692	0.414141	0.372093	0.416283	0.162628
245	0.516667	0.461538	0.424242	0.453488	0.448541	0.217046
246	0.533333	0.418269	0.447811	0.5	0.453149	0.229197
247	0.333333	0.403846	0.40404	0.465116	0.40553	0.146455
248	0.433333	0.456731	0.498316	0.372093	0.462366	0.220726
249	0.466667	0.370192	0.47138	0.453488	0.436252	0.184027
250	0.433333	0.389423	0.397306	0.360465	0.393241	0.141037
251	0.45	0.350962	0.515152	0.5	0.454685	0.214589
252	0.433333	0.432692	0.474747	0.406977	0.448541	0.18997
253	0.4	0.399038	0.407407	0.383721	0.400922	0.13909
254	0.466667	0.370192	0.521886	0.476744	0.462366	0.21119
255	0.516667	0.403846	0.481481	0.406977	0.450077	0.209533
256	0.416667	0.432692	0.434343	0.406977	0.428571	0.170241
257	0.466667	0.418269	0.37037	0.453488	0.40553	0.165745
258	0.5	0.413462	0.461279	0.418605	0.443932	0.196763
259	0.433333	0.418269	0.461279	0.406977	0.437788	0.188699
260	0.483333	0.399038	0.434343	0.337209	0.414747	0.157082
261	0.466667	0.427885	0.468013	0.395349	0.445469	0.201553
262	0.433333	0.490385	0.417508	0.383721	0.437788	0.188308
263	0.466667	0.4375	0.501684	0.430233	0.46851	0.220759
264	0.533333	0.375	0.434343	0.418605	0.422427	0.172728
265	0.383333	0.427885	0.40404	0.337209	0.400922	0.132592
266	0.483333	0.432692	0.447811	0.406977	0.44086	0.210603
267	0.5	0.403846	0.427609	0.430233	0.427035	0.185153
268	0.433333	0.4375	0.464646	0.337209	0.436252	0.183578
269	0.416667	0.403846	0.494949	0.430233	0.450077	0.196517
270	0.383333	0.399038	0.420875	0.488372	0.419355	0.16871
271	0.366667	0.461538	0.484848	0.406977	0.456221	0.201912
272	0.35	0.461538	0.451178	0.430233	0.442396	0.197568
273	0.45	0.423077	0.427609	0.430233	0.428571	0.175056
274	0.466667	0.423077	0.451178	0.430233	0.44086	0.199675
275	0.383333	0.403846	0.424242	0.418605	0.41321	0.164035
276	0.55	0.418269	0.454545	0.453488	0.451613	0.214616
277	0.4	0.384615	0.478114	0.430233	0.434716	0.175989
278	0.4	0.475962	0.447811	0.430233	0.450077	0.214161
279	0.55	0.447115	0.454545	0.395349	0.453149	0.217105
280	0.466667	0.408654	0.451178	0.418605	0.434716	0.191006
281	0.516667	0.384615	0.454545	0.465116	0.439324	0.202493
282	0.466667	0.442308	0.393939	0.406977	0.417819	0.16828
283	0.45	0.399038	0.457912	0.418605	0.43318	0.180787
284	0.433333	0.442308	0.434343	0.395349	0.431644	0.187812
285	0.416667	0.447115	0.454545	0.430233	0.445469	0.205609
286	0.4	0.4375	0.410774	0.430233	0.420891	0.18349
287	0.483333	0.389423	0.434343	0.383721	0.417819	0.170799
288	0.383333	0.418269	0.457912	0.360465	0.425499	0.176915
289	0.366667	0.418269	0.474747	0.418605	0.439324	0.19435
290	0.45	0.413462	0.481481	0.5	0.459293	0.22582
291	0.483333	0.394231	0.468013	0.430233	0.44086	0.199701
292	0.55	0.375	0.457912	0.476744	0.442396	0.210338
293	0.566667	0.519231	0.400673	0.395349	0.453149	0.223843
294	0.366667	0.399038	0.427609	0.372093	0.40553	0.132919
295	0.416667	0.370192	0.498316	0.337209	0.428571	0.169294
296	0.5	0.413462	0.461279	0.406977	0.442396	0.190936
297	0.45	0.471154	0.407407	0.453488	0.437788	0.200026
298	0.55	0.475962	0.417508	0.453488	0.453149	0.221222
299	0.45	0.408654	0.444444	0.418605	0.430108	0.183495
300	0.433333	0.418269	0.414141	0.418605	0.417819	0.176323
301	0.5	0.427885	0.454545	0.476744	0.453149	0.213008
302	0.5	0.403846	0.43771	0.418605	0.430108	0.186365
303	0.416667	0.375	0.457912	0.418605	0.422427	0.164763
304	0.45	0.360577	0.518519	0.360465	0.44086	0.175142
305	0.45	0.466346	0.383838	0.476744	0.428571	0.196696
306	0.483333	0.403846	0.441077	0.44186	0.43318	0.190933
307	0.45	0.418269	0.508418	0.418605	0.462366	0.215695
308	0.5	0.413462	0.447811	0.406977	0.436252	0.193689
309	0.383333	0.365385	0.43771	0.430233	0.408602	0.155453
310	0.483333	0.403846	0.478114	0.453488	0.451613	0.216116
311	0.466667	0.355769	0.444444	0.395349	0.411674	0.147842
312	0.5	0.365385	0.464646	0.44186	0.43318	0.186446
313	0.4	0.375	0.400673	0.372093	0.388633	0.140861
314	0.5	0.423077	0.474747	0.511628	0.465438	0.241281
315	0.483333	0.413462	0.481481	0.5	0.462366	0.240985
316	0.483333	0.418269	0.447811	0.418605	0.437788	0.193566
317	0.533333	0.389423	0.420875	0.360465	0.41321	0.171144
318	0.416667	0.375	0.478114	0.465116	0.437788	0.185067
319	0.433333	0.442308	0.441077	0.44186	0.44086	0.203177
320	0.45	0.4375	0.454545	0.290698	0.427035	0.163428
321	0.416667	0.375	0.434343	0.348837	0.402458	0.131571
322	0.333333	0.475962	0.451178	0.395349	0.44086	0.183346
323	0.416667	0.375	0.457912	0.406977	0.420891	0.161494
324	0.5	0.403846	0.457912	0.418605	0.439324	0.204216
325	0.583333	0.466346	0.434343	0.395349	0.453149	0.2101
326	0.416667	0.375	0.447811	0.430233	0.419355	0.154751
327	0.433333	0.423077	0.461279	0.430233	0.442396	0.199485
328	0.45	0.384615	0.454545	0.418605	0.427035	0.172454
329	0.516667	0.346154	0.478114	0.488372	0.44086	0.20029
330	0.4	0.418269	0.488215	0.418605	0.448541	0.192264
331	0.483333	0.365385	0.447811	0.430233	0.422427	0.174498
332	0.5	0.317308	0.461279	0.383721	0.408602	0.148632
333	0.516667	0.399038	0.43771	0.44186	0.43318	0.188652
334	0.333333	0.408654	0.451178	0.476744	0.430108	0.167963
335	0.466667	0.461538	0.478114	0.372093	0.457757	0.213536
336	0.4	0.442308	0.542088	0.372093	0.474654	0.232771
337	0.5	0.360577	0.508418	0.430233	0.450077	0.197831
338	0.533333	0.346154	0.420875	0.360465	0.399386	0.148652
339	0.45	0.403846	0.468013	0.453488	0.443932	0.192557
340	0.533333	0.375	0.424242	0.418605	0.417819	0.182888
341	0.483333	0.432692	0.434343	0.453488	0.44086	0.211024
342	0.45	0.447115	0.484848	0.44186	0.463902	0.229903
343	0.483333	0.442308	0.43771	0.488372	0.450077	0.2128
344	0.383333	0.413462	0.420875	0.383721	0.410138	0.161697
345	0.483333	0.427885	0.424242	0.406977	0.428571	0.186517
346	0.55	0.399038	0.40404	0.44186	0.420891	0.181781
347	0.4	0.375	0.447811	0.372093	0.410138	0.160803
348	0.433333	0.456731	0.447811	0.453488	0.450077	0.19997
349	0.416667	0.442308	0.397306	0.418605	0.416283	0.174853
350	0.433333	0.413462	0.430976	0.383721	0.419355	0.16325
351	0.416667	0.427885	0.430976	0.430233	0.428571	0.181069
352	0.483333	0.408654	0.414141	0.465116	0.425499	0.183218
353	0.45	0.423077	0.451178	0.418605	0.437788	0.192496
354	0.5	0.509615	0.441077	0.453488	0.470046	0.246774
355	0.516667	0.418269	0.478114	0.360465	0.447005	0.202702
356	0.466667	0.423077	0.424242	0.430233	0.428571	0.175563
357	0.516667	0.350962	0.383838	0.372093	0.384025	0.133658
358	0.416667	0.403846	0.468013	0.372093	0.430108	0.17271
359	0.383333	0.423077	0.498316	0.44186	0.456221	0.223791
360	0.383333	0.4375	0.491582	0.337209	0.443932	0.19385
361	0.566667	0.413462	0.451178	0.418605	0.445469	0.199226
362	0.466667	0.451923	0.491582	0.406977	0.465438	0.226703
363	0.416667	0.370192	0.474747	0.430233	0.430108	0.171379
364	0.466667	0.384615	0.464646	0.406977	0.431644	0.182106
365	0.533333	0.399038	0.447811	0.418605	0.436252	0.187382
366	0.5	0.451923	0.494949	0.418605	0.471582	0.230847
367	0.483333	0.442308	0.441077	0.27907	0.423963	0.170022
368	0.35	0.355769	0.474747	0.395349	0.414747	0.150778
369	0.5	0.447115	0.454545	0.372093	0.445469	0.195218
370	0.416667	0.403846	0.43771	0.44186	0.425499	0.174759
371	0.45	0.375	0.434343	0.453488	0.419355	0.174822
372	0.533333	0.399038	0.430976	0.302326	0.41321	0.161875
373	0.3	0.413462	0.461279	0.360465	0.417819	0.142233
374	0.45	0.293269	0.505051	0.418605	0.420891	0.157555
375	0.5	0.384615	0.481481	0.360465	0.436252	0.178997
376	0.433333	0.466346	0.400673	0.465116	0.43318	0.191174
377	0.35	0.427885	0.444444	0.418605	0.427035	0.175208
378	0.5	0.408654	0.367003	0.395349	0.396313	0.142094
379	0.45	0.408654	0.430976	0.418605	0.423963	0.174471
380	0.366667	0.403846	0.441077	0.5	0.430108	0.182798
381	0.45	0.447115	0.430976	0.406977	0.434716	0.1963
382	0.483333	0.384615	0.447811	0.44186	0.430108	0.196011
383	0.416667	0.341346	0.521886	0.418605	0.44086	0.189377
384	0.5	0.413462	0.427609	0.337209	0.417819	0.179685
385	0.433333	0.394231	0.515152	0.453488	0.460829	0.219911
386	0.483333	0.413462	0.468013	0.383721	0.44086	0.189868
387	0.45	0.375	0.40404	0.418605	0.400922	0.147468
388	0.416667	0.394231	0.461279	0.44186	0.43318	0.185499
389	0.55	0.394231	0.478114	0.465116	0.456221	0.221634
390	0.566667	0.451923	0.488215	0.44186	0.477727	0.256436
391	0.483333	0.375	0.373737	0.476744	0.397849	0.152811
392	0.516667	0.365385	0.444444	0.348837	0.41321	0.155709
393	0.4	0.461538	0.464646	0.383721	0.447005	0.198589
394	0.416667	0.432692	0.454545	0.418605	0.439324	0.19787
395	0.5	0.379808	0.427609	0.395349	0.414747	0.156239
396	0.416667	0.350962	0.457912	0.360465	0.407066	0.145332
397	0.533333	0.475962	0.43771	0.44186	0.459293	0.220236
398	0.566667	0.399038	0.464646	0.488372	0.456221	0.219383
399	0.45	0.418269	0.505051	0.465116	0.466974	0.234139
400	0.416667	0.365385	0.417508	0.465116	0.407066	0.153021
401	0.4	0.375	0.484848	0.395349	0.430108	0.173881
402	0.483333	0.384615	0.461279	0.406977	0.431644	0.175964
403	0.45	0.370192	0.457912	0.325581	0.411674	0.150354
404	0.483333	0.355769	0.441077	0.44186	0.417819	0.176845
405	0.516667	0.413462	0.47138	0.44186	0.453149	0.214189
406	0.533333	0.451923	0.417508	0.372093	0.43318	0.192141
407	0.5	0.384615	0.43771	0.395349	0.420891	0.166752
408	0.45	0.413462	0.501684	0.430233	0.459293	0.215032
409	0.433333	0.355769	0.43771	0.395349	0.40553	0.145595
410	0.466667	0.360577	0.427609	0.523256	0.422427	0.181977
411	0.416667	0.365385	0.468013	0.418605	0.423963	0.172697
412	0.5	0.399038	0.454545	0.395349	0.43318	0.185341
413	0.483333	0.432692	0.424242	0.395349	0.428571	0.184695
414	0.533333	0.375	0.451178	0.395349	0.427035	0.18584
415	0.5	0.379808	0.43771	0.523256	0.436252	0.195889
416	0.45	0.384615	0.461279	0.406977	0.428571	0.189444
417	0.433333	0.456731	0.430976	0.44186	0.44086	0.210446
418	0.433333	0.413462	0.484848	0.453488	0.453149	0.215682
419	0.466667	0.365385	0.434343	0.44186	0.416283	0.16529
420	0.533333	0.408654	0.444444	0.406977	0.436252	0.191491
421	0.516667	0.490385	0.427609	0.348837	0.445469	0.204932
422	0.4	0.451923	0.397306	0.383721	0.41321	0.171305
423	0.416667	0.432692	0.434343	0.44186	0.43318	0.184402
424	0.5	0.432692	0.451178	0.5	0.456221	0.227427
425	0.366667	0.399038	0.464646	0.488372	0.437788	0.192984
426	0.533333	0.365385	0.457912	0.465116	0.436252	0.183781
427	0.516667	0.341346	0.464646	0.406977	0.422427	0.167713
428	0.416667	0.379808	0.535354	0.44186	0.462366	0.210357
429	0.483333	0.346154	0.430976	0.360465	0.399386	0.144571
430	0.416667	0.365385	0.464646	0.430233	0.423963	0.172868
431	0.466667	0.360577	0.373737	0.418605	0.384025	0.134917
432	0.433333	0.413462	0.420875	0.488372	0.428571	0.187268
433	0.533333	0.384615	0.464646	0.476744	0.447005	0.211075
434	0.366667	0.471154	0.427609	0.360465	0.427035	0.16343
435	0.416667	0.389423	0.474747	0.488372	0.443932	0.208377
436	0.483333	0.346154	0.511785	0.476744	0.451613	0.202645
437	0.416667	0.389423	0.434343	0.44186	0.419355	0.166495
438	0.45	0.418269	0.43771	0.27907	0.411674	0.150032
439	0.483333	0.394231	0.417508	0.511628	0.428571	0.206763
440	0.45	0.322115	0.444444	0.383721	0.397849	0.139245
441	0.433333	0.475962	0.484848	0.476744	0.47619	0.246459
442	0.45	0.355769	0.451178	0.5	0.427035	0.179131
443	0.416667	0.418269	0.478114	0.5	0.456221	0.211833
444	0.5	0.4375	0.400673	0.372093	0.417819	0.163165
445	0.483333	0.451923	0.457912	0.348837	0.443932	0.190956
446	0.466667	0.360577	0.491582	0.313953	0.423963	0.151045
447	0.4	0.442308	0.414141	0.372093	0.416283	0.169782
448	0.383333	0.403846	0.461279	0.418605	0.430108	0.174663
449	0.433333	0.423077	0.441077	0.395349	0.428571	0.183215
450	0.366667	0.427885	0.430976	0.488372	0.431644	0.179409
451	0.533333	0.408654	0.424242	0.406977	0.427035	0.17917
452	0.45	0.423077	0.464646	0.453488	0.448541	0.198036
453	0.466667	0.375	0.488215	0.476744	0.448541	0.200672
454	0.583333	0.442308	0.505051	0.406977	0.479263	0.255656
455	0.416667	0.418269	0.441077	0.418605	0.428571	0.181811
456	0.416667	0.442308	0.461279	0.465116	0.451613	0.21375
457	0.45	0.370192	0.474747	0.465116	0.437788	0.194256
458	0.45	0.350962	0.461279	0.430233	0.420891	0.166025
459	0.433333	0.403846	0.430976	0.418605	0.420891	0.173584
460	0.45	0.384615	0.447811	0.406977	0.422427	0.164547
461	0.5	0.384615	0.420875	0.406977	0.414747	0.178849
462	0.433333	0.403846	0.427609	0.5	0.430108	0.183127
463	0.433333	0.442308	0.410774	0.406977	0.422427	0.173925
464	0.466667	0.408654	0.447811	0.5	0.443932	0.212454
465	0.383333	0.423077	0.498316	0.348837	0.443932	0.183393
466	0.466667	0.399038	0.444444	0.476744	0.436252	0.196388
467	0.416667	0.451923	0.424242	0.383721	0.427035	0.179995
468	0.383333	0.427885	0.441077	0.372093	0.422427	0.171897
469	0.483333	0.379808	0.43771	0.348837	0.411674	0.152337
470	0.533333	0.413462	0.451178	0.418605	0.442396	0.204853
471	0.25	0.451923	0.424242	0.337209	0.40553	0.155756
472	0.483333	0.317308	0.478114	0.44186	0.422427	0.167163
473	0.55	0.336538	0.457912	0.302326	0.407066	0.15101
474	0.616667	0.399038	0.43771	0.418605	0.439324	0.205116
475	0.4	0.341346	0.478114	0.453488	0.423963	0.174994
476	0.583333	0.427885	0.468013	0.430233	0.460829	0.220347
477	0.416667	0.447115	0.441077	0.383721	0.43318	0.188564
478	0.45	0.384615	0.474747	0.360465	0.428571	0.164804
479	0.55	0.432692	0.390572	0.372093	0.416283	0.176133
480	0.433333	0.379808	0.468013	0.325581	0.417819	0.147113
481	0.35	0.403846	0.447811	0.302326	0.40553	0.142272
482	0.516667	0.331731	0.47138	0.406977	0.422427	0.167923
483	0.516667	0.408654	0.531987	0.348837	0.466974	0.22523
484	0.483333	0.365385	0.457912	0.383721	0.420891	0.16673
485	0.416667	0.360577	0.424242	0.406977	0.400922	0.156015
486	0.45	0.4375	0.47138	0.406977	0.450077	0.206297
487	0.433333	0.399038	0.441077	0.511628	0.436252	0.193443
488	0.483333	0.451923	0.454545	0.453488	0.456221	0.222337
489	0.5	0.389423	0.43771	0.406977	0.423963	0.170237
490	0.383333	0.447115	0.414141	0.418605	0.422427	0.17825
491	0.433333	0.389423	0.43771	0.395349	0.416283	0.154424
492	0.483333	0.375	0.505051	0.44186	0.453149	0.205548
493	0.516667	0.365385	0.505051	0.5	0.460829	0.218312
494	0.433333	0.379808	0.444444	0.476744	0.427035	0.181893
495	0.583333	0.346154	0.441077	0.348837	0.411674	0.159784
496	0.416667	0.413462	0.43771	0.395349	0.422427	0.170489
497	0.45	0.418269	0.451178	0.430233	0.437788	0.197764
498	0.466667	0.413462	0.447811	0.465116	0.44086	0.201543
499	0.416667	0.432692	0.494949	0.395349	0.454685	0.197627
500	0.466667	0.432692	0.420875	0.465116	0.434716	0.20215
501	0.483333	0.379808	0.464646	0.418605	0.43318	0.185801
502	0.5	0.408654	0.468013	0.476744	0.453149	0.223307
503	0.583333	0.389423	0.444444	0.476744	0.443932	0.216156
504	0.4	0.418269	0.491582	0.360465	0.442396	0.188895
505	0.45	0.302885	0.478114	0.418605	0.411674	0.147925
506	0.35	0.350962	0.505051	0.44186	0.43318	0.182893
507	0.433333	0.346154	0.424242	0.395349	0.396313	0.13037
508	0.55	0.471154	0.430976	0.418605	0.453149	0.227211
509	0.45	0.442308	0.47138	0.453488	0.457757	0.226221
510	0.5	0.408654	0.454545	0.360465	0.431644	0.193205
511	0.416667	0.403846	0.377104	0.406977	0.393241	0.139975
512	0.566667	0.379808	0.464646	0.453488	0.445469	0.211419
513	0.483333	0.442308	0.414141	0.360465	0.422427	0.166198
514	0.416667	0.399038	0.461279	0.511628	0.443932	0.203452
515	0.433333	0.370192	0.407407	0.395349	0.396313	0.126554
516	0.45	0.399038	0.430976	0.430233	0.422427	0.171776
517	0.366667	0.302885	0.508418	0.337209	0.407066	0.139352
518	0.433333	0.326923	0.430976	0.406977	0.394777	0.132584
519	0.416667	0.389423	0.478114	0.348837	0.427035	0.17704
520	0.5	0.475962	0.484848	0.406977	0.473118	0.228371
521	0.4	0.413462	0.494949	0.430233	0.451613	0.204092
522	0.433333	0.403846	0.491582	0.488372	0.457757	0.209613
523	0.5	0.360577	0.457912	0.430233	0.427035	0.166471
524	0.416667	0.427885	0.451178	0.476744	0.443932	0.195425
525	0.533333	0.379808	0.481481	0.325581	0.43318	0.190771
526	0.416667	0.375	0.501684	0.430233	0.443932	0.192277
527	0.483333	0.384615	0.451178	0.406977	0.427035	0.192167
528	0.5	0.447115	0.447811	0.406977	0.447005	0.213714
529	0.516667	0.418269	0.451178	0.395349	0.439324	0.189745
530	0.483333	0.346154	0.474747	0.348837	0.417819	0.150695
531	0.4	0.365385	0.461279	0.453488	0.423963	0.171588
532	0.533333	0.346154	0.441077	0.488372	0.425499	0.185397
533	0.466667	0.399038	0.461279	0.372093	0.430108	0.172849
534	0.466667	0.423077	0.542088	0.406977	0.479263	0.241752
535	0.433333	0.399038	0.484848	0.453488	0.448541	0.200014
536	0.45	0.365385	0.447811	0.453488	0.422427	0.176094
537	0.483333	0.379808	0.468013	0.418605	0.434716	0.184721
538	0.533333	0.418269	0.430976	0.430233	0.436252	0.195578
539	0.5	0.432692	0.43771	0.337209	0.428571	0.185892
540	0.433333	0.4375	0.501684	0.523256	0.477727	0.249978
541	0.466667	0.451923	0.424242	0.406977	0.434716	0.179801
542	0.433333	0.408654	0.474747	0.406977	0.44086	0.19117
543	0.4	0.408654	0.464646	0.430233	0.436252	0.172903
544	0.533333	0.4375	0.494949	0.453488	0.474654	0.239753
545	0.433333	0.413462	0.390572	0.395349	0.402458	0.161975
546	0.466667	0.408654	0.397306	0.395349	0.407066	0.157515
547	0.45	0.461538	0.461279	0.395349	0.451613	0.208002
548	0.383333	0.341346	0.508418	0.372093	0.425499	0.159468
549	0.533333	0.399038	0.454545	0.5	0.450077	0.226474
550	0.466667	0.365385	0.508418	0.395349	0.443932	0.192616
551	0.533333	0.399038	0.447811	0.348837	0.427035	0.182421
552	0.45	0.336538	0.434343	0.44186	0.40553	0.14148
553	0.516667	0.4375	0.377104	0.465116	0.420891	0.189264
554	0.366667	0.413462	0.461279	0.348837	0.422427	0.158627
555	0.433333	0.408654	0.461279	0.44186	0.439324	0.203645
556	0.416667	0.408654	0.461279	0.395349	0.431644	0.169172
557	0.45	0.418269	0.47138	0.395349	0.442396	0.195557
558	0.533333	0.4375	0.494949	0.313953	0.456221	0.208946
559	0.416667	0.399038	0.447811	0.488372	0.434716	0.197741
560	0.383333	0.432692	0.484848	0.430233	0.451613	0.214595
561	0.566667	0.447115	0.468013	0.453488	0.46851	0.237925
562	0.45	0.466346	0.430976	0.430233	0.443932	0.210433
563	0.5	0.432692	0.414141	0.383721	0.423963	0.180403
564	0.466667	0.379808	0.474747	0.453488	0.44086	0.186545
565	0.6	0.389423	0.441077	0.476744	0.443932	0.218082
566	0.566667	0.442308	0.444444	0.511628	0.463902	0.238895
567	0.516667	0.4375	0.484848	0.395349	0.460829	0.218063
568	0.416667	0.394231	0.542088	0.5	0.477727	0.229126
569	0.516667	0.341346	0.511785	0.418605	0.445469	0.192356
570	0.566667	0.418269	0.478114	0.430233	0.460829	0.229189
571	0.45	0.3125	0.478114	0.406977	0.41321	0.152656
572	0.5	0.456731	0.424242	0.430233	0.442396	0.209016
573	0.45	0.370192	0.474747	0.430233	0.43318	0.18544
574	0.566667	0.423077	0.410774	0.406977	0.428571	0.192009
575	0.416667	0.365385	0.474747	0.395349	0.423963	0.160983
576	0.433333	0.423077	0.417508	0.406977	0.419355	0.168186
577	0.433333	0.418269	0.400673	0.430233	0.41321	0.167608
578	0.433333	0.365385	0.427609	0.360465	0.399386	0.130938
579	0.366667	0.394231	0.52862	0.372093	0.450077	0.185309
580	0.466667	0.370192	0.43771	0.348837	0.407066	0.144411
581	0.433333	0.408654	0.444444	0.372093	0.422427	0.15453
582	0.483333	0.423077	0.40404	0.5	0.430108	0.196155
583	0.5	0.350962	0.52862	0.488372	0.463902	0.225657
584	0.55	0.432692	0.491582	0.453488	0.473118	0.242579
585	0.45	0.346154	0.478114	0.406977	0.423963	0.16549
586	0.45	0.408654	0.478114	0.337209	0.434716	0.183772
587	0.366667	0.331731	0.501684	0.465116	0.430108	0.172589
588	0.383333	0.403846	0.47138	0.383721	0.430108	0.175702
589	0.433333	0.432692	0.461279	0.430233	0.445469	0.198826
590	0.4	0.432692	0.43771	0.406977	0.428571	0.176893
591	0.483333	0.403846	0.498316	0.325581	0.443932	0.186949
592	0.483333	0.355769	0.488215	0.418605	0.436252	0.194842
593	0.366667	0.350962	0.417508	0.360465	0.384025	0.111627
594	0.483333	0.451923	0.424242	0.453488	0.442396	0.218739
595	0.433333	0.394231	0.444444	0.430233	0.425499	0.188483
596	0.433333	0.408654	0.441077	0.476744	0.434716	0.196763
597	0.633333	0.480769	0.481481	0.360465	0.479263	0.254547
598	0.416667	0.461538	0.434343	0.453488	0.443932	0.198585
599	0.45	0.408654	0.441077	0.430233	0.430108	0.182125
600	0.416667	0.418269	0.508418	0.348837	0.450077	0.202581
601	0.466667	0.413462	0.414141	0.488372	0.428571	0.188983
602	0.4	0.375	0.424242	0.430233	0.407066	0.158053
603	0.45	0.456731	0.430976	0.5	0.450077	0.218449
604	0.483333	0.4375	0.474747	0.44186	0.459293	0.22169
605	0.4	0.375	0.484848	0.453488	0.437788	0.184969
606	0.466667	0.322115	0.461279	0.395349	0.408602	0.149396
607	0.466667	0.3125	0.474747	0.337209	0.403994	0.135212
608	0.383333	0.427885	0.478114	0.418605	0.445469	0.191416
609	0.5	0.370192	0.441077	0.337209	0.410138	0.148513
610	0.433333	0.360577	0.47138	0.372093	0.419355	0.156826
611	0.516667	0.442308	0.417508	0.418605	0.434716	0.192169
612	0.55	0.365385	0.441077	0.418605	0.423963	0.185116
613	0.55	0.379808	0.427609	0.476744	0.430108	0.200077
614	0.383333	0.4375	0.491582	0.406977	0.453149	0.211822
615	0.516667	0.365385	0.410774	0.430233	0.408602	0.164482
616	0.45	0.485577	0.407407	0.523256	0.451613	0.221781
617	0.45	0.451923	0.481481	0.430233	0.462366	0.229794
618	0.5	0.394231	0.488215	0.465116	0.456221	0.223248
619	0.45	0.418269	0.457912	0.430233	0.44086	0.195865
620	0.45	0.432692	0.430976	0.360465	0.423963	0.178966
621	0.533333	0.442308	0.444444	0.383721	0.443932	0.209605
622	0.433333	0.456731	0.434343	0.360465	0.431644	0.176491
623	0.55	0.355769	0.47138	0.325581	0.422427	0.169665
624	0.45	0.346154	0.555556	0.418605	0.460829	0.209852
625	0.5	0.413462	0.481481	0.348837	0.443932	0.197801
626	0.45	0.375	0.478114	0.488372	0.443932	0.207666
627	0.4	0.413462	0.407407	0.313953	0.396313	0.135004
628	0.433333	0.384615	0.417508	0.395349	0.40553	0.143708
629	0.516667	0.384615	0.444444	0.383721	0.423963	0.168396
630	0.45	0.509615	0.464646	0.302326	0.456221	0.21007
631	0.483333	0.379808	0.478114	0.348837	0.430108	0.187703
632	0.483333	0.466346	0.417508	0.360465	0.431644	0.185467
633	0.5	0.432692	0.464646	0.476744	0.459293	0.230797
634	0.4	0.408654	0.501684	0.360465	0.443932	0.190364
635	0.4	0.418269	0.484848	0.418605	0.447005	0.194761
636	0.583333	0.350962	0.484848	0.383721	0.437788	0.18947
637	0.35	0.432692	0.501684	0.465116	0.460829	0.209684
638	0.283333	0.375	0.417508	0.430233	0.393241	0.131405
639	0.466667	0.370192	0.488215	0.325581	0.427035	0.167313
640	0.4	0.471154	0.430976	0.44186	0.442396	0.21267
641	0.5	0.360577	0.457912	0.465116	0.431644	0.195258
642	0.433333	0.427885	0.457912	0.383721	0.436252	0.184098
643	0.516667	0.485577	0.430976	0.430233	0.456221	0.223
644	0.45	0.384615	0.478114	0.383721	0.43318	0.169948
645	0.483333	0.432692	0.457912	0.476744	0.454685	0.217418
646	0.4	0.375	0.508418	0.418605	0.443932	0.186184
647	0.416667	0.355769	0.397306	0.406977	0.387097	0.121275
648	0.45	0.427885	0.468013	0.44186	0.450077	0.213572
649	0.533333	0.461538	0.508418	0.383721	0.479263	0.236023
650	0.433333	0.346154	0.498316	0.453488	0.437788	0.178597
651	0.533333	0.451923	0.414141	0.372093	0.431644	0.186114
652	0.433333	0.442308	0.444444	0.372093	0.43318	0.187931
653	0.466667	0.360577	0.447811	0.476744	0.425499	0.175044
654	0.366667	0.4375	0.478114	0.406977	0.445469	0.203298
655	0.45	0.466346	0.43771	0.325581	0.43318	0.175879
656	0.433333	0.399038	0.417508	0.5	0.423963	0.190594
657	0.466667	0.399038	0.43771	0.406977	0.423963	0.171489
658	0.45	0.418269	0.461279	0.453488	0.445469	0.208285
659	0.55	0.375	0.451178	0.44186	0.434716	0.189365
660	0.466667	0.447115	0.424242	0.383721	0.430108	0.173535
661	0.416667	0.451923	0.461279	0.418605	0.448541	0.199026
662	0.433333	0.442308	0.417508	0.476744	0.434716	0.186876
663	0.5	0.326923	0.501684	0.430233	0.436252	0.186289
664	0.45	0.375	0.478114	0.430233	0.436252	0.189302
665	0.516667	0.475962	0.461279	0.488372	0.474654	0.256551
666	0.533333	0.466346	0.491582	0.453488	0.482335	0.254667
667	0.533333	0.403846	0.491582	0.395349	0.454685	0.209607
668	0.45	0.355769	0.47138	0.360465	0.417819	0.149173
669	0.5	0.514423	0.434343	0.418605	0.463902	0.237599
670	0.316667	0.427885	0.427609	0.372093	0.410138	0.154332
671	0.316667	0.447115	0.414141	0.337209	0.40553	0.137581
672	0.55	0.389423	0.420875	0.348837	0.41321	0.158506
673	0.483333	0.447115	0.434343	0.395349	0.437788	0.196882
674	0.483333	0.394231	0.478114	0.337209	0.43318	0.177363
675	0.566667	0.408654	0.501684	0.476744	0.474654	0.240504
676	0.433333	0.466346	0.484848	0.372093	0.459293	0.216831
677	0.466667	0.375	0.498316	0.44186	0.448541	0.198501
678	0.483333	0.360577	0.468013	0.453488	0.43318	0.184814
679	0.433333	0.418269	0.488215	0.5	0.462366	0.222656
680	0.433333	0.403846	0.457912	0.372093	0.427035	0.165172
681	0.55	0.370192	0.468013	0.383721	0.43318	0.179633
682	0.45	0.394231	0.430976	0.406977	0.417819	0.167966
683	0.5	0.403846	0.461279	0.337209	0.430108	0.176247
684	0.433333	0.403846	0.444444	0.383721	0.422427	0.167547
685	0.483333	0.394231	0.461279	0.453488	0.44086	0.199669
686	0.516667	0.389423	0.461279	0.406977	0.436252	0.185345
687	0.416667	0.413462	0.498316	0.372093	0.447005	0.196241
688	0.55	0.418269	0.464646	0.290698	0.434716	0.188483
689	0.516667	0.375	0.397306	0.430233	0.40553	0.14938
690	0.533333	0.4375	0.518519	0.395349	0.477727	0.236545
691	0.383333	0.331731	0.498316	0.325581	0.411674	0.134283
692	0.383333	0.413462	0.441077	0.406977	0.422427	0.162957
693	0.4	0.389423	0.407407	0.453488	0.407066	0.154692
694	0.516667	0.418269	0.410774	0.337209	0.41321	0.160303
695	0.5	0.389423	0.424242	0.430233	0.420891	0.174473
696	0.4	0.432692	0.43771	0.395349	0.427035	0.180822
697	0.45	0.456731	0.427609	0.430233	0.439324	0.191884
698	0.466667	0.375	0.387205	0.5	0.40553	0.155507
699	0.533333	0.408654	0.441077	0.383721	0.431644	0.186645
700	0.4	0.293269	0.451178	0.453488	0.396313	0.131182
701	0.333333	0.399038	0.441077	0.395349	0.411674	0.150145
702	0.333333	0.403846	0.454545	0.430233	0.423963	0.16309
703	0.483333	0.418269	0.474747	0.348837	0.44086	0.188019
704	0.45	0.379808	0.484848	0.406977	0.437788	0.178147
705	0.45	0.475962	0.430976	0.418605	0.445469	0.209593
706	0.45	0.399038	0.521886	0.395349	0.459293	0.211717
707	0.45	0.399038	0.441077	0.476744	0.43318	0.186164
708	0.4	0.355769	0.434343	0.418605	0.403994	0.144442
709	0.4	0.423077	0.498316	0.325581	0.442396	0.182032
710	0.416667	0.379808	0.461279	0.395349	0.422427	0.169239
711	0.466667	0.389423	0.461279	0.395349	0.430108	0.178249
712	0.533333	0.408654	0.457912	0.406977	0.442396	0.195258
713	0.433333	0.408654	0.511785	0.430233	0.460829	0.208342
714	0.416667	0.4375	0.43771	0.406977	0.431644	0.181698
715	0.383333	0.375	0.457912	0.5	0.430108	0.180867
716	0.466667	0.456731	0.444444	0.44186	0.450077	0.218491
717	0.483333	0.413462	0.511785	0.476744	0.473118	0.228138
718	0.45	0.432692	0.468013	0.372093	0.442396	0.20042
719	0.466667	0.447115	0.441077	0.348837	0.43318	0.17822
720	0.5	0.456731	0.494949	0.430233	0.474654	0.239362
721	0.466667	0.384615	0.457912	0.453488	0.434716	0.189238
722	0.333333	0.394231	0.434343	0.418605	0.410138	0.147789
723	0.45	0.394231	0.430976	0.488372	0.428571	0.185154
724	0.383333	0.403846	0.498316	0.418605	0.447005	0.189565
725	0.45	0.427885	0.454545	0.325581	0.428571	0.168557
726	0.5	0.413462	0.461279	0.360465	0.436252	0.186101
727	0.416667	0.394231	0.390572	0.406977	0.396313	0.14827
728	0.483333	0.370192	0.488215	0.476744	0.448541	0.200009
729	0.466667	0.370192	0.451178	0.430233	0.423963	0.176073
730	0.416667	0.427885	0.447811	0.476744	0.442396	0.202586
731	0.516667	0.408654	0.461279	0.44186	0.447005	0.207333
732	0.45	0.490385	0.481481	0.395349	0.470046	0.232817
733	0.516667	0.360577	0.430976	0.476744	0.422427	0.179707
734	0.516667	0.451923	0.420875	0.372093	0.43318	0.188482
735	0.516667	0.432692	0.451178	0.453488	0.451613	0.21105
736	0.45	0.379808	0.484848	0.44186	0.442396	0.207268
737	0.483333	0.418269	0.457912	0.395349	0.439324	0.194233
738	0.533333	0.408654	0.451178	0.430233	0.442396	0.210357
739	0.45	0.447115	0.451178	0.465116	0.451613	0.226007
740	0.45	0.432692	0.430976	0.383721	0.427035	0.177724
741	0.4	0.379808	0.441077	0.406977	0.41321	0.165141
742	0.433333	0.375	0.410774	0.406977	0.400922	0.152245
743	0.45	0.418269	0.474747	0.348837	0.437788	0.188758
744	0.583333	0.442308	0.484848	0.372093	0.465438	0.233993
745	0.433333	0.394231	0.488215	0.418605	0.443932	0.193383
746	0.55	0.427885	0.478114	0.395349	0.457757	0.215625
747	0.483333	0.370192	0.542088	0.372093	0.459293	0.204714
748	0.566667	0.432692	0.505051	0.44186	0.479263	0.255142
749	0.416667	0.399038	0.417508	0.488372	0.420891	0.179159
750	0.416667	0.418269	0.474747	0.372093	0.437788	0.190948
751	0.483333	0.456731	0.451178	0.418605	0.451613	0.224202
752	0.483333	0.403846	0.478114	0.453488	0.451613	0.214549
753	0.433333	0.399038	0.457912	0.360465	0.423963	0.174196
754	0.433333	0.442308	0.43771	0.453488	0.44086	0.203652
755	0.516667	0.461538	0.468013	0.44186	0.466974	0.237308
756	0.5	0.394231	0.447811	0.44186	0.434716	0.196255
757	0.533333	0.456731	0.434343	0.383721	0.443932	0.203305
758	0.483333	0.350962	0.464646	0.348837	0.414747	0.155104
759	0.466667	0.408654	0.424242	0.418605	0.422427	0.175242
760	0.4	0.399038	0.393939	0.523256	0.41321	0.16816
761	0.45	0.403846	0.430976	0.360465	0.414747	0.162932
762	0.466667	0.384615	0.488215	0.372093	0.437788	0.187852
763	0.433333	0.442308	0.47138	0.406977	0.450077	0.203639
764	0.466667	0.413462	0.461279	0.383721	0.436252	0.184641
765	0.5	0.447115	0.441077	0.418605	0.445469	0.206047
766	0.4	0.418269	0.468013	0.372093	0.43318	0.188879
767	0.55	0.394231	0.511785	0.44186	0.46851	0.233853
768	0.466667	0.365385	0.447811	0.488372	0.428571	0.183577
769	0.55	0.370192	0.451178	0.337209	0.419355	0.167991
770	0.533333	0.451923	0.488215	0.418605	0.471582	0.250041
771	0.466667	0.389423	0.457912	0.430233	0.43318	0.181494
772	0.4	0.399038	0.441077	0.383721	0.416283	0.167731
773	0.5	0.384615	0.457912	0.418605	0.43318	0.187613
774	0.583333	0.355769	0.511785	0.44186	0.459293	0.217466
775	0.483333	0.384615	0.464646	0.360465	0.427035	0.169394
776	0.516667	0.360577	0.390572	0.5	0.407066	0.17269
777	0.35	0.442308	0.491582	0.348837	0.443932	0.186069
778	0.383333	0.384615	0.434343	0.418605	0.411674	0.150255
779	0.5	0.485577	0.434343	0.44186	0.457757	0.219964
780	0.6	0.322115	0.410774	0.290698	0.384025	0.113992
781	0.45	0.394231	0.508418	0.372093	0.448541	0.201023
782	0.433333	0.423077	0.457912	0.302326	0.423963	0.166837
783	0.383333	0.336538	0.491582	0.348837	0.41321	0.150631
784	0.383333	0.495192	0.468013	0.290698	0.445469	0.189931
785	0.533333	0.375	0.461279	0.372093	0.428571	0.16513
786	0.466667	0.379808	0.464646	0.337209	0.420891	0.164955
787	0.433333	0.403846	0.434343	0.44186	0.425499	0.17236
788	0.5	0.399038	0.43771	0.383721	0.423963	0.160021
789	0.45	0.427885	0.47138	0.337209	0.437788	0.182089
790	0.4	0.331731	0.444444	0.395349	0.397849	0.132273
791	0.5	0.432692	0.420875	0.418605	0.431644	0.192614
792	0.483333	0.403846	0.491582	0.372093	0.447005	0.189967
793	0.4	0.456731	0.424242	0.360465	0.423963	0.16844
794	0.5	0.418269	0.464646	0.406977	0.445469	0.199321
795	0.433333	0.375	0.481481	0.395349	0.431644	0.174281
796	0.5	0.451923	0.494949	0.5	0.482335	0.255394
797	0.383333	0.370192	0.383838	0.406977	0.382488	0.122017
798	0.366667	0.370192	0.478114	0.465116	0.431644	0.178778
799	0.45	0.370192	0.461279	0.430233	0.427035	0.169625
800	0.466667	0.413462	0.494949	0.348837	0.447005	0.195874
801	0.483333	0.379808	0.447811	0.418605	0.425499	0.169371
802	0.433333	0.355769	0.484848	0.430233	0.431644	0.177533
803	0.433333	0.355769	0.447811	0.430233	0.414747	0.153399
804	0.516667	0.403846	0.464646	0.348837	0.434716	0.192741
805	0.4	0.432692	0.494949	0.453488	0.460829	0.215765
806	0.45	0.355769	0.478114	0.406977	0.427035	0.170671
807	0.5	0.307692	0.461279	0.395349	0.407066	0.15633
808	0.433333	0.447115	0.484848	0.360465	0.451613	0.211324
809	0.466667	0.427885	0.481481	0.418605	0.454685	0.220657
810	0.366667	0.389423	0.508418	0.395349	0.442396	0.189565
811	0.483333	0.418269	0.491582	0.406977	0.456221	0.210897
812	0.4	0.451923	0.494949	0.360465	0.454685	0.210468
813	0.483333	0.408654	0.447811	0.395349	0.431644	0.180394
814	0.516667	0.427885	0.461279	0.44186	0.453149	0.217009
815	0.366667	0.403846	0.43771	0.44186	0.420891	0.164832
816	0.6	0.456731	0.464646	0.418605	0.46851	0.237405
817	0.416667	0.427885	0.444444	0.406977	0.431644	0.175069
818	0.45	0.360577	0.501684	0.348837	0.431644	0.172369
819	0.5	0.399038	0.444444	0.418605	0.431644	0.181444
820	0.35	0.442308	0.454545	0.360465	0.428571	0.176613
821	0.466667	0.384615	0.454545	0.453488	0.43318	0.195532
822	0.383333	0.451923	0.434343	0.465116	0.439324	0.193054
823	0.433333	0.442308	0.457912	0.418605	0.445469	0.206351
824	0.5	0.480769	0.444444	0.418605	0.457757	0.222894
825	0.516667	0.346154	0.430976	0.476744	0.417819	0.172138
826	0.533333	0.394231	0.427609	0.383721	0.420891	0.17117
827	0.483333	0.456731	0.468013	0.348837	0.450077	0.204045
828	0.533333	0.461538	0.414141	0.418605	0.44086	0.207554
829	0.383333	0.403846	0.531987	0.27907	0.443932	0.184537
830	0.45	0.432692	0.457912	0.372093	0.437788	0.185148
831	0.533333	0.375	0.474747	0.511628	0.453149	0.214937
832	0.416667	0.389423	0.444444	0.5	0.431644	0.199324
833	0.35	0.432692	0.491582	0.418605	0.450077	0.193389
834	0.466667	0.375	0.468013	0.476744	0.439324	0.198072
835	0.416667	0.418269	0.47138	0.488372	0.451613	0.21079
836	0.4	0.447115	0.454545	0.337209	0.431644	0.18226
837	0.35	0.3125	0.501684	0.406977	0.414747	0.146943
838	0.55	0.403846	0.430976	0.395349	0.428571	0.182785
839	0.566667	0.379808	0.434343	0.430233	0.428571	0.184507
840	0.383333	0.360577	0.434343	0.430233	0.40553	0.141913
841	0.55	0.341346	0.468013	0.395349	0.425499	0.169607
842	0.45	0.384615	0.52862	0.395349	0.457757	0.214418
843	0.583333	0.408654	0.417508	0.372093	0.423963	0.187783
844	0.383333	0.408654	0.447811	0.44186	0.428571	0.175097
845	0.366667	0.471154	0.451178	0.430233	0.447005	0.194966
846	0.383333	0.403846	0.525253	0.453488	0.463902	0.215865
847	0.366667	0.384615	0.444444	0.44186	0.417819	0.154455
848	0.5	0.432692	0.481481	0.406977	0.457757	0.222074
849	0.466667	0.495192	0.444444	0.372093	0.453149	0.207723
850	0.483333	0.360577	0.430976	0.44186	0.414747	0.17001
851	0.566667	0.394231	0.474747	0.372093	0.443932	0.201933
852	0.4	0.4375	0.464646	0.337209	0.43318	0.176028
853	0.433333	0.384615	0.481481	0.302326	0.422427	0.156686
854	0.416667	0.427885	0.47138	0.453488	0.450077	0.212408
855	0.466667	0.389423	0.474747	0.44186	0.442396	0.194374
856	0.433333	0.360577	0.468013	0.372093	0.417819	0.16616
857	0.516667	0.360577	0.474747	0.430233	0.436252	0.190468
858	0.5	0.447115	0.474747	0.360465	0.453149	0.205587
859	0.466667	0.451923	0.434343	0.348837	0.431644	0.187302
860	0.266667	0.399038	0.434343	0.465116	0.411674	0.153213
861	0.416667	0.447115	0.481481	0.395349	0.453149	0.211835
862	0.483333	0.427885	0.43771	0.418605	0.436252	0.20685
863	0.383333	0.432692	0.468013	0.395349	0.439324	0.19091
864	0.5	0.471154	0.410774	0.406977	0.437788	0.194171
865	0.4	0.394231	0.464646	0.406977	0.428571	0.170817
866	0.516667	0.394231	0.47138	0.430233	0.445469	0.210699
867	0.3	0.403846	0.427609	0.476744	0.414747	0.155192
868	0.416667	0.5	0.454545	0.453488	0.465438	0.232644
869	0.4	0.456731	0.478114	0.395349	0.453149	0.208063
870	0.383333	0.423077	0.434343	0.488372	0.43318	0.19352
871	0.4	0.375	0.525253	0.395349	0.448541	0.1875
872	0.6	0.4375	0.494949	0.44186	0.479263	0.245238
873	0.5	0.432692	0.447811	0.418605	0.443932	0.198867
874	0.4	0.389423	0.444444	0.476744	0.427035	0.174749
875	0.383333	0.394231	0.488215	0.395349	0.436252	0.176762
876	0.466667	0.4375	0.451178	0.313953	0.430108	0.176956
877	0.433333	0.379808	0.434343	0.523256	0.428571	0.189364
878	0.366667	0.413462	0.457912	0.430233	0.431644	0.171281
879	0.433333	0.427885	0.451178	0.453488	0.442396	0.197175
880	0.383333	0.442308	0.447811	0.453488	0.44086	0.197349
881	0.333333	0.399038	0.451178	0.406977	0.417819	0.152646
882	0.433333	0.451923	0.451178	0.395349	0.442396	0.198944
883	0.533333	0.365385	0.484848	0.406977	0.44086	0.202628
884	0.5	0.379808	0.424242	0.383721	0.411674	0.17039
885	0.366667	0.370192	0.511785	0.383721	0.436252	0.17348
886	0.433333	0.480769	0.427609	0.5	0.454685	0.221402
887	0.416667	0.413462	0.484848	0.488372	0.456221	0.215276
888	0.433333	0.365385	0.441077	0.44186	0.416283	0.172227
889	0.466667	0.413462	0.464646	0.44186	0.445469	0.191095
890	0.366667	0.379808	0.43771	0.546512	0.427035	0.181273
891	0.5	0.389423	0.491582	0.372093	0.443932	0.193088
892	0.416667	0.375	0.464646	0.406977	0.423963	0.161286
893	0.5	0.355769	0.511785	0.395349	0.445469	0.196696
894	0.5	0.389423	0.511785	0.395349	0.456221	0.210125
895	0.316667	0.399038	0.420875	0.44186	0.407066	0.139753
896	0.433333	0.413462	0.468013	0.337209	0.430108	0.17689
897	0.45	0.485577	0.488215	0.383721	0.470046	0.241437
898	0.6	0.389423	0.387205	0.372093	0.40553	0.154261
899	0.4	0.389423	0.444444	0.476744	0.427035	0.170994
900	0.266667	0.298077	0.478114	0.383721	0.388633	0.103144
901	0.466667	0.418269	0.511785	0.395349	0.462366	0.208609
902	0.433333	0.336538	0.478114	0.44186	0.423963	0.177121
903	0.416667	0.418269	0.478114	0.430233	0.447005	0.197989
904	0.416667	0.475962	0.434343	0.476744	0.451613	0.209519
905	0.45	0.418269	0.430976	0.418605	0.427035	0.180909
906	0.566667	0.451923	0.420875	0.488372	0.453149	0.228749
907	0.45	0.456731	0.457912	0.337209	0.44086	0.188054
908	0.4	0.408654	0.501684	0.360465	0.443932	0.195523
909	0.516667	0.423077	0.461279	0.372093	0.442396	0.199654
910	0.433333	0.403846	0.494949	0.430233	0.451613	0.200051
911	0.416667	0.341346	0.491582	0.395349	0.423963	0.16718
912	0.45	0.375	0.47138	0.418605	0.431644	0.168314
913	0.433333	0.4375	0.444444	0.372093	0.431644	0.178902
914	0.566667	0.350962	0.47138	0.360465	0.427035	0.179362
915	0.466667	0.365385	0.468013	0.337209	0.417819	0.158421
916	0.483333	0.423077	0.491582	0.418605	0.459293	0.224893
917	0.433333	0.355769	0.447811	0.430233	0.414747	0.158764
918	0.433333	0.418269	0.424242	0.488372	0.431644	0.1957
919	0.433333	0.375	0.474747	0.453488	0.436252	0.191033
920	0.483333	0.418269	0.447811	0.395349	0.434716	0.203912
921	0.5	0.418269	0.451178	0.360465	0.43318	0.178896
922	0.433333	0.370192	0.400673	0.453488	0.400922	0.138929
923	0.4	0.461538	0.535354	0.372093	0.477727	0.232201
924	0.383333	0.461538	0.478114	0.337209	0.445469	0.195036
925	0.416667	0.418269	0.474747	0.406977	0.442396	0.197267
926	0.433333	0.326923	0.505051	0.313953	0.416283	0.143005
927	0.433333	0.413462	0.491582	0.325581	0.439324	0.176434
928	0.433333	0.447115	0.414141	0.418605	0.427035	0.173153
929	0.333333	0.490385	0.488215	0.313953	0.451613	0.194831
930	0.516667	0.423077	0.451178	0.372093	0.437788	0.188837
931	0.533333	0.360577	0.454545	0.406977	0.425499	0.18109
932	0.466667	0.418269	0.444444	0.488372	0.443932	0.20184
933	0.383333	0.375	0.518519	0.383721	0.442396	0.187913
934	0.433333	0.394231	0.461279	0.453488	0.436252	0.183233
935	0.533333	0.350962	0.444444	0.383721	0.414747	0.167758
936	0.5	0.394231	0.441077	0.395349	0.425499	0.172977
937	0.45	0.466346	0.434343	0.523256	0.457757	0.228386
938	0.5	0.423077	0.427609	0.313953	0.417819	0.159336
939	0.35	0.384615	0.434343	0.360465	0.400922	0.133101
940	0.466667	0.375	0.454545	0.430233	0.427035	0.1825
941	0.383333	0.394231	0.481481	0.325581	0.423963	0.154304
942	0.4	0.394231	0.494949	0.313953	0.430108	0.166403
943	0.416667	0.447115	0.383838	0.418605	0.411674	0.167044
944	0.516667	0.394231	0.40404	0.383721	0.408602	0.15944
945	0.483333	0.451923	0.434343	0.395349	0.439324	0.18271
946	0.433333	0.370192	0.52862	0.430233	0.456221	0.207965
947	0.516667	0.302885	0.491582	0.337209	0.41321	0.151703
948	0.5	0.418269	0.494949	0.360465	0.453149	0.217438
949	0.4	0.413462	0.454545	0.453488	0.436252	0.195309
950	0.45	0.375	0.494949	0.383721	0.437788	0.177913
951	0.533333	0.399038	0.430976	0.430233	0.430108	0.188337
952	0.383333	0.403846	0.468013	0.372093	0.427035	0.179012
953	0.483333	0.336538	0.508418	0.372093	0.43318	0.17219
954	0.383333	0.413462	0.454545	0.348837	0.420891	0.153788
955	0.516667	0.408654	0.461279	0.372093	0.437788	0.196332
956	0.366667	0.432692	0.427609	0.395349	0.419355	0.177734
957	0.416667	0.399038	0.481481	0.418605	0.44086	0.184673
958	0.483333	0.394231	0.457912	0.360465	0.427035	0.184792
959	0.55	0.379808	0.430976	0.360465	0.416283	0.170669
960	0.45	0.399038	0.417508	0.406977	0.41321	0.163267
961	0.466667	0.379808	0.484848	0.430233	0.442396	0.193728
962	0.483333	0.394231	0.494949	0.406977	0.450077	0.203097
963	0.433333	0.360577	0.484848	0.465116	0.437788	0.190175
964	0.4	0.379808	0.488215	0.453488	0.44086	0.195687
965	0.533333	0.4375	0.461279	0.44186	0.457757	0.21277
966	0.316667	0.384615	0.474747	0.372093	0.417819	0.154087
967	0.45	0.384615	0.43771	0.406977	0.417819	0.157126
968	0.416667	0.384615	0.478114	0.337209	0.423963	0.15606
969	0.5	0.408654	0.356902	0.406977	0.393241	0.144613
970	0.483333	0.432692	0.420875	0.5	0.44086	0.206024
971	0.45	0.461538	0.441077	0.348837	0.436252	0.193805
972	0.516667	0.427885	0.451178	0.325581	0.43318	0.19346
973	0.35	0.384615	0.478114	0.337209	0.417819	0.152561
974	0.4	0.365385	0.468013	0.476744	0.430108	0.17849
975	0.466667	0.370192	0.47138	0.406977	0.430108	0.177011
976	0.4	0.442308	0.498316	0.418605	0.460829	0.215936
977	0.416667	0.403846	0.420875	0.430233	0.416283	0.159092
978	0.45	0.432692	0.451178	0.337209	0.430108	0.181648
979	0.433333	0.379808	0.464646	0.383721	0.423963	0.171254
980	0.466667	0.370192	0.505051	0.430233	0.448541	0.196152
981	0.433333	0.403846	0.430976	0.465116	0.427035	0.182323
982	0.416667	0.418269	0.397306	0.406977	0.407066	0.158414
983	0.45	0.375	0.447811	0.430233	0.422427	0.168298
984	0.5	0.389423	0.518519	0.395349	0.459293	0.211107
985	0.433333	0.336538	0.491582	0.453488	0.431644	0.182522
986	0.416667	0.442308	0.451178	0.313953	0.427035	0.174132
987	0.466667	0.418269	0.468013	0.44186	0.448541	0.198909
988	0.383333	0.4375	0.444444	0.337209	0.422427	0.167742
989	0.466667	0.355769	0.434343	0.44186	0.41321	0.165282
990	0.5	0.403846	0.424242	0.383721	0.419355	0.17069
991	0.416667	0.442308	0.434343	0.267442	0.41321	0.149759
992	0.466667	0.394231	0.427609	0.325581	0.407066	0.14387
993	0.4	0.418269	0.488215	0.406977	0.447005	0.194257
994	0.416667	0.384615	0.454545	0.383721	0.419355	0.164383
995	0.516667	0.461538	0.430976	0.383721	0.442396	0.199199
996	0.4	0.475962	0.47138	0.360465	0.451613	0.202564
997	0.5	0.427885	0.441077	0.418605	0.439324	0.204496
998	0.433333	0.360577	0.484848	0.360465	0.423963	0.170819
999	0.366667	0.451923	0.498316	0.406977	0.459293	0.216635
1000	0.383333	0.432692	0.468013	0.453488	0.447005	0.200239
1001	0.55	0.384615	0.47138	0.337209	0.43318	0.181665
1002	0.366667	0.365385	0.545455	0.453488	0.459293	0.201201
1003	0.4	0.442308	0.430976	0.337209	0.419355	0.164792
1004	0.4	0.394231	0.515152	0.395349	0.450077	0.196034
1005	0.383333	0.384615	0.484848	0.511628	0.447005	0.19468
1006	0.433333	0.4375	0.501684	0.406977	0.462366	0.228135
1007	0.45	0.442308	0.478114	0.44186	0.459293	0.207942
1008	0.433333	0.3125	0.47138	0.430233	0.411674	0.1505
1009	0.35	0.442308	0.434343	0.430233	0.428571	0.172985
1010	0.583333	0.480769	0.457912	0.372093	0.465438	0.234653
1011	0.366667	0.389423	0.441077	0.418605	0.414747	0.160862
1012	0.516667	0.418269	0.511785	0.372093	0.463902	0.222587
1013	0.416667	0.370192	0.498316	0.372093	0.43318	0.177679
1014	0.433333	0.447115	0.515152	0.372093	0.466974	0.2205
1015	0.35	0.480769	0.451178	0.430233	0.448541	0.199148
1016	0.416667	0.413462	0.441077	0.395349	0.423963	0.166199
1017	0.383333	0.432692	0.424242	0.372093	0.416283	0.16833
1018	0.416667	0.418269	0.464646	0.383721	0.434716	0.175393
1019	0.483333	0.375	0.478114	0.465116	0.443932	0.190032
1020	0.4	0.418269	0.518519	0.406977	0.460829	0.210209
1021	0.433333	0.413462	0.447811	0.383721	0.427035	0.173608
1022	0.35	0.394231	0.464646	0.395349	0.422427	0.159359
1023	0.533333	0.451923	0.461279	0.372093	0.453149	0.210627
1024	0.5	0.442308	0.47138	0.488372	0.466974	0.233457
1025	0.533333	0.403846	0.447811	0.406977	0.436252	0.181429
1026	0.466667	0.418269	0.474747	0.360465	0.44086	0.202103
1027	0.4	0.389423	0.535354	0.325581	0.448541	0.185573
1028	0.433333	0.432692	0.488215	0.348837	0.447005	0.188918
1029	0.433333	0.379808	0.478114	0.395349	0.431644	0.175025
1030	0.4	0.418269	0.424242	0.348837	0.410138	0.140846
1031	0.516667	0.427885	0.424242	0.476744	0.44086	0.209367
1032	0.4	0.451923	0.397306	0.360465	0.410138	0.155737
1033	0.416667	0.360577	0.494949	0.430233	0.436252	0.180363
1034	0.483333	0.423077	0.478114	0.453488	0.457757	0.218713
1035	0.366667	0.447115	0.508418	0.44186	0.466974	0.225469
1036	0.45	0.466346	0.464646	0.325581	0.445469	0.1934
1037	0.45	0.461538	0.417508	0.453488	0.439324	0.210704
1038	0.466667	0.336538	0.457912	0.348837	0.40553	0.130284
1039	0.466667	0.389423	0.447811	0.44186	0.430108	0.182167
1040	0.416667	0.341346	0.511785	0.290698	0.419355	0.15133
1041	0.483333	0.480769	0.464646	0.325581	0.453149	0.209729
1042	0.433333	0.399038	0.454545	0.476744	0.437788	0.188342
1043	0.433333	0.4375	0.47138	0.534884	0.465438	0.227318
1044	0.416667	0.370192	0.43771	0.476744	0.419355	0.158211
1045	0.433333	0.418269	0.494949	0.395349	0.451613	0.204332
1046	0.583333	0.413462	0.447811	0.360465	0.437788	0.197654
1047	0.55	0.355769	0.447811	0.476744	0.431644	0.185881
1048	0.533333	0.403846	0.451178	0.44186	0.442396	0.208566
1049	0.5	0.370192	0.468013	0.465116	0.439324	0.187833
1050	0.433333	0.447115	0.424242	0.360465	0.423963	0.168589
1051	0.5	0.451923	0.498316	0.383721	0.46851	0.227839
1052	0.383333	0.461538	0.407407	0.360465	0.416283	0.170545
1053	0.433333	0.360577	0.457912	0.430233	0.420891	0.160394
1054	0.466667	0.413462	0.461279	0.383721	0.436252	0.174862
1055	0.466667	0.389423	0.420875	0.337209	0.403994	0.145964
1056	0.433333	0.403846	0.420875	0.348837	0.407066	0.152081
1057	0.583333	0.331731	0.521886	0.27907	0.434716	0.177665
1058	0.45	0.408654	0.491582	0.383721	0.447005	0.19266
1059	0.533333	0.394231	0.393939	0.372093	0.403994	0.153654
1060	0.416667	0.461538	0.457912	0.383721	0.445469	0.197316
1061	0.55	0.375	0.444444	0.372093	0.422427	0.18025
1062	0.466667	0.423077	0.464646	0.360465	0.437788	0.175944
1063	0.466667	0.365385	0.434343	0.406977	0.411674	0.150701
1064	0.416667	0.4375	0.420875	0.44186	0.428571	0.182334
1065	0.433333	0.389423	0.464646	0.406977	0.430108	0.180786
1066	0.5	0.408654	0.457912	0.337209	0.430108	0.185785
1067	0.383333	0.413462	0.407407	0.383721	0.403994	0.14431
1068	0.4	0.389423	0.387205	0.5	0.403994	0.167343
1069	0.533333	0.466346	0.407407	0.360465	0.431644	0.187716
1070	0.4	0.418269	0.508418	0.383721	0.453149	0.195114
1071	0.516667	0.375	0.451178	0.360465	0.420891	0.167688
1072	0.433333	0.336538	0.488215	0.395349	0.422427	0.156559
1073	0.4	0.389423	0.383838	0.430233	0.393241	0.133056
1074	0.366667	0.408654	0.434343	0.395349	0.414747	0.153321
1075	0.466667	0.403846	0.47138	0.325581	0.430108	0.171401
1076	0.383333	0.408654	0.430976	0.418605	0.417819	0.161153
1077	0.416667	0.408654	0.434343	0.313953	0.408602	0.144994
1078	0.433333	0.495192	0.474747	0.430233	0.471582	0.230062
1079	0.5	0.432692	0.47138	0.372093	0.448541	0.202544
1080	0.4	0.389423	0.508418	0.337209	0.437788	0.18286
1081	0.4	0.336538	0.457912	0.302326	0.393241	0.121088
1082	0.466667	0.418269	0.478114	0.313953	0.436252	0.170882
1083	0.483333	0.403846	0.494949	0.44186	0.457757	0.224173
1084	0.533333	0.370192	0.47138	0.360465	0.430108	0.180703
1085	0.366667	0.442308	0.461279	0.372093	0.434716	0.173203
1086	0.5	0.326923	0.518519	0.418605	0.442396	0.180173
1087	0.5	0.403846	0.434343	0.476744	0.436252	0.198073
1088	0.45	0.427885	0.420875	0.418605	0.425499	0.17792
1089	0.466667	0.365385	0.501684	0.465116	0.450077	0.206484
1090	0.483333	0.418269	0.43771	0.406977	0.431644	0.190283
1091	0.583333	0.365385	0.464646	0.465116	0.443932	0.209831
1092	0.483333	0.379808	0.481481	0.453488	0.445469	0.208462
1093	0.416667	0.5	0.498316	0.313953	0.466974	0.211332
1094	0.516667	0.346154	0.430976	0.465116	0.416283	0.172879
1095	0.366667	0.451923	0.441077	0.406977	0.43318	0.185498
1096	0.466667	0.375	0.464646	0.430233	0.431644	0.180176
1097	0.483333	0.480769	0.434343	0.372093	0.445469	0.21033
1098	0.516667	0.408654	0.508418	0.406977	0.463902	0.229032
1099	0.416667	0.427885	0.457912	0.395349	0.436252	0.180815
1100	0.433333	0.504808	0.468013	0.337209	0.459293	0.218802
1101	0.4	0.480769	0.434343	0.430233	0.445469	0.198599
1102	0.483333	0.427885	0.474747	0.313953	0.439324	0.182558
1103	0.533333	0.408654	0.407407	0.313953	0.407066	0.15953
1104	0.316667	0.389423	0.380471	0.372093	0.376344	0.102095
1105	0.316667	0.341346	0.542088	0.406977	0.439324	0.17853
1106	0.45	0.384615	0.420875	0.383721	0.407066	0.155303
1107	0.366667	0.365385	0.430976	0.383721	0.397849	0.132546
1108	0.516667	0.408654	0.407407	0.360465	0.411674	0.158671
1109	0.35	0.423077	0.420875	0.418605	0.414747	0.149216
1110	0.35	0.408654	0.52862	0.395349	0.456221	0.197525
1111	0.45	0.365385	0.420875	0.430233	0.407066	0.16094
1112	0.483333	0.423077	0.468013	0.44186	0.451613	0.215187
1113	0.35	0.413462	0.535354	0.395349	0.460829	0.202919
1114	0.433333	0.442308	0.461279	0.430233	0.448541	0.206114
1115	0.4	0.4375	0.451178	0.406977	0.436252	0.179414
1116	0.483333	0.442308	0.494949	0.383721	0.462366	0.212493
1117	0.416667	0.322115	0.521886	0.337209	0.423963	0.157519
1118	0.383333	0.408654	0.454545	0.383721	0.423963	0.162213
1119	0.466667	0.413462	0.505051	0.337209	0.450077	0.20578
1120	0.516667	0.442308	0.461279	0.430233	0.456221	0.219371
1121	0.483333	0.4375	0.468013	0.476744	0.460829	0.222544
1122	0.433333	0.413462	0.464646	0.44186	0.442396	0.195619
1123	0.366667	0.346154	0.474747	0.360465	0.408602	0.135374
1124	0.366667	0.394231	0.481481	0.418605	0.434716	0.171377
1125	0.383333	0.413462	0.468013	0.430233	0.437788	0.181254
1126	0.55	0.456731	0.410774	0.418605	0.439324	0.20001
1127	0.433333	0.379808	0.393939	0.395349	0.393241	0.139689
1128	0.416667	0.375	0.501684	0.465116	0.448541	0.206279
1129	0.4	0.519231	0.447811	0.44186	0.465438	0.229755
1130	0.5	0.413462	0.501684	0.465116	0.46851	0.223398
1131	0.416667	0.379808	0.457912	0.406977	0.422427	0.175833
1132	0.383333	0.379808	0.494949	0.395349	0.434716	0.181426
1133	0.416667	0.418269	0.447811	0.360465	0.423963	0.16219
1134	0.466667	0.451923	0.441077	0.406977	0.442396	0.189108
1135	0.533333	0.447115	0.468013	0.430233	0.462366	0.226271
1136	0.433333	0.379808	0.43771	0.418605	0.416283	0.17402
1137	0.533333	0.456731	0.461279	0.395349	0.457757	0.215439
1138	0.383333	0.365385	0.441077	0.418605	0.408602	0.144789
1139	0.466667	0.403846	0.427609	0.372093	0.416283	0.163169
1140	0.4	0.408654	0.508418	0.488372	0.463902	0.229312
1141	0.5	0.360577	0.464646	0.325581	0.416283	0.164681
1142	0.5	0.389423	0.484848	0.383721	0.442396	0.192153
1143	0.333333	0.442308	0.43771	0.360465	0.419355	0.157409
1144	0.5	0.427885	0.444444	0.383721	0.436252	0.191948
1145	0.45	0.408654	0.434343	0.488372	0.434716	0.192396
1146	0.4	0.451923	0.383838	0.290698	0.394777	0.127594
1147	0.533333	0.408654	0.461279	0.44186	0.448541	0.198622
1148	0.45	0.394231	0.468013	0.325581	0.423963	0.161486
1149	0.5	0.408654	0.47138	0.395349	0.443932	0.19451
1150	0.466667	0.423077	0.478114	0.476744	0.459293	0.229072
1151	0.4	0.4375	0.52862	0.44186	0.47619	0.241533
1152	0.433333	0.403846	0.508418	0.372093	0.450077	0.18767
1153	0.45	0.432692	0.380471	0.372093	0.402458	0.140876
1154	0.366667	0.370192	0.464646	0.453488	0.423963	0.165393
1155	0.45	0.375	0.491582	0.465116	0.447005	0.20703
1156	0.45	0.423077	0.447811	0.476744	0.443932	0.19903
1157	0.383333	0.360577	0.457912	0.453488	0.419355	0.166611
1158	0.483333	0.360577	0.525253	0.430233	0.456221	0.218119
1159	0.433333	0.423077	0.441077	0.418605	0.431644	0.189019
1160	0.5	0.394231	0.491582	0.44186	0.454685	0.20661
1161	0.466667	0.350962	0.451178	0.348837	0.407066	0.147491
1162	0.366667	0.4375	0.447811	0.406977	0.431644	0.183093
1163	0.4	0.346154	0.505051	0.383721	0.428571	0.168682
1164	0.483333	0.471154	0.47138	0.418605	0.465438	0.22143
1165	0.516667	0.423077	0.464646	0.488372	0.459293	0.215832
1166	0.4	0.423077	0.461279	0.476744	0.445469	0.203948
1167	0.466667	0.423077	0.468013	0.337209	0.436252	0.184569
1168	0.483333	0.336538	0.457912	0.453488	0.420891	0.169048
1169	0.433333	0.418269	0.461279	0.348837	0.430108	0.182559
1170	0.45	0.370192	0.417508	0.372093	0.399386	0.136664
1171	0.483333	0.442308	0.434343	0.267442	0.419355	0.151548
1172	0.466667	0.413462	0.478114	0.313953	0.434716	0.169591
1173	0.4	0.365385	0.515152	0.465116	0.450077	0.198229
1174	0.483333	0.379808	0.441077	0.395349	0.419355	0.171922
1175	0.416667	0.442308	0.434343	0.383721	0.428571	0.181254
1176	0.35	0.423077	0.43771	0.44186	0.425499	0.179131
1177	0.466667	0.384615	0.451178	0.430233	0.428571	0.176739
1178	0.55	0.360577	0.430976	0.44186	0.420891	0.168677
1179	0.466667	0.423077	0.525253	0.406977	0.471582	0.23644
1180	0.5	0.370192	0.451178	0.395349	0.422427	0.168064
1181	0.4	0.365385	0.424242	0.430233	0.403994	0.14527
1182	0.45	0.399038	0.451178	0.430233	0.431644	0.190268
1183	0.533333	0.423077	0.474747	0.44186	0.459293	0.225255
1184	0.483333	0.471154	0.400673	0.348837	0.423963	0.183686
1185	0.433333	0.447115	0.387205	0.44186	0.417819	0.177205
1186	0.483333	0.341346	0.484848	0.337209	0.419355	0.165084
1187	0.45	0.384615	0.451178	0.383721	0.420891	0.166848
1188	0.483333	0.375	0.468013	0.395349	0.430108	0.178713
1189	0.383333	0.394231	0.447811	0.453488	0.425499	0.169906
1190	0.45	0.394231	0.451178	0.465116	0.434716	0.195576
1191	0.533333	0.3125	0.481481	0.511628	0.436252	0.181463
1192	0.483333	0.418269	0.424242	0.44186	0.430108	0.190206
1193	0.433333	0.451923	0.427609	0.383721	0.430108	0.181153
1194	0.466667	0.403846	0.434343	0.453488	0.430108	0.18879
1195	0.566667	0.418269	0.474747	0.372093	0.451613	0.209549
1196	0.383333	0.365385	0.508418	0.465116	0.445469	0.197537
1197	0.416667	0.365385	0.430976	0.406977	0.40553	0.145308
1198	0.5	0.384615	0.481481	0.430233	0.445469	0.20125
1199	0.45	0.370192	0.420875	0.430233	0.408602	0.14571
1200	0.383333	0.355769	0.417508	0.476744	0.402458	0.140766
1201	0.35	0.4375	0.454545	0.44186	0.437788	0.176659
1202	0.433333	0.447115	0.481481	0.383721	0.453149	0.202514
1203	0.5	0.384615	0.47138	0.395349	0.436252	0.180266
1204	0.466667	0.423077	0.397306	0.44186	0.417819	0.17139
1205	0.5	0.322115	0.478114	0.406977	0.420891	0.169788
1206	0.383333	0.389423	0.488215	0.27907	0.419355	0.152993
1207	0.466667	0.456731	0.461279	0.27907	0.436252	0.184068
1208	0.433333	0.336538	0.474747	0.453488	0.423963	0.165177
1209	0.416667	0.423077	0.397306	0.337209	0.399386	0.137312
1210	0.483333	0.4375	0.511785	0.418605	0.473118	0.233581
1211	0.45	0.399038	0.447811	0.372093	0.422427	0.177955
1212	0.483333	0.326923	0.515152	0.325581	0.427035	0.168757
1213	0.416667	0.346154	0.447811	0.337209	0.397849	0.126712
1214	0.433333	0.355769	0.461279	0.372093	0.41321	0.16267
1215	0.45	0.4375	0.488215	0.325581	0.447005	0.203525
1216	0.466667	0.365385	0.468013	0.453488	0.43318	0.173547
1217	0.416667	0.418269	0.478114	0.488372	0.454685	0.207106
1218	0.466667	0.461538	0.457912	0.383721	0.450077	0.207494
1219	0.55	0.461538	0.501684	0.44186	0.485407	0.253105
1220	0.433333	0.471154	0.498316	0.325581	0.460829	0.209101
1221	0.433333	0.331731	0.521886	0.453488	0.443932	0.18253
1222	0.516667	0.413462	0.451178	0.348837	0.431644	0.17424
1223	0.45	0.456731	0.505051	0.337209	0.462366	0.216898
1224	0.383333	0.408654	0.430976	0.406977	0.416283	0.160133
1225	0.35	0.408654	0.468013	0.360465	0.423963	0.158062
1226	0.433333	0.341346	0.498316	0.383721	0.427035	0.165445
1227	0.483333	0.427885	0.427609	0.5	0.442396	0.218868
1228	0.35	0.389423	0.468013	0.406977	0.423963	0.157993
1229	0.483333	0.403846	0.464646	0.465116	0.447005	0.206106
1230	0.5	0.447115	0.474747	0.406977	0.459293	0.224261
1231	0.483333	0.413462	0.40404	0.430233	0.417819	0.161474
1232	0.466667	0.475962	0.488215	0.383721	0.46851	0.229423
1233	0.483333	0.322115	0.491582	0.406977	0.425499	0.169446
1234	0.416667	0.427885	0.40404	0.465116	0.420891	0.171189
1235	0.466667	0.442308	0.478114	0.418605	0.457757	0.212695
1236	0.5	0.475962	0.430976	0.465116	0.456221	0.221891
1237	0.45	0.447115	0.454545	0.5	0.457757	0.225953
1238	0.45	0.423077	0.457912	0.383721	0.436252	0.183117
1239	0.366667	0.341346	0.447811	0.406977	0.400922	0.139974
1240	0.383333	0.384615	0.531987	0.418605	0.456221	0.19952
1241	0.383333	0.375	0.40404	0.44186	0.397849	0.145266
1242	0.466667	0.365385	0.494949	0.255814	0.419355	0.145026
1243	0.466667	0.4375	0.424242	0.430233	0.43318	0.195817
1244	0.416667	0.360577	0.447811	0.372093	0.407066	0.153234
1245	0.45	0.370192	0.505051	0.383721	0.44086	0.190654
1246	0.283333	0.427885	0.474747	0.406977	0.43318	0.171188
1247	0.5	0.442308	0.447811	0.290698	0.430108	0.172738
1248	0.533333	0.442308	0.454545	0.406977	0.451613	0.221689
1249	0.416667	0.379808	0.494949	0.406977	0.439324	0.169331
1250	0.4	0.451923	0.454545	0.430233	0.445469	0.19748
1251	0.416667	0.331731	0.505051	0.430233	0.431644	0.176246
1252	0.433333	0.427885	0.383838	0.348837	0.397849	0.138313
1253	0.416667	0.384615	0.43771	0.360465	0.408602	0.153535
1254	0.4	0.432692	0.40404	0.488372	0.423963	0.189551
1255	0.35	0.403846	0.484848	0.418605	0.437788	0.182999
1256	0.566667	0.447115	0.414141	0.383721	0.434716	0.200855
1257	0.466667	0.461538	0.444444	0.476744	0.456221	0.220242
1258	0.35	0.389423	0.414141	0.44186	0.403994	0.147419
1259	0.5	0.360577	0.414141	0.418605	0.40553	0.146235
1260	0.35	0.413462	0.444444	0.453488	0.427035	0.175792
1261	0.4	0.471154	0.478114	0.372093	0.454685	0.214777
1262	0.5	0.4375	0.47138	0.325581	0.443932	0.190376
1263	0.55	0.399038	0.454545	0.453488	0.445469	0.206825
1264	0.433333	0.394231	0.434343	0.44186	0.422427	0.178469
1265	0.516667	0.447115	0.441077	0.325581	0.434716	0.190434
1266	0.433333	0.379808	0.377104	0.476744	0.396313	0.146356
1267	0.383333	0.432692	0.464646	0.360465	0.43318	0.174766
1268	0.433333	0.350962	0.444444	0.372093	0.403994	0.1449
1269	0.466667	0.427885	0.43771	0.337209	0.423963	0.170943
1270	0.45	0.389423	0.461279	0.418605	0.431644	0.183519
1271	0.4	0.403846	0.441077	0.453488	0.427035	0.173025
1272	0.466667	0.408654	0.538721	0.395349	0.471582	0.230999
1273	0.5	0.413462	0.457912	0.406977	0.44086	0.202453
1274	0.45	0.389423	0.505051	0.395349	0.448541	0.201348
1275	0.433333	0.365385	0.521886	0.430233	0.451613	0.195031
1276	0.4	0.432692	0.457912	0.313953	0.425499	0.151342
1277	0.4	0.418269	0.43771	0.534884	0.44086	0.198713
1278	0.383333	0.403846	0.464646	0.395349	0.428571	0.173724
1279	0.45	0.456731	0.427609	0.348837	0.428571	0.175682
1280	0.3	0.408654	0.400673	0.325581	0.384025	0.123674
1281	0.45	0.331731	0.417508	0.360465	0.385561	0.117873
1282	0.383333	0.408654	0.457912	0.465116	0.436252	0.18716
1283	0.366667	0.384615	0.535354	0.44186	0.459293	0.204837
1284	0.3	0.346154	0.454545	0.383721	0.396313	0.108555
1285	0.4	0.413462	0.464646	0.383721	0.431644	0.186813
1286	0.416667	0.394231	0.427609	0.337209	0.403994	0.135749
1287	0.35	0.403846	0.457912	0.465116	0.431644	0.176474
1288	0.433333	0.346154	0.444444	0.453488	0.41321	0.148774
1289	0.366667	0.370192	0.491582	0.44186	0.434716	0.169174
1290	0.45	0.475962	0.400673	0.360465	0.423963	0.173423
1291	0.516667	0.336538	0.43771	0.360465	0.402458	0.162133
1292	0.466667	0.408654	0.430976	0.453488	0.430108	0.180602
1293	0.466667	0.384615	0.43771	0.406977	0.419355	0.166654
1294	0.45	0.423077	0.47138	0.406977	0.445469	0.196032
1295	0.383333	0.350962	0.417508	0.372093	0.387097	0.106764
1296	0.5	0.403846	0.444444	0.418605	0.43318	0.189364
1297	0.266667	0.389423	0.488215	0.383721	0.422427	0.14795
1298	0.4	0.4375	0.511785	0.465116	0.471582	0.223858
1299	0.316667	0.403846	0.481481	0.372093	0.427035	0.165088
1300	0.266667	0.4375	0.407407	0.360465	0.397849	0.117085
1301	0.433333	0.413462	0.400673	0.406977	0.408602	0.153068
1302	0.383333	0.408654	0.451178	0.348837	0.417819	0.152593
1303	0.366667	0.365385	0.481481	0.453488	0.430108	0.173549
1304	0.4	0.331731	0.451178	0.406977	0.402458	0.142157
1305	0.416667	0.461538	0.430976	0.488372	0.447005	0.209337
1306	0.433333	0.413462	0.478114	0.348837	0.436252	0.172491
1307	0.433333	0.4375	0.40404	0.418605	0.419355	0.169097
1308	0.466667	0.384615	0.488215	0.337209	0.43318	0.177488
1309	0.516667	0.447115	0.407407	0.476744	0.439324	0.204094
1310	0.4	0.413462	0.468013	0.418605	0.437788	0.189481
1311	0.533333	0.379808	0.397306	0.395349	0.403994	0.157917
1312	0.5	0.379808	0.494949	0.372093	0.442396	0.192243
1313	0.433333	0.360577	0.424242	0.348837	0.394777	0.132231
1314	0.366667	0.283654	0.52862	0.453488	0.425499	0.150066
1315	0.466667	0.384615	0.434343	0.44186	0.422427	0.170564
1316	0.383333	0.418269	0.478114	0.395349	0.439324	0.183382
1317	0.45	0.365385	0.494949	0.372093	0.43318	0.176913
1318	0.483333	0.370192	0.582492	0.430233	0.485407	0.250996
1319	0.466667	0.317308	0.444444	0.523256	0.416283	0.174366
1320	0.466667	0.384615	0.451178	0.372093	0.420891	0.154448
1321	0.416667	0.408654	0.505051	0.395349	0.451613	0.191771
1322	0.466667	0.355769	0.538721	0.395349	0.454685	0.197328
1323	0.366667	0.4375	0.525253	0.593023	0.491551	0.263061
1324	0.366667	0.350962	0.481481	0.360465	0.41321	0.156156
1325	0.35	0.341346	0.474747	0.395349	0.410138	0.135043
1326	0.433333	0.326923	0.494949	0.383721	0.420891	0.161943
1327	0.433333	0.336538	0.47138	0.430233	0.419355	0.156223
1328	0.466667	0.423077	0.430976	0.476744	0.437788	0.196852
1329	0.433333	0.346154	0.451178	0.465116	0.417819	0.158513
1330	0.483333	0.403846	0.400673	0.488372	0.420891	0.174336
1331	0.5	0.413462	0.43771	0.476744	0.44086	0.208014
1332	0.566667	0.370192	0.454545	0.418605	0.43318	0.187815
1333	0.333333	0.403846	0.508418	0.383721	0.442396	0.17326
1334	0.483333	0.432692	0.377104	0.313953	0.396313	0.141808
1335	0.45	0.360577	0.481481	0.430233	0.43318	0.181168
1336	0.333333	0.394231	0.505051	0.395349	0.439324	0.180534
1337	0.4	0.442308	0.501684	0.476744	0.470046	0.233081
1338	0.4	0.389423	0.407407	0.44186	0.40553	0.152914
1339	0.5	0.355769	0.441077	0.488372	0.425499	0.176973
1340	0.416667	0.403846	0.457912	0.44186	0.434716	0.182019
1341	0.533333	0.423077	0.434343	0.383721	0.43318	0.184544
1342	0.466667	0.461538	0.424242	0.383721	0.434716	0.196838
1343	0.416667	0.408654	0.454545	0.453488	0.436252	0.178207
1344	0.3	0.350962	0.457912	0.325581	0.391705	0.115957
1345	0.433333	0.403846	0.393939	0.5	0.414747	0.172065
1346	0.433333	0.394231	0.441077	0.430233	0.423963	0.178319
1347	0.516667	0.384615	0.484848	0.418605	0.447005	0.196496
1348	0.416667	0.379808	0.515152	0.453488	0.454685	0.204722
1349	0.35	0.360577	0.478114	0.395349	0.417819	0.159416
1350	0.466667	0.427885	0.424242	0.406977	0.427035	0.17492
1351	0.55	0.451923	0.484848	0.395349	0.46851	0.231995
1352	0.433333	0.418269	0.414141	0.5	0.428571	0.193599
1353	0.333333	0.399038	0.430976	0.302326	0.394777	0.115725
1354	0.35	0.389423	0.447811	0.476744	0.423963	0.16386
1355	0.4	0.427885	0.521886	0.430233	0.46851	0.220084
1356	0.466667	0.375	0.481481	0.406977	0.436252	0.185954
1357	0.533333	0.485577	0.481481	0.511628	0.491551	0.270053
1358	0.4	0.461538	0.424242	0.395349	0.430108	0.173685
1359	0.466667	0.408654	0.424242	0.348837	0.41321	0.15091
1360	0.416667	0.408654	0.464646	0.453488	0.44086	0.192849
1361	0.466667	0.423077	0.427609	0.430233	0.430108	0.174644
1362	0.533333	0.394231	0.400673	0.395349	0.410138	0.163215
1363	0.416667	0.427885	0.380471	0.430233	0.40553	0.152021
1364	0.35	0.375	0.491582	0.406977	0.430108	0.178028
1365	0.416667	0.403846	0.47138	0.418605	0.437788	0.179784
1366	0.5	0.365385	0.488215	0.337209	0.430108	0.174829
1367	0.416667	0.451923	0.457912	0.348837	0.437788	0.189134
1368	0.433333	0.427885	0.451178	0.395349	0.434716	0.184905
1369	0.466667	0.389423	0.430976	0.348837	0.410138	0.158275
1370	0.5	0.355769	0.444444	0.44186	0.420891	0.172656
1371	0.416667	0.480769	0.393939	0.453488	0.431644	0.18721
1372	0.483333	0.365385	0.380471	0.406977	0.388633	0.127018
1373	0.433333	0.403846	0.481481	0.383721	0.439324	0.185145
1374	0.45	0.403846	0.457912	0.511628	0.447005	0.220519
1375	0.416667	0.4375	0.407407	0.488372	0.428571	0.180846
1376	0.6	0.346154	0.474747	0.395349	0.434716	0.179691
1377	0.583333	0.350962	0.461279	0.430233	0.43318	0.182291
1378	0.266667	0.456731	0.474747	0.395349	0.439324	0.18101
1379	0.45	0.375	0.430976	0.372093	0.407066	0.152886
1380	0.533333	0.399038	0.407407	0.302326	0.402458	0.159176
1381	0.466667	0.408654	0.457912	0.418605	0.437788	0.181261
1382	0.433333	0.432692	0.481481	0.360465	0.445469	0.197871
1383	0.483333	0.418269	0.478114	0.360465	0.443932	0.191947
1384	0.416667	0.451923	0.441077	0.5	0.450077	0.223099
1385	0.483333	0.3125	0.47138	0.395349	0.411674	0.144632
1386	0.35	0.302885	0.494949	0.44186	0.41321	0.140716
1387	0.5	0.375	0.47138	0.453488	0.44086	0.195141
1388	0.433333	0.5	0.427609	0.476744	0.457757	0.230904
1389	0.516667	0.447115	0.535354	0.383721	0.485407	0.243053
1390	0.366667	0.432692	0.414141	0.337209	0.40553	0.14415
1391	0.45	0.432692	0.47138	0.5	0.460829	0.222967
1392	0.45	0.461538	0.444444	0.325581	0.434716	0.178094
1393	0.383333	0.341346	0.447811	0.360465	0.396313	0.131641
1394	0.466667	0.427885	0.488215	0.406977	0.456221	0.206544
1395	0.533333	0.495192	0.461279	0.372093	0.466974	0.230074
1396	0.416667	0.442308	0.521886	0.348837	0.463902	0.217646
1397	0.516667	0.317308	0.501684	0.465116	0.439324	0.182228
1398	0.466667	0.370192	0.414141	0.302326	0.390169	0.127496
1399	0.466667	0.399038	0.434343	0.465116	0.430108	0.189501
1400	0.483333	0.355769	0.420875	0.395349	0.402458	0.147029
1401	0.416667	0.370192	0.397306	0.418605	0.393241	0.141231
1402	0.316667	0.370192	0.47138	0.372093	0.411674	0.132631
1403	0.383333	0.442308	0.410774	0.348837	0.410138	0.144607
1404	0.433333	0.413462	0.393939	0.511628	0.419355	0.181747
1405	0.333333	0.427885	0.444444	0.383721	0.420891	0.152163
1406	0.383333	0.413462	0.40404	0.430233	0.408602	0.137548
1407	0.6	0.365385	0.525253	0.430233	0.46851	0.232397
1408	0.4	0.427885	0.434343	0.523256	0.44086	0.192822
1409	0.45	0.408654	0.444444	0.430233	0.431644	0.186193
1410	0.366667	0.365385	0.491582	0.325581	0.417819	0.145281
1411	0.533333	0.461538	0.380471	0.418605	0.425499	0.184108
1412	0.5	0.341346	0.478114	0.476744	0.436252	0.180979
1413	0.433333	0.423077	0.397306	0.383721	0.407066	0.141354
1414	0.433333	0.394231	0.441077	0.372093	0.416283	0.151783
1415	0.516667	0.466346	0.377104	0.360465	0.416283	0.17246
1416	0.5	0.408654	0.356902	0.418605	0.394777	0.148157
1417	0.5	0.408654	0.531987	0.383721	0.470046	0.228423
1418	0.533333	0.350962	0.451178	0.430233	0.423963	0.173236
1419	0.383333	0.298077	0.468013	0.418605	0.399386	0.125553
1420	0.35	0.442308	0.444444	0.348837	0.422427	0.167145
1421	0.533333	0.451923	0.410774	0.406977	0.434716	0.205287
1422	0.416667	0.427885	0.397306	0.476744	0.419355	0.180194
1423	0.466667	0.418269	0.501684	0.44186	0.463902	0.22613
1424	0.416667	0.384615	0.427609	0.383721	0.407066	0.142328
1425	0.4	0.389423	0.451178	0.406977	0.420891	0.170447
1426	0.466667	0.399038	0.461279	0.395349	0.43318	0.183471
1427	0.433333	0.413462	0.43771	0.395349	0.423963	0.163675
1428	0.433333	0.408654	0.461279	0.325581	0.423963	0.155974
1429	0.4	0.423077	0.417508	0.383721	0.41321	0.155951
1430	0.416667	0.442308	0.454545	0.418605	0.442396	0.198194
1431	0.45	0.413462	0.434343	0.360465	0.419355	0.15165
1432	0.433333	0.375	0.52862	0.430233	0.457757	0.211772
1433	0.333333	0.403846	0.481481	0.395349	0.431644	0.163386
1434	0.383333	0.427885	0.457912	0.418605	0.436252	0.195817
1435	0.5	0.375	0.478114	0.406977	0.437788	0.192636
1436	0.35	0.394231	0.457912	0.395349	0.419355	0.159822
1437	0.466667	0.394231	0.417508	0.465116	0.420891	0.175684
1438	0.516667	0.365385	0.444444	0.44186	0.425499	0.182202
1439	0.366667	0.365385	0.511785	0.44186	0.442396	0.181293
1440	0.333333	0.408654	0.478114	0.44186	0.437788	0.186729
1441	0.533333	0.413462	0.491582	0.406977	0.459293	0.220385
1442	0.5	0.370192	0.457912	0.465116	0.434716	0.193512
1443	0.483333	0.427885	0.484848	0.465116	0.463902	0.229475
1444	0.516667	0.399038	0.464646	0.325581	0.430108	0.177364
1445	0.483333	0.423077	0.478114	0.406977	0.451613	0.208747
1446	0.516667	0.389423	0.43771	0.418605	0.427035	0.169764
1447	0.383333	0.370192	0.47138	0.465116	0.430108	0.180695
1448	0.4	0.370192	0.498316	0.511628	0.450077	0.197164
1449	0.5	0.413462	0.407407	0.395349	0.416283	0.164553
1450	0.5	0.418269	0.420875	0.406977	0.425499	0.179112
1451	0.516667	0.399038	0.447811	0.5	0.445469	0.204899
1452	0.383333	0.399038	0.454545	0.418605	0.425499	0.167884
1453	0.4	0.418269	0.468013	0.348837	0.430108	0.169994
1454	0.383333	0.403846	0.484848	0.465116	0.447005	0.199866
1455	0.333333	0.461538	0.447811	0.395349	0.434716	0.179244
1456	0.366667	0.389423	0.494949	0.337209	0.428571	0.153857
1457	0.4	0.456731	0.343434	0.325581	0.382488	0.115251
1458	0.433333	0.360577	0.420875	0.430233	0.403994	0.139946
1459	0.333333	0.485577	0.410774	0.348837	0.419355	0.158799
1460	0.416667	0.360577	0.451178	0.383721	0.410138	0.139255
1461	0.366667	0.408654	0.461279	0.430233	0.431644	0.173104
1462	0.5	0.418269	0.427609	0.406977	0.428571	0.173999
1463	0.416667	0.384615	0.494949	0.360465	0.434716	0.177596
1464	0.383333	0.365385	0.447811	0.383721	0.407066	0.154524
1465	0.483333	0.456731	0.434343	0.383721	0.439324	0.195059
1466	0.45	0.423077	0.40404	0.418605	0.416283	0.177323
1467	0.483333	0.399038	0.447811	0.581395	0.453149	0.229751
1468	0.466667	0.389423	0.397306	0.348837	0.394777	0.121323
1469	0.316667	0.375	0.457912	0.395349	0.410138	0.152297
1470	0.416667	0.408654	0.505051	0.44186	0.457757	0.207682
1471	0.416667	0.447115	0.356902	0.453488	0.403994	0.16389
1472	0.366667	0.360577	0.457912	0.406977	0.411674	0.153912
1473	0.416667	0.418269	0.457912	0.476744	0.443932	0.19058
1474	0.5	0.4375	0.43771	0.5	0.451613	0.217507
1475	0.416667	0.360577	0.474747	0.44186	0.428571	0.176789
1476	0.366667	0.427885	0.47138	0.418605	0.44086	0.184401
1477	0.45	0.360577	0.441077	0.337209	0.402458	0.138811
1478	0.483333	0.370192	0.525253	0.360465	0.450077	0.18774
1479	0.466667	0.384615	0.457912	0.418605	0.430108	0.1799
1480	0.4	0.403846	0.420875	0.290698	0.396313	0.11977
1481	0.466667	0.307692	0.521886	0.453488	0.439324	0.190792
1482	0.466667	0.379808	0.447811	0.406977	0.422427	0.165158
1483	0.416667	0.375	0.434343	0.418605	0.411674	0.154612
1484	0.483333	0.370192	0.494949	0.406977	0.442396	0.18446
1485	0.4	0.3125	0.498316	0.406977	0.417819	0.159545
1486	0.45	0.432692	0.461279	0.348837	0.436252	0.178246
1487	0.416667	0.475962	0.481481	0.511628	0.477727	0.23554
1488	0.483333	0.370192	0.474747	0.395349	0.431644	0.185092
1489	0.55	0.399038	0.427609	0.406977	0.427035	0.187442
1490	0.5	0.451923	0.464646	0.430233	0.459293	0.228628
1491	0.583333	0.384615	0.461279	0.360465	0.434716	0.196789
1492	0.4	0.447115	0.420875	0.44186	0.430108	0.180216
1493	0.583333	0.447115	0.474747	0.395349	0.465438	0.224297
1494	0.383333	0.408654	0.427609	0.337209	0.40553	0.138025
1495	0.4	0.485577	0.434343	0.430233	0.447005	0.213063
1496	0.4	0.403846	0.43771	0.453488	0.425499	0.17176
1497	0.4	0.394231	0.447811	0.488372	0.431644	0.185027
1498	0.4	0.394231	0.488215	0.360465	0.43318	0.168116
1499	0.466667	0.403846	0.400673	0.5	0.420891	0.181835
1500	0.466667	0.447115	0.393939	0.418605	0.420891	0.174609
1501	0.466667	0.408654	0.47138	0.44186	0.447005	0.198597
1502	0.466667	0.423077	0.481481	0.44186	0.456221	0.227007
1503	0.45	0.375	0.468013	0.453488	0.434716	0.190044
1504	0.433333	0.322115	0.478114	0.383721	0.411674	0.137258
1505	0.616667	0.341346	0.447811	0.44186	0.428571	0.188608
1506	0.433333	0.389423	0.464646	0.395349	0.428571	0.18238
1507	0.383333	0.375	0.43771	0.476744	0.417819	0.150516
1508	0.45	0.350962	0.468013	0.395349	0.419355	0.149763
1509	0.566667	0.475962	0.505051	0.348837	0.480799	0.245352
1510	0.416667	0.442308	0.454545	0.523256	0.456221	0.224168
1511	0.316667	0.399038	0.461279	0.406977	0.420891	0.154298
1512	0.4	0.432692	0.444444	0.44186	0.436252	0.186147
1513	0.416667	0.384615	0.494949	0.430233	0.443932	0.190962
1514	0.55	0.341346	0.387205	0.465116	0.397849	0.15103
1515	0.316667	0.485577	0.410774	0.534884	0.442396	0.203825
1516	0.383333	0.423077	0.461279	0.44186	0.439324	0.181664
1517	0.416667	0.346154	0.468013	0.476744	0.425499	0.166985
1518	0.583333	0.399038	0.464646	0.406977	0.447005	0.212915
1519	0.4	0.408654	0.464646	0.465116	0.44086	0.190927
1520	0.433333	0.307692	0.434343	0.453488	0.396313	0.133345
1521	0.433333	0.341346	0.494949	0.325581	0.417819	0.151278
1522	0.533333	0.384615	0.387205	0.395349	0.400922	0.152685
1523	0.483333	0.336538	0.457912	0.488372	0.425499	0.170894
1524	0.366667	0.399038	0.43771	0.476744	0.423963	0.165633
1525	0.333333	0.432692	0.451178	0.418605	0.430108	0.185158
1526	0.416667	0.355769	0.481481	0.360465	0.419355	0.162631
1527	0.433333	0.418269	0.468013	0.523256	0.456221	0.22288
1528	0.366667	0.403846	0.444444	0.406977	0.419355	0.158811
1529	0.433333	0.384615	0.468013	0.372093	0.425499	0.161568
1530	0.516667	0.432692	0.427609	0.406977	0.434716	0.19972
1531	0.466667	0.302885	0.461279	0.430233	0.407066	0.143608
1532	0.433333	0.350962	0.43771	0.488372	0.416283	0.169716
1533	0.383333	0.408654	0.451178	0.465116	0.43318	0.190384
1534	0.533333	0.432692	0.481481	0.406977	0.460829	0.219343
1535	0.433333	0.375	0.434343	0.430233	0.414747	0.156472
1536	0.45	0.355769	0.461279	0.488372	0.430108	0.183824
1537	0.433333	0.447115	0.474747	0.383721	0.450077	0.198904
1538	0.4	0.399038	0.501684	0.44186	0.451613	0.192261
1539	0.55	0.408654	0.457912	0.383721	0.44086	0.188922
1540	0.433333	0.4375	0.451178	0.406977	0.439324	0.187994
1541	0.466667	0.379808	0.457912	0.395349	0.425499	0.171687
1542	0.45	0.350962	0.481481	0.383721	0.423963	0.16168
1543	0.583333	0.475962	0.47138	0.337209	0.465438	0.231926
1544	0.5	0.418269	0.508418	0.395349	0.463902	0.231331
1545	0.533333	0.471154	0.407407	0.395349	0.437788	0.200766
1546	0.5	0.399038	0.427609	0.453488	0.428571	0.200104
1547	0.466667	0.423077	0.424242	0.430233	0.428571	0.179154
1548	0.45	0.384615	0.383838	0.44186	0.397849	0.154767
1549	0.416667	0.442308	0.424242	0.430233	0.430108	0.190313
1550	0.533333	0.403846	0.498316	0.453488	0.465438	0.229517
1551	0.483333	0.408654	0.434343	0.372093	0.422427	0.172625
1552	0.466667	0.418269	0.461279	0.418605	0.442396	0.192722
1553	0.416667	0.375	0.424242	0.406977	0.40553	0.142057
1554	0.383333	0.384615	0.501684	0.383721	0.437788	0.173947
1555	0.383333	0.418269	0.414141	0.465116	0.419355	0.159839
1556	0.45	0.442308	0.488215	0.383721	0.456221	0.20461
1557	0.366667	0.456731	0.40404	0.465116	0.425499	0.182766
1558	0.483333	0.389423	0.461279	0.395349	0.431644	0.179251
1559	0.5	0.365385	0.43771	0.44186	0.420891	0.177241
1560	0.433333	0.350962	0.518519	0.395349	0.44086	0.167154
1561	0.416667	0.4375	0.410774	0.302326	0.40553	0.141905
1562	0.483333	0.399038	0.474747	0.348837	0.434716	0.182255
1563	0.45	0.365385	0.464646	0.453488	0.430108	0.189448
1564	0.433333	0.432692	0.377104	0.372093	0.399386	0.146478
1565	0.466667	0.466346	0.430976	0.476744	0.451613	0.214245
1566	0.533333	0.3125	0.511785	0.534884	0.453149	0.211268
1567	0.35	0.490385	0.424242	0.453488	0.442396	0.205281
1568	0.5	0.375	0.417508	0.372093	0.40553	0.147562
1569	0.45	0.389423	0.427609	0.406977	0.414747	0.177055
1570	0.433333	0.461538	0.410774	0.488372	0.439324	0.204303
1571	0.533333	0.384615	0.474747	0.406977	0.442396	0.196441
1572	0.3	0.471154	0.377104	0.476744	0.41321	0.172858
1573	0.35	0.4375	0.43771	0.465116	0.43318	0.173265
1574	0.55	0.394231	0.451178	0.418605	0.437788	0.187197
1575	0.516667	0.413462	0.427609	0.430233	0.431644	0.195592
1576	0.45	0.394231	0.43771	0.453488	0.427035	0.183431
1577	0.416667	0.365385	0.457912	0.406977	0.417819	0.15171
1578	0.516667	0.451923	0.457912	0.465116	0.462366	0.222343
1579	0.366667	0.360577	0.407407	0.372093	0.384025	0.109048
1580	0.55	0.413462	0.491582	0.360465	0.454685	0.204167
1581	0.416667	0.350962	0.481481	0.302326	0.410138	0.13396
1582	0.383333	0.423077	0.441077	0.337209	0.416283	0.149546
1583	0.516667	0.298077	0.494949	0.430233	0.425499	0.171304
1584	0.433333	0.346154	0.535354	0.348837	0.44086	0.170123
1585	0.4	0.389423	0.43771	0.476744	0.423963	0.176553
1586	0.433333	0.447115	0.444444	0.418605	0.44086	0.199378
1587	0.333333	0.427885	0.444444	0.337209	0.414747	0.137116
1588	0.483333	0.442308	0.447811	0.476744	0.453149	0.215857
1589	0.383333	0.384615	0.444444	0.372093	0.410138	0.147769
1590	0.483333	0.413462	0.491582	0.418605	0.456221	0.207128
1591	0.45	0.341346	0.430976	0.372093	0.396313	0.129602
1592	0.466667	0.399038	0.468013	0.453488	0.443932	0.199835
1593	0.466667	0.375	0.424242	0.418605	0.411674	0.165215
1594	0.366667	0.413462	0.505051	0.465116	0.457757	0.209889
1595	0.483333	0.394231	0.478114	0.476744	0.451613	0.21638
1596	0.433333	0.418269	0.468013	0.430233	0.443932	0.20189
1597	0.333333	0.442308	0.400673	0.395349	0.407066	0.144762
1598	0.4	0.394231	0.461279	0.488372	0.437788	0.181875
1599	0.416667	0.432692	0.478114	0.395349	0.447005	0.187775
1600	0.333333	0.427885	0.441077	0.372093	0.417819	0.156314
1601	0.433333	0.4375	0.417508	0.418605	0.425499	0.180718
1602	0.45	0.336538	0.498316	0.406977	0.430108	0.167787
1603	0.45	0.403846	0.447811	0.453488	0.434716	0.196475
1604	0.366667	0.427885	0.494949	0.372093	0.445469	0.183011
1605	0.45	0.485577	0.484848	0.406977	0.471582	0.243651
1606	0.45	0.423077	0.457912	0.406977	0.439324	0.19193
1607	0.383333	0.456731	0.43771	0.418605	0.436252	0.182656
1608	0.466667	0.461538	0.488215	0.418605	0.46851	0.231825
1609	0.466667	0.399038	0.441077	0.418605	0.427035	0.175137
1610	0.4	0.408654	0.414141	0.44186	0.414747	0.164664
1611	0.483333	0.399038	0.481481	0.430233	0.448541	0.204237
1612	0.466667	0.399038	0.441077	0.406977	0.425499	0.181286
1613	0.383333	0.490385	0.40404	0.372093	0.425499	0.173194
1614	0.4	0.360577	0.501684	0.372093	0.430108	0.173966
1615	0.4	0.413462	0.461279	0.418605	0.434716	0.171478
1616	0.483333	0.399038	0.474747	0.372093	0.437788	0.179369
1617	0.533333	0.394231	0.47138	0.360465	0.437788	0.178464
1618	0.533333	0.360577	0.552189	0.406977	0.470046	0.228059
1619	0.516667	0.509615	0.441077	0.348837	0.457757	0.211122
1620	0.533333	0.427885	0.481481	0.406977	0.459293	0.213064
1621	0.516667	0.389423	0.43771	0.302326	0.411674	0.153695
1622	0.433333	0.413462	0.478114	0.348837	0.436252	0.181386
1623	0.5	0.355769	0.457912	0.453488	0.428571	0.182723
1624	0.466667	0.331731	0.508418	0.395349	0.43318	0.178301
1625	0.366667	0.399038	0.491582	0.406977	0.439324	0.186079
1626	0.383333	0.403846	0.43771	0.418605	0.419355	0.159516
1627	0.516667	0.394231	0.430976	0.383721	0.420891	0.1717
1628	0.483333	0.375	0.407407	0.372093	0.399386	0.14314
1629	0.516667	0.4375	0.447811	0.406977	0.445469	0.206552
1630	0.35	0.451923	0.441077	0.372093	0.427035	0.166112
1631	0.45	0.514423	0.410774	0.418605	0.448541	0.208467
1632	0.316667	0.365385	0.451178	0.406977	0.40553	0.126871
1633	0.466667	0.370192	0.447811	0.406977	0.419355	0.157525
1634	0.45	0.427885	0.491582	0.453488	0.462366	0.219722
1635	0.483333	0.418269	0.451178	0.337209	0.428571	0.177172
1636	0.383333	0.413462	0.491582	0.383721	0.442396	0.188301
1637	0.383333	0.408654	0.457912	0.302326	0.414747	0.154561
1638	0.416667	0.451923	0.447811	0.372093	0.436252	0.187742
1639	0.4	0.350962	0.441077	0.44186	0.408602	0.154529
1640	0.433333	0.341346	0.417508	0.453488	0.399386	0.130109
1641	0.566667	0.336538	0.468013	0.418605	0.428571	0.182742
1642	0.45	0.427885	0.474747	0.372093	0.443932	0.199944
1643	0.6	0.451923	0.481481	0.488372	0.483871	0.268085
1644	0.4	0.365385	0.484848	0.372093	0.423963	0.163892
1645	0.466667	0.379808	0.515152	0.395349	0.451613	0.194336
1646	0.35	0.384615	0.400673	0.337209	0.382488	0.110943
1647	0.416667	0.442308	0.417508	0.44186	0.428571	0.179866
1648	0.433333	0.447115	0.457912	0.360465	0.439324	0.193897
1649	0.45	0.389423	0.47138	0.372093	0.430108	0.164866
1650	0.416667	0.466346	0.464646	0.348837	0.445469	0.191183
1651	0.466667	0.427885	0.43771	0.465116	0.44086	0.194482
1652	0.433333	0.447115	0.454545	0.5	0.456221	0.216091
1653	0.433333	0.384615	0.508418	0.395349	0.447005	0.18943
1654	0.566667	0.375	0.531987	0.313953	0.456221	0.204925
1655	0.466667	0.475962	0.501684	0.395349	0.47619	0.240409
1656	0.5	0.389423	0.444444	0.325581	0.416283	0.152194
1657	0.416667	0.427885	0.43771	0.395349	0.427035	0.176867
1658	0.5	0.423077	0.444444	0.430233	0.44086	0.204444
1659	0.45	0.389423	0.454545	0.406977	0.427035	0.166246
1660	0.433333	0.408654	0.488215	0.523256	0.462366	0.225624
1661	0.366667	0.302885	0.542088	0.383721	0.428571	0.15509
1662	0.383333	0.4375	0.400673	0.453488	0.417819	0.172419
1663	0.533333	0.336538	0.555556	0.418605	0.465438	0.216555
1664	0.3	0.355769	0.505051	0.395349	0.423963	0.155898
1665	0.466667	0.399038	0.498316	0.406977	0.451613	0.211014
1666	0.483333	0.466346	0.373737	0.453488	0.423963	0.187932
1667	0.416667	0.365385	0.414141	0.453488	0.403994	0.146755
1668	0.416667	0.399038	0.47138	0.44186	0.439324	0.193094
1669	0.55	0.408654	0.478114	0.465116	0.460829	0.227161
1670	0.433333	0.341346	0.525253	0.44186	0.447005	0.187291
1671	0.416667	0.322115	0.454545	0.383721	0.399386	0.134013
1672	0.5	0.495192	0.400673	0.406977	0.44086	0.191261
1673	0.466667	0.4375	0.414141	0.372093	0.420891	0.164479
1674	0.516667	0.384615	0.427609	0.488372	0.430108	0.19276
1675	0.466667	0.389423	0.447811	0.453488	0.431644	0.186281
1676	0.433333	0.375	0.498316	0.511628	0.454685	0.207579
1677	0.333333	0.447115	0.434343	0.488372	0.436252	0.183312
1678	0.383333	0.331731	0.494949	0.488372	0.431644	0.178107
1679	0.45	0.4375	0.478114	0.44186	0.457757	0.218864
1680	0.4	0.350962	0.390572	0.44186	0.385561	0.128518
1681	0.416667	0.375	0.461279	0.430233	0.425499	0.159366
1682	0.366667	0.423077	0.457912	0.476744	0.44086	0.199374
1683	0.483333	0.403846	0.454545	0.383721	0.431644	0.181006
1684	0.55	0.442308	0.424242	0.476744	0.448541	0.20672
1685	0.433333	0.490385	0.40404	0.453488	0.44086	0.207443
1686	0.366667	0.418269	0.457912	0.383721	0.427035	0.173432
1687	0.416667	0.384615	0.457912	0.418605	0.425499	0.15354
1688	0.433333	0.451923	0.424242	0.430233	0.434716	0.21058
1689	0.466667	0.423077	0.400673	0.476744	0.423963	0.17601
1690	0.4	0.4375	0.444444	0.395349	0.431644	0.18257
1691	0.45	0.403846	0.474747	0.430233	0.443932	0.195252
1692	0.333333	0.471154	0.380471	0.372093	0.403994	0.146434
1693	0.4	0.389423	0.441077	0.465116	0.423963	0.175278
1694	0.466667	0.365385	0.461279	0.523256	0.439324	0.194842
1695	0.383333	0.355769	0.457912	0.360465	0.40553	0.148175
1696	0.55	0.384615	0.447811	0.383721	0.428571	0.18458
1697	0.383333	0.432692	0.511785	0.453488	0.466974	0.221432
1698	0.4	0.418269	0.407407	0.406977	0.410138	0.151524
1699	0.466667	0.442308	0.430976	0.348837	0.427035	0.171407
1700	0.416667	0.384615	0.464646	0.418605	0.428571	0.176184
1701	0.433333	0.394231	0.441077	0.511628	0.434716	0.201075
1702	0.416667	0.379808	0.511785	0.453488	0.453149	0.197584
1703	0.4	0.475962	0.441077	0.372093	0.439324	0.193212
1704	0.35	0.365385	0.414141	0.430233	0.394777	0.129882
1705	0.383333	0.408654	0.461279	0.488372	0.44086	0.198329
1706	0.45	0.384615	0.430976	0.430233	0.417819	0.152605
1707	0.55	0.442308	0.441077	0.395349	0.445469	0.206406
1708	0.4	0.384615	0.457912	0.453488	0.428571	0.174681
1709	0.483333	0.370192	0.461279	0.453488	0.43318	0.188564
1710	0.45	0.384615	0.40404	0.383721	0.399386	0.145873
1711	0.45	0.442308	0.377104	0.476744	0.417819	0.178117
1712	0.383333	0.379808	0.47138	0.430233	0.428571	0.170967
1713	0.533333	0.471154	0.410774	0.348837	0.43318	0.189183
1714	0.366667	0.427885	0.494949	0.337209	0.44086	0.181477
1715	0.466667	0.370192	0.484848	0.395349	0.434716	0.184089
1716	0.4	0.360577	0.47138	0.44186	0.425499	0.163645
1717	0.4	0.365385	0.430976	0.418605	0.40553	0.150802
1718	0.483333	0.350962	0.454545	0.465116	0.425499	0.18003
1719	0.433333	0.399038	0.498316	0.337209	0.439324	0.18255
1720	0.383333	0.442308	0.461279	0.418605	0.442396	0.18866
1721	0.333333	0.336538	0.511785	0.395349	0.423963	0.160725
1722	0.4	0.461538	0.491582	0.406977	0.462366	0.223096
1723	0.433333	0.4375	0.451178	0.418605	0.44086	0.200233
1724	0.35	0.389423	0.498316	0.453488	0.443932	0.184896
1725	0.4	0.350962	0.484848	0.465116	0.431644	0.187491
1726	0.383333	0.355769	0.427609	0.546512	0.416283	0.161071
1727	0.416667	0.389423	0.417508	0.453488	0.41321	0.168652
1728	0.616667	0.399038	0.40404	0.430233	0.425499	0.183124
1729	0.416667	0.408654	0.508418	0.430233	0.457757	0.21629
1730	0.433333	0.389423	0.441077	0.348837	0.411674	0.157244
1731	0.416667	0.336538	0.478114	0.453488	0.423963	0.171231
1732	0.55	0.394231	0.474747	0.430233	0.450077	0.206516
1733	0.466667	0.418269	0.444444	0.511628	0.447005	0.213809
1734	0.466667	0.408654	0.525253	0.290698	0.451613	0.196954
1735	0.533333	0.399038	0.410774	0.430233	0.420891	0.173442
1736	0.466667	0.485577	0.377104	0.406977	0.423963	0.190947
1737	0.533333	0.456731	0.40404	0.406977	0.43318	0.193945
1738	0.483333	0.427885	0.393939	0.44186	0.419355	0.170542
1739	0.45	0.475962	0.383838	0.372093	0.417819	0.168771
1740	0.433333	0.399038	0.468013	0.430233	0.437788	0.187326
1741	0.4	0.384615	0.43771	0.488372	0.423963	0.183407
1742	0.55	0.355769	0.454545	0.453488	0.431644	0.178078
1743	0.383333	0.418269	0.420875	0.360465	0.408602	0.149058
1744	0.4	0.403846	0.494949	0.395349	0.443932	0.182783
1745	0.45	0.490385	0.430976	0.325581	0.437788	0.187769
1746	0.566667	0.4375	0.400673	0.430233	0.431644	0.194247
1747	0.433333	0.326923	0.447811	0.465116	0.410138	0.142548
1748	0.483333	0.485577	0.468013	0.430233	0.470046	0.235614
1749	0.483333	0.432692	0.481481	0.395349	0.454685	0.207844
1750	0.483333	0.447115	0.424242	0.430233	0.437788	0.200597
1751	0.45	0.317308	0.377104	0.453488	0.374808	0.12549
1752	0.483333	0.341346	0.525253	0.383721	0.443932	0.180712
1753	0.483333	0.447115	0.37037	0.44186	0.414747	0.175319
1754	0.3	0.5	0.451178	0.372093	0.442396	0.187655
1755	0.483333	0.427885	0.400673	0.488372	0.428571	0.186686
1756	0.5	0.341346	0.464646	0.372093	0.416283	0.154745
1757	0.5	0.355769	0.454545	0.360465	0.414747	0.148384
1758	0.35	0.355769	0.414141	0.430233	0.391705	0.122777
1759	0.4	0.365385	0.464646	0.465116	0.427035	0.173286
1760	0.45	0.389423	0.47138	0.406977	0.434716	0.18703
1761	0.416667	0.447115	0.340067	0.383721	0.387097	0.140452
1762	0.416667	0.375	0.481481	0.511628	0.445469	0.201297
1763	0.483333	0.355769	0.481481	0.44186	0.436252	0.174076
1764	0.416667	0.379808	0.511785	0.453488	0.453149	0.199911
1765	0.5	0.423077	0.383838	0.418605	0.411674	0.169223
1766	0.383333	0.375	0.464646	0.430233	0.423963	0.164754
1767	0.383333	0.375	0.457912	0.418605	0.419355	0.159054
1768	0.383333	0.432692	0.494949	0.44186	0.457757	0.211286
1769	0.55	0.360577	0.444444	0.348837	0.414747	0.161196
1770	0.466667	0.365385	0.468013	0.325581	0.416283	0.148882
1771	0.483333	0.355769	0.400673	0.395349	0.393241	0.126666
1772	0.416667	0.408654	0.52862	0.383721	0.460829	0.209922
1773	0.333333	0.432692	0.501684	0.406977	0.451613	0.193601
1774	0.366667	0.423077	0.424242	0.5	0.428571	0.1877
1775	0.45	0.384615	0.461279	0.488372	0.439324	0.204815
1776	0.533333	0.326923	0.505051	0.383721	0.434716	0.186034
1777	0.466667	0.331731	0.414141	0.5	0.403994	0.143215
1778	0.5	0.283654	0.454545	0.453488	0.403994	0.145842
1779	0.416667	0.360577	0.454545	0.418605	0.416283	0.157278
1780	0.4	0.403846	0.43771	0.465116	0.427035	0.184482
1781	0.433333	0.403846	0.40404	0.418605	0.408602	0.155643
1782	0.383333	0.403846	0.478114	0.511628	0.450077	0.20589
1783	0.45	0.346154	0.424242	0.465116	0.407066	0.157874
1784	0.433333	0.475962	0.478114	0.302326	0.450077	0.208648
1785	0.416667	0.408654	0.457912	0.395349	0.430108	0.172589
1786	0.333333	0.365385	0.441077	0.395349	0.400922	0.126895
1787	0.466667	0.413462	0.484848	0.406977	0.450077	0.208763
1788	0.366667	0.461538	0.454545	0.395349	0.44086	0.187392
1789	0.433333	0.346154	0.478114	0.372093	0.417819	0.165496
1790	0.483333	0.427885	0.505051	0.406977	0.465438	0.223429
1791	0.4	0.461538	0.424242	0.488372	0.442396	0.208371
1792	0.45	0.394231	0.414141	0.430233	0.41321	0.165782
1793	0.466667	0.427885	0.420875	0.5	0.437788	0.204921
1794	0.433333	0.394231	0.451178	0.418605	0.427035	0.174916
1795	0.45	0.399038	0.454545	0.383721	0.427035	0.178224
1796	0.416667	0.399038	0.47138	0.44186	0.439324	0.18468
1797	0.433333	0.413462	0.47138	0.325581	0.430108	0.172414
1798	0.466667	0.355769	0.457912	0.44186	0.423963	0.166892
1799	0.4	0.461538	0.40404	0.348837	0.414747	0.163126
1800	0.416667	0.418269	0.414141	0.488372	0.425499	0.18016
1801	0.433333	0.394231	0.407407	0.488372	0.416283	0.16665
1802	0.483333	0.4375	0.407407	0.453488	0.430108	0.18382
1803	0.45	0.4375	0.451178	0.383721	0.437788	0.180753
1804	0.45	0.389423	0.434343	0.453488	0.423963	0.167968
1805	0.433333	0.408654	0.424242	0.44186	0.422427	0.181302
1806	0.45	0.341346	0.481481	0.430233	0.427035	0.158764
1807	0.383333	0.384615	0.47138	0.453488	0.43318	0.176209
1808	0.45	0.365385	0.434343	0.418605	0.411674	0.157896
1809	0.45	0.379808	0.498316	0.476744	0.453149	0.203931
1810	0.483333	0.350962	0.47138	0.418605	0.427035	0.165343
1811	0.516667	0.461538	0.410774	0.453488	0.442396	0.207329
1812	0.383333	0.418269	0.464646	0.465116	0.442396	0.200552
1813	0.333333	0.442308	0.417508	0.406977	0.416283	0.161659
1814	0.35	0.379808	0.535354	0.453488	0.457757	0.206878
1815	0.5	0.408654	0.505051	0.395349	0.459293	0.208826
1816	0.466667	0.394231	0.464646	0.360465	0.428571	0.183418
1817	0.533333	0.326923	0.457912	0.383721	0.41321	0.158705
1818	0.433333	0.394231	0.430976	0.5	0.428571	0.187005
1819	0.516667	0.442308	0.424242	0.465116	0.443932	0.206273
1820	0.433333	0.326923	0.47138	0.395349	0.411674	0.151047
1821	0.516667	0.389423	0.47138	0.418605	0.442396	0.197968
1822	0.466667	0.418269	0.505051	0.453488	0.466974	0.227243
1823	0.383333	0.442308	0.525253	0.383721	0.466974	0.21416
1824	0.366667	0.432692	0.427609	0.418605	0.422427	0.170801
1825	0.366667	0.423077	0.498316	0.511628	0.463902	0.222862
1826	0.416667	0.379808	0.478114	0.44186	0.436252	0.190626
1827	0.416667	0.365385	0.441077	0.5	0.422427	0.166648
1828	0.45	0.413462	0.427609	0.453488	0.428571	0.172659
1829	0.483333	0.461538	0.427609	0.44186	0.445469	0.196466
1830	0.416667	0.389423	0.498316	0.476744	0.453149	0.198294
1831	0.483333	0.418269	0.414141	0.465116	0.428571	0.188231
1832	0.383333	0.365385	0.420875	0.453488	0.403994	0.142977
1833	0.416667	0.4375	0.464646	0.360465	0.437788	0.180851
1834	0.45	0.375	0.434343	0.453488	0.419355	0.174957
1835	0.383333	0.423077	0.417508	0.348837	0.407066	0.147949
1836	0.416667	0.355769	0.538721	0.453488	0.457757	0.194004
1837	0.5	0.423077	0.451178	0.476744	0.450077	0.209139
1838	0.533333	0.350962	0.478114	0.488372	0.443932	0.199368
1839	0.483333	0.346154	0.515152	0.418605	0.445469	0.184284
1840	0.483333	0.307692	0.427609	0.418605	0.393241	0.126586
1841	0.533333	0.379808	0.461279	0.453488	0.44086	0.197859
1842	0.483333	0.403846	0.387205	0.465116	0.411674	0.162245
1843	0.4	0.413462	0.414141	0.337209	0.402458	0.134377
1844	0.55	0.370192	0.491582	0.465116	0.454685	0.215362
1845	0.483333	0.461538	0.43771	0.488372	0.456221	0.234441
1846	0.45	0.485577	0.373737	0.406977	0.420891	0.173946
1847	0.483333	0.480769	0.393939	0.5	0.443932	0.206339
1848	0.433333	0.379808	0.43771	0.418605	0.416283	0.16578
1849	0.533333	0.413462	0.454545	0.383721	0.439324	0.192428
1850	0.433333	0.475962	0.417508	0.406977	0.436252	0.186674
1851	0.516667	0.432692	0.427609	0.372093	0.430108	0.187034
1852	0.366667	0.485577	0.451178	0.44186	0.453149	0.210731
1853	0.466667	0.447115	0.420875	0.360465	0.425499	0.171338
1854	0.466667	0.331731	0.491582	0.430233	0.430108	0.171412
1855	0.433333	0.298077	0.424242	0.546512	0.400922	0.151778
1856	0.383333	0.370192	0.43771	0.290698	0.391705	0.127052
1857	0.483333	0.471154	0.454545	0.395349	0.454685	0.211186
1858	0.483333	0.355769	0.511785	0.406977	0.445469	0.186795
1859	0.433333	0.427885	0.474747	0.383721	0.443932	0.186866
1860	0.416667	0.413462	0.43771	0.395349	0.422427	0.165488
1861	0.383333	0.379808	0.427609	0.476744	0.414747	0.164736
1862	0.35	0.403846	0.393939	0.383721	0.391705	0.134629
1863	0.466667	0.461538	0.447811	0.313953	0.436252	0.186016
1864	0.416667	0.365385	0.494949	0.337209	0.425499	0.157959
1865	0.383333	0.461538	0.430976	0.488372	0.443932	0.209665
1866	0.433333	0.384615	0.417508	0.453488	0.41321	0.153758
1867	0.466667	0.346154	0.464646	0.418605	0.420891	0.169844
1868	0.433333	0.466346	0.400673	0.476744	0.434716	0.188961
1869	0.366667	0.336538	0.464646	0.44186	0.411674	0.152514
1870	0.433333	0.370192	0.535354	0.476744	0.465438	0.218186
1871	0.383333	0.394231	0.501684	0.395349	0.442396	0.184981
1872	0.5	0.384615	0.417508	0.395349	0.411674	0.158052
1873	0.416667	0.394231	0.451178	0.453488	0.430108	0.181692
1874	0.433333	0.423077	0.350168	0.511628	0.402458	0.16174
1875	0.4	0.307692	0.515152	0.372093	0.419355	0.145076
1876	0.383333	0.418269	0.427609	0.360465	0.411674	0.148052
1877	0.416667	0.3125	0.461279	0.453488	0.408602	0.139142
1878	0.533333	0.365385	0.464646	0.488372	0.442396	0.203563
1879	0.45	0.413462	0.505051	0.418605	0.459293	0.203004
1880	0.55	0.408654	0.464646	0.5	0.459293	0.227795
1881	0.516667	0.447115	0.420875	0.406977	0.436252	0.197509
1882	0.4	0.403846	0.434343	0.290698	0.402458	0.141256
1883	0.466667	0.336538	0.447811	0.488372	0.419355	0.16777
1884	0.45	0.432692	0.484848	0.383721	0.451613	0.201888
1885	0.516667	0.307692	0.457912	0.465116	0.416283	0.171254
1886	0.516667	0.375	0.420875	0.511628	0.427035	0.182246
1887	0.383333	0.384615	0.481481	0.604651	0.457757	0.209991
1888	0.533333	0.394231	0.474747	0.593023	0.470046	0.249332
1889	0.516667	0.427885	0.464646	0.453488	0.456221	0.210638
1890	0.416667	0.432692	0.441077	0.453488	0.437788	0.188978
1891	0.433333	0.399038	0.494949	0.453488	0.453149	0.209272
1892	0.433333	0.533654	0.451178	0.44186	0.474654	0.239484
1893	0.433333	0.322115	0.468013	0.5	0.422427	0.170941
1894	0.45	0.447115	0.360269	0.546512	0.420891	0.187022
1895	0.383333	0.379808	0.444444	0.453488	0.419355	0.166539
1896	0.466667	0.475962	0.367003	0.395349	0.414747	0.179403
1897	0.516667	0.394231	0.387205	0.44186	0.408602	0.175729
1898	0.45	0.350962	0.454545	0.511628	0.428571	0.17225
1899	0.416667	0.389423	0.484848	0.337209	0.428571	0.157154
1900	0.433333	0.403846	0.420875	0.55814	0.434716	0.209635
1901	0.466667	0.4375	0.37037	0.511628	0.419355	0.193244
1902	0.433333	0.355769	0.468013	0.453488	0.427035	0.170117
1903	0.333333	0.466346	0.353535	0.453488	0.400922	0.159702
1904	0.383333	0.4375	0.356902	0.453488	0.397849	0.146778
1905	0.316667	0.427885	0.393939	0.465116	0.407066	0.146905
1906	0.45	0.413462	0.390572	0.44186	0.410138	0.161648
1907	0.383333	0.346154	0.474747	0.406977	0.416283	0.151166
1908	0.433333	0.408654	0.444444	0.44186	0.431644	0.185135
1909	0.4	0.355769	0.464646	0.418605	0.417819	0.16554
1910	0.366667	0.451923	0.410774	0.395349	0.417819	0.172258
1911	0.483333	0.413462	0.424242	0.44186	0.428571	0.198326
1912	0.433333	0.427885	0.454545	0.453488	0.443932	0.198315
1913	0.383333	0.423077	0.377104	0.418605	0.397849	0.145366
1914	0.45	0.432692	0.43771	0.465116	0.44086	0.186109
1915	0.333333	0.379808	0.478114	0.453488	0.430108	0.181536
1916	0.483333	0.302885	0.494949	0.604651	0.447005	0.216166
1917	0.416667	0.341346	0.474747	0.395349	0.416283	0.148165
1918	0.4	0.418269	0.387205	0.581395	0.423963	0.187896
1919	0.466667	0.451923	0.417508	0.418605	0.43318	0.201984
1920	0.433333	0.302885	0.525253	0.372093	0.425499	0.165234
1921	0.45	0.442308	0.363636	0.534884	0.419355	0.177587
1922	0.416667	0.384615	0.501684	0.453488	0.450077	0.214007
1923	0.45	0.389423	0.390572	0.418605	0.399386	0.151319
1924	0.533333	0.298077	0.464646	0.476744	0.419355	0.177993
1925	0.4	0.403846	0.380471	0.55814	0.41321	0.184559
1926	0.45	0.394231	0.420875	0.465116	0.420891	0.178034
1927	0.416667	0.322115	0.484848	0.5	0.428571	0.174856
1928	0.416667	0.389423	0.434343	0.430233	0.417819	0.174145
1929	0.483333	0.365385	0.451178	0.476744	0.430108	0.191437
1930	0.533333	0.302885	0.538721	0.476744	0.454685	0.217223
1931	0.383333	0.399038	0.444444	0.430233	0.422427	0.170607
1932	0.466667	0.399038	0.407407	0.418605	0.411674	0.173859
1933	0.383333	0.432692	0.417508	0.406977	0.417819	0.159673
1934	0.583333	0.331731	0.47138	0.465116	0.436252	0.200228
1935	0.4	0.355769	0.444444	0.546512	0.425499	0.185474
1936	0.45	0.384615	0.400673	0.546512	0.419355	0.177032
1937	0.416667	0.399038	0.417508	0.44186	0.414747	0.16973
1938	0.45	0.365385	0.393939	0.523256	0.407066	0.167735
1939	0.416667	0.379808	0.508418	0.488372	0.456221	0.214305
1940	0.433333	0.355769	0.40404	0.395349	0.390169	0.1412
1941	0.316667	0.399038	0.400673	0.523256	0.408602	0.167105
1942	0.433333	0.370192	0.393939	0.476744	0.400922	0.158651
1943	0.466667	0.456731	0.454545	0.511628	0.463902	0.236975
1944	0.516667	0.4375	0.377104	0.453488	0.419355	0.183527
1945	0.466667	0.408654	0.430976	0.430233	0.427035	0.185432
1946	0.483333	0.442308	0.424242	0.546512	0.451613	0.236065
1947	0.45	0.442308	0.447811	0.476744	0.450077	0.20763
1948	0.45	0.384615	0.367003	0.55814	0.40553	0.171024
1949	0.483333	0.408654	0.441077	0.55814	0.450077	0.213768
1950	0.466667	0.322115	0.400673	0.593023	0.407066	0.166092
1951	0.5	0.427885	0.410774	0.55814	0.443932	0.218286
1952	0.483333	0.447115	0.397306	0.465116	0.430108	0.205221
1953	0.433333	0.394231	0.363636	0.360465	0.379416	0.118048
1954	0.416667	0.4375	0.498316	0.465116	0.466974	0.226168
1955	0.383333	0.384615	0.40404	0.5	0.408602	0.163248
1956	0.366667	0.432692	0.424242	0.476744	0.428571	0.182462
1957	0.416667	0.350962	0.441077	0.476744	0.414747	0.15211
1958	0.45	0.451923	0.3367	0.488372	0.403994	0.166683
1959	0.466667	0.408654	0.444444	0.406977	0.430108	0.182687
1960	0.383333	0.379808	0.383838	0.511628	0.399386	0.150708
1961	0.4	0.394231	0.454545	0.395349	0.422427	0.165669
1962	0.483333	0.485577	0.340067	0.511628	0.422427	0.19542
1963	0.55	0.394231	0.451178	0.430233	0.439324	0.205851
1964	0.366667	0.384615	0.464646	0.511628	0.436252	0.185367
1965	0.433333	0.399038	0.424242	0.465116	0.422427	0.185617
1966	0.333333	0.418269	0.444444	0.476744	0.430108	0.183823
1967	0.45	0.408654	0.387205	0.44186	0.407066	0.156385
1968	0.433333	0.399038	0.424242	0.453488	0.420891	0.186987
1969	0.483333	0.4375	0.454545	0.418605	0.447005	0.208409
1970	0.55	0.341346	0.457912	0.523256	0.437788	0.198161
1971	0.4	0.408654	0.390572	0.523256	0.414747	0.186134
1972	0.45	0.475962	0.390572	0.406977	0.425499	0.171942
1973	0.533333	0.346154	0.400673	0.523256	0.411674	0.178056
1974	0.466667	0.293269	0.52862	0.5	0.443932	0.197231
1975	0.483333	0.384615	0.430976	0.453488	0.423963	0.192289
1976	0.466667	0.447115	0.457912	0.5	0.460829	0.24334
1977	0.35	0.394231	0.420875	0.430233	0.407066	0.142224
1978	0.35	0.399038	0.400673	0.511628	0.410138	0.162968
1979	0.533333	0.375	0.390572	0.55814	0.420891	0.20167
1980	0.516667	0.418269	0.444444	0.44186	0.442396	0.198511
1981	0.483333	0.442308	0.387205	0.55814	0.436252	0.202464
1982	0.5	0.269231	0.505051	0.523256	0.431644	0.196837
1983	0.366667	0.360577	0.444444	0.430233	0.408602	0.151096
1984	0.4	0.384615	0.356902	0.5	0.388633	0.141806
1985	0.416667	0.456731	0.414141	0.546512	0.445469	0.22568
1986	0.5	0.389423	0.400673	0.44186	0.411674	0.167208
1987	0.433333	0.442308	0.420875	0.465116	0.434716	0.201449
1988	0.45	0.375	0.505051	0.674419	0.480799	0.260752
1989	0.466667	0.456731	0.484848	0.523256	0.479263	0.260891
1990	0.45	0.399038	0.451178	0.55814	0.448541	0.220221
1991	0.55	0.389423	0.424242	0.476744	0.431644	0.198405
1992	0.416667	0.403846	0.444444	0.5	0.436252	0.204318
1993	0.533333	0.399038	0.441077	0.534884	0.448541	0.218677
1994	0.4	0.355769	0.498316	0.523256	0.447005	0.219374
1995	0.55	0.365385	0.451178	0.546512	0.445469	0.212054
1996	0.4	0.403846	0.387205	0.337209	0.387097	0.135871
1997	0.466667	0.418269	0.430976	0.569767	0.448541	0.226803
1998	0.483333	0.355769	0.474747	0.395349	0.427035	0.180703
1999	0.416667	0.331731	0.447811	0.5	0.414747	0.16248
[truncated: 201 more rows]

## Sheet: SVM
Number	Stage A	Stage B	Stage C	Stage D	Overall	MCC
1	0.633333	0.028846	0.010101	0.616279	0.15361	0.0532181
2	0.666667	0.110577	0.141414	0.604651	0.241167	0.143389
3	0.633333	0.235577	0.138047	0.581395	0.273425	0.15397
4	0.533333	0.336538	0.151515	0.569767	0.301075	0.156701
5	0.566667	0.423077	0.225589	0.546512	0.362519	0.193111
6	0.566667	0.399038	0.299663	0.465116	0.37788	0.187999
7	0.566667	0.389423	0.319865	0.465116	0.384025	0.190102
8	0.583333	0.432692	0.276094	0.488372	0.382488	0.199527
9	0.583333	0.427885	0.26936	0.476744	0.376344	0.189477
10	0.583333	0.461538	0.282828	0.5	0.396313	0.207031
11	0.566667	0.456731	0.306397	0.534884	0.408602	0.218753
12	0.583333	0.456731	0.286195	0.523256	0.399386	0.20598
13	0.55	0.447115	0.316498	0.569767	0.41321	0.216384
14	0.55	0.451923	0.309764	0.546512	0.408602	0.212351
15	0.6	0.461538	0.326599	0.546512	0.423963	0.227225
16	0.566667	0.495192	0.329966	0.534884	0.431644	0.232398
17	0.583333	0.480769	0.319865	0.534884	0.423963	0.226941
18	0.6	0.480769	0.346801	0.581395	0.443932	0.248198
19	0.583333	0.461538	0.346801	0.534884	0.430108	0.230723
20	0.583333	0.451923	0.363636	0.55814	0.437788	0.238986
21	0.583333	0.408654	0.360269	0.55814	0.422427	0.216262
22	0.633333	0.389423	0.407407	0.55814	0.442396	0.237931
23	0.616667	0.389423	0.420875	0.569767	0.448541	0.241153
24	0.666667	0.432692	0.393939	0.569767	0.454685	0.2583
25	0.666667	0.418269	0.410774	0.55814	0.456221	0.256792
26	0.633333	0.423077	0.40404	0.534884	0.448541	0.243013
27	0.633333	0.427885	0.414141	0.546512	0.456221	0.253419
28	0.616667	0.432692	0.444444	0.534884	0.46851	0.26985
29	0.633333	0.427885	0.434343	0.534884	0.463902	0.264107
30	0.6	0.451923	0.434343	0.546512	0.470046	0.268505
31	0.633333	0.4375	0.407407	0.55814	0.457757	0.258852
32	0.65	0.423077	0.400673	0.569767	0.453149	0.253923
33	0.616667	0.4375	0.410774	0.569767	0.459293	0.257602
34	0.633333	0.456731	0.424242	0.5	0.463902	0.255067
35	0.633333	0.466346	0.417508	0.5	0.463902	0.258418
36	0.65	0.524038	0.407407	0.5	0.479263	0.280691
37	0.65	0.509615	0.420875	0.581395	0.491551	0.298822
38	0.616667	0.490385	0.444444	0.55814	0.490015	0.28746
39	0.683333	0.509615	0.454545	0.581395	0.509985	0.313918
40	0.666667	0.519231	0.451178	0.569767	0.508449	0.312489
41	0.683333	0.528846	0.447811	0.546512	0.508449	0.310544
42	0.683333	0.495192	0.454545	0.523256	0.497696	0.293011
43	0.7	0.514423	0.454545	0.534884	0.506912	0.308116
44	0.683333	0.504808	0.447811	0.523256	0.497696	0.296143
45	0.666667	0.543269	0.424242	0.534884	0.499232	0.298678
46	0.65	0.533654	0.434343	0.546512	0.500768	0.302002
47	0.65	0.509615	0.43771	0.581395	0.499232	0.298438
48	0.666667	0.504808	0.430976	0.55814	0.493088	0.289964
49	0.7	0.514423	0.461279	0.593023	0.517665	0.32328
50	0.7	0.509615	0.47138	0.546512	0.514593	0.315757
51	0.683333	0.524038	0.491582	0.569767	0.529954	0.332211
52	0.65	0.533654	0.498316	0.569767	0.533026	0.334334
53	0.65	0.533654	0.491582	0.569767	0.529954	0.333446
54	0.65	0.548077	0.494949	0.581395	0.537634	0.344091
55	0.666667	0.548077	0.488215	0.55814	0.533026	0.337219
56	0.666667	0.538462	0.457912	0.604651	0.522273	0.326325
57	0.666667	0.538462	0.491582	0.581395	0.534562	0.337156
58	0.666667	0.538462	0.481481	0.569767	0.528418	0.33184
59	0.683333	0.524038	0.47138	0.593023	0.52381	0.325994
60	0.666667	0.528846	0.468013	0.569767	0.519201	0.318558
61	0.65	0.519231	0.47138	0.569767	0.516129	0.312982
62	0.65	0.514423	0.505051	0.593023	0.533026	0.332693
63	0.7	0.519231	0.457912	0.581395	0.516129	0.316355
64	0.716667	0.543269	0.457912	0.616279	0.529954	0.337274
65	0.75	0.504808	0.451178	0.523256	0.505376	0.302563
66	0.716667	0.509615	0.454545	0.546512	0.508449	0.309533
67	0.7	0.548077	0.478114	0.534884	0.528418	0.330831
68	0.683333	0.552885	0.484848	0.55814	0.534562	0.341609
69	0.683333	0.548077	0.464646	0.534884	0.520737	0.326564
70	0.7	0.533654	0.481481	0.546512	0.526882	0.331499
71	0.733333	0.557692	0.481481	0.569767	0.540707	0.350213
72	0.716667	0.543269	0.491582	0.546512	0.536098	0.342725
73	0.7	0.528846	0.491582	0.546512	0.529954	0.332004
74	0.683333	0.528846	0.491582	0.534884	0.526882	0.325652
75	0.716667	0.543269	0.47138	0.534884	0.525346	0.326209
76	0.7	0.567308	0.481481	0.55814	0.539171	0.344791
77	0.716667	0.548077	0.484848	0.511628	0.529954	0.329145
78	0.666667	0.528846	0.491582	0.5	0.520737	0.313301
79	0.7	0.524038	0.484848	0.55814	0.526882	0.327415
80	0.7	0.524038	0.478114	0.581395	0.526882	0.325021
81	0.75	0.528846	0.508418	0.55814	0.543779	0.346033
82	0.75	0.524038	0.505051	0.569767	0.542243	0.343079
83	0.75	0.528846	0.494949	0.55814	0.537634	0.336328
84	0.766667	0.524038	0.488215	0.604651	0.540707	0.345991
85	0.75	0.5625	0.474747	0.581395	0.542243	0.353034
86	0.75	0.548077	0.494949	0.55814	0.543779	0.347745
87	0.75	0.552885	0.484848	0.523256	0.536098	0.335845
88	0.766667	0.543269	0.478114	0.511628	0.529954	0.329427
89	0.816667	0.528846	0.47138	0.534884	0.529954	0.333861
90	0.816667	0.528846	0.474747	0.534884	0.53149	0.335601
91	0.8	0.528846	0.47138	0.511628	0.525346	0.327965
92	0.783333	0.524038	0.478114	0.55814	0.53149	0.338532
93	0.8	0.543269	0.478114	0.523256	0.534562	0.342318
94	0.766667	0.557692	0.491582	0.523256	0.542243	0.350723
95	0.766667	0.543269	0.488215	0.511628	0.534562	0.340259
96	0.8	0.538462	0.481481	0.523256	0.534562	0.341535
97	0.783333	0.548077	0.484848	0.546512	0.540707	0.350835
98	0.766667	0.538462	0.525253	0.523256	0.551459	0.362532
99	0.766667	0.533654	0.531987	0.5	0.549923	0.355325
100	0.766667	0.533654	0.508418	0.523256	0.542243	0.347268
101	0.733333	0.528846	0.531987	0.523256	0.548387	0.353145
102	0.733333	0.533654	0.555556	0.5	0.557604	0.361293
103	0.733333	0.524038	0.558923	0.523256	0.55914	0.363174
104	0.766667	0.528846	0.521886	0.534884	0.548387	0.351764
105	0.816667	0.519231	0.494949	0.523256	0.536098	0.341648
106	0.8	0.524038	0.508418	0.523256	0.542243	0.349448
107	0.816667	0.552885	0.484848	0.523256	0.542243	0.352813
108	0.833333	0.528846	0.505051	0.546512	0.548387	0.356925
109	0.8	0.528846	0.508418	0.55814	0.548387	0.357927
110	0.833333	0.509615	0.501684	0.55814	0.542243	0.34994
111	0.816667	0.538462	0.481481	0.534884	0.537634	0.346763
112	0.833333	0.538462	0.474747	0.534884	0.536098	0.345891
113	0.8	0.538462	0.488215	0.546512	0.540707	0.350817
114	0.833333	0.528846	0.508418	0.511628	0.545315	0.356091
115	0.8	0.519231	0.511785	0.523256	0.542243	0.349829
116	0.8	0.519231	0.515152	0.511628	0.542243	0.347717
117	0.866667	0.538462	0.505051	0.5	0.548387	0.359461
118	0.883333	0.509615	0.484848	0.511628	0.533026	0.339532
119	0.833333	0.524038	0.488215	0.5	0.533026	0.337282
120	0.833333	0.557692	0.488215	0.523256	0.546851	0.358412
121	0.85	0.528846	0.47138	0.523256	0.53149	0.339045
122	0.833333	0.519231	0.491582	0.534884	0.537634	0.344171
123	0.833333	0.5625	0.464646	0.523256	0.537634	0.345054
124	0.85	0.572115	0.457912	0.546512	0.542243	0.356093
125	0.833333	0.552885	0.478114	0.511628	0.539171	0.346756
126	0.85	0.538462	0.484848	0.523256	0.540707	0.349917
127	0.833333	0.524038	0.488215	0.465116	0.528418	0.329296
128	0.866667	0.538462	0.494949	0.476744	0.540707	0.345322
129	0.85	0.528846	0.515152	0.465116	0.543779	0.345139
130	0.866667	0.548077	0.501684	0.476744	0.546851	0.353929
131	0.866667	0.548077	0.494949	0.476744	0.543779	0.349775
132	0.866667	0.548077	0.491582	0.5	0.545315	0.357171
133	0.833333	0.5625	0.491582	0.5	0.546851	0.352217
134	0.9	0.552885	0.498316	0.511628	0.554531	0.363785
135	0.866667	0.548077	0.511785	0.546512	0.560676	0.372778
136	0.866667	0.557692	0.515152	0.534884	0.563748	0.375332
137	0.866667	0.557692	0.521886	0.546512	0.568356	0.380937
138	0.816667	0.581731	0.511785	0.581395	0.571429	0.385639
139	0.833333	0.581731	0.511785	0.569767	0.571429	0.385598
140	0.833333	0.576923	0.511785	0.569767	0.569892	0.382938
141	0.85	0.557692	0.498316	0.604651	0.563748	0.376626
142	0.85	0.567308	0.505051	0.534884	0.560676	0.370688
143	0.866667	0.552885	0.494949	0.523256	0.551459	0.357079
144	0.866667	0.581731	0.491582	0.511628	0.557604	0.369767
145	0.866667	0.572115	0.505051	0.534884	0.563748	0.37618
146	0.866667	0.591346	0.508418	0.534884	0.571429	0.38696
147	0.866667	0.576923	0.494949	0.523256	0.55914	0.370626
148	0.866667	0.576923	0.484848	0.569767	0.560676	0.37513
149	0.866667	0.591346	0.498316	0.55814	0.569892	0.382418
150	0.866667	0.591346	0.494949	0.546512	0.56682	0.378492
151	0.883333	0.581731	0.491582	0.546512	0.563748	0.373129
152	0.866667	0.576923	0.505051	0.523256	0.563748	0.369927
153	0.85	0.5625	0.498316	0.511628	0.552995	0.354768
154	0.85	0.552885	0.498316	0.511628	0.549923	0.350067
155	0.85	0.543269	0.47138	0.523256	0.536098	0.333284
156	0.85	0.538462	0.474747	0.55814	0.540707	0.342947
157	0.866667	0.543269	0.47138	0.546512	0.540707	0.343179
158	0.866667	0.548077	0.468013	0.546512	0.540707	0.345518
159	0.883333	0.543269	0.478114	0.55814	0.546851	0.354081
160	0.9	0.576923	0.484848	0.534884	0.55914	0.372988
161	0.9	0.581731	0.481481	0.546512	0.560676	0.375879
162	0.9	0.576923	0.478114	0.534884	0.556068	0.368575
163	0.9	0.586538	0.491582	0.534884	0.565284	0.378232
164	0.9	0.591346	0.491582	0.534884	0.56682	0.381717
165	0.9	0.591346	0.47138	0.534884	0.557604	0.369862
166	0.883333	0.581731	0.491582	0.546512	0.563748	0.377547
167	0.9	0.581731	0.501684	0.546512	0.569892	0.386882
168	0.883333	0.605769	0.521886	0.546512	0.585253	0.407771
169	0.933333	0.572115	0.52862	0.511628	0.577573	0.394824
170	0.933333	0.586538	0.518519	0.511628	0.577573	0.394089
171	0.933333	0.576923	0.525253	0.5	0.576037	0.392364
172	0.883333	0.581731	0.531987	0.5	0.576037	0.390322
173	0.866667	0.572115	0.505051	0.476744	0.556068	0.362596
174	0.883333	0.586538	0.484848	0.5	0.556068	0.366516
175	0.866667	0.591346	0.508418	0.511628	0.568356	0.381924
176	0.883333	0.586538	0.498316	0.55814	0.569892	0.385336
177	0.883333	0.591346	0.498316	0.546512	0.569892	0.385151
178	0.9	0.615385	0.498316	0.534884	0.577573	0.396674
179	0.866667	0.610577	0.525253	0.523256	0.583717	0.403424
180	0.9	0.615385	0.518519	0.523256	0.585253	0.406696
181	0.9	0.600962	0.521886	0.534884	0.583717	0.405871
182	0.883333	0.600962	0.518519	0.546512	0.582181	0.405167
183	0.866667	0.605769	0.52862	0.534884	0.585253	0.405497
184	0.883333	0.605769	0.52862	0.546512	0.588326	0.412443
185	0.883333	0.600962	0.508418	0.534884	0.576037	0.39598
186	0.9	0.591346	0.511785	0.546512	0.577573	0.396675
187	0.866667	0.610577	0.515152	0.546512	0.582181	0.403139
188	0.866667	0.596154	0.501684	0.55814	0.572965	0.390955
189	0.866667	0.605769	0.494949	0.534884	0.569892	0.385941
190	0.866667	0.591346	0.491582	0.534884	0.563748	0.376213
191	0.866667	0.586538	0.511785	0.55814	0.574501	0.391388
192	0.866667	0.572115	0.525253	0.569767	0.577573	0.39303
193	0.85	0.567308	0.535354	0.55814	0.577573	0.390863
194	0.833333	0.538462	0.518519	0.581395	0.562212	0.370876
195	0.833333	0.543269	0.531987	0.581395	0.569892	0.381603
196	0.85	0.552885	0.518519	0.569767	0.56682	0.379539
197	0.85	0.567308	0.538721	0.581395	0.582181	0.400737
198	0.85	0.586538	0.545455	0.581395	0.591398	0.414947
199	0.833333	0.586538	0.531987	0.569767	0.582181	0.400128
200	0.833333	0.567308	0.545455	0.569767	0.582181	0.397998
201	0.833333	0.567308	0.52862	0.55814	0.572965	0.387118
202	0.8	0.576923	0.52862	0.55814	0.572965	0.386445
203	0.883333	0.586538	0.538721	0.604651	0.59447	0.418178
204	0.866667	0.600962	0.542088	0.569767	0.59447	0.41804
205	0.866667	0.605769	0.545455	0.569767	0.597542	0.420738
206	0.866667	0.615385	0.548822	0.569767	0.602151	0.428826
207	0.866667	0.620192	0.535354	0.569767	0.597542	0.423695
208	0.9	0.610577	0.538721	0.55814	0.597542	0.42024
209	0.866667	0.615385	0.535354	0.569767	0.596006	0.41829
210	0.866667	0.615385	0.52862	0.581395	0.59447	0.418279
211	0.866667	0.625	0.545455	0.616279	0.609831	0.440359
212	0.866667	0.615385	0.535354	0.604651	0.600614	0.42942
213	0.916667	0.610577	0.548822	0.593023	0.608295	0.439722
214	0.916667	0.634615	0.531987	0.593023	0.608295	0.443761
215	0.916667	0.634615	0.542088	0.593023	0.612903	0.449803
216	0.883333	0.634615	0.569024	0.593023	0.62212	0.456503
217	0.9	0.615385	0.548822	0.581395	0.606759	0.435911
218	0.9	0.615385	0.56229	0.569767	0.611367	0.440239
219	0.883333	0.610577	0.565657	0.616279	0.615975	0.446246
220	0.866667	0.625	0.569024	0.616279	0.620584	0.453282
221	0.9	0.625	0.569024	0.604651	0.62212	0.458125
222	0.9	0.625	0.572391	0.593023	0.62212	0.459103
223	0.9	0.625	0.572391	0.604651	0.623656	0.461647
224	0.9	0.625	0.585859	0.604651	0.6298	0.468609
225	0.9	0.639423	0.585859	0.604651	0.634409	0.475188
226	0.883333	0.639423	0.592593	0.593023	0.634409	0.474032
227	0.883333	0.629808	0.612795	0.604651	0.642089	0.482237
228	0.85	0.620192	0.592593	0.604651	0.626728	0.462215
229	0.85	0.629808	0.589226	0.569767	0.623656	0.455809
230	0.85	0.629808	0.585859	0.569767	0.62212	0.454139
231	0.85	0.615385	0.589226	0.581395	0.620584	0.453221
232	0.85	0.625	0.592593	0.581395	0.625192	0.458838
233	0.85	0.605769	0.599327	0.581395	0.62212	0.454211
234	0.883333	0.605769	0.599327	0.569767	0.623656	0.456055
235	0.866667	0.600962	0.599327	0.569767	0.620584	0.449663
236	0.866667	0.610577	0.589226	0.581395	0.620584	0.451123
237	0.866667	0.605769	0.589226	0.593023	0.620584	0.449981
238	0.866667	0.615385	0.606061	0.616279	0.634409	0.468743
239	0.866667	0.625	0.59596	0.604651	0.631336	0.465819
240	0.883333	0.605769	0.599327	0.627907	0.631336	0.466223
241	0.883333	0.620192	0.602694	0.627907	0.637481	0.475074
242	0.883333	0.629808	0.619529	0.604651	0.645161	0.483744
243	0.883333	0.615385	0.602694	0.604651	0.632873	0.46668
244	0.883333	0.615385	0.602694	0.616279	0.634409	0.469426
245	0.883333	0.620192	0.602694	0.604651	0.634409	0.468383
246	0.883333	0.615385	0.59596	0.616279	0.631336	0.464403
247	0.9	0.600962	0.582492	0.604651	0.620584	0.448817
248	0.9	0.605769	0.575758	0.616279	0.620584	0.449367
249	0.9	0.600962	0.582492	0.627907	0.623656	0.453899
250	0.883333	0.605769	0.572391	0.627907	0.619048	0.448763
251	0.883333	0.605769	0.575758	0.651163	0.623656	0.457127
252	0.883333	0.600962	0.575758	0.639535	0.620584	0.452119
253	0.9	0.615385	0.575758	0.639535	0.626728	0.460029
254	0.9	0.610577	0.579125	0.639535	0.626728	0.459236
255	0.9	0.600962	0.585859	0.616279	0.623656	0.455284
256	0.9	0.605769	0.585859	0.616279	0.625192	0.457234
257	0.883333	0.610577	0.589226	0.639535	0.6298	0.465629
258	0.883333	0.615385	0.575758	0.627907	0.623656	0.457589
259	0.883333	0.625	0.572391	0.616279	0.623656	0.457467
260	0.883333	0.596154	0.572391	0.616279	0.614439	0.442331
261	0.883333	0.615385	0.56229	0.616279	0.615975	0.445721
262	0.883333	0.625	0.569024	0.616279	0.62212	0.45287
263	0.883333	0.615385	0.575758	0.593023	0.619048	0.447175
264	0.883333	0.625	0.579125	0.616279	0.626728	0.459145
265	0.883333	0.600962	0.572391	0.616279	0.615975	0.44383
266	0.883333	0.600962	0.572391	0.616279	0.615975	0.444041
267	0.883333	0.615385	0.575758	0.627907	0.623656	0.455699
268	0.883333	0.605769	0.575758	0.616279	0.619048	0.448223
269	0.866667	0.610577	0.572391	0.593023	0.614439	0.440556
270	0.866667	0.639423	0.579125	0.593023	0.626728	0.46071
271	0.883333	0.644231	0.589226	0.593023	0.634409	0.470743
272	0.883333	0.653846	0.575758	0.593023	0.631336	0.465716
273	0.883333	0.653846	0.579125	0.593023	0.632873	0.467657
274	0.883333	0.649038	0.585859	0.593023	0.634409	0.470283
275	0.883333	0.644231	0.589226	0.604651	0.635945	0.471836
276	0.883333	0.653846	0.579125	0.593023	0.632873	0.468816
277	0.883333	0.644231	0.572391	0.627907	0.631336	0.467618
278	0.883333	0.663462	0.582492	0.616279	0.640553	0.479578
279	0.883333	0.653846	0.592593	0.651163	0.646697	0.486745
280	0.883333	0.658654	0.599327	0.662791	0.652842	0.496105
281	0.883333	0.658654	0.599327	0.662791	0.652842	0.496229
282	0.883333	0.658654	0.592593	0.662791	0.64977	0.493462
283	0.883333	0.629808	0.585859	0.651163	0.635945	0.472882
284	0.866667	0.634615	0.579125	0.651163	0.632873	0.468195
285	0.883333	0.649038	0.572391	0.651163	0.635945	0.473515
286	0.883333	0.649038	0.579125	0.651163	0.639017	0.476824
287	0.883333	0.644231	0.579125	0.651163	0.637481	0.474813
288	0.883333	0.658654	0.582492	0.639535	0.642089	0.481116
289	0.883333	0.663462	0.585859	0.639535	0.645161	0.485
290	0.883333	0.663462	0.589226	0.627907	0.645161	0.483878
291	0.883333	0.649038	0.592593	0.627907	0.642089	0.47952
292	0.883333	0.644231	0.589226	0.627907	0.639017	0.475977
293	0.883333	0.639423	0.582492	0.627907	0.634409	0.468923
294	0.883333	0.644231	0.609428	0.627907	0.648233	0.487371
295	0.883333	0.649038	0.602694	0.627907	0.646697	0.485703
296	0.883333	0.644231	0.606061	0.662791	0.651306	0.49231
297	0.9	0.629808	0.606061	0.674419	0.64977	0.490791
298	0.883333	0.629808	0.602694	0.674419	0.646697	0.485949
299	0.883333	0.649038	0.606061	0.651163	0.651306	0.491298
300	0.883333	0.629808	0.609428	0.686047	0.651306	0.489119
301	0.883333	0.639423	0.59596	0.686047	0.648233	0.486591
302	0.883333	0.644231	0.602694	0.686047	0.652842	0.492323
303	0.866667	0.625	0.59596	0.674419	0.640553	0.475306
304	0.883333	0.615385	0.592593	0.686047	0.639017	0.474354
305	0.883333	0.615385	0.585859	0.686047	0.635945	0.47182
306	0.883333	0.620192	0.589226	0.662791	0.635945	0.470323
307	0.9	0.625	0.582492	0.662791	0.635945	0.471218
308	0.9	0.634615	0.575758	0.651163	0.634409	0.469221
309	0.9	0.644231	0.579125	0.662791	0.640553	0.479588
310	0.9	0.634615	0.59596	0.651163	0.643625	0.480326
311	0.9	0.625	0.59596	0.651163	0.640553	0.476282
312	0.9	0.629808	0.602694	0.662791	0.646697	0.485759
313	0.916667	0.629808	0.602694	0.662791	0.648233	0.487475
314	0.916667	0.653846	0.609428	0.651163	0.65745	0.499901
315	0.916667	0.653846	0.609428	0.651163	0.65745	0.499632
316	0.9	0.653846	0.602694	0.651163	0.652842	0.492454
317	0.9	0.649038	0.602694	0.674419	0.654378	0.496835
318	0.9	0.658654	0.59596	0.674419	0.654378	0.496914
319	0.916667	0.673077	0.592593	0.697674	0.662058	0.510863
320	0.9	0.668269	0.592593	0.697674	0.658986	0.505197
321	0.916667	0.673077	0.585859	0.697674	0.658986	0.506769
322	0.916667	0.673077	0.582492	0.697674	0.65745	0.504592
323	0.916667	0.677885	0.585859	0.686047	0.658986	0.506927
324	0.916667	0.668269	0.606061	0.686047	0.665131	0.513015
325	0.916667	0.668269	0.602694	0.686047	0.663594	0.511286
326	0.916667	0.663462	0.609428	0.709302	0.668203	0.517326
327	0.9	0.653846	0.609428	0.697674	0.662058	0.507932
328	0.916667	0.677885	0.612795	0.709302	0.674347	0.528193
329	0.9	0.673077	0.609428	0.709302	0.669739	0.521079
330	0.9	0.658654	0.616162	0.697674	0.666667	0.514581
331	0.916667	0.663462	0.626263	0.686047	0.672811	0.522079
332	0.916667	0.653846	0.616162	0.662791	0.662058	0.505839
333	0.9	0.649038	0.616162	0.674419	0.660522	0.50352
334	0.9	0.629808	0.616162	0.674419	0.654378	0.493272
335	0.883333	0.658654	0.616162	0.674419	0.662058	0.506355
336	0.9	0.673077	0.619529	0.686047	0.671275	0.521566
337	0.9	0.649038	0.612795	0.709302	0.663594	0.509698
338	0.9	0.649038	0.616162	0.697674	0.663594	0.509025
339	0.9	0.649038	0.616162	0.72093	0.666667	0.514445
340	0.9	0.663462	0.619529	0.732558	0.674347	0.526033
341	0.9	0.658654	0.622896	0.709302	0.671275	0.521569
342	0.9	0.653846	0.622896	0.72093	0.671275	0.521789
343	0.9	0.677885	0.609428	0.732558	0.674347	0.528002
344	0.9	0.673077	0.609428	0.732558	0.672811	0.525704
345	0.9	0.673077	0.609428	0.732558	0.672811	0.525178
346	0.9	0.677885	0.612795	0.709302	0.672811	0.524524
347	0.9	0.668269	0.612795	0.709302	0.669739	0.519261
348	0.9	0.677885	0.619529	0.709302	0.675883	0.52807
349	0.9	0.692308	0.602694	0.72093	0.674347	0.527716
350	0.9	0.6875	0.602694	0.72093	0.672811	0.525031
351	0.9	0.677885	0.606061	0.72093	0.671275	0.522122
352	0.9	0.677885	0.59596	0.72093	0.666667	0.515972
353	0.9	0.682692	0.619529	0.709302	0.677419	0.529425
354	0.9	0.677885	0.626263	0.732558	0.682028	0.536269
355	0.9	0.692308	0.626263	0.709302	0.683564	0.538426
356	0.9	0.697115	0.62963	0.697674	0.6851	0.539593
357	0.916667	0.692308	0.639731	0.709302	0.691244	0.548892
358	0.916667	0.701923	0.632997	0.709302	0.691244	0.550052
359	0.916667	0.6875	0.626263	0.72093	0.6851	0.54036
360	0.916667	0.6875	0.62963	0.72093	0.686636	0.542128
361	0.933333	0.697115	0.636364	0.72093	0.694316	0.554407
362	0.916667	0.677885	0.626263	0.72093	0.682028	0.537017
363	0.916667	0.677885	0.62963	0.72093	0.683564	0.538557
364	0.916667	0.677885	0.62963	0.72093	0.683564	0.538378
365	0.916667	0.6875	0.626263	0.732558	0.686636	0.543126
366	0.916667	0.673077	0.639731	0.767442	0.69278	0.551673
367	0.916667	0.677885	0.643098	0.767442	0.695853	0.556205
368	0.916667	0.673077	0.646465	0.767442	0.695853	0.555286
369	0.916667	0.677885	0.643098	0.767442	0.695853	0.555717
370	0.916667	0.663462	0.643098	0.767442	0.691244	0.549131
371	0.916667	0.673077	0.639731	0.767442	0.69278	0.551444
372	0.916667	0.692308	0.636364	0.767442	0.697389	0.559709
373	0.9	0.6875	0.626263	0.744186	0.686636	0.543741
374	0.9	0.682692	0.626263	0.732558	0.683564	0.538534
375	0.9	0.6875	0.636364	0.72093	0.688172	0.544734
376	0.916667	0.677885	0.632997	0.755814	0.689708	0.548295
377	0.933333	0.673077	0.636364	0.732558	0.688172	0.545565
378	0.916667	0.673077	0.653199	0.744186	0.695853	0.55546
379	0.916667	0.663462	0.670034	0.77907	0.705069	0.566688
380	0.916667	0.682692	0.6633	0.767442	0.706605	0.570588
381	0.916667	0.6875	0.659933	0.744186	0.703533	0.567225
382	0.933333	0.682692	0.659933	0.744186	0.703533	0.567658
383	0.916667	0.697115	0.659933	0.767442	0.709677	0.576538
384	0.916667	0.6875	0.653199	0.755814	0.701997	0.565041
385	0.9	0.692308	0.6633	0.767442	0.708141	0.573899
386	0.933333	0.692308	0.666667	0.77907	0.714286	0.583086
387	0.916667	0.682692	0.676768	0.77907	0.714286	0.582516
388	0.933333	0.673077	0.670034	0.790698	0.711214	0.577465
389	0.933333	0.677885	0.683502	0.790698	0.718894	0.587357
390	0.933333	0.682692	0.676768	0.802326	0.718894	0.588578
391	0.933333	0.692308	0.670034	0.77907	0.715822	0.584058
392	0.933333	0.677885	0.673401	0.767442	0.711214	0.575782
393	0.933333	0.6875	0.670034	0.755814	0.711214	0.576057
394	0.916667	0.706731	0.670034	0.755814	0.715822	0.583856
395	0.916667	0.711538	0.666667	0.767442	0.717358	0.586396
396	0.933333	0.711538	0.676768	0.767442	0.723502	0.594957
397	0.933333	0.706731	0.666667	0.755814	0.715822	0.584313
398	0.933333	0.677885	0.670034	0.77907	0.711214	0.575877
399	0.933333	0.677885	0.673401	0.77907	0.71275	0.577751
400	0.933333	0.677885	0.670034	0.790698	0.71275	0.578728
401	0.933333	0.682692	0.670034	0.790698	0.714286	0.581683
402	0.933333	0.682692	0.676768	0.802326	0.718894	0.587501
403	0.933333	0.692308	0.673401	0.802326	0.72043	0.590475
404	0.933333	0.6875	0.680135	0.77907	0.718894	0.586971
405	0.933333	0.701923	0.670034	0.77907	0.718894	0.587605
406	0.933333	0.692308	0.659933	0.77907	0.711214	0.576405
407	0.933333	0.697115	0.659933	0.790698	0.714286	0.581759
408	0.933333	0.692308	0.666667	0.77907	0.714286	0.581049
409	0.933333	0.692308	0.656566	0.77907	0.709677	0.574952
410	0.933333	0.692308	0.653199	0.77907	0.708141	0.572515
411	0.933333	0.697115	0.680135	0.790698	0.723502	0.593168
412	0.933333	0.692308	0.673401	0.790698	0.718894	0.586737
413	0.933333	0.692308	0.676768	0.790698	0.72043	0.588676
414	0.933333	0.6875	0.676768	0.790698	0.718894	0.586567
415	0.933333	0.692308	0.676768	0.767442	0.717358	0.584409
416	0.933333	0.6875	0.676768	0.802326	0.72043	0.588801
417	0.933333	0.682692	0.686869	0.790698	0.721966	0.590077
418	0.933333	0.677885	0.686869	0.767442	0.717358	0.583565
419	0.933333	0.6875	0.676768	0.755814	0.714286	0.578966
420	0.933333	0.6875	0.683502	0.755814	0.717358	0.583096
421	0.933333	0.677885	0.676768	0.77907	0.714286	0.579999
422	0.933333	0.668269	0.673401	0.802326	0.71275	0.577895
423	0.933333	0.673077	0.673401	0.802326	0.714286	0.58037
424	0.933333	0.692308	0.6633	0.802326	0.715822	0.584182
425	0.933333	0.697115	0.670034	0.813953	0.721966	0.593194
426	0.933333	0.692308	0.676768	0.813953	0.723502	0.594982
427	0.933333	0.692308	0.680135	0.802326	0.723502	0.594054
428	0.933333	0.692308	0.690236	0.802326	0.728111	0.600362
429	0.933333	0.677885	0.690236	0.802326	0.723502	0.59272
430	0.933333	0.673077	0.69697	0.802326	0.725038	0.593543
431	0.933333	0.701923	0.683502	0.790698	0.726575	0.598104
432	0.933333	0.692308	0.686869	0.790698	0.725038	0.595772
433	0.933333	0.697115	0.693603	0.790698	0.729647	0.602434
434	0.933333	0.6875	0.693603	0.790698	0.726575	0.596891
435	0.933333	0.692308	0.686869	0.790698	0.725038	0.595277
436	0.933333	0.697115	0.690236	0.790698	0.728111	0.600047
437	0.933333	0.701923	0.686869	0.790698	0.728111	0.600105
438	0.933333	0.692308	0.686869	0.790698	0.725038	0.594633
439	0.933333	0.692308	0.673401	0.790698	0.718894	0.588165
440	0.933333	0.692308	0.6633	0.790698	0.714286	0.581768
441	0.933333	0.697115	0.659933	0.790698	0.714286	0.582252
442	0.933333	0.697115	0.659933	0.790698	0.714286	0.582011
443	0.933333	0.692308	0.659933	0.790698	0.71275	0.579327
444	0.933333	0.692308	0.659933	0.790698	0.71275	0.579925
445	0.933333	0.697115	0.6633	0.790698	0.715822	0.583824
446	0.933333	0.697115	0.659933	0.790698	0.714286	0.581794
447	0.933333	0.697115	0.666667	0.790698	0.717358	0.586271
448	0.933333	0.701923	0.673401	0.790698	0.721966	0.592666
449	0.933333	0.697115	0.673401	0.802326	0.721966	0.592394
450	0.933333	0.711538	0.676768	0.790698	0.726575	0.598902
451	0.933333	0.716346	0.680135	0.767442	0.726575	0.598343
452	0.933333	0.716346	0.683502	0.77907	0.729647	0.602826
453	0.933333	0.692308	0.670034	0.77907	0.715822	0.583444
454	0.933333	0.706731	0.670034	0.790698	0.721966	0.593008
455	0.933333	0.706731	0.670034	0.790698	0.721966	0.593155
456	0.933333	0.701923	0.673401	0.790698	0.721966	0.592521
457	0.933333	0.697115	0.673401	0.77907	0.718894	0.588547
458	0.933333	0.697115	0.673401	0.77907	0.718894	0.588547
459	0.916667	0.701923	0.666667	0.77907	0.715822	0.584222
460	0.933333	0.701923	0.666667	0.77907	0.717358	0.585871
461	0.933333	0.692308	0.676768	0.77907	0.718894	0.58731
462	0.933333	0.692308	0.670034	0.790698	0.717358	0.586301
463	0.933333	0.692308	0.670034	0.790698	0.717358	0.586301
464	0.933333	0.692308	0.6633	0.790698	0.714286	0.581518
465	0.933333	0.692308	0.6633	0.77907	0.71275	0.579327
466	0.916667	0.692308	0.6633	0.77907	0.711214	0.576782
467	0.916667	0.692308	0.670034	0.77907	0.714286	0.5805
468	0.916667	0.711538	0.676768	0.790698	0.725038	0.597015
469	0.916667	0.706731	0.676768	0.802326	0.725038	0.59679
470	0.916667	0.692308	0.670034	0.802326	0.717358	0.584962
471	0.916667	0.682692	0.6633	0.813953	0.71275	0.578791
472	0.916667	0.692308	0.6633	0.825581	0.717358	0.585777
473	0.916667	0.6875	0.6633	0.813953	0.714286	0.58057
474	0.916667	0.6875	0.6633	0.813953	0.714286	0.58057
475	0.916667	0.6875	0.6633	0.813953	0.714286	0.580794
476	0.916667	0.692308	0.649832	0.813953	0.709677	0.575321
477	0.916667	0.682692	0.653199	0.813953	0.708141	0.57194
478	0.916667	0.682692	0.653199	0.825581	0.709677	0.574256
479	0.916667	0.677885	0.659933	0.825581	0.711214	0.576255
480	0.916667	0.682692	0.656566	0.825581	0.711214	0.57667
481	0.916667	0.6875	0.656566	0.825581	0.71275	0.578505
482	0.916667	0.677885	0.639731	0.825581	0.701997	0.564262
483	0.916667	0.682692	0.643098	0.825581	0.705069	0.56833
484	0.916667	0.6875	0.639731	0.825581	0.705069	0.569473
485	0.916667	0.692308	0.636364	0.825581	0.705069	0.570195
486	0.916667	0.697115	0.656566	0.825581	0.715822	0.584607
487	0.916667	0.6875	0.656566	0.825581	0.71275	0.579843
488	0.916667	0.697115	0.6633	0.825581	0.718894	0.587647
489	0.916667	0.692308	0.659933	0.813953	0.714286	0.580793
490	0.916667	0.6875	0.6633	0.837209	0.717358	0.585333
491	0.916667	0.682692	0.666667	0.837209	0.717358	0.584892
492	0.916667	0.682692	0.6633	0.848837	0.717358	0.585998
493	0.916667	0.673077	0.6633	0.837209	0.71275	0.57856
494	0.916667	0.673077	0.670034	0.837209	0.715822	0.58244
495	0.916667	0.673077	0.670034	0.837209	0.715822	0.58244
496	0.916667	0.668269	0.6633	0.837209	0.711214	0.576073
497	0.916667	0.668269	0.659933	0.837209	0.709677	0.573572
498	0.916667	0.673077	0.659933	0.825581	0.709677	0.573416
499	0.916667	0.673077	0.676768	0.825581	0.717358	0.582862
500	0.916667	0.673077	0.666667	0.825581	0.71275	0.576636
501	0.916667	0.6875	0.659933	0.825581	0.714286	0.579651
502	0.916667	0.677885	0.666667	0.825581	0.714286	0.580014
503	0.916667	0.677885	0.6633	0.825581	0.71275	0.577582
504	0.916667	0.682692	0.6633	0.837209	0.715822	0.582986
505	0.916667	0.677885	0.670034	0.837209	0.717358	0.583899
506	0.916667	0.682692	0.670034	0.837209	0.718894	0.586758
507	0.916667	0.677885	0.666667	0.837209	0.715822	0.582621
508	0.916667	0.682692	0.673401	0.837209	0.72043	0.589031
509	0.916667	0.682692	0.676768	0.837209	0.721966	0.591092
510	0.916667	0.682692	0.676768	0.837209	0.721966	0.591303
511	0.916667	0.682692	0.670034	0.837209	0.718894	0.587195
512	0.916667	0.682692	0.673401	0.837209	0.72043	0.589321
513	0.933333	0.673077	0.676768	0.825581	0.718894	0.586649
514	0.933333	0.668269	0.683502	0.825581	0.72043	0.588292
515	0.933333	0.668269	0.683502	0.837209	0.721966	0.590566
516	0.933333	0.673077	0.683502	0.837209	0.723502	0.593045
517	0.95	0.677885	0.680135	0.825581	0.723502	0.593511
518	0.95	0.668269	0.673401	0.825581	0.717358	0.585381
519	0.95	0.668269	0.673401	0.825581	0.717358	0.585421
520	0.933333	0.673077	0.666667	0.837209	0.715822	0.583543
521	0.95	0.673077	0.666667	0.837209	0.717358	0.585587
522	0.95	0.682692	0.666667	0.837209	0.72043	0.59036
523	0.95	0.682692	0.6633	0.837209	0.718894	0.588325
524	0.95	0.673077	0.659933	0.837209	0.714286	0.581283
525	0.95	0.668269	0.6633	0.837209	0.714286	0.580826
526	0.95	0.677885	0.653199	0.825581	0.711214	0.577286
527	0.95	0.677885	0.656566	0.825581	0.71275	0.57931
528	0.95	0.682692	0.656566	0.825581	0.714286	0.581824
529	0.95	0.677885	0.656566	0.825581	0.71275	0.57931
530	0.95	0.682692	0.670034	0.825581	0.72043	0.589724
531	0.95	0.682692	0.676768	0.813953	0.721966	0.591195
532	0.95	0.6875	0.676768	0.813953	0.723502	0.593692
533	0.95	0.682692	0.666667	0.813953	0.717358	0.584657
534	0.95	0.682692	0.676768	0.813953	0.721966	0.590801
535	0.95	0.682692	0.680135	0.813953	0.723502	0.592519
536	0.95	0.682692	0.673401	0.813953	0.72043	0.588579
537	0.95	0.6875	0.676768	0.813953	0.723502	0.592922
538	0.95	0.682692	0.676768	0.825581	0.723502	0.593076
539	0.95	0.668269	0.683502	0.813953	0.72043	0.586895
540	0.95	0.673077	0.673401	0.813953	0.717358	0.583153
541	0.95	0.673077	0.69697	0.837209	0.731183	0.602399
542	0.95	0.668269	0.69697	0.825581	0.728111	0.596926
543	0.95	0.682692	0.700337	0.825581	0.734255	0.606004
544	0.95	0.677885	0.690236	0.813953	0.726575	0.595191
545	0.95	0.668269	0.686869	0.837209	0.725038	0.593241
546	0.95	0.673077	0.686869	0.837209	0.726575	0.595523
547	0.95	0.673077	0.69697	0.825581	0.729647	0.599516
548	0.95	0.673077	0.690236	0.825581	0.726575	0.59535
549	0.95	0.668269	0.690236	0.825581	0.725038	0.593039
550	0.95	0.677885	0.686869	0.825581	0.726575	0.595905
551	0.95	0.668269	0.693603	0.825581	0.726575	0.595322
552	0.95	0.663462	0.700337	0.825581	0.728111	0.596661
553	0.95	0.653846	0.693603	0.825581	0.721966	0.587707
554	0.95	0.663462	0.686869	0.825581	0.721966	0.588677
555	0.95	0.663462	0.690236	0.825581	0.723502	0.590742
556	0.95	0.673077	0.686869	0.825581	0.725038	0.593829
557	0.95	0.677885	0.690236	0.825581	0.728111	0.598389
558	0.95	0.658654	0.69697	0.825581	0.725038	0.592646
559	0.95	0.668269	0.693603	0.825581	0.726575	0.595276
560	0.95	0.668269	0.700337	0.825581	0.729647	0.599681
561	0.95	0.668269	0.707071	0.825581	0.732719	0.60325
562	0.95	0.668269	0.707071	0.825581	0.732719	0.603486
563	0.95	0.668269	0.717172	0.825581	0.737327	0.609835
564	0.95	0.668269	0.717172	0.825581	0.737327	0.609865
565	0.95	0.677885	0.713805	0.825581	0.738863	0.611955
566	0.95	0.697115	0.710438	0.825581	0.743472	0.619879
567	0.95	0.6875	0.720539	0.825581	0.745008	0.621671
568	0.95	0.701923	0.720539	0.825581	0.749616	0.628511
569	0.95	0.716346	0.700337	0.825581	0.745008	0.623652
570	0.95	0.706731	0.703704	0.825581	0.743472	0.620341
571	0.95	0.701923	0.703704	0.825581	0.741935	0.617856
572	0.95	0.706731	0.703704	0.825581	0.743472	0.620738
573	0.95	0.701923	0.707071	0.825581	0.743472	0.620143
574	0.95	0.697115	0.707071	0.825581	0.741935	0.61767
575	0.95	0.697115	0.703704	0.825581	0.740399	0.615577
576	0.95	0.692308	0.700337	0.837209	0.738863	0.613859
577	0.95	0.6875	0.700337	0.837209	0.737327	0.611373
578	0.95	0.682692	0.69697	0.825581	0.732719	0.604718
579	0.95	0.697115	0.686869	0.825581	0.732719	0.605712
580	0.95	0.692308	0.693603	0.825581	0.734255	0.607793
581	0.95	0.692308	0.69697	0.825581	0.735791	0.609623
582	0.95	0.697115	0.686869	0.825581	0.732719	0.605885
583	0.95	0.706731	0.700337	0.825581	0.741935	0.619105
584	0.95	0.711538	0.69697	0.825581	0.741935	0.61975
585	0.95	0.701923	0.700337	0.825581	0.740399	0.616493
586	0.95	0.701923	0.686869	0.837209	0.735791	0.610459
587	0.95	0.711538	0.686869	0.837209	0.738863	0.616168
588	0.95	0.711538	0.683502	0.837209	0.737327	0.613793
589	0.95	0.721154	0.690236	0.837209	0.743472	0.622828
590	0.95	0.706731	0.690236	0.837209	0.738863	0.615176
591	0.95	0.706731	0.690236	0.837209	0.738863	0.614985
592	0.95	0.716346	0.710438	0.848837	0.752688	0.634474
593	0.95	0.716346	0.707071	0.848837	0.751152	0.632389
594	0.95	0.716346	0.700337	0.837209	0.746544	0.626324
595	0.95	0.711538	0.693603	0.825581	0.740399	0.617649
596	0.95	0.701923	0.700337	0.837209	0.741935	0.619476
597	0.95	0.701923	0.703704	0.825581	0.741935	0.618912
598	0.95	0.701923	0.700337	0.837209	0.741935	0.619447
599	0.95	0.697115	0.69697	0.837209	0.738863	0.614893
600	0.95	0.697115	0.69697	0.837209	0.738863	0.614893
601	0.95	0.701923	0.693603	0.848837	0.740399	0.617956
602	0.95	0.701923	0.693603	0.848837	0.740399	0.617211
603	0.95	0.706731	0.690236	0.848837	0.740399	0.617643
604	0.95	0.706731	0.69697	0.848837	0.743472	0.622312
605	0.95	0.706731	0.690236	0.848837	0.740399	0.618191
606	0.95	0.706731	0.690236	0.837209	0.738863	0.615529
607	0.95	0.711538	0.690236	0.837209	0.740399	0.617078
608	0.95	0.711538	0.707071	0.837209	0.74808	0.626895
609	0.95	0.711538	0.710438	0.837209	0.749616	0.629506
610	0.95	0.711538	0.713805	0.837209	0.751152	0.631435
611	0.95	0.701923	0.717172	0.837209	0.749616	0.628596
612	0.95	0.697115	0.717172	0.837209	0.74808	0.626142
613	0.95	0.692308	0.73064	0.837209	0.752688	0.632187
614	0.95	0.697115	0.73064	0.837209	0.754224	0.634627
615	0.95	0.701923	0.723906	0.837209	0.752688	0.632999
616	0.95	0.706731	0.73064	0.837209	0.757296	0.639359
617	0.95	0.701923	0.723906	0.837209	0.752688	0.633247
618	0.95	0.701923	0.723906	0.837209	0.752688	0.633225
619	0.95	0.697115	0.720539	0.837209	0.749616	0.628495
620	0.95	0.692308	0.713805	0.837209	0.745008	0.621945
621	0.95	0.706731	0.713805	0.837209	0.749616	0.629679
622	0.95	0.701923	0.713805	0.837209	0.74808	0.626653
623	0.95	0.682692	0.720539	0.848837	0.746544	0.624228
624	0.95	0.682692	0.720539	0.848837	0.746544	0.624228
625	0.95	0.682692	0.717172	0.848837	0.745008	0.622301
626	0.95	0.692308	0.713805	0.837209	0.745008	0.62194
627	0.95	0.697115	0.703704	0.837209	0.741935	0.618263
628	0.95	0.6875	0.700337	0.837209	0.737327	0.611598
629	0.95	0.692308	0.707071	0.825581	0.740399	0.615426
630	0.95	0.701923	0.700337	0.837209	0.741935	0.618656
631	0.95	0.706731	0.707071	0.837209	0.746544	0.625302
632	0.966667	0.706731	0.703704	0.837209	0.746544	0.625537
633	0.966667	0.706731	0.707071	0.825581	0.746544	0.624861
634	0.966667	0.721154	0.707071	0.825581	0.751152	0.632218
635	0.966667	0.721154	0.703704	0.837209	0.751152	0.632806
636	0.966667	0.721154	0.707071	0.825581	0.751152	0.632218
637	0.966667	0.711538	0.703704	0.825581	0.746544	0.625317
638	0.966667	0.711538	0.700337	0.825581	0.745008	0.623252
639	0.966667	0.711538	0.710438	0.825581	0.749616	0.629461
640	0.966667	0.725962	0.703704	0.813953	0.749616	0.629965
641	0.966667	0.716346	0.69697	0.825581	0.745008	0.624365
642	0.966667	0.711538	0.693603	0.825581	0.741935	0.61958
643	0.966667	0.706731	0.69697	0.837209	0.743472	0.62158
644	0.966667	0.706731	0.69697	0.837209	0.743472	0.62158
645	0.966667	0.701923	0.707071	0.837209	0.746544	0.625324
646	0.966667	0.706731	0.707071	0.837209	0.74808	0.628337
647	0.966667	0.706731	0.707071	0.825581	0.746544	0.625324
648	0.966667	0.706731	0.707071	0.825581	0.746544	0.625913
649	0.966667	0.706731	0.707071	0.825581	0.746544	0.625714
650	0.966667	0.706731	0.707071	0.825581	0.746544	0.625198
651	0.966667	0.697115	0.707071	0.837209	0.745008	0.623223
652	0.966667	0.692308	0.717172	0.837209	0.74808	0.627243
653	0.966667	0.701923	0.720539	0.837209	0.752688	0.634086
654	0.966667	0.697115	0.713805	0.837209	0.74808	0.62724
655	0.966667	0.697115	0.710438	0.837209	0.746544	0.625141
656	0.966667	0.697115	0.710438	0.837209	0.746544	0.625318
657	0.95	0.721154	0.723906	0.825581	0.757296	0.64094
658	0.95	0.725962	0.73064	0.825581	0.761905	0.647135
659	0.95	0.716346	0.727273	0.825581	0.757296	0.640928
660	0.95	0.711538	0.734007	0.825581	0.758833	0.64272
661	0.95	0.711538	0.734007	0.825581	0.758833	0.64272
662	0.95	0.706731	0.734007	0.825581	0.757296	0.639894
663	0.95	0.706731	0.73064	0.825581	0.75576	0.637949
664	0.95	0.706731	0.734007	0.825581	0.757296	0.640283
665	0.95	0.711538	0.737374	0.837209	0.761905	0.64676
666	0.95	0.706731	0.737374	0.837209	0.760369	0.644328
667	0.95	0.730769	0.73064	0.837209	0.764977	0.65302
668	0.95	0.730769	0.734007	0.837209	0.766513	0.655116
669	0.95	0.740385	0.73064	0.837209	0.768049	0.657956
670	0.95	0.745192	0.727273	0.837209	0.768049	0.657997
671	0.95	0.740385	0.723906	0.837209	0.764977	0.65344
672	0.95	0.740385	0.713805	0.837209	0.760369	0.647691
673	0.95	0.730769	0.734007	0.837209	0.766513	0.654634
674	0.95	0.740385	0.720539	0.848837	0.764977	0.654301
675	0.95	0.730769	0.723906	0.848837	0.763441	0.651237
676	0.95	0.725962	0.734007	0.848837	0.766513	0.654634
677	0.95	0.721154	0.737374	0.837209	0.764977	0.651649
678	0.95	0.725962	0.734007	0.837209	0.764977	0.651828
679	0.95	0.721154	0.73064	0.837209	0.761905	0.647079
680	0.966667	0.721154	0.727273	0.837209	0.761905	0.648187
681	0.966667	0.721154	0.744108	0.848837	0.771121	0.661315
682	0.966667	0.716346	0.740741	0.848837	0.768049	0.656917
683	0.966667	0.730769	0.734007	0.848837	0.769585	0.659781
684	0.966667	0.725962	0.734007	0.848837	0.768049	0.65731
685	0.966667	0.716346	0.737374	0.837209	0.764977	0.652188
686	0.966667	0.706731	0.737374	0.825581	0.760369	0.64484
687	0.966667	0.711538	0.737374	0.825581	0.761905	0.646794
688	0.966667	0.730769	0.734007	0.837209	0.768049	0.657123
689	0.966667	0.730769	0.727273	0.837209	0.764977	0.652598
690	0.966667	0.735577	0.73064	0.837209	0.768049	0.657501
691	0.966667	0.730769	0.734007	0.837209	0.768049	0.657647
692	0.966667	0.725962	0.737374	0.837209	0.768049	0.657127
693	0.966667	0.721154	0.740741	0.837209	0.768049	0.656781
694	0.966667	0.711538	0.737374	0.837209	0.763441	0.649571
695	0.966667	0.716346	0.737374	0.837209	0.764977	0.652024
696	0.966667	0.706731	0.740741	0.837209	0.763441	0.649209
697	0.966667	0.711538	0.747475	0.837209	0.768049	0.655711
698	0.966667	0.711538	0.747475	0.837209	0.768049	0.655711
699	0.966667	0.706731	0.744108	0.837209	0.764977	0.651146
700	0.966667	0.706731	0.740741	0.848837	0.764977	0.651499
701	0.95	0.716346	0.737374	0.848837	0.764977	0.651304
702	0.95	0.716346	0.737374	0.848837	0.764977	0.651304
703	0.95	0.711538	0.737374	0.848837	0.763441	0.648852
704	0.95	0.711538	0.740741	0.848837	0.764977	0.651305
705	0.95	0.711538	0.734007	0.848837	0.761905	0.646545
706	0.95	0.716346	0.737374	0.848837	0.764977	0.651451
707	0.95	0.721154	0.737374	0.848837	0.766513	0.653578
708	0.95	0.725962	0.737374	0.848837	0.768049	0.655526
709	0.95	0.721154	0.73064	0.860465	0.764977	0.651804
710	0.95	0.721154	0.73064	0.860465	0.764977	0.651804
711	0.95	0.721154	0.727273	0.860465	0.763441	0.650228
712	0.95	0.721154	0.723906	0.860465	0.761905	0.647946
713	0.95	0.730769	0.720539	0.860465	0.763441	0.650655
714	0.95	0.735577	0.737374	0.872093	0.774194	0.666047
715	0.95	0.716346	0.737374	0.872093	0.768049	0.656369
716	0.95	0.721154	0.734007	0.860465	0.766513	0.654112
717	0.95	0.725962	0.734007	0.860465	0.768049	0.656579
718	0.95	0.721154	0.737374	0.860465	0.768049	0.65604
719	0.95	0.725962	0.744108	0.860465	0.772657	0.662379
720	0.95	0.725962	0.747475	0.872093	0.77573	0.667108
721	0.95	0.721154	0.737374	0.872093	0.769585	0.65848
722	0.95	0.721154	0.747475	0.883721	0.77573	0.66781
723	0.95	0.721154	0.747475	0.883721	0.77573	0.66781
724	0.95	0.716346	0.747475	0.883721	0.774194	0.665372
725	0.95	0.721154	0.744108	0.883721	0.774194	0.665688
726	0.95	0.716346	0.744108	0.883721	0.772657	0.663245
727	0.95	0.716346	0.747475	0.883721	0.774194	0.665372
728	0.95	0.721154	0.744108	0.883721	0.774194	0.665503
729	0.95	0.730769	0.754209	0.883721	0.781874	0.676583
730	0.95	0.725962	0.750842	0.883721	0.778802	0.672013
731	0.95	0.721154	0.750842	0.883721	0.777266	0.669568
732	0.95	0.730769	0.750842	0.883721	0.780338	0.67446
733	0.95	0.721154	0.750842	0.883721	0.777266	0.669568
734	0.95	0.725962	0.744108	0.860465	0.772657	0.662901
735	0.95	0.725962	0.740741	0.860465	0.771121	0.660788
736	0.95	0.735577	0.740741	0.860465	0.774194	0.665715
737	0.95	0.730769	0.740741	0.860465	0.772657	0.66325
738	0.95	0.735577	0.740741	0.860465	0.774194	0.665715
739	0.95	0.740385	0.747475	0.883721	0.781874	0.677427
740	0.95	0.754808	0.740741	0.883721	0.78341	0.680449
741	0.95	0.754808	0.744108	0.895349	0.786482	0.684962
742	0.95	0.740385	0.737374	0.872093	0.77573	0.667999
743	0.95	0.75	0.747475	0.872093	0.78341	0.679076
744	0.95	0.754808	0.747475	0.860465	0.78341	0.679279
745	0.95	0.759615	0.747475	0.872093	0.786482	0.684307
746	0.95	0.745192	0.740741	0.872093	0.778802	0.672713
747	0.95	0.745192	0.754209	0.883721	0.786482	0.683764
748	0.95	0.745192	0.754209	0.883721	0.786482	0.683764
749	0.95	0.740385	0.754209	0.883721	0.784946	0.681314
750	0.95	0.754808	0.744108	0.872093	0.78341	0.679768
751	0.966667	0.75	0.744108	0.872093	0.78341	0.68007
752	0.966667	0.745192	0.744108	0.872093	0.781874	0.677459
753	0.966667	0.735577	0.744108	0.883721	0.780338	0.675145
754	0.966667	0.745192	0.747475	0.872093	0.78341	0.679418
755	0.966667	0.745192	0.750842	0.883721	0.786482	0.683986
756	0.966667	0.745192	0.754209	0.872093	0.786482	0.683358
757	0.966667	0.75	0.754209	0.883721	0.789555	0.688419
758	0.966667	0.75	0.750842	0.883721	0.788018	0.686189
759	0.95	0.735577	0.754209	0.872093	0.781874	0.675986
760	0.95	0.730769	0.747475	0.872093	0.777266	0.669583
761	0.95	0.745192	0.750842	0.872093	0.78341	0.679076
762	0.95	0.740385	0.750842	0.872093	0.781874	0.676614
763	0.95	0.745192	0.744108	0.872093	0.780338	0.674872
764	0.95	0.740385	0.737374	0.872093	0.77573	0.66821
765	0.95	0.740385	0.734007	0.872093	0.774194	0.666123
766	0.95	0.740385	0.737374	0.872093	0.77573	0.66821
767	0.95	0.740385	0.737374	0.872093	0.77573	0.667858
768	0.95	0.75	0.737374	0.872093	0.778802	0.672955
769	0.95	0.75	0.737374	0.872093	0.778802	0.672821
770	0.95	0.745192	0.740741	0.872093	0.778802	0.672276
771	0.95	0.75	0.740741	0.872093	0.780338	0.674759
772	0.95	0.735577	0.740741	0.872093	0.77573	0.667629
773	0.95	0.740385	0.750842	0.872093	0.781874	0.676261
774	0.95	0.735577	0.750842	0.872093	0.780338	0.673655
775	0.95	0.735577	0.750842	0.883721	0.781874	0.676091
776	0.95	0.735577	0.750842	0.883721	0.781874	0.676091
777	0.95	0.740385	0.750842	0.883721	0.78341	0.678549
778	0.95	0.735577	0.747475	0.872093	0.778802	0.671538
779	0.95	0.730769	0.750842	0.872093	0.778802	0.670885
780	0.95	0.725962	0.747475	0.872093	0.77573	0.666469
781	0.95	0.740385	0.750842	0.883721	0.78341	0.678234
782	0.95	0.745192	0.757576	0.883721	0.788018	0.684936
783	0.95	0.740385	0.750842	0.883721	0.78341	0.678234
784	0.95	0.740385	0.750842	0.883721	0.78341	0.678234
785	0.95	0.740385	0.754209	0.883721	0.784946	0.680357
786	0.95	0.75	0.750842	0.872093	0.784946	0.680734
787	0.95	0.745192	0.754209	0.872093	0.784946	0.680383
788	0.95	0.75	0.750842	0.872093	0.784946	0.680734
789	0.95	0.745192	0.750842	0.883721	0.784946	0.680556
790	0.966667	0.730769	0.744108	0.883721	0.778802	0.672387
791	0.966667	0.735577	0.757576	0.883721	0.786482	0.682998
792	0.966667	0.740385	0.757576	0.883721	0.788018	0.685003
793	0.95	0.740385	0.750842	0.883721	0.78341	0.678275
794	0.95	0.75	0.757576	0.883721	0.789555	0.68743
795	0.95	0.75	0.757576	0.883721	0.789555	0.68743
796	0.95	0.75	0.747475	0.883721	0.784946	0.681068
797	0.95	0.735577	0.744108	0.872093	0.777266	0.669589
798	0.95	0.740385	0.744108	0.872093	0.778802	0.672056
799	0.95	0.740385	0.740741	0.883721	0.778802	0.672712
800	0.95	0.740385	0.740741	0.883721	0.778802	0.672712
801	0.95	0.740385	0.744108	0.860465	0.777266	0.66961
802	0.95	0.740385	0.737374	0.860465	0.774194	0.665415
803	0.95	0.745192	0.740741	0.872093	0.778802	0.67195
804	0.95	0.745192	0.740741	0.872093	0.778802	0.67195
805	0.95	0.740385	0.740741	0.872093	0.777266	0.669797
806	0.95	0.740385	0.747475	0.872093	0.780338	0.673866
807	0.95	0.740385	0.747475	0.872093	0.780338	0.673866
808	0.95	0.740385	0.747475	0.872093	0.780338	0.674004
809	0.95	0.740385	0.744108	0.860465	0.777266	0.669339
810	0.95	0.740385	0.744108	0.860465	0.777266	0.669339
811	0.95	0.745192	0.744108	0.860465	0.778802	0.67195
812	0.95	0.745192	0.750842	0.883721	0.784946	0.68087
813	0.95	0.740385	0.754209	0.883721	0.784946	0.680199
814	0.95	0.75	0.747475	0.883721	0.784946	0.680719
815	0.95	0.740385	0.744108	0.883721	0.780338	0.67367
816	0.95	0.745192	0.747475	0.883721	0.78341	0.678114
817	0.95	0.745192	0.744108	0.872093	0.780338	0.673714
818	0.95	0.745192	0.747475	0.872093	0.781874	0.675823
819	0.95	0.745192	0.747475	0.860465	0.780338	0.673732
820	0.95	0.745192	0.744108	0.860465	0.778802	0.671629
821	0.95	0.740385	0.744108	0.883721	0.780338	0.674004
822	0.95	0.754808	0.744108	0.883721	0.784946	0.681424
823	0.95	0.754808	0.744108	0.883721	0.784946	0.681296
824	0.95	0.759615	0.744108	0.872093	0.784946	0.681155
825	0.95	0.754808	0.750842	0.860465	0.784946	0.680665
826	0.95	0.754808	0.754209	0.860465	0.786482	0.682534
827	0.95	0.745192	0.747475	0.883721	0.78341	0.678674
828	0.95	0.745192	0.750842	0.872093	0.78341	0.678242
829	0.95	0.735577	0.750842	0.872093	0.780338	0.673296
830	0.95	0.735577	0.750842	0.883721	0.781874	0.675716
831	0.95	0.735577	0.750842	0.883721	0.781874	0.675716
832	0.95	0.745192	0.740741	0.860465	0.777266	0.669197
833	0.95	0.745192	0.740741	0.860465	0.777266	0.669312
834	0.95	0.745192	0.740741	0.860465	0.777266	0.669431
835	0.95	0.75	0.737374	0.848837	0.77573	0.667222
836	0.95	0.75	0.740741	0.848837	0.777266	0.669312
837	0.95	0.745192	0.737374	0.848837	0.774194	0.664729
838	0.95	0.759615	0.740741	0.848837	0.780338	0.6743
839	0.95	0.759615	0.740741	0.848837	0.780338	0.67388
840	0.95	0.745192	0.740741	0.848837	0.77573	0.666905
841	0.95	0.740385	0.737374	0.860465	0.774194	0.664644
842	0.95	0.745192	0.737374	0.848837	0.774194	0.664219
843	0.95	0.740385	0.740741	0.848837	0.774194	0.663809
844	0.95	0.745192	0.747475	0.860465	0.780338	0.673145
845	0.95	0.754808	0.747475	0.860465	0.78341	0.677807
846	0.95	0.735577	0.744108	0.860465	0.77573	0.666077
847	0.95	0.75	0.73064	0.860465	0.774194	0.665463
848	0.95	0.745192	0.734007	0.860465	0.774194	0.664902
849	0.95	0.745192	0.737374	0.860465	0.77573	0.666967
850	0.95	0.740385	0.734007	0.860465	0.772657	0.662711
851	0.95	0.745192	0.744108	0.860465	0.778802	0.671163
852	0.95	0.75	0.740741	0.860465	0.778802	0.671551
853	0.95	0.754808	0.727273	0.860465	0.774194	0.665676
854	0.95	0.75	0.73064	0.860465	0.774194	0.665436
855	0.95	0.75	0.734007	0.872093	0.777266	0.669807
856	0.95	0.754808	0.734007	0.872093	0.778802	0.672404
857	0.95	0.754808	0.734007	0.872093	0.778802	0.672283
858	0.95	0.754808	0.734007	0.872093	0.778802	0.672283
859	0.95	0.75	0.734007	0.872093	0.777266	0.669928
860	0.95	0.75	0.73064	0.872093	0.77573	0.667846
861	0.95	0.75	0.734007	0.872093	0.777266	0.66969
862	0.95	0.75	0.73064	0.872093	0.77573	0.667726
863	0.95	0.75	0.734007	0.872093	0.777266	0.669807
864	0.95	0.745192	0.737374	0.872093	0.777266	0.66914
865	0.95	0.754808	0.73064	0.883721	0.778802	0.672828
866	0.95	0.754808	0.723906	0.872093	0.774194	0.66609
867	0.95	0.75	0.73064	0.872093	0.77573	0.667726
868	0.95	0.75	0.737374	0.883721	0.780338	0.674366
869	0.95	0.75	0.734007	0.883721	0.778802	0.672283
870	0.95	0.75	0.73064	0.883721	0.777266	0.670206
871	0.95	0.75	0.73064	0.883721	0.777266	0.670344
872	0.95	0.75	0.727273	0.883721	0.77573	0.668272
873	0.95	0.75	0.734007	0.895349	0.780338	0.67504
874	0.95	0.75	0.734007	0.895349	0.780338	0.675644
875	0.95	0.735577	0.73064	0.895349	0.774194	0.665948
876	0.95	0.730769	0.73064	0.895349	0.772657	0.663804
877	0.95	0.735577	0.727273	0.895349	0.772657	0.663867
878	0.95	0.735577	0.734007	0.895349	0.77573	0.667898
879	0.95	0.740385	0.734007	0.895349	0.777266	0.670386
880	0.95	0.735577	0.734007	0.895349	0.77573	0.668035
881	0.95	0.769231	0.747475	0.895349	0.792627	0.693911
882	0.95	0.764423	0.744108	0.883721	0.788018	0.686957
883	0.95	0.769231	0.737374	0.883721	0.786482	0.685186
884	0.95	0.764423	0.744108	0.883721	0.788018	0.686475
885	0.95	0.764423	0.740741	0.883721	0.786482	0.684848
886	0.95	0.764423	0.744108	0.883721	0.788018	0.686922
887	0.95	0.764423	0.740741	0.883721	0.786482	0.684972
888	0.95	0.764423	0.740741	0.883721	0.786482	0.684848
889	0.95	0.764423	0.744108	0.883721	0.788018	0.686801
890	0.95	0.754808	0.747475	0.883721	0.786482	0.684231
891	0.95	0.754808	0.740741	0.883721	0.78341	0.680068
892	0.95	0.754808	0.734007	0.883721	0.780338	0.675587
893	0.95	0.754808	0.740741	0.883721	0.78341	0.679736
894	0.95	0.754808	0.740741	0.883721	0.78341	0.679598
895	0.95	0.754808	0.734007	0.883721	0.780338	0.675792
896	0.95	0.75	0.737374	0.883721	0.780338	0.675023
897	0.95	0.740385	0.73064	0.883721	0.774194	0.665749
898	0.95	0.730769	0.73064	0.883721	0.771121	0.660753
899	0.95	0.730769	0.727273	0.883721	0.769585	0.658672
900	0.95	0.730769	0.73064	0.872093	0.769585	0.658335
901	0.95	0.730769	0.73064	0.883721	0.771121	0.660753
902	0.95	0.735577	0.73064	0.883721	0.772657	0.663249
903	0.95	0.740385	0.73064	0.872093	0.772657	0.663338
904	0.95	0.735577	0.73064	0.872093	0.771121	0.660835
905	0.95	0.730769	0.73064	0.872093	0.769585	0.658335
906	0.95	0.745192	0.727273	0.872093	0.772657	0.663897
907	0.95	0.740385	0.727273	0.883721	0.772657	0.663801
908	0.966667	0.75	0.727273	0.883721	0.777266	0.67146
909	0.966667	0.75	0.73064	0.883721	0.778802	0.673521
910	0.966667	0.740385	0.740741	0.872093	0.778802	0.671872
911	0.966667	0.745192	0.734007	0.883721	0.778802	0.672614
912	0.966667	0.745192	0.734007	0.883721	0.778802	0.672736
913	0.966667	0.735577	0.740741	0.883721	0.778802	0.671801
914	0.966667	0.75	0.744108	0.872093	0.78341	0.678626
915	0.966667	0.75	0.744108	0.872093	0.78341	0.678744
916	0.966667	0.759615	0.737374	0.872093	0.78341	0.679472
917	0.966667	0.754808	0.734007	0.872093	0.780338	0.675002
918	0.966667	0.754808	0.737374	0.872093	0.781874	0.67719
919	0.966667	0.75	0.737374	0.872093	0.780338	0.674692
920	0.966667	0.75	0.734007	0.872093	0.778802	0.672614
921	0.966667	0.759615	0.737374	0.883721	0.784946	0.682312
922	0.966667	0.759615	0.740741	0.883721	0.786482	0.684383
923	0.966667	0.759615	0.744108	0.883721	0.788018	0.686232
924	0.966667	0.764423	0.754209	0.883721	0.794163	0.694976
925	0.966667	0.778846	0.750842	0.872093	0.795699	0.69811
926	0.966667	0.778846	0.750842	0.872093	0.795699	0.69811
927	0.966667	0.778846	0.750842	0.872093	0.795699	0.69811
928	0.966667	0.778846	0.747475	0.872093	0.794163	0.696045
929	0.966667	0.774038	0.747475	0.860465	0.791091	0.690923
930	0.966667	0.774038	0.747475	0.872093	0.792627	0.693314
931	0.966667	0.778846	0.744108	0.872093	0.792627	0.693661
932	0.966667	0.769231	0.747475	0.860465	0.789555	0.688315
933	0.966667	0.769231	0.747475	0.860465	0.789555	0.688416
934	0.966667	0.769231	0.744108	0.860465	0.788018	0.686343
935	0.966667	0.769231	0.744108	0.860465	0.788018	0.686343
936	0.966667	0.774038	0.757576	0.860465	0.795699	0.697377
937	0.966667	0.783654	0.760943	0.860465	0.800307	0.704143
938	0.966667	0.774038	0.760943	0.860465	0.797235	0.699147
939	0.966667	0.778846	0.76431	0.860465	0.800307	0.703732
940	0.966667	0.783654	0.757576	0.860465	0.798771	0.702064
941	0.966667	0.783654	0.760943	0.860465	0.800307	0.704143
942	0.966667	0.788462	0.760943	0.872093	0.803379	0.709244
943	0.966667	0.798077	0.757576	0.872093	0.804916	0.711895
944	0.966667	0.783654	0.754209	0.860465	0.797235	0.700304
945	0.966667	0.783654	0.754209	0.860465	0.797235	0.700304
946	0.966667	0.774038	0.754209	0.860465	0.794163	0.695189
947	0.966667	0.769231	0.757576	0.860465	0.794163	0.694766
948	0.966667	0.774038	0.757576	0.848837	0.794163	0.694669
949	0.966667	0.769231	0.757576	0.848837	0.792627	0.692168
950	0.966667	0.769231	0.757576	0.848837	0.792627	0.692168
951	0.966667	0.783654	0.754209	0.860465	0.797235	0.699991
952	0.966667	0.774038	0.754209	0.860465	0.794163	0.694975
953	0.966667	0.778846	0.754209	0.860465	0.795699	0.697793
954	0.966667	0.774038	0.754209	0.860465	0.794163	0.695287
955	0.966667	0.774038	0.750842	0.860465	0.792627	0.693213
956	0.966667	0.778846	0.750842	0.860465	0.794163	0.695724
957	0.966667	0.774038	0.754209	0.860465	0.794163	0.695287
958	0.966667	0.774038	0.757576	0.860465	0.795699	0.697059
959	0.966667	0.778846	0.754209	0.860465	0.795699	0.697481
960	0.966667	0.778846	0.754209	0.860465	0.795699	0.697481
961	0.966667	0.778846	0.754209	0.860465	0.795699	0.697481
962	0.966667	0.778846	0.754209	0.860465	0.795699	0.697481
963	0.966667	0.778846	0.754209	0.860465	0.795699	0.697481
964	0.966667	0.774038	0.747475	0.860465	0.791091	0.691244
965	0.966667	0.774038	0.750842	0.860465	0.792627	0.693213
966	0.966667	0.774038	0.750842	0.860465	0.792627	0.693213
967	0.966667	0.774038	0.750842	0.860465	0.792627	0.693213
968	0.966667	0.774038	0.750842	0.848837	0.791091	0.690706
969	0.966667	0.774038	0.750842	0.848837	0.791091	0.690706
970	0.966667	0.774038	0.747475	0.860465	0.791091	0.690923
971	0.966667	0.778846	0.747475	0.860465	0.792627	0.693117
972	0.966667	0.778846	0.747475	0.872093	0.794163	0.695503
973	0.966667	0.778846	0.747475	0.872093	0.794163	0.695503
974	0.966667	0.774038	0.747475	0.872093	0.792627	0.692996
975	0.966667	0.769231	0.740741	0.860465	0.786482	0.683856
976	0.966667	0.769231	0.737374	0.872093	0.786482	0.684177
977	0.966667	0.769231	0.737374	0.860465	0.784946	0.681886
978	0.966667	0.764423	0.754209	0.860465	0.791091	0.690084
979	0.966667	0.764423	0.747475	0.860465	0.788018	0.685912
980	0.966667	0.764423	0.754209	0.860465	0.791091	0.689853
981	0.966667	0.764423	0.757576	0.860465	0.792627	0.691944
982	0.966667	0.769231	0.744108	0.860465	0.788018	0.686243
983	0.966667	0.769231	0.744108	0.860465	0.788018	0.686243
984	0.966667	0.769231	0.750842	0.860465	0.791091	0.690392
985	0.966667	0.774038	0.750842	0.860465	0.792627	0.692587
986	0.966667	0.769231	0.750842	0.860465	0.791091	0.690392
987	0.966667	0.774038	0.744108	0.860465	0.789555	0.688534
988	0.966667	0.774038	0.747475	0.860465	0.791091	0.690606
989	0.966667	0.774038	0.747475	0.860465	0.791091	0.690512
990	0.966667	0.774038	0.754209	0.872093	0.795699	0.697366
991	0.966667	0.778846	0.757576	0.860465	0.797235	0.699235
992	0.966667	0.774038	0.754209	0.872093	0.795699	0.697366
993	0.966667	0.774038	0.744108	0.872093	0.791091	0.691145
994	0.966667	0.774038	0.747475	0.872093	0.792627	0.693314
995	0.966667	0.778846	0.747475	0.872093	0.794163	0.695822
996	0.966667	0.778846	0.744108	0.872093	0.792627	0.693661
997	0.966667	0.778846	0.740741	0.872093	0.791091	0.691493
998	0.966667	0.769231	0.750842	0.872093	0.792627	0.692785
999	0.966667	0.769231	0.737374	0.872093	0.786482	0.684502
1000	0.966667	0.774038	0.747475	0.860465	0.791091	0.690826
1001	0.966667	0.774038	0.747475	0.860465	0.791091	0.690606
1002	0.966667	0.774038	0.750842	0.860465	0.792627	0.692684
1003	0.966667	0.774038	0.750842	0.860465	0.792627	0.692684
1004	0.966667	0.778846	0.747475	0.848837	0.791091	0.690512
1005	0.966667	0.774038	0.747475	0.872093	0.792627	0.693434
1006	0.966667	0.754808	0.740741	0.872093	0.78341	0.67958
1007	0.966667	0.75	0.734007	0.872093	0.778802	0.673047
1008	0.966667	0.754808	0.734007	0.872093	0.780338	0.675335
1009	0.966667	0.759615	0.73064	0.872093	0.780338	0.675915
1010	0.966667	0.754808	0.727273	0.872093	0.777266	0.671446
1011	0.966667	0.759615	0.727273	0.872093	0.778802	0.673867
1012	0.966667	0.754808	0.727273	0.872093	0.777266	0.671446
1013	0.966667	0.759615	0.727273	0.872093	0.778802	0.673867
1014	0.966667	0.745192	0.727273	0.872093	0.774194	0.666295
1015	0.966667	0.75	0.727273	0.872093	0.77573	0.668815
1016	0.966667	0.745192	0.720539	0.872093	0.771121	0.662188
1017	0.966667	0.75	0.720539	0.872093	0.772657	0.664614
1018	0.966667	0.740385	0.723906	0.872093	0.771121	0.661491
1019	0.966667	0.740385	0.727273	0.872093	0.772657	0.663441
1020	0.966667	0.745192	0.720539	0.872093	0.771121	0.6615
1021	0.966667	0.745192	0.720539	0.872093	0.771121	0.661607
1022	0.966667	0.75	0.723906	0.872093	0.774194	0.66642
1023	0.966667	0.759615	0.723906	0.872093	0.777266	0.67158
1024	0.966667	0.759615	0.723906	0.872093	0.777266	0.671703
1025	0.966667	0.75	0.723906	0.872093	0.774194	0.666317
1026	0.966667	0.75	0.727273	0.872093	0.77573	0.668605
1027	0.966667	0.75	0.727273	0.872093	0.77573	0.668605
1028	0.966667	0.764423	0.717172	0.872093	0.77573	0.669809
1029	0.966667	0.764423	0.720539	0.872093	0.777266	0.67205
1030	0.966667	0.759615	0.723906	0.872093	0.777266	0.671361
1031	0.966667	0.764423	0.723906	0.872093	0.778802	0.673989
1032	0.966667	0.759615	0.727273	0.872093	0.778802	0.673752
1033	0.966667	0.754808	0.717172	0.872093	0.772657	0.664739
1034	0.966667	0.759615	0.720539	0.872093	0.77573	0.669215
1035	0.966667	0.759615	0.720539	0.883721	0.777266	0.671601
1036	0.966667	0.764423	0.720539	0.883721	0.778802	0.674232
1037	0.966667	0.774038	0.720539	0.872093	0.780338	0.676836
1038	0.966667	0.774038	0.720539	0.872093	0.780338	0.676836
1039	0.966667	0.774038	0.720539	0.872093	0.780338	0.676836
1040	0.966667	0.774038	0.727273	0.872093	0.78341	0.680995
1041	0.966667	0.774038	0.727273	0.872093	0.78341	0.680819
1042	0.966667	0.774038	0.73064	0.883721	0.786482	0.685149
1043	0.966667	0.774038	0.723906	0.895349	0.784946	0.683444
1044	0.966667	0.764423	0.720539	0.906977	0.781874	0.679149
1045	0.966667	0.769231	0.720539	0.906977	0.78341	0.681782
1046	0.966667	0.769231	0.720539	0.895349	0.781874	0.679398
1047	0.966667	0.774038	0.713805	0.895349	0.780338	0.67778
1048	0.966667	0.774038	0.713805	0.895349	0.780338	0.677515
1049	0.966667	0.774038	0.723906	0.895349	0.784946	0.683604
1050	0.966667	0.774038	0.720539	0.895349	0.78341	0.681569
1051	0.966667	0.769231	0.73064	0.895349	0.786482	0.685067
1052	0.966667	0.769231	0.727273	0.883721	0.78341	0.680635
1053	0.966667	0.769231	0.727273	0.895349	0.784946	0.683018
1054	0.966667	0.769231	0.727273	0.895349	0.784946	0.683018
1055	0.966667	0.764423	0.720539	0.895349	0.780338	0.676604
1056	0.966667	0.764423	0.720539	0.895349	0.780338	0.676604
1057	0.966667	0.769231	0.723906	0.883721	0.781874	0.678443
1058	0.966667	0.764423	0.73064	0.872093	0.781874	0.677441
1059	0.966667	0.769231	0.73064	0.872093	0.78341	0.680086
1060	0.966667	0.764423	0.727273	0.872093	0.780338	0.675701
1061	0.966667	0.759615	0.723906	0.872093	0.777266	0.671237
1062	0.966667	0.759615	0.720539	0.883721	0.777266	0.67158
1063	0.966667	0.764423	0.73064	0.872093	0.781874	0.67777
1064	0.966667	0.759615	0.73064	0.872093	0.780338	0.675149
1065	0.966667	0.759615	0.727273	0.872093	0.778802	0.673095
1066	0.966667	0.764423	0.727273	0.872093	0.780338	0.67563
1067	0.966667	0.778846	0.720539	0.872093	0.781874	0.67928
1068	0.966667	0.778846	0.723906	0.872093	0.78341	0.681228
1069	0.966667	0.778846	0.73064	0.872093	0.786482	0.685292
1070	0.966667	0.778846	0.734007	0.872093	0.788018	0.687255
1071	0.966667	0.769231	0.73064	0.872093	0.78341	0.680212
1072	0.966667	0.764423	0.734007	0.872093	0.78341	0.679733
1073	0.966667	0.774038	0.734007	0.872093	0.786482	0.684795
1074	0.966667	0.774038	0.734007	0.872093	0.786482	0.684795
1075	0.966667	0.769231	0.734007	0.872093	0.784946	0.682445
1076	0.966667	0.769231	0.734007	0.872093	0.784946	0.682351
1077	0.966667	0.764423	0.73064	0.872093	0.781874	0.67777
1078	0.966667	0.769231	0.73064	0.872093	0.78341	0.680061
1079	0.966667	0.769231	0.73064	0.872093	0.78341	0.67997
1080	0.966667	0.769231	0.737374	0.872093	0.786482	0.684084
1081	0.966667	0.774038	0.73064	0.872093	0.784946	0.682177
1082	0.966667	0.769231	0.727273	0.872093	0.781874	0.677592
1083	0.966667	0.759615	0.727273	0.872093	0.778802	0.67253
1084	0.966667	0.774038	0.727273	0.883721	0.784946	0.682503
1085	0.966667	0.774038	0.73064	0.883721	0.786482	0.684641
1086	0.966667	0.774038	0.73064	0.883721	0.786482	0.684641
1087	0.966667	0.764423	0.734007	0.883721	0.784946	0.681661
1088	0.966667	0.774038	0.734007	0.872093	0.786482	0.68368
1089	0.966667	0.778846	0.727273	0.872093	0.784946	0.682097
1090	0.966667	0.778846	0.737374	0.872093	0.789555	0.688269
1091	0.966667	0.783654	0.73064	0.872093	0.788018	0.686685
1092	0.966667	0.783654	0.73064	0.872093	0.788018	0.686685
1093	0.966667	0.783654	0.734007	0.883721	0.791091	0.691348
1094	0.966667	0.764423	0.73064	0.860465	0.780338	0.674415
1095	0.966667	0.754808	0.727273	0.860465	0.77573	0.667387
1096	0.966667	0.754808	0.727273	0.860465	0.77573	0.667387
1097	0.966667	0.754808	0.73064	0.872093	0.778802	0.671977
1098	0.966667	0.759615	0.734007	0.872093	0.781874	0.676567
1099	0.966667	0.759615	0.734007	0.872093	0.781874	0.676567
1100	0.966667	0.759615	0.723906	0.872093	0.777266	0.670473
1101	0.966667	0.759615	0.723906	0.872093	0.777266	0.670473
1102	0.966667	0.759615	0.723906	0.872093	0.777266	0.670385
1103	0.966667	0.754808	0.727273	0.883721	0.778802	0.672298
1104	0.966667	0.75	0.73064	0.883721	0.778802	0.671725
1105	0.966667	0.754808	0.73064	0.883721	0.780338	0.67434
1106	0.966667	0.759615	0.734007	0.883721	0.78341	0.678928
1107	0.966667	0.754808	0.734007	0.883721	0.781874	0.676412
1108	0.966667	0.75	0.73064	0.872093	0.777266	0.669429
1109	0.966667	0.75	0.73064	0.883721	0.778802	0.671824
1110	0.966667	0.75	0.727273	0.872093	0.77573	0.667359
1111	0.966667	0.75	0.723906	0.883721	0.77573	0.66781
1112	0.966667	0.75	0.727273	0.883721	0.777266	0.669878
1113	0.966667	0.745192	0.727273	0.883721	0.77573	0.667365
1114	0.966667	0.745192	0.727273	0.883721	0.77573	0.667149
1115	0.966667	0.745192	0.727273	0.883721	0.77573	0.667365
1116	0.966667	0.745192	0.727273	0.906977	0.778802	0.672283
1117	0.966667	0.745192	0.73064	0.883721	0.777266	0.669344
1118	0.966667	0.745192	0.734007	0.895349	0.780338	0.674043
1119	0.966667	0.740385	0.737374	0.883721	0.778802	0.670851
1120	0.966667	0.740385	0.734007	0.895349	0.778802	0.671213
1121	0.966667	0.75	0.737374	0.883721	0.781874	0.675885
1122	0.966667	0.75	0.737374	0.883721	0.781874	0.675885
1123	0.966667	0.759615	0.740741	0.895349	0.788018	0.685372
1124	0.966667	0.764423	0.740741	0.895349	0.789555	0.68787
1125	0.966667	0.764423	0.737374	0.895349	0.788018	0.685788
1126	0.966667	0.764423	0.734007	0.895349	0.786482	0.683712
1127	0.966667	0.764423	0.73064	0.895349	0.784946	0.681641
1128	0.966667	0.764423	0.734007	0.906977	0.788018	0.686548
1129	0.966667	0.764423	0.734007	0.906977	0.788018	0.686548
1130	0.966667	0.764423	0.734007	0.906977	0.788018	0.686548
1131	0.966667	0.764423	0.727273	0.906977	0.784946	0.682544
1132	0.966667	0.759615	0.73064	0.906977	0.784946	0.682421
1133	0.966667	0.759615	0.73064	0.906977	0.784946	0.682421
1134	0.966667	0.759615	0.73064	0.895349	0.78341	0.679801
1135	0.966667	0.759615	0.734007	0.906977	0.786482	0.684486
1136	0.966667	0.759615	0.734007	0.895349	0.784946	0.681869
1137	0.966667	0.745192	0.737374	0.883721	0.780338	0.673726
1138	0.966667	0.75	0.727273	0.895349	0.778802	0.672383
1139	0.966667	0.745192	0.727273	0.895349	0.777266	0.669877
1140	0.966667	0.745192	0.73064	0.895349	0.778802	0.671958
1141	0.966667	0.740385	0.73064	0.895349	0.777266	0.669344
1142	0.966667	0.730769	0.734007	0.895349	0.77573	0.666308
1143	0.966667	0.740385	0.737374	0.895349	0.780338	0.67339
1144	0.966667	0.740385	0.734007	0.895349	0.778802	0.671296
1145	0.966667	0.730769	0.740741	0.895349	0.778802	0.670666
1146	0.966667	0.740385	0.744108	0.895349	0.78341	0.677713
1147	0.966667	0.740385	0.740741	0.895349	0.781874	0.675628
1148	0.966667	0.740385	0.737374	0.895349	0.780338	0.673507
1149	0.966667	0.725962	0.73064	0.906977	0.774194	0.664265
1150	0.966667	0.725962	0.73064	0.906977	0.774194	0.664265
1151	0.966667	0.730769	0.73064	0.906977	0.77573	0.666897
1152	0.966667	0.730769	0.73064	0.906977	0.77573	0.666897
1153	0.966667	0.725962	0.734007	0.918605	0.777266	0.669132
1154	0.966667	0.730769	0.73064	0.918605	0.777266	0.669512
1155	0.966667	0.735577	0.727273	0.906977	0.77573	0.667495
1156	0.966667	0.730769	0.727273	0.906977	0.774194	0.665114
1157	0.966667	0.740385	0.727273	0.906977	0.777266	0.670229
1158	0.966667	0.735577	0.723906	0.906977	0.774194	0.665798
1159	0.966667	0.745192	0.723906	0.906977	0.777266	0.670787
1160	0.966667	0.75	0.73064	0.906977	0.781874	0.677074
1161	0.966667	0.75	0.73064	0.906977	0.781874	0.677074
1162	0.966667	0.75	0.727273	0.906977	0.780338	0.675002
1163	0.966667	0.75	0.727273	0.906977	0.780338	0.675116
1164	0.966667	0.754808	0.723906	0.918605	0.781874	0.677959
1165	0.966667	0.75	0.723906	0.918605	0.780338	0.675452
1166	0.966667	0.75	0.727273	0.918605	0.781874	0.677404
1167	0.966667	0.754808	0.723906	0.906977	0.780338	0.675806
1168	0.966667	0.75	0.723906	0.918605	0.780338	0.675335
1169	0.966667	0.745192	0.727273	0.906977	0.778802	0.672383
1170	0.966667	0.745192	0.727273	0.918605	0.780338	0.674785
1171	0.966667	0.745192	0.720539	0.906977	0.77573	0.668357
1172	0.966667	0.75	0.727273	0.906977	0.780338	0.675023
1173	0.966667	0.75	0.727273	0.906977	0.780338	0.675002
1174	0.966667	0.745192	0.727273	0.918605	0.780338	0.674902
1175	0.966667	0.745192	0.720539	0.918605	0.777266	0.67076
1176	0.966667	0.75	0.723906	0.918605	0.780338	0.675335
1177	0.966667	0.740385	0.727273	0.918605	0.778802	0.672614
1178	0.966667	0.740385	0.723906	0.918605	0.777266	0.67054
1179	0.966667	0.75	0.720539	0.918605	0.778802	0.6735
1180	0.966667	0.745192	0.723906	0.918605	0.778802	0.672713
1181	0.966667	0.745192	0.727273	0.918605	0.780338	0.674654
1182	0.966667	0.75	0.717172	0.895349	0.774194	0.66606
1183	0.966667	0.75	0.710438	0.895349	0.771121	0.662081
1184	0.966667	0.75	0.713805	0.895349	0.772657	0.664006
1185	0.966667	0.75	0.713805	0.895349	0.772657	0.664006
1186	0.966667	0.754808	0.713805	0.906977	0.77573	0.669034
1187	0.966667	0.754808	0.717172	0.906977	0.777266	0.67098
1188	0.966667	0.754808	0.713805	0.906977	0.77573	0.668929
1189	0.966667	0.759615	0.720539	0.906977	0.780338	0.675459
1190	0.966667	0.759615	0.720539	0.906977	0.780338	0.675459
1191	0.966667	0.75	0.717172	0.906977	0.77573	0.668456
1192	0.966667	0.75	0.723906	0.906977	0.778802	0.672583
1193	0.966667	0.754808	0.720539	0.906977	0.778802	0.672932
1194	0.966667	0.75	0.73064	0.906977	0.781874	0.676731
1195	0.966667	0.75	0.727273	0.906977	0.780338	0.674769
1196	0.966667	0.75	0.720539	0.906977	0.777266	0.670517
1197	0.966667	0.75	0.727273	0.906977	0.780338	0.674654
1198	0.966667	0.740385	0.717172	0.895349	0.771121	0.661131
1199	0.966667	0.745192	0.727273	0.906977	0.778802	0.672253
1200	0.966667	0.740385	0.723906	0.906977	0.77573	0.667782
1201	0.966667	0.745192	0.723906	0.906977	0.777266	0.670293
1202	0.966667	0.740385	0.727273	0.906977	0.777266	0.669858
1203	0.966667	0.740385	0.723906	0.906977	0.77573	0.667782
1204	0.966667	0.735577	0.727273	0.906977	0.77573	0.667356
1205	0.966667	0.735577	0.727273	0.906977	0.77573	0.667356
1206	0.966667	0.735577	0.73064	0.918605	0.778802	0.671983
1207	0.966667	0.735577	0.73064	0.918605	0.778802	0.671856
1208	0.966667	0.735577	0.727273	0.918605	0.777266	0.669895
1209	0.966667	0.735577	0.73064	0.918605	0.778802	0.671856
1210	0.966667	0.735577	0.737374	0.918605	0.781874	0.675907
1211	0.966667	0.730769	0.740741	0.918605	0.781874	0.675402
1212	0.966667	0.725962	0.73064	0.918605	0.77573	0.666868
1213	0.966667	0.735577	0.737374	0.918605	0.781874	0.675907
1214	0.966667	0.730769	0.740741	0.918605	0.781874	0.675402
1215	0.966667	0.740385	0.734007	0.918605	0.781874	0.676303
1216	0.966667	0.745192	0.734007	0.918605	0.78341	0.678919
1217	0.966667	0.75	0.734007	0.918605	0.784946	0.681416
1218	0.966667	0.745192	0.73064	0.918605	0.781874	0.676835
1219	0.966667	0.745192	0.73064	0.918605	0.781874	0.676835
1220	0.966667	0.754808	0.73064	0.918605	0.784946	0.681843
1221	0.966667	0.75	0.73064	0.918605	0.78341	0.679222
1222	0.966667	0.745192	0.734007	0.918605	0.78341	0.678685
1223	0.966667	0.740385	0.740741	0.918605	0.784946	0.680256
1224	0.966667	0.740385	0.740741	0.918605	0.784946	0.680256
1225	0.966667	0.735577	0.747475	0.918605	0.786482	0.681981
1226	0.966667	0.740385	0.747475	0.918605	0.788018	0.684462
1227	0.966667	0.740385	0.747475	0.918605	0.788018	0.684462
1228	0.966667	0.740385	0.747475	0.918605	0.788018	0.684462
1229	0.966667	0.735577	0.744108	0.918605	0.784946	0.679871
1230	0.966667	0.735577	0.744108	0.918605	0.784946	0.679871
1231	0.966667	0.740385	0.740741	0.918605	0.784946	0.680256
1232	0.966667	0.735577	0.744108	0.918605	0.784946	0.679871
1233	0.966667	0.740385	0.744108	0.918605	0.786482	0.682356
1234	0.966667	0.740385	0.740741	0.918605	0.784946	0.680256
1235	0.966667	0.740385	0.740741	0.918605	0.784946	0.680256
1236	0.966667	0.740385	0.740741	0.918605	0.784946	0.680256
1237	0.966667	0.740385	0.737374	0.918605	0.78341	0.678161
1238	0.966667	0.740385	0.737374	0.918605	0.78341	0.678161
1239	0.966667	0.745192	0.744108	0.918605	0.788018	0.684736
1240	0.966667	0.745192	0.740741	0.918605	0.786482	0.68275
1241	0.966667	0.75	0.744108	0.918605	0.789555	0.687233
1242	0.966667	0.75	0.744108	0.918605	0.789555	0.687233
1243	0.966667	0.740385	0.747475	0.918605	0.788018	0.684348
1244	0.966667	0.735577	0.747475	0.918605	0.786482	0.681864
1245	0.966667	0.754808	0.740741	0.918605	0.789555	0.687649
1246	0.966667	0.75	0.744108	0.918605	0.789555	0.687339
1247	0.966667	0.75	0.747475	0.918605	0.791091	0.689328
1248	0.966667	0.75	0.747475	0.918605	0.791091	0.689328
1249	0.966667	0.754808	0.747475	0.918605	0.792627	0.691824
1250	0.966667	0.759615	0.747475	0.918605	0.794163	0.694324
1251	0.966667	0.759615	0.750842	0.918605	0.795699	0.696415
1252	0.966667	0.759615	0.750842	0.918605	0.795699	0.696415
1253	0.966667	0.754808	0.750842	0.918605	0.794163	0.69392
1254	0.966667	0.754808	0.747475	0.918605	0.792627	0.691824
1255	0.966667	0.759615	0.750842	0.918605	0.795699	0.696415
1256	0.966667	0.759615	0.750842	0.918605	0.795699	0.696415
1257	0.966667	0.759615	0.747475	0.918605	0.794163	0.694324
1258	0.966667	0.764423	0.750842	0.918605	0.797235	0.698915
1259	0.966667	0.764423	0.747475	0.918605	0.795699	0.696829
1260	0.966667	0.764423	0.747475	0.906977	0.794163	0.694441
1261	0.966667	0.764423	0.744108	0.906977	0.792627	0.692453
1262	0.966667	0.754808	0.744108	0.918605	0.791091	0.689836
1263	0.966667	0.759615	0.744108	0.906977	0.791091	0.689944
1264	0.966667	0.754808	0.744108	0.906977	0.789555	0.687439
1265	0.966667	0.764423	0.744108	0.906977	0.792627	0.692453
1266	0.966667	0.769231	0.744108	0.906977	0.794163	0.694879
1267	0.966667	0.769231	0.744108	0.906977	0.794163	0.694879
1268	0.966667	0.774038	0.747475	0.906977	0.797235	0.699016
1269	0.966667	0.774038	0.747475	0.906977	0.797235	0.699089
1270	0.966667	0.764423	0.737374	0.906977	0.789555	0.687682
1271	0.966667	0.759615	0.740741	0.918605	0.791091	0.690159
1272	0.966667	0.764423	0.740741	0.918605	0.792627	0.692673
1273	0.966667	0.764423	0.744108	0.918605	0.794163	0.694441
1274	0.966667	0.774038	0.747475	0.918605	0.798771	0.701545
1275	0.966667	0.778846	0.744108	0.918605	0.798771	0.702072
1276	0.966667	0.778846	0.744108	0.918605	0.798771	0.701991
1277	0.966667	0.774038	0.744108	0.918605	0.797235	0.69947
1278	0.966667	0.774038	0.747475	0.906977	0.797235	0.698948
1279	0.966667	0.764423	0.747475	0.906977	0.794163	0.69393
1280	0.966667	0.764423	0.737374	0.906977	0.789555	0.687682
1281	0.966667	0.759615	0.740741	0.906977	0.789555	0.687553
1282	0.966667	0.759615	0.740741	0.906977	0.789555	0.687553
1283	0.966667	0.759615	0.737374	0.906977	0.788018	0.685475
1284	0.966667	0.759615	0.737374	0.906977	0.788018	0.685475
1285	0.966667	0.759615	0.737374	0.906977	0.788018	0.685475
1286	0.966667	0.759615	0.73064	0.906977	0.784946	0.681335
1287	0.966667	0.754808	0.744108	0.906977	0.789555	0.687132
1288	0.966667	0.759615	0.734007	0.906977	0.786482	0.683402
1289	0.966667	0.759615	0.73064	0.906977	0.784946	0.681335
1290	0.966667	0.769231	0.727273	0.906977	0.786482	0.684342
1291	0.966667	0.783654	0.727273	0.906977	0.791091	0.691652
1292	0.966667	0.783654	0.734007	0.906977	0.794163	0.695741
1293	0.966667	0.783654	0.734007	0.906977	0.794163	0.695741
1294	0.966667	0.778846	0.734007	0.906977	0.792627	0.693202
1295	0.966667	0.774038	0.737374	0.906977	0.792627	0.692729
1296	0.966667	0.774038	0.734007	0.906977	0.791091	0.690667
1297	0.966667	0.769231	0.737374	0.906977	0.791091	0.690515
1298	0.966667	0.769231	0.737374	0.906977	0.791091	0.690515
1299	0.966667	0.769231	0.73064	0.906977	0.788018	0.686394
1300	0.966667	0.774038	0.737374	0.918605	0.794163	0.695653
1301	0.966667	0.774038	0.740741	0.918605	0.795699	0.697713
1302	0.966667	0.769231	0.737374	0.918605	0.792627	0.693125
1303	0.966667	0.769231	0.744108	0.918605	0.795699	0.697261
1304	0.966667	0.769231	0.740741	0.918605	0.794163	0.695281
1305	0.966667	0.769231	0.740741	0.918605	0.794163	0.695281
1306	0.966667	0.774038	0.740741	0.918605	0.795699	0.697799
1307	0.966667	0.778846	0.737374	0.918605	0.795699	0.698265
1308	0.966667	0.778846	0.737374	0.918605	0.795699	0.698265
1309	0.966667	0.774038	0.740741	0.918605	0.795699	0.697799
1310	0.966667	0.774038	0.744108	0.918605	0.797235	0.699778
1311	0.966667	0.764423	0.737374	0.918605	0.791091	0.690603
1312	0.966667	0.764423	0.744108	0.918605	0.794163	0.694658
1313	0.966667	0.774038	0.737374	0.918605	0.794163	0.695653
1314	0.966667	0.769231	0.754209	0.918605	0.800307	0.703505
1315	0.966667	0.774038	0.760943	0.918605	0.804916	0.710099
1316	0.966667	0.774038	0.760943	0.918605	0.804916	0.710189
1317	0.966667	0.774038	0.747475	0.918605	0.798771	0.701939
1318	0.966667	0.774038	0.754209	0.918605	0.801843	0.705921
1319	0.966667	0.778846	0.750842	0.918605	0.801843	0.706356
1320	0.966667	0.774038	0.757576	0.918605	0.803379	0.707924
1321	0.966667	0.778846	0.757576	0.906977	0.803379	0.707846
1322	0.966667	0.774038	0.757576	0.906977	0.801843	0.705337
1323	0.966667	0.769231	0.757576	0.906977	0.800307	0.702832
1324	0.966667	0.769231	0.757576	0.906977	0.800307	0.702832
1325	0.966667	0.778846	0.757576	0.906977	0.803379	0.707924
1326	0.966667	0.788462	0.754209	0.895349	0.803379	0.708212
1327	0.966667	0.788462	0.754209	0.895349	0.803379	0.708212
1328	0.966667	0.778846	0.747475	0.895349	0.797235	0.699089
1329	0.966667	0.783654	0.750842	0.895349	0.800307	0.703614
1330	0.966667	0.778846	0.750842	0.895349	0.798771	0.701092
1331	0.966667	0.778846	0.750842	0.895349	0.798771	0.701092
1332	0.966667	0.783654	0.754209	0.895349	0.801843	0.70569
1333	0.966667	0.778846	0.750842	0.895349	0.798771	0.701092
1334	0.966667	0.778846	0.757576	0.895349	0.801843	0.70526
1335	0.966667	0.778846	0.760943	0.895349	0.803379	0.707431
1336	0.966667	0.778846	0.757576	0.895349	0.801843	0.705337
1337	0.966667	0.783654	0.757576	0.895349	0.803379	0.707846
1338	0.966667	0.783654	0.757576	0.895349	0.803379	0.707846
1339	0.966667	0.759615	0.757576	0.895349	0.795699	0.695629
1340	0.966667	0.759615	0.757576	0.895349	0.795699	0.695629
1341	0.966667	0.769231	0.754209	0.895349	0.797235	0.698151
1342	0.966667	0.759615	0.754209	0.895349	0.794163	0.693145
1343	0.966667	0.759615	0.750842	0.895349	0.792627	0.691044
1344	0.966667	0.764423	0.747475	0.895349	0.792627	0.691459
1345	0.966667	0.764423	0.747475	0.895349	0.792627	0.691459
1346	0.966667	0.764423	0.747475	0.895349	0.792627	0.691459
1347	0.966667	0.764423	0.750842	0.895349	0.794163	0.693635
1348	0.966667	0.764423	0.747475	0.895349	0.792627	0.691543
1349	0.966667	0.764423	0.740741	0.895349	0.789555	0.687295
1350	0.966667	0.764423	0.744108	0.895349	0.791091	0.689457
1351	0.966667	0.774038	0.744108	0.895349	0.794163	0.694493
1352	0.966667	0.769231	0.747475	0.895349	0.794163	0.694054
1353	0.966667	0.769231	0.744108	0.895349	0.792627	0.691973
1354	0.966667	0.764423	0.744108	0.895349	0.791091	0.689457
1355	0.966667	0.769231	0.747475	0.895349	0.794163	0.694054
1356	0.966667	0.764423	0.750842	0.895349	0.794163	0.693725
1357	0.966667	0.759615	0.750842	0.895349	0.792627	0.691227
1358	0.966667	0.764423	0.744108	0.895349	0.791091	0.689544
1359	0.966667	0.769231	0.750842	0.895349	0.795699	0.696227
1360	0.966667	0.759615	0.754209	0.895349	0.794163	0.693235
1361	0.966667	0.759615	0.754209	0.895349	0.794163	0.693235
1362	0.966667	0.764423	0.754209	0.895349	0.795699	0.695732
1363	0.966667	0.774038	0.747475	0.895349	0.795699	0.696651
1364	0.966667	0.769231	0.747475	0.895349	0.794163	0.694139
1365	0.966667	0.774038	0.750842	0.895349	0.797235	0.698734
1366	0.966667	0.774038	0.754209	0.895349	0.798771	0.700823
1367	0.966667	0.769231	0.747475	0.895349	0.794163	0.694139
1368	0.966667	0.769231	0.750842	0.895349	0.795699	0.696141
1369	0.966667	0.769231	0.754209	0.895349	0.797235	0.698233
1370	0.966667	0.778846	0.747475	0.895349	0.797235	0.699016
1371	0.966667	0.778846	0.754209	0.895349	0.800307	0.703173
1372	0.966667	0.774038	0.750842	0.895349	0.797235	0.698573
1373	0.966667	0.774038	0.757576	0.895349	0.800307	0.702751
1374	0.966667	0.774038	0.750842	0.895349	0.797235	0.698573
1375	0.966667	0.769231	0.757576	0.906977	0.800307	0.702918
1376	0.966667	0.769231	0.760943	0.918605	0.803379	0.707514
1377	0.966667	0.769231	0.76431	0.918605	0.804916	0.709615
1378	0.966667	0.769231	0.767677	0.918605	0.806452	0.711721
1379	0.966667	0.769231	0.771044	0.918605	0.807988	0.713834
1380	0.966667	0.769231	0.76431	0.918605	0.804916	0.709705
1381	0.966667	0.764423	0.774411	0.918605	0.807988	0.713476
1382	0.966667	0.764423	0.76431	0.918605	0.803379	0.707124
1383	0.966667	0.764423	0.771044	0.918605	0.806452	0.711353
1384	0.966667	0.764423	0.767677	0.918605	0.804916	0.709235
1385	0.966667	0.764423	0.76431	0.918605	0.803379	0.707217
1386	0.966667	0.764423	0.760943	0.918605	0.801843	0.70511
1387	0.966667	0.769231	0.771044	0.918605	0.807988	0.713927
1388	0.966667	0.764423	0.767677	0.918605	0.804916	0.70933
1389	0.966667	0.764423	0.771044	0.918605	0.806452	0.711353
1390	0.966667	0.764423	0.774411	0.918605	0.807988	0.713476
1391	0.966667	0.759615	0.777778	0.918605	0.807988	0.713137
1392	0.966667	0.759615	0.774411	0.918605	0.806452	0.711105
1393	0.966667	0.759615	0.774411	0.930233	0.807988	0.71351
1394	0.966667	0.759615	0.777778	0.918605	0.807988	0.71324
1395	0.966667	0.764423	0.774411	0.918605	0.807988	0.713573
1396	0.966667	0.769231	0.774411	0.918605	0.809524	0.716046
1397	0.966667	0.769231	0.774411	0.918605	0.809524	0.716046
1398	0.966667	0.769231	0.777778	0.918605	0.81106	0.718172
1399	0.966667	0.764423	0.774411	0.918605	0.807988	0.713573
1400	0.966667	0.764423	0.774411	0.918605	0.807988	0.713573
1401	0.966667	0.764423	0.771044	0.918605	0.806452	0.711449
1402	0.966667	0.764423	0.767677	0.918605	0.804916	0.70943
1403	0.966667	0.764423	0.774411	0.930233	0.809524	0.716081
1404	0.966667	0.764423	0.774411	0.930233	0.809524	0.716081
1405	0.966667	0.764423	0.774411	0.930233	0.809524	0.716081
1406	0.966667	0.769231	0.774411	0.930233	0.81106	0.718546
1407	0.966667	0.769231	0.777778	0.930233	0.812596	0.720571
1408	0.966667	0.774038	0.774411	0.930233	0.812596	0.720916
1409	0.966667	0.774038	0.774411	0.930233	0.812596	0.720916
1410	0.966667	0.769231	0.774411	0.918605	0.809524	0.716046
1411	0.966667	0.764423	0.771044	0.94186	0.809524	0.716423
1412	0.966667	0.759615	0.767677	0.930233	0.804916	0.709253
1413	0.966667	0.759615	0.76431	0.930233	0.803379	0.707316
1414	0.966667	0.764423	0.767677	0.930233	0.806452	0.712195
1415	0.966667	0.759615	0.771044	0.930233	0.806452	0.711831
1416	0.966667	0.759615	0.767677	0.94186	0.806452	0.712117
1417	0.966667	0.769231	0.757576	0.94186	0.804916	0.710688
1418	0.966667	0.769231	0.757576	0.94186	0.804916	0.710782
1419	0.966667	0.769231	0.757576	0.94186	0.804916	0.710782
1420	0.966667	0.764423	0.754209	0.94186	0.801843	0.706197
1421	0.966667	0.764423	0.757576	0.94186	0.803379	0.708287
1422	0.966667	0.764423	0.757576	0.94186	0.803379	0.708287
1423	0.966667	0.759615	0.767677	0.94186	0.806452	0.712117
1424	0.966667	0.759615	0.771044	0.94186	0.807988	0.714235
1425	0.966667	0.759615	0.771044	0.94186	0.807988	0.714235
1426	0.966667	0.754808	0.76431	0.930233	0.801843	0.705123
1427	0.966667	0.745192	0.757576	0.930233	0.795699	0.695941
1428	0.966667	0.754808	0.750842	0.930233	0.795699	0.696718
1429	0.966667	0.759615	0.750842	0.930233	0.797235	0.699219
1430	0.966667	0.759615	0.760943	0.930233	0.801843	0.705499
1431	0.966667	0.745192	0.754209	0.930233	0.794163	0.693832
1432	0.966667	0.75	0.750842	0.930233	0.794163	0.69433
1433	0.966667	0.759615	0.754209	0.930233	0.798771	0.701408
1434	0.966667	0.754808	0.757576	0.930233	0.798771	0.701016
1435	0.966667	0.740385	0.757576	0.930233	0.794163	0.693462
1436	0.966667	0.740385	0.757576	0.930233	0.794163	0.693462
1437	0.966667	0.735577	0.754209	0.930233	0.791091	0.68887
1438	0.966667	0.730769	0.757576	0.930233	0.791091	0.688517
1439	0.966667	0.735577	0.757576	0.930233	0.792627	0.690987
1440	0.966667	0.740385	0.757576	0.930233	0.794163	0.693462
1441	0.966667	0.75	0.754209	0.918605	0.794163	0.693832
1442	0.966667	0.75	0.757576	0.918605	0.795699	0.695941
1443	0.966667	0.754808	0.750842	0.918605	0.794163	0.694222
1444	0.966667	0.759615	0.747475	0.918605	0.794163	0.694631
1445	0.966667	0.759615	0.750842	0.918605	0.795699	0.696718
1446	0.966667	0.759615	0.750842	0.918605	0.795699	0.696718
1447	0.966667	0.769231	0.750842	0.918605	0.798771	0.701723
1448	0.966667	0.769231	0.754209	0.918605	0.800307	0.703806
1449	0.966667	0.769231	0.757576	0.918605	0.801843	0.705895
1450	0.966667	0.769231	0.760943	0.918605	0.803379	0.707989
1451	0.966667	0.764423	0.760943	0.918605	0.801843	0.705499
1452	0.966667	0.764423	0.760943	0.918605	0.801843	0.705499
1453	0.966667	0.764423	0.760943	0.918605	0.801843	0.705499
1454	0.966667	0.764423	0.757576	0.918605	0.800307	0.7034
1455	0.966667	0.759615	0.76431	0.918605	0.801843	0.705123
1456	0.966667	0.764423	0.760943	0.918605	0.801843	0.705499
1457	0.966667	0.759615	0.76431	0.918605	0.801843	0.705123
1458	0.966667	0.764423	0.760943	0.918605	0.801843	0.705309
1459	0.966667	0.764423	0.754209	0.918605	0.798771	0.701106
1460	0.966667	0.764423	0.754209	0.918605	0.798771	0.701106
1461	0.966667	0.764423	0.754209	0.918605	0.798771	0.701106
1462	0.966667	0.769231	0.754209	0.918605	0.800307	0.703601
1463	0.966667	0.769231	0.754209	0.918605	0.800307	0.703601
1464	0.966667	0.764423	0.757576	0.918605	0.800307	0.703104
1465	0.966667	0.774038	0.760943	0.918605	0.804916	0.710189
1466	0.966667	0.769231	0.767677	0.918605	0.806452	0.711909
1467	0.966667	0.764423	0.771044	0.918605	0.806452	0.711831
1468	0.966667	0.764423	0.771044	0.918605	0.806452	0.711831
1469	0.966667	0.764423	0.771044	0.918605	0.806452	0.711831
1470	0.966667	0.764423	0.771044	0.918605	0.806452	0.711831
1471	0.966667	0.754808	0.767677	0.918605	0.801843	0.704767
1472	0.966667	0.754808	0.76431	0.918605	0.800307	0.702647
1473	0.966667	0.759615	0.771044	0.918605	0.804916	0.709253
1474	0.966667	0.759615	0.767677	0.918605	0.803379	0.707133
1475	0.966667	0.75	0.771044	0.918605	0.801843	0.70443
1476	0.966667	0.75	0.771044	0.918605	0.801843	0.70443
1477	0.966667	0.75	0.767677	0.918605	0.800307	0.702299
1478	0.966667	0.75	0.767677	0.918605	0.800307	0.702299
1479	0.966667	0.754808	0.767677	0.918605	0.801843	0.704657
1480	0.966667	0.759615	0.767677	0.918605	0.803379	0.707133
1481	0.966667	0.759615	0.767677	0.918605	0.803379	0.707133
1482	0.966667	0.754808	0.760943	0.918605	0.798771	0.700532
1483	0.966667	0.759615	0.771044	0.918605	0.804916	0.708975
1484	0.966667	0.769231	0.777778	0.918605	0.81106	0.718172
1485	0.966667	0.759615	0.771044	0.918605	0.804916	0.709253
1486	0.966667	0.769231	0.781145	0.918605	0.812596	0.720303
1487	0.966667	0.774038	0.781145	0.918605	0.814132	0.72277
1488	0.966667	0.778846	0.777778	0.918605	0.814132	0.723312
1489	0.966667	0.764423	0.777778	0.918605	0.809524	0.715808
1490	0.966667	0.759615	0.774411	0.918605	0.806452	0.711211
1491	0.966667	0.764423	0.771044	0.918605	0.806452	0.711657
1492	0.966667	0.769231	0.781145	0.918605	0.812596	0.720513
1493	0.966667	0.769231	0.777778	0.918605	0.81106	0.718378
1494	0.966667	0.769231	0.774411	0.918605	0.809524	0.71625
1495	0.966667	0.769231	0.774411	0.918605	0.809524	0.71625
1496	0.966667	0.769231	0.781145	0.918605	0.812596	0.720785
1497	0.966667	0.769231	0.781145	0.918605	0.812596	0.720513
1498	0.966667	0.764423	0.781145	0.918605	0.81106	0.718329
1499	0.966667	0.764423	0.781145	0.918605	0.81106	0.718329
1500	0.966667	0.764423	0.784512	0.918605	0.812596	0.72047
1501	0.966667	0.769231	0.787879	0.918605	0.815668	0.725064
1502	0.966667	0.769231	0.781145	0.918605	0.812596	0.720785
1503	0.966667	0.774038	0.784512	0.918605	0.815668	0.725377
1504	0.966667	0.778846	0.781145	0.918605	0.815668	0.725711
1505	0.966667	0.778846	0.784512	0.918605	0.817204	0.727733
1506	0.966667	0.774038	0.784512	0.918605	0.815668	0.725377
1507	0.966667	0.778846	0.781145	0.918605	0.815668	0.725711
1508	0.966667	0.774038	0.784512	0.918605	0.815668	0.725167
1509	0.966667	0.778846	0.787879	0.918605	0.81874	0.729668
1510	0.966667	0.788462	0.781145	0.918605	0.81874	0.730382
1511	0.966667	0.793269	0.784512	0.918605	0.821813	0.734977
1512	0.966667	0.793269	0.781145	0.918605	0.820276	0.732951
1513	0.966667	0.793269	0.787879	0.918605	0.823349	0.737089
1514	0.966667	0.798077	0.791246	0.918605	0.826421	0.741685
1515	0.966667	0.798077	0.791246	0.918605	0.826421	0.741685
1516	0.966667	0.798077	0.784512	0.918605	0.823349	0.737464
1517	0.966667	0.793269	0.784512	0.918605	0.821813	0.734977
1518	0.966667	0.793269	0.784512	0.918605	0.821813	0.734977
1519	0.966667	0.798077	0.787879	0.918605	0.824885	0.739571
1520	0.966667	0.798077	0.784512	0.918605	0.823349	0.737464
1521	0.966667	0.798077	0.784512	0.918605	0.823349	0.737464
1522	0.966667	0.798077	0.791246	0.918605	0.826421	0.741685
1523	0.966667	0.798077	0.787879	0.918605	0.824885	0.739571
1524	0.966667	0.793269	0.777778	0.918605	0.81874	0.730769
1525	0.966667	0.793269	0.777778	0.918605	0.81874	0.730769
1526	0.966667	0.793269	0.777778	0.918605	0.81874	0.731048
1527	0.966667	0.788462	0.781145	0.918605	0.81874	0.730655
1528	0.966667	0.783654	0.781145	0.918605	0.817204	0.72817
1529	0.966667	0.783654	0.777778	0.918605	0.815668	0.726063
1530	0.966667	0.793269	0.784512	0.918605	0.821813	0.735247
1531	0.966667	0.793269	0.781145	0.918605	0.820276	0.733145
1532	0.966667	0.788462	0.781145	0.918605	0.81874	0.730655
1533	0.966667	0.788462	0.787879	0.918605	0.821813	0.734877
1534	0.966667	0.778846	0.787879	0.918605	0.81874	0.729931
1535	0.966667	0.778846	0.784512	0.918605	0.817204	0.727808
1536	0.966667	0.783654	0.784512	0.918605	0.81874	0.730014
1537	0.966667	0.788462	0.784512	0.918605	0.820276	0.732493
1538	0.966667	0.788462	0.787879	0.918605	0.821813	0.734611
1539	0.966667	0.788462	0.787879	0.918605	0.821813	0.734611
1540	0.966667	0.783654	0.787879	0.918605	0.820276	0.732137
1541	0.966667	0.793269	0.787879	0.918605	0.823349	0.737089
1542	0.966667	0.788462	0.787879	0.918605	0.821813	0.734611
1543	0.966667	0.788462	0.784512	0.918605	0.820276	0.732493
1544	0.966667	0.788462	0.781145	0.918605	0.81874	0.730382
1545	0.966667	0.788462	0.771044	0.918605	0.814132	0.724082
1546	0.966667	0.788462	0.774411	0.918605	0.815668	0.726176
1547	0.966667	0.793269	0.771044	0.918605	0.815668	0.726585
1548	0.966667	0.788462	0.781145	0.918605	0.81874	0.730382
1549	0.966667	0.783654	0.781145	0.918605	0.817204	0.727898
1550	0.966667	0.793269	0.781145	0.918605	0.820276	0.732951
1551	0.966667	0.788462	0.781145	0.918605	0.81874	0.730467
1552	0.966667	0.788462	0.777778	0.918605	0.817204	0.728276
1553	0.966667	0.793269	0.777778	0.918605	0.81874	0.730769
1554	0.966667	0.793269	0.777778	0.918605	0.81874	0.731048
1555	0.966667	0.783654	0.777778	0.918605	0.815668	0.726063
1556	0.966667	0.788462	0.777778	0.918605	0.817204	0.728554
1557	0.966667	0.788462	0.791246	0.918605	0.823349	0.736996
1558	0.966667	0.788462	0.791246	0.918605	0.823349	0.736996
1559	0.966667	0.793269	0.791246	0.918605	0.824885	0.73947
1560	0.966667	0.793269	0.791246	0.918605	0.824885	0.73947
1561	0.966667	0.793269	0.787879	0.918605	0.823349	0.737356
1562	0.966667	0.788462	0.787879	0.918605	0.821813	0.734877
1563	0.966667	0.793269	0.784512	0.918605	0.821813	0.735247
1564	0.966667	0.793269	0.777778	0.918605	0.81874	0.731048
1565	0.966667	0.793269	0.777778	0.918605	0.81874	0.731048
1566	0.966667	0.793269	0.771044	0.918605	0.815668	0.726871
1567	0.966667	0.793269	0.774411	0.918605	0.817204	0.728957
1568	0.966667	0.788462	0.771044	0.918605	0.814132	0.724367
1569	0.966667	0.783654	0.777778	0.918605	0.815668	0.726063
1570	0.966667	0.783654	0.774411	0.918605	0.814132	0.723962
1571	0.966667	0.788462	0.774411	0.918605	0.815668	0.726457
1572	0.966667	0.788462	0.777778	0.918605	0.817204	0.728554
1573	0.966667	0.798077	0.781145	0.918605	0.821813	0.735638
1574	0.966667	0.793269	0.781145	0.918605	0.820276	0.733145
1575	0.966667	0.798077	0.774411	0.918605	0.81874	0.731461
1576	0.966667	0.798077	0.771044	0.918605	0.817204	0.72938
1577	0.966667	0.802885	0.767677	0.918605	0.817204	0.729895
1578	0.966667	0.783654	0.771044	0.918605	0.812596	0.721867
1579	0.966667	0.802885	0.777778	0.918605	0.821813	0.73605
1580	0.966667	0.798077	0.774411	0.918605	0.81874	0.731538
1581	0.966667	0.798077	0.767677	0.918605	0.815668	0.727459
1582	0.966667	0.802885	0.767677	0.918605	0.817204	0.729895
1583	0.966667	0.798077	0.771044	0.918605	0.817204	0.729456
1584	0.966667	0.802885	0.767677	0.918605	0.817204	0.7296
1585	0.966667	0.798077	0.767677	0.918605	0.815668	0.727086
1586	0.966667	0.793269	0.76431	0.918605	0.812596	0.722577
1587	0.966667	0.798077	0.76431	0.918605	0.814132	0.725087
1588	0.966667	0.798077	0.760943	0.918605	0.812596	0.723017
1589	0.966667	0.798077	0.757576	0.918605	0.81106	0.720952
1590	0.966667	0.802885	0.757576	0.918605	0.812596	0.723477
1591	0.966667	0.802885	0.757576	0.918605	0.812596	0.723551
1592	0.966667	0.793269	0.760943	0.918605	0.81106	0.720584
1593	0.966667	0.793269	0.767677	0.918605	0.814132	0.724743
1594	0.966667	0.793269	0.767677	0.918605	0.814132	0.724658
1595	0.966667	0.793269	0.771044	0.918605	0.815668	0.726744
1596	0.966667	0.793269	0.771044	0.918605	0.815668	0.726744
1597	0.966667	0.793269	0.774411	0.918605	0.817204	0.728836
1598	0.966667	0.788462	0.774411	0.918605	0.815668	0.726345
1599	0.966667	0.788462	0.76431	0.918605	0.81106	0.720071
1600	0.966667	0.793269	0.767677	0.918605	0.814132	0.724658
1601	0.966667	0.798077	0.771044	0.918605	0.817204	0.729244
1602	0.966667	0.798077	0.774411	0.918605	0.81874	0.731332
1603	0.966667	0.793269	0.767677	0.918605	0.814132	0.724658
1604	0.966667	0.793269	0.771044	0.918605	0.815668	0.726744
1605	0.966667	0.788462	0.771044	0.918605	0.814132	0.724248
1606	0.966667	0.798077	0.777778	0.918605	0.820276	0.733424
1607	0.966667	0.793269	0.771044	0.918605	0.815668	0.726744
1608	0.966667	0.793269	0.774411	0.918605	0.817204	0.728836
1609	0.966667	0.793269	0.771044	0.918605	0.815668	0.726744
1610	0.966667	0.788462	0.774411	0.918605	0.815668	0.726345
1611	0.966667	0.788462	0.774411	0.918605	0.815668	0.726345
1612	0.966667	0.793269	0.771044	0.918605	0.815668	0.726744
1613	0.966667	0.788462	0.771044	0.918605	0.814132	0.724248
1614	0.966667	0.793269	0.771044	0.918605	0.815668	0.726744
1615	0.966667	0.798077	0.781145	0.918605	0.821813	0.73544
1616	0.966667	0.783654	0.781145	0.918605	0.817204	0.727986
1617	0.966667	0.778846	0.781145	0.918605	0.815668	0.72551
1618	0.966667	0.788462	0.777778	0.918605	0.817204	0.728448
1619	0.966667	0.788462	0.774411	0.918605	0.815668	0.726345
1620	0.966667	0.788462	0.777778	0.918605	0.817204	0.728448
1621	0.966667	0.788462	0.774411	0.918605	0.815668	0.726345
1622	0.966667	0.783654	0.774411	0.918605	0.814132	0.723858
1623	0.966667	0.788462	0.774411	0.918605	0.815668	0.726345
1624	0.966667	0.788462	0.777778	0.918605	0.817204	0.728359
1625	0.966667	0.788462	0.777778	0.918605	0.817204	0.728359
1626	0.966667	0.783654	0.777778	0.918605	0.815668	0.725874
1627	0.966667	0.783654	0.774411	0.918605	0.814132	0.723858
1628	0.966667	0.783654	0.771044	0.918605	0.812596	0.721851
1629	0.966667	0.788462	0.771044	0.918605	0.814132	0.724339
1630	0.966667	0.793269	0.774411	0.918605	0.817204	0.728836
1631	0.966667	0.793269	0.781145	0.918605	0.820276	0.732951
1632	0.966667	0.793269	0.784512	0.918605	0.821813	0.735059
1633	0.966667	0.793269	0.781145	0.918605	0.820276	0.732951
1634	0.966667	0.793269	0.784512	0.918605	0.821813	0.735059
1635	0.966667	0.788462	0.781145	0.918605	0.81874	0.730467
1636	0.966667	0.788462	0.781145	0.918605	0.81874	0.730467
1637	0.966667	0.793269	0.777778	0.918605	0.81874	0.730849
1638	0.966667	0.793269	0.777778	0.918605	0.81874	0.730849
1639	0.966667	0.793269	0.777778	0.918605	0.81874	0.730849
1640	0.966667	0.793269	0.774411	0.918605	0.817204	0.728753
1641	0.966667	0.793269	0.774411	0.918605	0.817204	0.728753
1642	0.966667	0.793269	0.771044	0.918605	0.815668	0.726662
1643	0.966667	0.793269	0.771044	0.918605	0.815668	0.726662
1644	0.966667	0.788462	0.774411	0.918605	0.815668	0.726258
1645	0.966667	0.793269	0.771044	0.918605	0.815668	0.726662
1646	0.966667	0.783654	0.774411	0.918605	0.814132	0.723768
1647	0.966667	0.783654	0.774411	0.918605	0.814132	0.723768
1648	0.966667	0.783654	0.771044	0.918605	0.812596	0.721667
1649	0.966667	0.783654	0.771044	0.918605	0.812596	0.721667
1650	0.966667	0.788462	0.774411	0.918605	0.815668	0.726258
1651	0.966667	0.788462	0.774411	0.918605	0.815668	0.726258
1652	0.966667	0.788462	0.774411	0.918605	0.815668	0.726258
1653	0.966667	0.793269	0.774411	0.918605	0.817204	0.728753
1654	0.966667	0.793269	0.767677	0.918605	0.814132	0.724577
1655	0.966667	0.783654	0.774411	0.918605	0.814132	0.723768
1656	0.966667	0.783654	0.774411	0.918605	0.814132	0.723768
1657	0.966667	0.788462	0.771044	0.918605	0.814132	0.724162
1658	0.966667	0.793269	0.767677	0.918605	0.814132	0.724577
1659	0.966667	0.793269	0.771044	0.918605	0.815668	0.726662
1660	0.966667	0.793269	0.771044	0.918605	0.815668	0.726662
1661	0.966667	0.788462	0.774411	0.918605	0.815668	0.726258
1662	0.966667	0.788462	0.774411	0.918605	0.815668	0.726258
1663	0.966667	0.788462	0.771044	0.918605	0.814132	0.724162
1664	0.966667	0.788462	0.767677	0.918605	0.812596	0.722072
1665	0.966667	0.783654	0.767677	0.918605	0.81106	0.719572
1666	0.966667	0.783654	0.76431	0.918605	0.809524	0.717569
1667	0.966667	0.783654	0.76431	0.918605	0.809524	0.71766
1668	0.966667	0.783654	0.771044	0.918605	0.812596	0.721851
1669	0.966667	0.783654	0.767677	0.918605	0.81106	0.719753
1670	0.966667	0.778846	0.771044	0.918605	0.81106	0.719367
1671	0.966667	0.798077	0.767677	0.918605	0.815668	0.727245
1672	0.966667	0.788462	0.767677	0.918605	0.812596	0.722246
1673	0.966667	0.783654	0.767677	0.918605	0.81106	0.719753
1674	0.966667	0.778846	0.771044	0.918605	0.81106	0.719367
1675	0.966667	0.783654	0.771044	0.918605	0.812596	0.721851
1676	0.966667	0.778846	0.774411	0.918605	0.812596	0.721476
1677	0.966667	0.783654	0.771044	0.918605	0.812596	0.721756
1678	0.966667	0.783654	0.767677	0.918605	0.81106	0.719753
1679	0.966667	0.778846	0.771044	0.918605	0.81106	0.719367
1680	0.966667	0.778846	0.774411	0.918605	0.812596	0.721376
1681	0.966667	0.774038	0.777778	0.918605	0.812596	0.720916
1682	0.966667	0.774038	0.777778	0.918605	0.812596	0.720916
1683	0.966667	0.778846	0.774411	0.918605	0.812596	0.721281
1684	0.966667	0.778846	0.774411	0.906977	0.81106	0.718706
1685	0.966667	0.778846	0.774411	0.918605	0.812596	0.721281
1686	0.966667	0.778846	0.767677	0.918605	0.809524	0.717264
1687	0.966667	0.778846	0.76431	0.918605	0.807988	0.715167
1688	0.966667	0.778846	0.771044	0.930233	0.812596	0.721661
1689	0.966667	0.783654	0.767677	0.930233	0.812596	0.722046
1690	0.966667	0.783654	0.767677	0.930233	0.812596	0.722046
1691	0.966667	0.783654	0.767677	0.930233	0.812596	0.722046
1692	0.966667	0.788462	0.771044	0.930233	0.815668	0.726632
1693	0.966667	0.788462	0.771044	0.930233	0.815668	0.726632
1694	0.966667	0.788462	0.767677	0.930233	0.814132	0.72445
1695	0.966667	0.778846	0.757576	0.930233	0.806452	0.713281
1696	0.966667	0.778846	0.757576	0.930233	0.806452	0.713281
1697	0.966667	0.778846	0.767677	0.930233	0.81106	0.719462
1698	0.966667	0.783654	0.76431	0.930233	0.81106	0.719863
1699	0.966667	0.774038	0.757576	0.930233	0.804916	0.710688
1700	0.966667	0.788462	0.757576	0.930233	0.809524	0.718293
1701	0.966667	0.793269	0.757576	0.930233	0.81106	0.720805
1702	0.966667	0.788462	0.757576	0.930233	0.809524	0.718293
1703	0.966667	0.788462	0.754209	0.930233	0.807988	0.716309
1704	0.966667	0.788462	0.754209	0.930233	0.807988	0.716309
1705	0.966667	0.783654	0.750842	0.930233	0.804916	0.711729
1706	0.966667	0.783654	0.754209	0.930233	0.806452	0.7138
1707	0.966667	0.783654	0.757576	0.930233	0.807988	0.715877
1708	0.966667	0.783654	0.760943	0.930233	0.809524	0.71796
1709	0.966667	0.788462	0.760943	0.930233	0.81106	0.720459
1710	0.966667	0.783654	0.757576	0.930233	0.807988	0.715877
1711	0.966667	0.788462	0.757576	0.930233	0.809524	0.718381
1712	0.966667	0.788462	0.760943	0.930233	0.81106	0.720369
1713	0.966667	0.793269	0.767677	0.930233	0.815668	0.727036
1714	0.966667	0.793269	0.767677	0.930233	0.815668	0.727036
1715	0.966667	0.788462	0.760943	0.930233	0.81106	0.720369
1716	0.966667	0.788462	0.771044	0.930233	0.815668	0.726632
1717	0.966667	0.788462	0.771044	0.930233	0.815668	0.726542
1718	0.966667	0.788462	0.774411	0.930233	0.817204	0.72864
1719	0.966667	0.783654	0.774411	0.930233	0.815668	0.726153
1720	0.966667	0.783654	0.774411	0.930233	0.815668	0.726153
1721	0.966667	0.788462	0.777778	0.930233	0.81874	0.730743
1722	0.966667	0.774038	0.76431	0.930233	0.807988	0.714873
1723	0.966667	0.778846	0.76431	0.930233	0.809524	0.717366
1724	0.966667	0.769231	0.76431	0.930233	0.806452	0.712384
1725	0.966667	0.774038	0.76431	0.930233	0.807988	0.714873
1726	0.966667	0.769231	0.76431	0.930233	0.806452	0.712384
1727	0.966667	0.774038	0.767677	0.930233	0.809524	0.716974
1728	0.966667	0.793269	0.767677	0.930233	0.815668	0.726951
1729	0.966667	0.798077	0.767677	0.930233	0.817204	0.729456
1730	0.966667	0.793269	0.76431	0.930233	0.814132	0.72487
1731	0.966667	0.793269	0.767677	0.930233	0.815668	0.726951
1732	0.966667	0.783654	0.774411	0.930233	0.815668	0.726153
1733	0.966667	0.788462	0.76431	0.930233	0.812596	0.722451
1734	0.966667	0.778846	0.777778	0.930233	0.815668	0.725885
1735	0.966667	0.783654	0.771044	0.930233	0.814132	0.724144
1736	0.966667	0.788462	0.774411	0.930233	0.817204	0.728731
1737	0.966667	0.783654	0.781145	0.930233	0.81874	0.730474
1738	0.966667	0.783654	0.781145	0.930233	0.81874	0.730474
1739	0.966667	0.778846	0.781145	0.930233	0.817204	0.728006
1740	0.966667	0.788462	0.781145	0.930233	0.820276	0.732947
1741	0.966667	0.778846	0.777778	0.930233	0.815668	0.725885
1742	0.966667	0.783654	0.781145	0.930233	0.81874	0.730474
1743	0.966667	0.793269	0.777778	0.930233	0.820276	0.733412
1744	0.966667	0.793269	0.777778	0.930233	0.820276	0.733412
1745	0.966667	0.788462	0.777778	0.930233	0.81874	0.730836
1746	0.966667	0.793269	0.774411	0.930233	0.81874	0.731218
1747	0.966667	0.798077	0.774411	0.930233	0.820276	0.733709
1748	0.966667	0.798077	0.774411	0.918605	0.81874	0.731332
1749	0.966667	0.798077	0.774411	0.918605	0.81874	0.731332
1750	0.966667	0.798077	0.777778	0.918605	0.820276	0.733424
1751	0.966667	0.802885	0.774411	0.918605	0.820276	0.733831
1752	0.966667	0.798077	0.777778	0.918605	0.820276	0.733424
1753	0.966667	0.798077	0.777778	0.918605	0.820276	0.733424
1754	0.966667	0.793269	0.774411	0.918605	0.817204	0.728836
1755	0.966667	0.802885	0.774411	0.918605	0.820276	0.733831
1756	0.966667	0.807692	0.774411	0.918605	0.821813	0.736335
1757	0.966667	0.802885	0.777778	0.918605	0.821813	0.735919
1758	0.966667	0.802885	0.774411	0.918605	0.820276	0.733913
1759	0.966667	0.802885	0.777778	0.918605	0.821813	0.735919
1760	0.966667	0.802885	0.777778	0.930233	0.823349	0.738295
1761	0.966667	0.802885	0.777778	0.918605	0.821813	0.735919
1762	0.966667	0.798077	0.777778	0.918605	0.820276	0.733424
1763	0.966667	0.793269	0.771044	0.918605	0.815668	0.726542
1764	0.966667	0.793269	0.771044	0.930233	0.817204	0.729215
1765	0.966667	0.802885	0.771044	0.930233	0.820276	0.734205
1766	0.966667	0.802885	0.774411	0.930233	0.821813	0.736291
1767	0.966667	0.802885	0.777778	0.930233	0.823349	0.738295
1768	0.966667	0.802885	0.777778	0.930233	0.823349	0.738295
1769	0.966667	0.8125	0.781145	0.930233	0.827957	0.745374
1770	0.966667	0.817308	0.777778	0.930233	0.827957	0.745793
1771	0.966667	0.8125	0.774411	0.918605	0.823349	0.738844
1772	0.966667	0.8125	0.777778	0.930233	0.826421	0.743289
1773	0.966667	0.8125	0.781145	0.930233	0.827957	0.745374
1774	0.966667	0.8125	0.781145	0.930233	0.827957	0.745374
1775	0.966667	0.8125	0.777778	0.930233	0.826421	0.743369
1776	0.966667	0.807692	0.781145	0.930233	0.826421	0.742965
1777	0.966667	0.807692	0.781145	0.930233	0.826421	0.74288
1778	0.966667	0.807692	0.781145	0.930233	0.826421	0.74288
1779	0.966667	0.802885	0.781145	0.918605	0.823349	0.738013
1780	0.966667	0.802885	0.784512	0.918605	0.824885	0.740112
1781	0.966667	0.802885	0.784512	0.918605	0.824885	0.740112
1782	0.966667	0.817308	0.784512	0.930233	0.831029	0.749959
1783	0.966667	0.807692	0.787879	0.930233	0.829493	0.747079
1784	0.966667	0.817308	0.787879	0.918605	0.831029	0.749682
1785	0.966667	0.817308	0.784512	0.918605	0.829493	0.747667
1786	0.966667	0.807692	0.784512	0.918605	0.826421	0.742601
1787	0.966667	0.807692	0.784512	0.918605	0.826421	0.742601
1788	0.966667	0.8125	0.777778	0.918605	0.824885	0.740922
1789	0.966667	0.807692	0.781145	0.930233	0.826421	0.74288
1790	0.966667	0.807692	0.784512	0.918605	0.826421	0.742601
1791	0.966667	0.807692	0.777778	0.918605	0.823349	0.738497
1792	0.966667	0.802885	0.787879	0.918605	0.826421	0.742305
1793	0.966667	0.802885	0.794613	0.930233	0.831029	0.748831
1794	0.966667	0.802885	0.787879	0.94186	0.829493	0.746984
1795	0.966667	0.807692	0.777778	0.94186	0.826421	0.743164
1796	0.966667	0.807692	0.784512	0.94186	0.829493	0.747355
1797	0.966667	0.807692	0.784512	0.930233	0.827957	0.744976
1798	0.966667	0.807692	0.791246	0.930233	0.831029	0.749187
1799	0.966667	0.802885	0.781145	0.930233	0.824885	0.74039
1800	0.966667	0.802885	0.781145	0.930233	0.824885	0.74039
1801	0.966667	0.802885	0.784512	0.930233	0.826421	0.742492
1802	0.966667	0.807692	0.784512	0.930233	0.827957	0.744976
1803	0.966667	0.807692	0.784512	0.930233	0.827957	0.744976
1804	0.966667	0.807692	0.784512	0.930233	0.827957	0.744976
1805	0.966667	0.807692	0.784512	0.930233	0.827957	0.744976
1806	0.966667	0.807692	0.784512	0.930233	0.827957	0.744976
1807	0.966667	0.807692	0.787879	0.930233	0.829493	0.747079
1808	0.966667	0.807692	0.787879	0.930233	0.829493	0.747079
1809	0.966667	0.8125	0.787879	0.930233	0.831029	0.749562
1810	0.966667	0.798077	0.784512	0.930233	0.824885	0.740011
1811	0.966667	0.798077	0.784512	0.930233	0.824885	0.740011
1812	0.966667	0.798077	0.787879	0.930233	0.826421	0.742124
1813	0.966667	0.802885	0.791246	0.930233	0.829493	0.746624
1814	0.966667	0.802885	0.794613	0.930233	0.831029	0.748742
1815	0.966667	0.807692	0.794613	0.918605	0.831029	0.748838
1816	0.966667	0.807692	0.791246	0.918605	0.829493	0.746727
1817	0.966667	0.798077	0.791246	0.918605	0.826421	0.741767
1818	0.966667	0.798077	0.791246	0.930233	0.827957	0.74415
1819	0.966667	0.798077	0.791246	0.930233	0.827957	0.74415
1820	0.966667	0.793269	0.791246	0.930233	0.826421	0.741681
1821	0.966667	0.807692	0.791246	0.930233	0.831029	0.749102
1822	0.966667	0.798077	0.791246	0.930233	0.827957	0.74415
1823	0.966667	0.793269	0.787879	0.930233	0.824885	0.739559
1824	0.966667	0.788462	0.787879	0.930233	0.823349	0.737089
1825	0.966667	0.793269	0.784512	0.930233	0.823349	0.737443
1826	0.966667	0.798077	0.784512	0.930233	0.824885	0.739923
1827	0.966667	0.798077	0.787879	0.94186	0.827957	0.744418
1828	0.966667	0.798077	0.784512	0.930233	0.824885	0.739923
1829	0.966667	0.793269	0.794613	0.918605	0.826421	0.74142
1830	0.966667	0.802885	0.787879	0.930233	0.827957	0.744512
1831	0.966667	0.802885	0.787879	0.930233	0.827957	0.744512
1832	0.966667	0.802885	0.784512	0.918605	0.824885	0.740031
1833	0.966667	0.802885	0.787879	0.918605	0.826421	0.742135
1834	0.966667	0.788462	0.787879	0.930233	0.823349	0.737089
1835	0.966667	0.793269	0.787879	0.930233	0.824885	0.739559
1836	0.966667	0.798077	0.787879	0.930233	0.826421	0.742034
1837	0.966667	0.798077	0.787879	0.930233	0.826421	0.742034
1838	0.966667	0.802885	0.784512	0.918605	0.824885	0.740031
1839	0.966667	0.802885	0.787879	0.918605	0.826421	0.742135
1840	0.966667	0.798077	0.787879	0.930233	0.826421	0.742034
1841	0.966667	0.798077	0.781145	0.930233	0.823349	0.737818
1842	0.966667	0.798077	0.777778	0.930233	0.821813	0.735719
1843	0.966667	0.798077	0.781145	0.930233	0.823349	0.737818
1844	0.966667	0.798077	0.781145	0.930233	0.823349	0.737818
1845	0.966667	0.798077	0.771044	0.930233	0.81874	0.731538
1846	0.966667	0.798077	0.774411	0.930233	0.820276	0.733625
1847	0.966667	0.798077	0.774411	0.930233	0.820276	0.733625
1848	0.966667	0.807692	0.777778	0.930233	0.824885	0.740712
1849	0.966667	0.8125	0.771044	0.930233	0.823349	0.739065
1850	0.966667	0.807692	0.774411	0.930233	0.823349	0.738629
1851	0.966667	0.8125	0.771044	0.930233	0.823349	0.739065
1852	0.966667	0.822115	0.781145	0.930233	0.831029	0.750308
1853	0.966667	0.817308	0.781145	0.930233	0.829493	0.747801
1854	0.966667	0.826923	0.791246	0.930233	0.837174	0.759059
1855	0.966667	0.822115	0.791246	0.930233	0.835637	0.756563
1856	0.966667	0.822115	0.791246	0.930233	0.835637	0.756636
1857	0.966667	0.822115	0.784512	0.930233	0.832565	0.752457
1858	0.966667	0.826923	0.784512	0.930233	0.834101	0.75496
1859	0.966667	0.826923	0.777778	0.930233	0.831029	0.750815
1860	0.966667	0.8125	0.791246	0.930233	0.832565	0.751665
1861	0.966667	0.817308	0.794613	0.930233	0.835637	0.756252
1862	0.966667	0.817308	0.791246	0.930233	0.834101	0.754149
1863	0.966667	0.817308	0.791246	0.930233	0.834101	0.754149
1864	0.966667	0.817308	0.791246	0.930233	0.834101	0.754149
1865	0.966667	0.817308	0.791246	0.930233	0.834101	0.754149
1866	0.966667	0.8125	0.791246	0.930233	0.832565	0.751665
1867	0.966667	0.8125	0.787879	0.930233	0.831029	0.749647
1868	0.966667	0.817308	0.787879	0.930233	0.832565	0.752132
1869	0.966667	0.817308	0.79798	0.930233	0.837174	0.758447
1870	0.966667	0.817308	0.79798	0.930233	0.837174	0.758447
1871	0.966667	0.817308	0.79798	0.930233	0.837174	0.758447
1872	0.966667	0.822115	0.791246	0.930233	0.835637	0.756715
1873	0.966667	0.822115	0.794613	0.930233	0.837174	0.758815
1874	0.966667	0.822115	0.794613	0.930233	0.837174	0.758815
1875	0.966667	0.822115	0.794613	0.930233	0.837174	0.758815
1876	0.966667	0.822115	0.794613	0.930233	0.837174	0.758815
1877	0.966667	0.817308	0.794613	0.930233	0.835637	0.756336
1878	0.966667	0.817308	0.79798	0.930233	0.837174	0.758362
1879	0.966667	0.817308	0.801347	0.930233	0.83871	0.760478
1880	0.966667	0.817308	0.79798	0.930233	0.837174	0.758362
1881	0.966667	0.807692	0.804714	0.930233	0.837174	0.757588
1882	0.966667	0.807692	0.804714	0.930233	0.837174	0.757588
1883	0.966667	0.817308	0.801347	0.930233	0.83871	0.760396
1884	0.966667	0.822115	0.801347	0.930233	0.840246	0.762871
1885	0.966667	0.822115	0.808081	0.930233	0.843318	0.767107
1886	0.966667	0.822115	0.804714	0.930233	0.841782	0.764986
1887	0.966667	0.822115	0.808081	0.930233	0.843318	0.767107
1888	0.966667	0.822115	0.808081	0.930233	0.843318	0.767107
1889	0.966667	0.822115	0.808081	0.930233	0.843318	0.767107
1890	0.966667	0.822115	0.804714	0.930233	0.841782	0.765066
1891	0.966667	0.822115	0.811448	0.930233	0.844854	0.769235
1892	0.966667	0.822115	0.811448	0.930233	0.844854	0.769235
1893	0.966667	0.822115	0.804714	0.94186	0.843318	0.76736
1894	0.966667	0.822115	0.804714	0.94186	0.843318	0.76736
1895	0.966667	0.822115	0.811448	0.94186	0.84639	0.771613
1896	0.966667	0.822115	0.811448	0.94186	0.84639	0.771613
1897	0.966667	0.826923	0.811448	0.94186	0.847926	0.774073
1898	0.966667	0.826923	0.811448	0.94186	0.847926	0.774073
1899	0.966667	0.822115	0.804714	0.94186	0.843318	0.76736
1900	0.966667	0.822115	0.804714	0.94186	0.843318	0.76736
1901	0.966667	0.822115	0.801347	0.94186	0.841782	0.765243
1902	0.966667	0.817308	0.801347	0.94186	0.840246	0.762772
1903	0.966667	0.822115	0.801347	0.94186	0.841782	0.765243
1904	0.966667	0.822115	0.79798	0.94186	0.840246	0.763133
1905	0.966667	0.822115	0.79798	0.94186	0.840246	0.763133
1906	0.966667	0.822115	0.79798	0.94186	0.840246	0.763133
1907	0.966667	0.817308	0.79798	0.94186	0.83871	0.760656
1908	0.966667	0.822115	0.79798	0.94186	0.840246	0.763133
1909	0.966667	0.826923	0.794613	0.94186	0.840246	0.763514
1910	0.966667	0.822115	0.804714	0.94186	0.843318	0.76736
1911	0.966667	0.817308	0.804714	0.94186	0.841782	0.764894
1912	0.966667	0.822115	0.804714	0.94186	0.843318	0.76736
1913	0.966667	0.822115	0.79798	0.94186	0.840246	0.763133
1914	0.966667	0.822115	0.801347	0.94186	0.841782	0.765243
1915	0.966667	0.817308	0.801347	0.94186	0.840246	0.762772
1916	0.966667	0.817308	0.801347	0.94186	0.840246	0.762772
1917	0.966667	0.817308	0.801347	0.94186	0.840246	0.762772
1918	0.966667	0.817308	0.801347	0.94186	0.840246	0.762772
1919	0.966667	0.8125	0.801347	0.94186	0.83871	0.760305
1920	0.966667	0.8125	0.804714	0.94186	0.840246	0.762432
1921	0.966667	0.8125	0.804714	0.94186	0.840246	0.762432
1922	0.966667	0.822115	0.808081	0.94186	0.844854	0.769483
1923	0.966667	0.817308	0.808081	0.94186	0.843318	0.767023
1924	0.966667	0.817308	0.808081	0.94186	0.843318	0.767023
1925	0.966667	0.817308	0.808081	0.94186	0.843318	0.767023
1926	0.966667	0.817308	0.808081	0.94186	0.843318	0.767023
1927	0.966667	0.822115	0.804714	0.94186	0.843318	0.76736
1928	0.966667	0.822115	0.804714	0.94186	0.843318	0.76736
1929	0.966667	0.822115	0.804714	0.94186	0.843318	0.76736
1930	0.966667	0.817308	0.804714	0.94186	0.841782	0.764894
1931	0.966667	0.817308	0.804714	0.94186	0.841782	0.764894
1932	0.966667	0.822115	0.808081	0.94186	0.844854	0.769483
1933	0.966667	0.817308	0.804714	0.94186	0.841782	0.764894
1934	0.966667	0.817308	0.804714	0.94186	0.841782	0.764894
1935	0.966667	0.817308	0.808081	0.94186	0.843318	0.767023
1936	0.966667	0.817308	0.808081	0.94186	0.843318	0.767023
1937	0.966667	0.8125	0.804714	0.94186	0.840246	0.762432
1938	0.966667	0.807692	0.808081	0.94186	0.840246	0.762114
1939	0.966667	0.807692	0.808081	0.94186	0.840246	0.762114
1940	0.966667	0.807692	0.808081	0.94186	0.840246	0.762114
1941	0.966667	0.807692	0.808081	0.94186	0.840246	0.762114
1942	0.966667	0.8125	0.808081	0.94186	0.841782	0.764566
1943	0.966667	0.8125	0.811448	0.94186	0.843318	0.766706
1944	0.966667	0.8125	0.811448	0.94186	0.843318	0.766706
1945	0.966667	0.817308	0.811448	0.94186	0.844854	0.769157
1946	0.966667	0.822115	0.814815	0.94186	0.847926	0.773748
1947	0.966667	0.817308	0.811448	0.94186	0.844854	0.769157
1948	0.966667	0.8125	0.811448	0.94186	0.843318	0.766706
1949	0.966667	0.822115	0.814815	0.94186	0.847926	0.773748
1950	0.966667	0.822115	0.814815	0.94186	0.847926	0.773748
1951	0.966667	0.817308	0.814815	0.94186	0.84639	0.771298
1952	0.966667	0.817308	0.814815	0.94186	0.84639	0.771298
1953	0.966667	0.817308	0.818182	0.94186	0.847926	0.773445
1954	0.966667	0.822115	0.814815	0.94186	0.847926	0.773748
1955	0.966667	0.822115	0.814815	0.94186	0.847926	0.773748
1956	0.966667	0.822115	0.814815	0.94186	0.847926	0.773748
1957	0.966667	0.822115	0.814815	0.94186	0.847926	0.773748
1958	0.966667	0.817308	0.818182	0.94186	0.847926	0.773445
1959	0.966667	0.8125	0.814815	0.94186	0.844854	0.768852
1960	0.966667	0.8125	0.818182	0.94186	0.84639	0.771005
1961	0.966667	0.817308	0.814815	0.94186	0.84639	0.771298
1962	0.966667	0.817308	0.814815	0.94186	0.84639	0.771298
1963	0.966667	0.822115	0.814815	0.94186	0.847926	0.773748
1964	0.966667	0.822115	0.818182	0.94186	0.849462	0.77589
1965	0.966667	0.822115	0.814815	0.94186	0.847926	0.773748
1966	0.966667	0.822115	0.814815	0.94186	0.847926	0.773748
1967	0.966667	0.822115	0.811448	0.94186	0.84639	0.771613
1968	0.966667	0.822115	0.814815	0.94186	0.847926	0.773748
1969	0.966667	0.822115	0.811448	0.94186	0.84639	0.771613
1970	0.966667	0.817308	0.818182	0.94186	0.847926	0.773445
1971	0.966667	0.817308	0.811448	0.94186	0.844854	0.769157
1972	0.966667	0.836538	0.818182	0.94186	0.854071	0.783251
1973	0.966667	0.826923	0.818182	0.94186	0.850998	0.778339
1974	0.966667	0.822115	0.818182	0.94186	0.849462	0.77589
1975	0.966667	0.826923	0.818182	0.94186	0.850998	0.778339
1976	0.966667	0.831731	0.814815	0.94186	0.850998	0.778662
1977	0.966667	0.826923	0.814815	0.94186	0.849462	0.776203
1978	0.966667	0.826923	0.814815	0.94186	0.849462	0.776203
1979	0.966667	0.826923	0.814815	0.94186	0.849462	0.776203
1980	0.966667	0.826923	0.814815	0.94186	0.849462	0.776203
1981	0.966667	0.826923	0.814815	0.94186	0.849462	0.776203
1982	0.966667	0.826923	0.814815	0.94186	0.849462	0.776203
1983	0.966667	0.822115	0.814815	0.94186	0.847926	0.773748
1984	0.966667	0.822115	0.814815	0.94186	0.847926	0.773748
1985	0.966667	0.822115	0.814815	0.94186	0.847926	0.773748
1986	0.966667	0.822115	0.814815	0.94186	0.847926	0.773748
1987	0.966667	0.831731	0.818182	0.94186	0.852535	0.780793
1988	0.966667	0.826923	0.818182	0.94186	0.850998	0.778339
1989	0.966667	0.826923	0.818182	0.94186	0.850998	0.778339
1990	0.966667	0.822115	0.811448	0.94186	0.84639	0.771613
1991	0.966667	0.826923	0.811448	0.94186	0.847926	0.774073
1992	0.966667	0.831731	0.811448	0.94186	0.849462	0.776537
1993	0.966667	0.826923	0.811448	0.94186	0.847926	0.774073
1994	0.966667	0.822115	0.811448	0.94186	0.84639	0.771613
1995	0.966667	0.822115	0.814815	0.94186	0.847926	0.773748
1996	0.966667	0.822115	0.811448	0.94186	0.84639	0.771613
1997	0.966667	0.831731	0.811448	0.94186	0.849462	0.776537
1998	0.966667	0.836538	0.811448	0.94186	0.850998	0.779006
1999	0.966667	0.836538	0.814815	0.94186	0.852535	0.781126
[truncated: 6,801 more rows]
