# Supplementary material for: Copy Number Variation Pattern for Discriminating MACROD2 States of Colorectal Cancer Subtypes
Source: Front Bioeng Biotechnol. 2019 Dec 19;7:407. doi: 10.3389/fbioe.2019.00407 (PMC6930883; doi:10.3389/fbioe.2019.00407)
Supplement: Table S7 — Classification rules learned by RIPPER for CRC stage with BAF. [file Table_7.XLSX]

## Sheet: Sheet1
Table S7. Classification rules learned by RIPPER for CRC stage with BAF
Index	Condition	Result
1	(rs4394988 >= 0.539202) and (rs10265730 >= 0.495779) and (rs1835338 <= 0.984307) and (rs10756949 <= 0.993174)	Stage D
2	(rs1627156 >= 0.640349) and (rs2777860 >= 0.618919) and (rs12882412 <= 0.812056) and (rs11078031 >= 0.28717) and (rs6473520 <= 0.9976)	Stage D
3	(rs8028537 <= 0.26906) and (rs628117 >= 0.5211) and (rs7994222 <= 0.490698)	Stage D
4	(rs10746022 <= 0.3211) and (rs17690723 >= 0.116557) and (rs6805548 <= 0.390947)	Stage D
5	(rs7126447 <= 0.9575) and (rs501819 >= 0.516304) and (rs723049 <= 0.791152)	Stage D
6	(rs4328759 <= 0.35351) and (rs1060411 >= 0.514321) and (rs4615645 >= 0.596129)	Stage D
7	(rs2157787 >= 0.696688) and (rs3822528 >= 0.5554) and (rs11681351 >= 0.490297)	Stage D
8	(rs4857458 <= 0.427071) and (rs1861301 <= 0.357074) and (rs7021743 >= 0.5167)	Stage D
9	(rs13324208 >= 0.685267) and (rs9918216 >= 0.554844) and (rs8087804 <= 0.3932)	Stage D
10	(rs76616 <= 0.2526) and (rs11896942 <= 0.5056) and (rs2689553 >= 0.215919)	Stage D
11	(rs9495424 >= 0.482845) and (rs10771281 >= 0.441026)	Stage B
12	(rs12665478 <= 0.227565) and (rs10846235 <= 0.959662) and (rs210676 <= 0.888961) and (rs655683 >= 0.412675)	Stage B
13	(rs3796283 <= 0.5517) and (rs2045316 >= 0.4621) and (rs3811723 >= 0.0134) and (cnvi0008058 >= 0.639097)	Stage B
14	(rs2073828 <= 0.4702) and (rs1328500 <= 0.5587) and (rs4353249 >= 0.6051)	Stage B
15	(rs4858660 >= 0.878131) and (rs10831027 <= 0.4691) and (rs2852611 <= 0.468854)	Stage B
16	(rs1901388 >= 0.9892) and (rs9494850 >= 0.857644) and (rs4793125 >= 0.863282)	Stage B
17	(rs3817442 <= 0.146113) and (rs7218126 <= 0.408) and (rs9521826 >= 0.0046)	Stage B
18	(rs7999510 <= 0.0004) and (rs6710298 <= 0.0024) and (rs721577 >= 0.0019)	Stage B
19	(rs12807540 <= 0.001655) and (rs2969070 <= 0.0028) and (rs1535798 >= 0.4615)	Stage B
20	(rs11785479 <= 0.0057) and (rs11134155 >= 0.994837) and (rs2306283 >= 0.502)	Stage B
21	(rs515384 <= 0) and (rs2673798 >= 0.68156) and (rs13407231 <= 0.9953)	Stage B
22	(rs28882838 <= 0.4316)	Stage B
23	(rs1035833 <= 0.017) and (rs1857883 <= 0.5373) and (rs7252224 >= 0.9701)	Stage C
24	(rs2035073 <= 0.014) and (rs9920375 >= 0.4614) and (rs1013292 <= 0.5313)	Stage C
25	(rs2367957 >= 0.9986)	Stage C
26	(rs10902222 <= 0.0067) and (rs2657197 >= 0.4426) and (rs10260554 >= 0.381)	Stage C
27	(rs289726 >= 0.9905) and (rs28848473 >= 0.881)	Stage C
28	(rs139753 <= 0.0726) and (rs12009450 <= 0.5057)	Stage C
29	(cnvi0006576 >= 0.6975)	Stage C
30	Others	Stage A
