# Supplementary material for: Copy Number Variation Pattern for Discriminating MACROD2 States of Colorectal Cancer Subtypes
Source: Front Bioeng Biotechnol. 2019 Dec 19;7:407. doi: 10.3389/fbioe.2019.00407 (PMC6930883; doi:10.3389/fbioe.2019.00407)
Supplement: Table S8 — Performance of 1st-stage IFS with SVM and RIPPER for CRC stage with LRR. [file Table_8.XLSX]

## Sheet: RIPPER
Number	Stage A	Stage B	Stage C	Stage D	Overall	MCC
10	0.766667	0.322115	0.329966	0.302326	0.364055	0.168138
20	0.55	0.307692	0.414141	0.395349	0.390169	0.164955
30	0.516667	0.350962	0.387205	0.44186	0.394777	0.178857
40	0.566667	0.389423	0.323232	0.430233	0.380952	0.163523
50	0.566667	0.269231	0.451178	0.372093	0.393241	0.161783
60	0.616667	0.269231	0.43771	0.44186	0.400922	0.174377
70	0.583333	0.413462	0.380471	0.44186	0.417819	0.207922
80	0.533333	0.302885	0.360269	0.523256	0.379416	0.174256
90	0.683333	0.350962	0.397306	0.534884	0.427035	0.237277
100	0.6	0.346154	0.414141	0.534884	0.425499	0.227474
110	0.666667	0.370192	0.383838	0.465116	0.416283	0.219043
120	0.6	0.389423	0.434343	0.662791	0.465438	0.281557
130	0.7	0.442308	0.3367	0.488372	0.423963	0.226075
140	0.65	0.3125	0.340067	0.55814	0.388633	0.186543
150	0.566667	0.447115	0.393939	0.476744	0.437788	0.23588
160	0.633333	0.394231	0.414141	0.534884	0.443932	0.251702
170	0.6	0.375	0.474747	0.465116	0.453149	0.24274
180	0.55	0.283654	0.478114	0.476744	0.422427	0.206659
190	0.683333	0.461538	0.424242	0.534884	0.474654	0.280526
200	0.583333	0.4375	0.47138	0.476744	0.471582	0.265909
210	0.6	0.379808	0.40404	0.511628	0.428571	0.225542
220	0.583333	0.418269	0.387205	0.616279	0.445469	0.250957
230	0.5	0.384615	0.441077	0.604651	0.450077	0.237682
240	0.633333	0.331731	0.454545	0.546512	0.443932	0.235925
250	0.616667	0.379808	0.414141	0.534884	0.437788	0.225786
260	0.616667	0.370192	0.441077	0.546512	0.448541	0.24829
270	0.5	0.375	0.424242	0.465116	0.420891	0.201136
280	0.716667	0.379808	0.454545	0.569767	0.470046	0.268714
290	0.6	0.432692	0.383838	0.418605	0.423963	0.214809
300	0.683333	0.399038	0.451178	0.523256	0.465438	0.268608
310	0.633333	0.370192	0.390572	0.569767	0.430108	0.235294
320	0.616667	0.331731	0.393939	0.430233	0.399386	0.179143
330	0.683333	0.447115	0.387205	0.418605	0.437788	0.239466
340	0.6	0.379808	0.430976	0.511628	0.44086	0.234893
350	0.616667	0.365385	0.430976	0.476744	0.43318	0.221603
360	0.55	0.394231	0.37037	0.523256	0.414747	0.204054
370	0.633333	0.350962	0.393939	0.593023	0.428571	0.239694
380	0.683333	0.451923	0.407407	0.604651	0.473118	0.280622
390	0.733333	0.375	0.424242	0.5	0.447005	0.247036
400	0.616667	0.3125	0.393939	0.511628	0.403994	0.207191
410	0.683333	0.370192	0.417508	0.534884	0.442396	0.243099
420	0.633333	0.403846	0.40404	0.546512	0.443932	0.246493
430	0.566667	0.379808	0.430976	0.523256	0.439324	0.223251
440	0.65	0.4375	0.397306	0.546512	0.453149	0.270447
450	0.65	0.384615	0.43771	0.511628	0.450077	0.253458
460	0.666667	0.4375	0.356902	0.604651	0.443932	0.262089
470	0.65	0.341346	0.43771	0.5	0.434716	0.223459
480	0.65	0.375	0.420875	0.546512	0.443932	0.23532
490	0.6	0.384615	0.387205	0.5	0.420891	0.2167
500	0.55	0.379808	0.397306	0.616279	0.434716	0.224426
510	0.65	0.456731	0.434343	0.430233	0.460829	0.248132
520	0.483333	0.4375	0.468013	0.488372	0.462366	0.251166
530	0.566667	0.418269	0.457912	0.523256	0.463902	0.254615
540	0.566667	0.399038	0.417508	0.523256	0.439324	0.236917
550	0.633333	0.399038	0.380471	0.593023	0.437788	0.238637
560	0.6	0.447115	0.367003	0.581395	0.442396	0.254693
570	0.683333	0.427885	0.383838	0.523256	0.443932	0.238278
580	0.6	0.413462	0.420875	0.534884	0.450077	0.245846
590	0.55	0.423077	0.430976	0.546512	0.454685	0.241531
600	0.516667	0.423077	0.410774	0.593023	0.448541	0.242725
610	0.633333	0.408654	0.387205	0.581395	0.442396	0.239009
620	0.6	0.403846	0.387205	0.55814	0.434716	0.224936
630	0.533333	0.389423	0.393939	0.581395	0.430108	0.233393
640	0.7	0.427885	0.373737	0.581395	0.448541	0.255789
650	0.616667	0.365385	0.424242	0.5	0.43318	0.222981
660	0.65	0.389423	0.393939	0.453488	0.423963	0.206849
670	0.55	0.413462	0.444444	0.523256	0.454685	0.241266
680	0.633333	0.370192	0.410774	0.581395	0.44086	0.232735
690	0.65	0.370192	0.400673	0.581395	0.437788	0.232084
700	0.633333	0.403846	0.356902	0.569767	0.425499	0.222211
710	0.666667	0.413462	0.400673	0.55814	0.450077	0.250322
720	0.55	0.480769	0.430976	0.546512	0.473118	0.27701
730	0.716667	0.375	0.410774	0.546512	0.445469	0.240313
740	0.633333	0.350962	0.387205	0.534884	0.417819	0.215613
750	0.5	0.365385	0.424242	0.476744	0.419355	0.197701
760	0.583333	0.399038	0.417508	0.55814	0.445469	0.227988
770	0.6	0.360577	0.397306	0.546512	0.423963	0.20544
780	0.6	0.447115	0.43771	0.546512	0.470046	0.26373
790	0.65	0.399038	0.417508	0.523256	0.447005	0.252332
800	0.6	0.451923	0.414141	0.581395	0.465438	0.268863
810	0.566667	0.423077	0.464646	0.569767	0.474654	0.279014
820	0.65	0.399038	0.457912	0.627907	0.479263	0.281045
830	0.6	0.461538	0.393939	0.488372	0.447005	0.248113
840	0.633333	0.360577	0.397306	0.511628	0.422427	0.212969
850	0.6	0.423077	0.457912	0.511628	0.466974	0.254921
860	0.683333	0.326923	0.397306	0.534884	0.419355	0.221274
870	0.566667	0.485577	0.387205	0.453488	0.443932	0.241986
880	0.7	0.408654	0.444444	0.593023	0.47619	0.293495
890	0.6	0.399038	0.363636	0.581395	0.425499	0.219977
900	0.716667	0.442308	0.420875	0.511628	0.466974	0.27702
910	0.6	0.4375	0.393939	0.593023	0.453149	0.252201
920	0.75	0.379808	0.410774	0.523256	0.447005	0.244226
930	0.566667	0.403846	0.390572	0.465116	0.420891	0.20702
940	0.633333	0.423077	0.447811	0.627907	0.480799	0.294119
950	0.6	0.389423	0.417508	0.616279	0.451613	0.243814
960	0.566667	0.394231	0.397306	0.593023	0.437788	0.225607
970	0.566667	0.399038	0.420875	0.581395	0.448541	0.236338
980	0.6	0.538462	0.353535	0.569767	0.463902	0.277173
990	0.583333	0.389423	0.424242	0.639535	0.456221	0.262515
1000	0.55	0.451923	0.407407	0.593023	0.459293	0.255145
1010	0.583333	0.423077	0.360269	0.616279	0.434716	0.233778
1020	0.683333	0.379808	0.373737	0.593023	0.43318	0.228624
1030	0.55	0.355769	0.410774	0.569767	0.427035	0.206802
1040	0.516667	0.389423	0.390572	0.686047	0.44086	0.234416
1050	0.533333	0.427885	0.37037	0.604651	0.434716	0.230707
1060	0.666667	0.451923	0.397306	0.616279	0.46851	0.27952
1070	0.633333	0.456731	0.390572	0.627907	0.465438	0.275262
1080	0.55	0.442308	0.387205	0.593023	0.447005	0.239835
1090	0.633333	0.389423	0.400673	0.534884	0.436252	0.225353
1100	0.716667	0.394231	0.410774	0.686047	0.470046	0.288414
1110	0.6	0.413462	0.430976	0.546512	0.456221	0.248088
1120	0.6	0.432692	0.37037	0.488372	0.427035	0.220959
1130	0.583333	0.379808	0.464646	0.488372	0.451613	0.232276
1140	0.616667	0.480769	0.397306	0.534884	0.462366	0.254676
1150	0.566667	0.413462	0.393939	0.534884	0.434716	0.22184
1160	0.65	0.514423	0.323232	0.476744	0.434716	0.231561
1170	0.65	0.423077	0.390572	0.616279	0.454685	0.257312
1180	0.566667	0.360577	0.40404	0.55814	0.425499	0.219485
1190	0.616667	0.336538	0.346801	0.604651	0.402458	0.19628
1200	0.6	0.370192	0.373737	0.616279	0.425499	0.22081
1210	0.616667	0.418269	0.363636	0.627907	0.439324	0.24964
1220	0.55	0.394231	0.43771	0.55814	0.450077	0.238368
1230	0.65	0.427885	0.387205	0.662791	0.460829	0.268585
1240	0.75	0.360577	0.356902	0.662791	0.434716	0.251027
1250	0.633333	0.451923	0.407407	0.627907	0.471582	0.282456
1260	0.516667	0.336538	0.441077	0.593023	0.434716	0.222166
1270	0.616667	0.413462	0.407407	0.534884	0.445469	0.249999
1280	0.633333	0.447115	0.454545	0.627907	0.491551	0.302871
1290	0.65	0.341346	0.346801	0.674419	0.416283	0.225435
1300	0.683333	0.394231	0.383838	0.569767	0.439324	0.247516
1310	0.45	0.408654	0.397306	0.72093	0.448541	0.256847
1320	0.583333	0.408654	0.434343	0.627907	0.465438	0.269279
1330	0.65	0.408654	0.454545	0.581395	0.474654	0.263713
1340	0.5	0.379808	0.444444	0.476744	0.43318	0.205985
1350	0.583333	0.413462	0.340067	0.627907	0.423963	0.228326
1360	0.483333	0.365385	0.397306	0.651163	0.428571	0.217245
1370	0.583333	0.475962	0.400673	0.639535	0.473118	0.280863
1380	0.583333	0.379808	0.383838	0.627907	0.43318	0.227094
1390	0.533333	0.370192	0.40404	0.569767	0.427035	0.215855
1400	0.616667	0.432692	0.360269	0.593023	0.437788	0.23491
1410	0.65	0.336538	0.43771	0.534884	0.437788	0.23137
1420	0.666667	0.365385	0.491582	0.569767	0.477727	0.272386
1430	0.633333	0.442308	0.444444	0.627907	0.485407	0.292078
1440	0.533333	0.394231	0.43771	0.604651	0.454685	0.250625
1450	0.666667	0.447115	0.400673	0.581395	0.463902	0.273851
1460	0.616667	0.355769	0.410774	0.697674	0.450077	0.256032
1470	0.6	0.456731	0.353535	0.77907	0.465438	0.29973
1480	0.583333	0.384615	0.407407	0.651163	0.448541	0.242383
1490	0.583333	0.475962	0.373737	0.732558	0.473118	0.291794
1500	0.55	0.471154	0.367003	0.651163	0.454685	0.268735
1510	0.533333	0.288462	0.417508	0.686047	0.422427	0.209748
1520	0.583333	0.403846	0.40404	0.55814	0.44086	0.238862
1530	0.616667	0.365385	0.387205	0.674419	0.439324	0.239998
1540	0.65	0.375	0.414141	0.616279	0.450077	0.255412
1550	0.5	0.423077	0.427609	0.651163	0.462366	0.254351
1560	0.633333	0.394231	0.340067	0.651163	0.425499	0.225324
1570	0.583333	0.394231	0.387205	0.604651	0.436252	0.223188
1580	0.566667	0.375	0.410774	0.55814	0.43318	0.229848
1590	0.55	0.384615	0.417508	0.593023	0.442396	0.237533
1600	0.616667	0.375	0.441077	0.569767	0.453149	0.24854
1610	0.5	0.379808	0.319865	0.546512	0.385561	0.168803
1620	0.5	0.298077	0.461279	0.627907	0.434716	0.218937
1630	0.533333	0.461538	0.356902	0.686047	0.450077	0.260678
1640	0.5	0.451923	0.367003	0.627907	0.44086	0.254037
1650	0.616667	0.432692	0.360269	0.581395	0.436252	0.240782
1660	0.583333	0.418269	0.383838	0.627907	0.445469	0.252566
1670	0.483333	0.375	0.377104	0.709302	0.430108	0.223758
1680	0.616667	0.379808	0.430976	0.662791	0.462366	0.268619
1690	0.733333	0.317308	0.407407	0.72093	0.450077	0.258578
1700	0.533333	0.461538	0.377104	0.55814	0.442396	0.233287
1710	0.583333	0.4375	0.343434	0.639535	0.434716	0.244526
1720	0.683333	0.432692	0.326599	0.651163	0.436252	0.249691
1730	0.516667	0.418269	0.329966	0.569767	0.407066	0.212315
1740	0.616667	0.423077	0.390572	0.686047	0.460829	0.270804
1750	0.6	0.375	0.417508	0.662791	0.453149	0.259183
1760	0.5	0.379808	0.454545	0.686047	0.465438	0.272041
1770	0.683333	0.331731	0.478114	0.686047	0.477727	0.284988
1780	0.666667	0.413462	0.350168	0.546512	0.425499	0.217566
1790	0.666667	0.423077	0.367003	0.697674	0.456221	0.272157
1800	0.7	0.384615	0.367003	0.662791	0.442396	0.237608
1810	0.55	0.423077	0.360269	0.639535	0.434716	0.230229
1820	0.566667	0.350962	0.414141	0.686047	0.443932	0.236537
1830	0.666667	0.365385	0.474747	0.744186	0.493088	0.305467
1840	0.616667	0.408654	0.400673	0.686047	0.460829	0.270085
1850	0.616667	0.403846	0.441077	0.674419	0.47619	0.277492
1860	0.566667	0.432692	0.350168	0.616279	0.431644	0.23189
1870	0.566667	0.350962	0.390572	0.651163	0.428571	0.228819
1880	0.633333	0.471154	0.340067	0.569767	0.439324	0.25022
1890	0.483333	0.408654	0.377104	0.639535	0.431644	0.216512
1900	0.616667	0.451923	0.340067	0.639535	0.44086	0.255835
1910	0.683333	0.384615	0.390572	0.674419	0.453149	0.270565
1920	0.5	0.399038	0.360269	0.674419	0.427035	0.225839
1930	0.533333	0.322115	0.380471	0.697674	0.417819	0.222623
1940	0.6	0.331731	0.468013	0.604651	0.454685	0.258571
1950	0.533333	0.418269	0.377104	0.72093	0.450077	0.256089
1960	0.6	0.427885	0.464646	0.662791	0.491551	0.300877
1970	0.55	0.341346	0.447811	0.534884	0.434716	0.21417
1980	0.483333	0.370192	0.390572	0.639535	0.425499	0.209762
1990	0.566667	0.403846	0.410774	0.627907	0.451613	0.254146
2000	0.65	0.399038	0.306397	0.616279	0.408602	0.219617
2010	0.566667	0.384615	0.387205	0.581395	0.428571	0.222208
2020	0.6	0.384615	0.377104	0.581395	0.427035	0.219653
2030	0.733333	0.399038	0.444444	0.581395	0.474654	0.289877
2040	0.6	0.370192	0.491582	0.662791	0.485407	0.292756
2050	0.616667	0.336538	0.400673	0.686047	0.437788	0.258215
2060	0.616667	0.375	0.43771	0.569767	0.451613	0.247892
2070	0.65	0.442308	0.380471	0.593023	0.453149	0.255729
2080	0.6	0.399038	0.407407	0.662791	0.456221	0.256906
2090	0.666667	0.370192	0.444444	0.616279	0.463902	0.273453
2100	0.55	0.336538	0.387205	0.639535	0.419355	0.222492
2110	0.566667	0.394231	0.387205	0.604651	0.434716	0.227581
2120	0.566667	0.413462	0.380471	0.651163	0.443932	0.245305
2130	0.583333	0.423077	0.410774	0.523256	0.445469	0.232685
2140	0.6	0.336538	0.43771	0.686047	0.453149	0.249937
2150	0.566667	0.427885	0.40404	0.627907	0.456221	0.262985
2160	0.566667	0.427885	0.430976	0.616279	0.466974	0.270111
2170	0.633333	0.413462	0.37037	0.616279	0.44086	0.2452
2180	0.6	0.442308	0.360269	0.593023	0.439324	0.253155
2190	0.666667	0.456731	0.363636	0.686047	0.463902	0.284025
2200	0.516667	0.375	0.383838	0.662791	0.430108	0.231041
2210	0.566667	0.394231	0.393939	0.651163	0.443932	0.248549
2220	0.533333	0.394231	0.417508	0.593023	0.443932	0.231003
2230	0.633333	0.427885	0.390572	0.72093	0.46851	0.287208
2240	0.633333	0.399038	0.410774	0.662791	0.460829	0.276021
2250	0.5	0.432692	0.400673	0.662791	0.454685	0.257629
2260	0.633333	0.423077	0.417508	0.581395	0.460829	0.266229
2270	0.6	0.394231	0.481481	0.569767	0.47619	0.270428
2280	0.583333	0.485577	0.360269	0.674419	0.462366	0.267357
2290	0.683333	0.427885	0.373737	0.569767	0.445469	0.253397
2300	0.566667	0.399038	0.373737	0.581395	0.427035	0.227762
2310	0.6	0.427885	0.424242	0.709302	0.479263	0.296382
2320	0.6	0.346154	0.461279	0.581395	0.453149	0.259617
2330	0.683333	0.403846	0.37037	0.697674	0.453149	0.261682
2340	0.5	0.456731	0.367003	0.616279	0.44086	0.238186
2350	0.633333	0.341346	0.390572	0.639535	0.430108	0.226754
2360	0.65	0.442308	0.356902	0.627907	0.447005	0.260843
2370	0.583333	0.375	0.457912	0.674419	0.471582	0.280891
2380	0.5	0.4375	0.414141	0.639535	0.459293	0.259706
2390	0.55	0.355769	0.464646	0.686047	0.466974	0.268762
2400	0.583333	0.384615	0.400673	0.697674	0.451613	0.259756
2410	0.683333	0.355769	0.420875	0.627907	0.451613	0.266957
2420	0.6	0.5	0.390572	0.616279	0.474654	0.293284
2430	0.6	0.427885	0.414141	0.651163	0.466974	0.270561
2440	0.6	0.384615	0.420875	0.627907	0.453149	0.248841
2450	0.65	0.432692	0.373737	0.709302	0.462366	0.288182
2460	0.683333	0.399038	0.390572	0.55814	0.442396	0.241409
2470	0.5	0.4375	0.424242	0.651163	0.465438	0.261494
2480	0.55	0.418269	0.380471	0.593023	0.436252	0.227931
2490	0.516667	0.418269	0.340067	0.651163	0.422427	0.217637
2500	0.65	0.375	0.43771	0.616279	0.460829	0.265194
2510	0.566667	0.4375	0.37037	0.569767	0.436252	0.227345
2520	0.7	0.432692	0.410774	0.686047	0.480799	0.305157
2530	0.6	0.403846	0.451178	0.511628	0.457757	0.239933
2540	0.683333	0.384615	0.417508	0.569767	0.451613	0.252502
2550	0.616667	0.403846	0.400673	0.569767	0.443932	0.245901
2560	0.616667	0.490385	0.343434	0.616279	0.451613	0.265908
2570	0.566667	0.456731	0.397306	0.581395	0.456221	0.260342
2580	0.6	0.375	0.414141	0.651163	0.450077	0.240801
2590	0.666667	0.331731	0.484848	0.581395	0.465438	0.264953
2600	0.6	0.389423	0.414141	0.569767	0.443932	0.228767
2610	0.583333	0.399038	0.43771	0.662791	0.46851	0.273471
2620	0.65	0.408654	0.407407	0.686047	0.466974	0.285271
2630	0.5	0.360577	0.434343	0.627907	0.442396	0.234227
2640	0.616667	0.4375	0.333333	0.72093	0.443932	0.264168
2650	0.616667	0.350962	0.390572	0.569767	0.422427	0.219298
2660	0.533333	0.447115	0.400673	0.639535	0.459293	0.262709
2670	0.516667	0.432692	0.441077	0.662791	0.474654	0.267083
2680	0.583333	0.355769	0.444444	0.674419	0.459293	0.253904
2690	0.633333	0.370192	0.387205	0.627907	0.436252	0.242048
2700	0.466667	0.375	0.420875	0.604651	0.434716	0.223157
2710	0.633333	0.394231	0.424242	0.662791	0.465438	0.27569
2720	0.516667	0.403846	0.457912	0.604651	0.465438	0.261242
2730	0.583333	0.447115	0.414141	0.709302	0.479263	0.289731
2740	0.433333	0.418269	0.340067	0.651163	0.414747	0.208978
2750	0.5	0.466346	0.390572	0.465116	0.434716	0.211714
2760	0.55	0.336538	0.377104	0.709302	0.423963	0.226645
2770	0.516667	0.418269	0.474747	0.604651	0.477727	0.267608
2780	0.566667	0.394231	0.43771	0.511628	0.445469	0.237113
2790	0.583333	0.418269	0.390572	0.569767	0.44086	0.234753
2800	0.7	0.336538	0.380471	0.639535	0.430108	0.227556
2810	0.583333	0.418269	0.427609	0.593023	0.460829	0.266485
2820	0.45	0.432692	0.393939	0.593023	0.437788	0.223368
2830	0.583333	0.394231	0.43771	0.627907	0.462366	0.257153
2840	0.633333	0.427885	0.37037	0.604651	0.443932	0.245494
2850	0.533333	0.423077	0.377104	0.581395	0.43318	0.219302
2860	0.583333	0.418269	0.454545	0.55814	0.46851	0.268882
2870	0.65	0.394231	0.407407	0.627907	0.454685	0.262319
2880	0.6	0.360577	0.353535	0.72093	0.427035	0.239828
2890	0.633333	0.394231	0.333333	0.593023	0.414747	0.218613
2900	0.566667	0.427885	0.387205	0.709302	0.459293	0.265064
2910	0.583333	0.360577	0.407407	0.581395	0.431644	0.21566
2920	0.433333	0.413462	0.434343	0.686047	0.460829	0.25521
2930	0.683333	0.4375	0.387205	0.686047	0.470046	0.280013
2940	0.516667	0.403846	0.424242	0.593023	0.448541	0.244966
2950	0.516667	0.509615	0.356902	0.581395	0.450077	0.252019
2960	0.616667	0.370192	0.377104	0.686047	0.437788	0.253352
2970	0.6	0.370192	0.410774	0.627907	0.443932	0.242317
2980	0.616667	0.389423	0.380471	0.55814	0.428571	0.223708
2990	0.683333	0.451923	0.430976	0.616279	0.485407	0.302506
3000	0.733333	0.336538	0.43771	0.546512	0.447005	0.245335
3010	0.583333	0.379808	0.387205	0.686047	0.442396	0.245435
3020	0.483333	0.360577	0.40404	0.604651	0.423963	0.201213
3030	0.5	0.413462	0.380471	0.569767	0.427035	0.215727
3040	0.716667	0.490385	0.407407	0.767442	0.509985	0.341687
3050	0.5	0.456731	0.387205	0.569767	0.443932	0.233376
3060	0.6	0.432692	0.430976	0.627907	0.473118	0.282457
3070	0.633333	0.456731	0.367003	0.627907	0.454685	0.26355
3080	0.7	0.394231	0.397306	0.662791	0.459293	0.277156
3090	0.616667	0.461538	0.37037	0.55814	0.447005	0.249144
3100	0.533333	0.418269	0.390572	0.569767	0.436252	0.229883
3110	0.566667	0.403846	0.407407	0.604651	0.447005	0.246214
3120	0.566667	0.384615	0.356902	0.55814	0.411674	0.199761
3130	0.633333	0.389423	0.393939	0.674419	0.451613	0.261939
3140	0.533333	0.360577	0.363636	0.593023	0.408602	0.204257
3150	0.616667	0.408654	0.400673	0.651163	0.456221	0.260014
3160	0.6	0.451923	0.387205	0.651163	0.462366	0.279259
3170	0.5	0.350962	0.427609	0.593023	0.431644	0.222916
3180	0.683333	0.442308	0.367003	0.569767	0.447005	0.250578
3190	0.5	0.365385	0.377104	0.709302	0.428571	0.241253
3200	0.733333	0.326923	0.457912	0.569767	0.456221	0.25031
3210	0.633333	0.403846	0.360269	0.697674	0.443932	0.256413
3220	0.483333	0.394231	0.457912	0.534884	0.450077	0.239581
3230	0.583333	0.365385	0.383838	0.662791	0.43318	0.243977
3240	0.45	0.504808	0.387205	0.581395	0.456221	0.244092
3250	0.616667	0.490385	0.454545	0.662791	0.508449	0.333006
3260	0.633333	0.394231	0.390572	0.593023	0.44086	0.2451
3270	0.616667	0.485577	0.451178	0.55814	0.491551	0.302528
3280	0.683333	0.442308	0.484848	0.604651	0.505376	0.314478
3290	0.633333	0.384615	0.43771	0.476744	0.443932	0.239925
3300	0.533333	0.451923	0.346801	0.546512	0.423963	0.21533
3310	0.666667	0.423077	0.380471	0.627907	0.453149	0.259301
3320	0.616667	0.471154	0.37037	0.639535	0.460829	0.275215
3330	0.483333	0.447115	0.3367	0.651163	0.427035	0.24036
3340	0.566667	0.418269	0.373737	0.674419	0.445469	0.253259
3350	0.583333	0.403846	0.427609	0.662791	0.465438	0.270854
3360	0.566667	0.423077	0.40404	0.662791	0.459293	0.266891
3370	0.616667	0.490385	0.363636	0.616279	0.460829	0.266536
3380	0.5	0.408654	0.383838	0.569767	0.427035	0.225132
3390	0.65	0.394231	0.441077	0.616279	0.46851	0.267642
3400	0.6	0.432692	0.424242	0.674419	0.47619	0.280105
3410	0.7	0.423077	0.3367	0.639535	0.437788	0.244569
3420	0.466667	0.278846	0.387205	0.616279	0.390169	0.176257
3430	0.633333	0.403846	0.40404	0.523256	0.44086	0.232164
3440	0.533333	0.375	0.410774	0.593023	0.434716	0.219753
3450	0.616667	0.432692	0.313131	0.627907	0.420891	0.229061
3460	0.633333	0.389423	0.373737	0.593023	0.431644	0.227777
3470	0.616667	0.394231	0.390572	0.627907	0.443932	0.243461
3480	0.45	0.427885	0.40404	0.616279	0.443932	0.231918
3490	0.6	0.379808	0.447811	0.616279	0.462366	0.263492
3500	0.416667	0.394231	0.424242	0.604651	0.437788	0.230763
3510	0.55	0.447115	0.417508	0.546512	0.456221	0.253507
3520	0.7	0.5	0.356902	0.616279	0.46851	0.286962
3530	0.55	0.423077	0.441077	0.581395	0.463902	0.261532
3540	0.6	0.389423	0.353535	0.709302	0.434716	0.2441
3550	0.6	0.427885	0.377104	0.627907	0.447005	0.254489
3560	0.633333	0.432692	0.390572	0.639535	0.459293	0.261838
3570	0.666667	0.350962	0.424242	0.651163	0.453149	0.256776
3580	0.55	0.413462	0.47138	0.651163	0.483871	0.286418
3590	0.733333	0.389423	0.424242	0.604651	0.465438	0.256662
3600	0.583333	0.451923	0.377104	0.662791	0.457757	0.266829
3610	0.616667	0.384615	0.390572	0.627907	0.44086	0.239361
3620	0.65	0.418269	0.424242	0.639535	0.471582	0.275057
3630	0.55	0.384615	0.414141	0.616279	0.443932	0.235335
3640	0.566667	0.442308	0.441077	0.639535	0.479263	0.285441
3650	0.616667	0.490385	0.424242	0.581395	0.483871	0.279876
3660	0.5	0.490385	0.353535	0.639535	0.448541	0.254697
3670	0.416667	0.471154	0.400673	0.593023	0.450077	0.24401
3680	0.583333	0.442308	0.427609	0.651163	0.47619	0.282386
3690	0.583333	0.447115	0.377104	0.662791	0.456221	0.265015
3700	0.716667	0.403846	0.407407	0.639535	0.465438	0.271361
3710	0.5	0.427885	0.454545	0.639535	0.474654	0.270078
3720	0.6	0.370192	0.424242	0.686047	0.457757	0.264679
3730	0.6	0.504808	0.407407	0.709302	0.49616	0.323329
3740	0.533333	0.384615	0.454545	0.72093	0.474654	0.288056
3750	0.583333	0.375	0.353535	0.651163	0.420891	0.223576
3760	0.633333	0.365385	0.3367	0.639535	0.41321	0.211186
3770	0.55	0.379808	0.461279	0.534884	0.453149	0.234637
3780	0.55	0.379808	0.454545	0.651163	0.465438	0.260435
3790	0.6	0.418269	0.360269	0.662791	0.44086	0.246388
3800	0.566667	0.4375	0.397306	0.709302	0.466974	0.277523
3810	0.65	0.471154	0.329966	0.639535	0.445469	0.253848
3820	0.566667	0.490385	0.390572	0.581395	0.463902	0.271501
3830	0.633333	0.365385	0.410774	0.639535	0.447005	0.25516
3840	0.583333	0.365385	0.356902	0.709302	0.427035	0.233974
3850	0.6	0.341346	0.383838	0.616279	0.420891	0.212973
3860	0.6	0.466346	0.383838	0.627907	0.462366	0.270426
3870	0.583333	0.4375	0.373737	0.709302	0.457757	0.266795
3880	0.6	0.485577	0.350168	0.686047	0.460829	0.276384
3890	0.6	0.418269	0.397306	0.616279	0.451613	0.255846
3900	0.6	0.355769	0.427609	0.627907	0.447005	0.251723
3910	0.516667	0.442308	0.363636	0.604651	0.434716	0.226073
3920	0.483333	0.379808	0.397306	0.639535	0.431644	0.217754
3930	0.433333	0.389423	0.461279	0.697674	0.466974	0.26057
3940	0.583333	0.442308	0.383838	0.639535	0.454685	0.263717
3950	0.566667	0.432692	0.383838	0.674419	0.454685	0.266466
3960	0.45	0.341346	0.43771	0.674419	0.439324	0.234095
3970	0.583333	0.451923	0.427609	0.581395	0.470046	0.271158
3980	0.5	0.4375	0.400673	0.686047	0.459293	0.250766
3990	0.566667	0.389423	0.400673	0.593023	0.437788	0.224785
4000	0.55	0.423077	0.434343	0.569767	0.459293	0.24999
4010	0.583333	0.389423	0.380471	0.697674	0.443932	0.249792
4020	0.516667	0.355769	0.407407	0.523256	0.416283	0.189578
4030	0.55	0.389423	0.424242	0.604651	0.448541	0.235483
4040	0.616667	0.399038	0.410774	0.767442	0.473118	0.287723
4050	0.566667	0.355769	0.377104	0.639535	0.422427	0.218977
4060	0.616667	0.466346	0.329966	0.72093	0.451613	0.276937
4070	0.666667	0.456731	0.373737	0.651163	0.463902	0.281377
4080	0.616667	0.394231	0.414141	0.697674	0.463902	0.269916
4090	0.683333	0.408654	0.441077	0.651163	0.480799	0.286242
4100	0.533333	0.451923	0.420875	0.581395	0.462366	0.250196
4110	0.6	0.346154	0.410774	0.627907	0.436252	0.23675
4120	0.75	0.355769	0.420875	0.627907	0.457757	0.270457
4130	0.516667	0.447115	0.414141	0.604651	0.459293	0.255497
4140	0.516667	0.375	0.400673	0.686047	0.44086	0.23818
4150	0.5	0.471154	0.420875	0.686047	0.479263	0.277148
4160	0.55	0.408654	0.390572	0.604651	0.439324	0.24067
4170	0.583333	0.495192	0.383838	0.686047	0.477727	0.282967
4180	0.583333	0.322115	0.417508	0.651163	0.43318	0.21296
4190	0.55	0.423077	0.434343	0.662791	0.471582	0.278056
4200	0.55	0.408654	0.420875	0.593023	0.451613	0.245664
4210	0.65	0.418269	0.451178	0.604651	0.479263	0.282226
4220	0.583333	0.379808	0.420875	0.662791	0.454685	0.253414
4230	0.6	0.360577	0.373737	0.604651	0.420891	0.223017
4240	0.633333	0.399038	0.414141	0.627907	0.457757	0.246586
4250	0.65	0.355769	0.340067	0.639535	0.41321	0.208698
4260	0.633333	0.322115	0.309764	0.77907	0.40553	0.22098
4270	0.566667	0.370192	0.373737	0.662791	0.428571	0.217272
4280	0.683333	0.394231	0.367003	0.604651	0.436252	0.235783
4290	0.466667	0.466346	0.420875	0.662791	0.471582	0.273978
4300	0.633333	0.447115	0.434343	0.523256	0.46851	0.27041
4310	0.583333	0.375	0.468013	0.593023	0.465438	0.263049
4320	0.566667	0.370192	0.377104	0.616279	0.423963	0.230739
4330	0.633333	0.384615	0.430976	0.627907	0.460829	0.262357
4340	0.6	0.399038	0.430976	0.651163	0.465438	0.271431
4350	0.65	0.432692	0.444444	0.709302	0.494624	0.315488
4360	0.5	0.475962	0.393939	0.616279	0.459293	0.24782
4370	0.55	0.370192	0.420875	0.569767	0.436252	0.23379
4380	0.65	0.379808	0.387205	0.639535	0.442396	0.257016
4390	0.516667	0.403846	0.488215	0.569767	0.474654	0.263061
4400	0.533333	0.451923	0.420875	0.674419	0.474654	0.284273
4410	0.516667	0.447115	0.350168	0.686047	0.44086	0.24638
4420	0.616667	0.423077	0.40404	0.55814	0.450077	0.237949
4430	0.583333	0.384615	0.397306	0.709302	0.451613	0.260409
4440	0.583333	0.379808	0.427609	0.616279	0.451613	0.251834
4450	0.65	0.427885	0.43771	0.593023	0.474654	0.280454
4460	0.616667	0.408654	0.360269	0.744186	0.450077	0.267046
4470	0.683333	0.341346	0.393939	0.697674	0.443932	0.257324
4480	0.733333	0.475962	0.360269	0.639535	0.46851	0.281805
4490	0.716667	0.427885	0.400673	0.72093	0.480799	0.301517
4500	0.616667	0.389423	0.400673	0.627907	0.447005	0.249089
4510	0.683333	0.403846	0.387205	0.593023	0.447005	0.257206
4520	0.766667	0.370192	0.397306	0.569767	0.445469	0.243338
4530	0.583333	0.475962	0.373737	0.55814	0.450077	0.256905
4540	0.516667	0.384615	0.410774	0.593023	0.436252	0.226033
4550	0.533333	0.399038	0.474747	0.569767	0.46851	0.259613
4560	0.566667	0.403846	0.350168	0.662791	0.428571	0.233089
4570	0.566667	0.365385	0.498316	0.534884	0.466974	0.254936
4580	0.5	0.442308	0.363636	0.604651	0.43318	0.241866
4590	0.583333	0.403846	0.390572	0.604651	0.44086	0.242405
4600	0.75	0.4375	0.414141	0.662791	0.485407	0.312216
4610	0.55	0.408654	0.444444	0.604651	0.463902	0.257776
4620	0.533333	0.423077	0.37037	0.709302	0.447005	0.254506
4630	0.633333	0.394231	0.397306	0.593023	0.443932	0.239345
4640	0.55	0.4375	0.390572	0.616279	0.450077	0.249061
4650	0.716667	0.480769	0.420875	0.639535	0.49616	0.316275
4660	0.666667	0.447115	0.414141	0.55814	0.466974	0.277919
4670	0.566667	0.471154	0.377104	0.593023	0.453149	0.256125
4680	0.583333	0.408654	0.414141	0.709302	0.466974	0.27387
4690	0.583333	0.389423	0.417508	0.616279	0.450077	0.253509
4700	0.6	0.394231	0.360269	0.604651	0.425499	0.222544
4710	0.6	0.375	0.410774	0.662791	0.450077	0.256814
4720	0.616667	0.370192	0.373737	0.546512	0.417819	0.214984
4730	0.533333	0.442308	0.363636	0.639535	0.44086	0.238437
4740	0.716667	0.4375	0.377104	0.662791	0.465438	0.279158
4750	0.583333	0.408654	0.451178	0.616279	0.471582	0.271131
4760	0.683333	0.408654	0.400673	0.627907	0.459293	0.266185
4770	0.583333	0.341346	0.444444	0.697674	0.457757	0.257485
4780	0.55	0.264423	0.454545	0.627907	0.425499	0.207246
4790	0.616667	0.442308	0.367003	0.697674	0.457757	0.262126
4800	0.583333	0.413462	0.417508	0.627907	0.459293	0.26146
4810	0.583333	0.384615	0.367003	0.744186	0.442396	0.253218
4820	0.583333	0.519231	0.377104	0.697674	0.483871	0.30516
4830	0.45	0.427885	0.434343	0.639535	0.460829	0.249534
4840	0.6	0.399038	0.387205	0.744186	0.457757	0.266172
4850	0.516667	0.298077	0.40404	0.546512	0.399386	0.178838
4860	0.533333	0.403846	0.40404	0.581395	0.439324	0.236607
4870	0.6	0.475962	0.333333	0.546512	0.431644	0.237166
4880	0.666667	0.466346	0.387205	0.604651	0.466974	0.276953
4890	0.6	0.427885	0.40404	0.651163	0.462366	0.268035
4900	0.533333	0.4375	0.3367	0.627907	0.425499	0.224793
4910	0.633333	0.456731	0.400673	0.767442	0.488479	0.318556
4920	0.616667	0.379808	0.407407	0.639535	0.448541	0.249953
4930	0.55	0.326923	0.47138	0.627907	0.453149	0.241705
4940	0.633333	0.427885	0.417508	0.662791	0.473118	0.284543
4950	0.483333	0.370192	0.390572	0.674419	0.430108	0.225296
4960	0.65	0.360577	0.494949	0.616279	0.482335	0.287604
4970	0.583333	0.423077	0.407407	0.674419	0.463902	0.264553
4980	0.666667	0.403846	0.454545	0.511628	0.465438	0.25622
4990	0.616667	0.341346	0.461279	0.627907	0.459293	0.264248
5000	0.65	0.413462	0.380471	0.534884	0.436252	0.23516
5010	0.416667	0.365385	0.427609	0.453488	0.410138	0.172376
5020	0.65	0.451923	0.3367	0.732558	0.454685	0.270817
5030	0.616667	0.379808	0.40404	0.593023	0.44086	0.241201
5040	0.616667	0.427885	0.424242	0.604651	0.466974	0.279516
5050	0.616667	0.365385	0.464646	0.581395	0.462366	0.260631
5060	0.583333	0.447115	0.340067	0.616279	0.43318	0.243221
5070	0.6	0.384615	0.461279	0.651163	0.474654	0.275713
5080	0.516667	0.399038	0.377104	0.511628	0.414747	0.20501
5090	0.633333	0.379808	0.43771	0.686047	0.470046	0.273666
5100	0.6	0.461538	0.326599	0.697674	0.443932	0.257312
5110	0.633333	0.423077	0.373737	0.593023	0.442396	0.243358
5120	0.6	0.399038	0.363636	0.651163	0.434716	0.228283
5130	0.666667	0.384615	0.43771	0.616279	0.465438	0.266528
5140	0.6	0.384615	0.441077	0.686047	0.470046	0.277684
5150	0.616667	0.384615	0.40404	0.709302	0.457757	0.264505
5160	0.616667	0.456731	0.427609	0.639535	0.482335	0.293188
5170	0.666667	0.466346	0.360269	0.604651	0.454685	0.26717
5180	0.683333	0.394231	0.427609	0.593023	0.462366	0.259778
5190	0.733333	0.389423	0.407407	0.686047	0.46851	0.277681
5200	0.616667	0.475962	0.367003	0.639535	0.460829	0.274105
5210	0.533333	0.365385	0.424242	0.616279	0.44086	0.236716
5220	0.616667	0.394231	0.430976	0.639535	0.463902	0.258131
5230	0.6	0.447115	0.340067	0.581395	0.430108	0.230816
5240	0.616667	0.355769	0.444444	0.662791	0.460829	0.267145
5250	0.7	0.423077	0.387205	0.627907	0.459293	0.271187
5260	0.633333	0.418269	0.457912	0.651163	0.486943	0.298412
5270	0.583333	0.394231	0.420875	0.476744	0.434716	0.227971
5280	0.433333	0.370192	0.444444	0.627907	0.443932	0.225009
5290	0.633333	0.375	0.397306	0.627907	0.442396	0.234319
5300	0.433333	0.326923	0.407407	0.616279	0.411674	0.190419
5310	0.583333	0.341346	0.410774	0.546512	0.422427	0.207293
5320	0.616667	0.384615	0.400673	0.72093	0.457757	0.274021
5330	0.55	0.360577	0.424242	0.639535	0.443932	0.244101
5340	0.533333	0.418269	0.397306	0.627907	0.447005	0.240265
5350	0.55	0.418269	0.414141	0.604651	0.453149	0.256344
5360	0.5	0.423077	0.350168	0.604651	0.420891	0.220557
5370	0.533333	0.418269	0.367003	0.581395	0.427035	0.218946
5380	0.55	0.370192	0.424242	0.674419	0.451613	0.248066
5390	0.616667	0.394231	0.383838	0.639535	0.442396	0.244664
5400	0.65	0.355769	0.461279	0.627907	0.466974	0.272651
5410	0.65	0.408654	0.40404	0.604651	0.454685	0.261722
5420	0.666667	0.389423	0.390572	0.674419	0.453149	0.262101
5430	0.633333	0.365385	0.353535	0.616279	0.417819	0.21541
5440	0.716667	0.423077	0.417508	0.639535	0.47619	0.283617
5450	0.566667	0.365385	0.464646	0.523256	0.450077	0.236941
5460	0.633333	0.490385	0.434343	0.627907	0.49616	0.303393
5470	0.633333	0.408654	0.424242	0.651163	0.46851	0.276888
5480	0.466667	0.394231	0.417508	0.55814	0.43318	0.21752
5490	0.55	0.432692	0.390572	0.639535	0.451613	0.238627
5500	0.583333	0.384615	0.457912	0.581395	0.462366	0.258212
5510	0.6	0.399038	0.363636	0.627907	0.431644	0.228835
5520	0.616667	0.399038	0.377104	0.546512	0.428571	0.223383
5530	0.6	0.456731	0.414141	0.616279	0.471582	0.268832
5540	0.566667	0.379808	0.393939	0.662791	0.44086	0.234012
5550	0.616667	0.403846	0.407407	0.674419	0.460829	0.267034
5560	0.633333	0.418269	0.400673	0.639535	0.459293	0.265311
5570	0.566667	0.447115	0.454545	0.627907	0.485407	0.288181
5580	0.7	0.389423	0.390572	0.686047	0.457757	0.272353
5590	0.633333	0.456731	0.380471	0.709302	0.471582	0.298311
5600	0.616667	0.427885	0.40404	0.627907	0.460829	0.257987
5610	0.583333	0.403846	0.373737	0.593023	0.431644	0.234322
5620	0.566667	0.379808	0.417508	0.604651	0.443932	0.242615
5630	0.516667	0.480769	0.434343	0.511628	0.466974	0.253181
5640	0.516667	0.384615	0.417508	0.55814	0.434716	0.217798
5650	0.633333	0.418269	0.40404	0.627907	0.459293	0.262455
5660	0.533333	0.399038	0.424242	0.709302	0.463902	0.26759
5670	0.6	0.384615	0.360269	0.662791	0.430108	0.232752
5680	0.6	0.408654	0.387205	0.639535	0.447005	0.248299
5690	0.7	0.399038	0.390572	0.627907	0.453149	0.265489
5700	0.616667	0.370192	0.454545	0.5	0.448541	0.232647
5710	0.633333	0.326923	0.43771	0.569767	0.437788	0.225449
5720	0.7	0.384615	0.319865	0.674419	0.422427	0.228944
5730	0.533333	0.480769	0.329966	0.593023	0.431644	0.239028
5740	0.65	0.451923	0.461279	0.627907	0.497696	0.315717
5750	0.533333	0.471154	0.488215	0.55814	0.49616	0.287415
5760	0.633333	0.447115	0.390572	0.511628	0.447005	0.245342
5770	0.516667	0.360577	0.393939	0.686047	0.43318	0.227012
5780	0.55	0.403846	0.424242	0.651163	0.459293	0.264817
5790	0.516667	0.408654	0.390572	0.639535	0.44086	0.235154
5800	0.633333	0.399038	0.414141	0.639535	0.459293	0.259341
5810	0.483333	0.480769	0.441077	0.604651	0.479263	0.275539
5820	0.633333	0.480769	0.356902	0.511628	0.442396	0.250752
5830	0.633333	0.365385	0.400673	0.651163	0.443932	0.250381
5840	0.683333	0.350962	0.427609	0.686047	0.460829	0.257942
5850	0.583333	0.423077	0.430976	0.697674	0.477727	0.279411
5860	0.566667	0.427885	0.43771	0.616279	0.470046	0.259906
5870	0.483333	0.394231	0.40404	0.709302	0.448541	0.239899
5880	0.6	0.346154	0.464646	0.686047	0.46851	0.260648
5890	0.533333	0.456731	0.353535	0.72093	0.451613	0.265468
5900	0.616667	0.418269	0.430976	0.593023	0.465438	0.269066
5910	0.566667	0.432692	0.363636	0.686047	0.447005	0.262272
5920	0.566667	0.408654	0.387205	0.72093	0.454685	0.256126
5930	0.583333	0.5	0.390572	0.593023	0.470046	0.277167
5940	0.65	0.365385	0.451178	0.627907	0.465438	0.263931
5950	0.516667	0.346154	0.468013	0.616279	0.453149	0.244635
5960	0.55	0.403846	0.407407	0.639535	0.450077	0.239611
5970	0.716667	0.360577	0.461279	0.72093	0.486943	0.298998
5980	0.65	0.399038	0.424242	0.546512	0.453149	0.239298
5990	0.5	0.394231	0.363636	0.627907	0.420891	0.221817
6000	0.683333	0.451923	0.373737	0.674419	0.466974	0.280062
6010	0.566667	0.418269	0.434343	0.511628	0.451613	0.237914
6020	0.583333	0.495192	0.430976	0.581395	0.485407	0.280346
6030	0.733333	0.475962	0.414141	0.627907	0.491551	0.313153
6040	0.566667	0.447115	0.356902	0.55814	0.431644	0.22484
6050	0.566667	0.423077	0.390572	0.511628	0.43318	0.214214
6060	0.65	0.375	0.43771	0.534884	0.450077	0.237434
6070	0.566667	0.350962	0.390572	0.604651	0.422427	0.212225
6080	0.666667	0.403846	0.407407	0.616279	0.457757	0.266984
6090	0.583333	0.475962	0.40404	0.755814	0.490015	0.312603
6100	0.6	0.365385	0.441077	0.511628	0.44086	0.222928
6110	0.683333	0.346154	0.393939	0.569767	0.428571	0.227251
6120	0.683333	0.447115	0.360269	0.627907	0.453149	0.265802
6130	0.616667	0.389423	0.417508	0.662791	0.459293	0.271255
6140	0.633333	0.379808	0.37037	0.5	0.414747	0.201116
6150	0.6	0.418269	0.377104	0.639535	0.445469	0.244699
6160	0.516667	0.370192	0.397306	0.697674	0.439324	0.242511
6170	0.616667	0.442308	0.383838	0.651163	0.459293	0.253614
6180	0.65	0.389423	0.37037	0.744186	0.451613	0.266049
6190	0.566667	0.4375	0.457912	0.593023	0.479263	0.278412
6200	0.7	0.384615	0.407407	0.662791	0.460829	0.259465
6210	0.6	0.384615	0.407407	0.627907	0.447005	0.248381
6220	0.6	0.456731	0.43771	0.593023	0.479263	0.28442
6230	0.55	0.408654	0.427609	0.546512	0.448541	0.233924
6240	0.666667	0.389423	0.454545	0.709302	0.486943	0.294329
6250	0.7	0.399038	0.427609	0.662791	0.474654	0.28484
6260	0.55	0.389423	0.367003	0.569767	0.417819	0.205923
6270	0.583333	0.427885	0.393939	0.616279	0.451613	0.259437
6280	0.6	0.475962	0.417508	0.581395	0.474654	0.282266
6290	0.6	0.418269	0.353535	0.627907	0.43318	0.236427
6300	0.533333	0.384615	0.420875	0.697674	0.456221	0.257167
6310	0.566667	0.423077	0.420875	0.651163	0.465438	0.272171
6320	0.5	0.423077	0.377104	0.569767	0.428571	0.223079
6330	0.65	0.413462	0.410774	0.697674	0.471582	0.285931
6340	0.566667	0.403846	0.447811	0.546512	0.457757	0.244561
6350	0.65	0.4375	0.441077	0.604651	0.480799	0.281111
6360	0.6	0.471154	0.393939	0.697674	0.477727	0.282002
6370	0.516667	0.451923	0.441077	0.581395	0.470046	0.274311
6380	0.583333	0.456731	0.400673	0.569767	0.457757	0.248186
6390	0.65	0.360577	0.424242	0.662791	0.456221	0.255387
6400	0.533333	0.432692	0.407407	0.569767	0.448541	0.246057
6410	0.616667	0.432692	0.407407	0.662791	0.46851	0.27549
6420	0.55	0.394231	0.430976	0.651163	0.459293	0.257465
6430	0.616667	0.389423	0.387205	0.755814	0.457757	0.277379
6440	0.666667	0.341346	0.441077	0.686047	0.462366	0.270261
6450	0.616667	0.5	0.414141	0.662791	0.493088	0.304772
6460	0.616667	0.456731	0.387205	0.627907	0.462366	0.270185
6470	0.583333	0.375	0.461279	0.651163	0.470046	0.27322
6480	0.65	0.442308	0.410774	0.604651	0.46851	0.270257
6490	0.6	0.355769	0.400673	0.616279	0.43318	0.232065
6500	0.65	0.432692	0.37037	0.744186	0.465438	0.285564
6510	0.666667	0.365385	0.410774	0.72093	0.460829	0.268022
6520	0.666667	0.360577	0.414141	0.72093	0.460829	0.27022
6530	0.7	0.379808	0.383838	0.604651	0.44086	0.243938
6540	0.616667	0.461538	0.377104	0.627907	0.459293	0.272767
6550	0.583333	0.384615	0.414141	0.697674	0.457757	0.264946
6560	0.633333	0.471154	0.434343	0.616279	0.488479	0.288664
6570	0.633333	0.389423	0.373737	0.604651	0.43318	0.234573
6580	0.716667	0.413462	0.430976	0.627907	0.477727	0.283438
6590	0.583333	0.384615	0.424242	0.639535	0.454685	0.263165
6600	0.566667	0.394231	0.420875	0.627907	0.453149	0.253862
6610	0.616667	0.341346	0.407407	0.72093	0.447005	0.259929
6620	0.6	0.432692	0.420875	0.651163	0.471582	0.278453
6630	0.466667	0.447115	0.43771	0.674419	0.474654	0.271997
6640	0.533333	0.447115	0.478114	0.55814	0.483871	0.276054
6650	0.583333	0.350962	0.447811	0.709302	0.463902	0.273978
6660	0.65	0.4375	0.407407	0.697674	0.477727	0.290841
6670	0.533333	0.504808	0.387205	0.662791	0.474654	0.288264
6680	0.633333	0.389423	0.363636	0.569767	0.423963	0.217117
6690	0.533333	0.466346	0.377104	0.627907	0.453149	0.253787
6700	0.6	0.408654	0.393939	0.55814	0.439324	0.222394
6710	0.483333	0.403846	0.427609	0.651163	0.454685	0.245233
6720	0.616667	0.461538	0.427609	0.662791	0.486943	0.304174
6730	0.666667	0.413462	0.417508	0.686047	0.474654	0.28894
6740	0.716667	0.471154	0.390572	0.581395	0.471582	0.288668
6750	0.45	0.480769	0.377104	0.732558	0.463902	0.266327
6760	0.566667	0.480769	0.363636	0.662791	0.459293	0.267641
6770	0.633333	0.427885	0.380471	0.697674	0.460829	0.282938
6780	0.516667	0.471154	0.410774	0.55814	0.459293	0.249328
6790	0.666667	0.456731	0.397306	0.662791	0.47619	0.288692
6800	0.633333	0.447115	0.390572	0.651163	0.465438	0.270164
6810	0.6	0.427885	0.397306	0.581395	0.450077	0.253441
6820	0.483333	0.418269	0.353535	0.674419	0.428571	0.223029
6830	0.716667	0.4375	0.407407	0.651163	0.477727	0.292326
6840	0.766667	0.403846	0.414141	0.569767	0.463902	0.268404
6850	0.616667	0.403846	0.461279	0.523256	0.465438	0.256228
6860	0.6	0.379808	0.444444	0.511628	0.447005	0.240407
6870	0.683333	0.322115	0.478114	0.604651	0.463902	0.265087
6880	0.616667	0.399038	0.407407	0.662791	0.457757	0.263237
6890	0.6	0.403846	0.387205	0.755814	0.460829	0.276029
6900	0.516667	0.432692	0.397306	0.662791	0.454685	0.257129
6910	0.616667	0.379808	0.430976	0.546512	0.447005	0.235001
6920	0.516667	0.384615	0.447811	0.651163	0.460829	0.25338
6930	0.533333	0.408654	0.377104	0.639535	0.436252	0.224174
6940	0.55	0.461538	0.360269	0.674419	0.451613	0.258653
6950	0.6	0.399038	0.407407	0.662791	0.456221	0.260374
6960	0.583333	0.509615	0.407407	0.593023	0.480799	0.297075
6970	0.533333	0.384615	0.461279	0.674419	0.471582	0.26388
6980	0.566667	0.475962	0.353535	0.616279	0.447005	0.256632
6990	0.7	0.389423	0.40404	0.674419	0.462366	0.26756
7000	0.633333	0.413462	0.447811	0.709302	0.488479	0.296712
7010	0.55	0.375	0.407407	0.604651	0.436252	0.22273
7020	0.483333	0.442308	0.373737	0.616279	0.437788	0.239482
7030	0.616667	0.394231	0.434343	0.511628	0.448541	0.23641
7040	0.55	0.413462	0.40404	0.534884	0.437788	0.227246
7050	0.733333	0.346154	0.434343	0.604651	0.456221	0.256803
7060	0.566667	0.475962	0.387205	0.44186	0.439324	0.219891
7070	0.7	0.490385	0.387205	0.569767	0.473118	0.284075
7080	0.6	0.442308	0.363636	0.627907	0.445469	0.254426
7090	0.566667	0.389423	0.427609	0.534884	0.442396	0.22113
7100	0.566667	0.394231	0.400673	0.697674	0.453149	0.255173
7110	0.6	0.375	0.400673	0.546512	0.430108	0.219221
7120	0.583333	0.490385	0.407407	0.674419	0.485407	0.298431
7130	0.616667	0.423077	0.40404	0.686047	0.466974	0.286221
7140	0.55	0.341346	0.407407	0.627907	0.428571	0.219701
7150	0.566667	0.326923	0.430976	0.546512	0.425499	0.197514
7160	0.583333	0.403846	0.43771	0.674419	0.471582	0.274202
7170	0.683333	0.432692	0.377104	0.593023	0.451613	0.259568
7180	0.616667	0.355769	0.454545	0.616279	0.459293	0.258316
7190	0.483333	0.360577	0.40404	0.523256	0.41321	0.186981
7200	0.533333	0.413462	0.346801	0.709302	0.43318	0.234963
7210	0.6	0.365385	0.427609	0.674419	0.456221	0.249738
7220	0.55	0.466346	0.373737	0.639535	0.454685	0.25485
7230	0.566667	0.341346	0.390572	0.686047	0.430108	0.222623
7240	0.566667	0.360577	0.457912	0.581395	0.453149	0.235903
7250	0.583333	0.451923	0.410774	0.697674	0.477727	0.283038
7260	0.55	0.442308	0.40404	0.627907	0.459293	0.257566
7270	0.616667	0.423077	0.417508	0.534884	0.453149	0.247424
7280	0.533333	0.456731	0.367003	0.627907	0.445469	0.2493
7290	0.55	0.365385	0.43771	0.604651	0.447005	0.238912
7300	0.533333	0.432692	0.444444	0.709302	0.483871	0.294472
7310	0.483333	0.466346	0.380471	0.616279	0.448541	0.245287
7320	0.45	0.432692	0.427609	0.674419	0.463902	0.261887
7330	0.616667	0.399038	0.43771	0.732558	0.480799	0.29692
7340	0.65	0.427885	0.400673	0.546512	0.451613	0.25686
7350	0.583333	0.456731	0.387205	0.697674	0.46851	0.279984
7360	0.55	0.447115	0.441077	0.604651	0.474654	0.272395
7370	0.666667	0.375	0.417508	0.627907	0.454685	0.262097
7380	0.566667	0.528846	0.393939	0.662791	0.488479	0.306806
7390	0.516667	0.442308	0.424242	0.651163	0.46851	0.271076
7400	0.566667	0.427885	0.400673	0.709302	0.465438	0.283387
7410	0.516667	0.379808	0.410774	0.639535	0.44086	0.241023
7420	0.616667	0.370192	0.461279	0.627907	0.46851	0.267352
7430	0.633333	0.355769	0.414141	0.709302	0.454685	0.263329
7440	0.6	0.389423	0.397306	0.662791	0.448541	0.244953
7450	0.65	0.375	0.397306	0.662791	0.448541	0.253606
7460	0.55	0.389423	0.430976	0.616279	0.453149	0.244196
7470	0.616667	0.341346	0.390572	0.744186	0.442396	0.242983
7480	0.516667	0.403846	0.434343	0.604651	0.454685	0.237547
7490	0.583333	0.413462	0.420875	0.674419	0.466974	0.272984
7500	0.616667	0.379808	0.454545	0.511628	0.453149	0.231594
7510	0.533333	0.480769	0.380471	0.627907	0.459293	0.276541
7520	0.6	0.451923	0.377104	0.709302	0.465438	0.291657
7530	0.616667	0.399038	0.484848	0.662791	0.493088	0.299379
7540	0.666667	0.384615	0.43771	0.581395	0.460829	0.266107
7550	0.683333	0.384615	0.329966	0.627907	0.419355	0.213445
7560	0.6	0.379808	0.417508	0.686047	0.457757	0.272994
7570	0.55	0.413462	0.430976	0.569767	0.454685	0.256309
7580	0.583333	0.399038	0.451178	0.604651	0.466974	0.259289
7590	0.7	0.442308	0.37037	0.546512	0.447005	0.260455
7600	0.55	0.432692	0.400673	0.593023	0.450077	0.258431
7610	0.583333	0.379808	0.434343	0.662791	0.460829	0.263752
7620	0.633333	0.389423	0.407407	0.709302	0.462366	0.275885
7630	0.616667	0.370192	0.377104	0.651163	0.43318	0.239431
7640	0.416667	0.399038	0.380471	0.674419	0.428571	0.225399
7650	0.716667	0.480769	0.444444	0.616279	0.50384	0.320656
7660	0.533333	0.365385	0.424242	0.593023	0.437788	0.222669
7670	0.583333	0.509615	0.390572	0.604651	0.474654	0.288019
7680	0.533333	0.4375	0.383838	0.732558	0.460829	0.266983
7690	0.6	0.442308	0.397306	0.616279	0.459293	0.259946
7700	0.6	0.456731	0.353535	0.604651	0.442396	0.242314
7710	0.516667	0.466346	0.400673	0.627907	0.462366	0.2688
7720	0.516667	0.451923	0.407407	0.627907	0.460829	0.255765
7730	0.7	0.365385	0.417508	0.709302	0.465438	0.279755
7740	0.516667	0.370192	0.40404	0.674419	0.439324	0.239063
7750	0.616667	0.495192	0.387205	0.709302	0.485407	0.307282
7760	0.566667	0.341346	0.407407	0.686047	0.437788	0.231948
7770	0.55	0.365385	0.468013	0.697674	0.473118	0.28145
7780	0.733333	0.413462	0.424242	0.581395	0.470046	0.267524
7790	0.6	0.461538	0.377104	0.627907	0.457757	0.25761
7800	0.55	0.423077	0.430976	0.697674	0.474654	0.285237
7810	0.483333	0.480769	0.397306	0.639535	0.463902	0.255978
7820	0.633333	0.432692	0.380471	0.627907	0.453149	0.254875
7830	0.633333	0.456731	0.373737	0.616279	0.456221	0.26776
7840	0.683333	0.475962	0.430976	0.546512	0.483871	0.284557
7850	0.55	0.418269	0.43771	0.569767	0.459293	0.249727
7860	0.633333	0.524038	0.400673	0.476744	0.471582	0.262545
7870	0.45	0.399038	0.410774	0.639535	0.44086	0.23173
7880	0.516667	0.394231	0.397306	0.651163	0.44086	0.241362
7890	0.583333	0.408654	0.397306	0.604651	0.445469	0.233608
7900	0.566667	0.389423	0.380471	0.77907	0.453149	0.265154
7910	0.633333	0.427885	0.383838	0.639535	0.454685	0.264695
7920	0.583333	0.365385	0.43771	0.651163	0.456221	0.259923
7930	0.516667	0.418269	0.390572	0.674419	0.448541	0.25184
7940	0.533333	0.350962	0.484848	0.662791	0.470046	0.259568
7950	0.65	0.355769	0.373737	0.662791	0.431644	0.236928
7960	0.566667	0.389423	0.400673	0.662791	0.447005	0.239467
7970	0.633333	0.451923	0.387205	0.697674	0.471582	0.280777
7980	0.533333	0.423077	0.40404	0.651163	0.454685	0.259722
7990	0.75	0.480769	0.323232	0.604651	0.450077	0.276315
8000	0.633333	0.403846	0.397306	0.662791	0.456221	0.26677
8010	0.566667	0.403846	0.434343	0.697674	0.471582	0.276838
8020	0.616667	0.394231	0.427609	0.581395	0.454685	0.252845
8030	0.483333	0.302885	0.47138	0.569767	0.431644	0.213387
8040	0.533333	0.456731	0.340067	0.616279	0.431644	0.237087
8050	0.5	0.4375	0.400673	0.639535	0.453149	0.259168
8060	0.666667	0.423077	0.390572	0.674419	0.463902	0.277611
8070	0.533333	0.403846	0.407407	0.581395	0.44086	0.242307
8080	0.6	0.375	0.414141	0.674419	0.453149	0.256281
8090	0.516667	0.451923	0.424242	0.604651	0.465438	0.267346
8100	0.6	0.418269	0.383838	0.732558	0.460829	0.28084
8110	0.616667	0.451923	0.367003	0.604651	0.448541	0.250158
8120	0.516667	0.394231	0.427609	0.662791	0.456221	0.253478
8130	0.516667	0.408654	0.417508	0.616279	0.450077	0.243366
8140	0.683333	0.322115	0.464646	0.604651	0.457757	0.251321
8150	0.566667	0.461538	0.37037	0.534884	0.439324	0.235011
8160	0.583333	0.399038	0.393939	0.604651	0.44086	0.230177
8170	0.683333	0.471154	0.363636	0.616279	0.460829	0.291052
8180	0.633333	0.384615	0.424242	0.651163	0.460829	0.258791
8190	0.416667	0.451923	0.333333	0.55814	0.408602	0.192856
8200	0.6	0.403846	0.393939	0.651163	0.450077	0.254678
8210	0.533333	0.451923	0.414141	0.697674	0.474654	0.280856
8220	0.583333	0.442308	0.47138	0.593023	0.488479	0.286189
8230	0.55	0.403846	0.407407	0.546512	0.437788	0.22094
8240	0.55	0.384615	0.40404	0.651163	0.443932	0.260143
8250	0.5	0.418269	0.427609	0.639535	0.459293	0.257349
8260	0.533333	0.403846	0.383838	0.546512	0.425499	0.209188
8270	0.666667	0.379808	0.424242	0.569767	0.451613	0.239101
8280	0.683333	0.466346	0.410774	0.639535	0.483871	0.289756
8290	0.566667	0.447115	0.326599	0.581395	0.420891	0.202361
8300	0.5	0.408654	0.397306	0.662791	0.445469	0.243935
8310	0.516667	0.504808	0.383838	0.604651	0.463902	0.27631
8320	0.683333	0.326923	0.410774	0.627907	0.437788	0.231644
8330	0.566667	0.475962	0.424242	0.639535	0.482335	0.287885
8340	0.516667	0.389423	0.427609	0.709302	0.460829	0.268253
8350	0.683333	0.399038	0.430976	0.593023	0.465438	0.25994
8360	0.6	0.418269	0.390572	0.662791	0.454685	0.253979
8370	0.583333	0.403846	0.454545	0.593023	0.46851	0.259426
8380	0.583333	0.394231	0.407407	0.616279	0.447005	0.257661
8390	0.583333	0.4375	0.360269	0.674419	0.447005	0.260268
8400	0.533333	0.466346	0.3367	0.662791	0.439324	0.246759
8410	0.633333	0.442308	0.417508	0.686047	0.480799	0.296518
8420	0.65	0.485577	0.414141	0.581395	0.480799	0.279146
8430	0.483333	0.360577	0.377104	0.662791	0.419355	0.203091
8440	0.466667	0.384615	0.377104	0.662791	0.425499	0.215392
8450	0.516667	0.447115	0.380471	0.627907	0.447005	0.244776
8460	0.566667	0.370192	0.454545	0.662791	0.465438	0.261569
8470	0.516667	0.360577	0.37037	0.697674	0.423963	0.218366
8480	0.6	0.461538	0.400673	0.581395	0.462366	0.264387
8490	0.633333	0.399038	0.461279	0.569767	0.471582	0.267711
8500	0.666667	0.427885	0.424242	0.616279	0.473118	0.28705
8510	0.65	0.451923	0.329966	0.511628	0.422427	0.221633
8520	0.633333	0.379808	0.417508	0.627907	0.453149	0.25888
8530	0.566667	0.394231	0.441077	0.697674	0.471582	0.270345
8540	0.583333	0.480769	0.43771	0.627907	0.490015	0.304685
8550	0.616667	0.379808	0.390572	0.639535	0.44086	0.251786
8560	0.45	0.447115	0.387205	0.732558	0.457757	0.262963
8570	0.466667	0.322115	0.457912	0.581395	0.431644	0.205635
8580	0.566667	0.466346	0.360269	0.627907	0.448541	0.252221
8590	0.583333	0.399038	0.420875	0.627907	0.456221	0.251138
8600	0.683333	0.394231	0.393939	0.581395	0.445469	0.243295
8610	0.516667	0.5	0.37037	0.569767	0.451613	0.248563
8620	0.633333	0.360577	0.380471	0.639535	0.431644	0.231868
8630	0.583333	0.485577	0.441077	0.593023	0.488479	0.292135
8640	0.616667	0.394231	0.417508	0.662791	0.460829	0.255667
8650	0.566667	0.355769	0.380471	0.581395	0.416283	0.206663
8660	0.466667	0.375	0.373737	0.674419	0.422427	0.213546
8670	0.683333	0.350962	0.356902	0.639535	0.422427	0.219956
8680	0.533333	0.365385	0.380471	0.604651	0.419355	0.211653
8690	0.566667	0.389423	0.43771	0.651163	0.462366	0.265798
8700	0.533333	0.413462	0.420875	0.604651	0.453149	0.254549
8710	0.633333	0.4375	0.434343	0.604651	0.47619	0.282582
8720	0.566667	0.346154	0.387205	0.593023	0.417819	0.209252
8730	0.55	0.360577	0.47138	0.616279	0.462366	0.241786
8740	0.583333	0.370192	0.393939	0.534884	0.422427	0.213306
8750	0.6	0.408654	0.360269	0.651163	0.436252	0.257822
8760	0.583333	0.418269	0.390572	0.674419	0.454685	0.265287
8770	0.566667	0.442308	0.427609	0.651163	0.474654	0.279007
8780	0.45	0.389423	0.417508	0.55814	0.430108	0.210963
8790	0.516667	0.394231	0.451178	0.697674	0.471582	0.277367
8800	0.733333	0.384615	0.491582	0.686047	0.505376	0.322971
8810	0.566667	0.4375	0.37037	0.662791	0.448541	0.25654
8820	0.516667	0.427885	0.383838	0.686047	0.450077	0.259399
8830	0.583333	0.4375	0.377104	0.651163	0.451613	0.255673
8840	0.65	0.403846	0.407407	0.697674	0.466974	0.274432
8850	0.516667	0.365385	0.43771	0.627907	0.447005	0.225107
8860	0.483333	0.475962	0.356902	0.674419	0.448541	0.258356
8870	0.55	0.375	0.40404	0.604651	0.434716	0.23104
8880	0.533333	0.326923	0.461279	0.616279	0.445469	0.232228
8890	0.583333	0.471154	0.43771	0.709302	0.497696	0.311684
8900	0.55	0.384615	0.410774	0.662791	0.448541	0.24039
8910	0.533333	0.365385	0.377104	0.674419	0.427035	0.229291
8920	0.5	0.456731	0.377104	0.639535	0.448541	0.250145
8930	0.666667	0.442308	0.410774	0.662791	0.477727	0.28909
8940	0.566667	0.418269	0.451178	0.709302	0.485407	0.303778
8950	0.433333	0.403846	0.414141	0.593023	0.436252	0.218479
8960	0.516667	0.427885	0.397306	0.662791	0.453149	0.248984
8970	0.666667	0.442308	0.40404	0.651163	0.473118	0.282523
8980	0.55	0.427885	0.397306	0.546512	0.44086	0.24082
8990	0.616667	0.389423	0.464646	0.593023	0.471582	0.27232
9000	0.7	0.423077	0.441077	0.639535	0.485407	0.294844
9010	0.533333	0.394231	0.468013	0.511628	0.456221	0.241394
9020	0.716667	0.389423	0.424242	0.651163	0.470046	0.277645
9030	0.616667	0.427885	0.40404	0.697674	0.470046	0.279905
9040	0.5	0.336538	0.430976	0.686047	0.44086	0.227619
9050	0.45	0.432692	0.417508	0.651163	0.456221	0.254866
9060	0.683333	0.427885	0.40404	0.686047	0.474654	0.287817
9070	0.65	0.346154	0.393939	0.72093	0.445469	0.246689
9080	0.433333	0.447115	0.457912	0.639535	0.47619	0.282404
9090	0.6	0.365385	0.441077	0.616279	0.454685	0.252333
9100	0.6	0.403846	0.400673	0.616279	0.448541	0.24685
9110	0.633333	0.341346	0.424242	0.662791	0.448541	0.234254
9120	0.533333	0.418269	0.40404	0.604651	0.447005	0.244599
9130	0.533333	0.384615	0.383838	0.639535	0.431644	0.232563
9140	0.65	0.375	0.410774	0.546512	0.439324	0.226763
9150	0.566667	0.375	0.407407	0.627907	0.44086	0.246294
9160	0.666667	0.379808	0.397306	0.639535	0.448541	0.252925
9170	0.5	0.4375	0.367003	0.616279	0.434716	0.236094
9180	0.55	0.432692	0.43771	0.55814	0.462366	0.25287
9190	0.55	0.524038	0.3367	0.651163	0.457757	0.275614
9200	0.683333	0.423077	0.346801	0.686047	0.447005	0.26637
9210	0.566667	0.379808	0.447811	0.674419	0.466974	0.266469
9220	0.683333	0.466346	0.363636	0.511628	0.445469	0.251552
9230	0.533333	0.413462	0.360269	0.639535	0.430108	0.22806
9240	0.6	0.350962	0.488215	0.639535	0.474654	0.269848
9250	0.616667	0.418269	0.400673	0.581395	0.450077	0.257508
9260	0.633333	0.399038	0.468013	0.616279	0.480799	0.285201
9270	0.5	0.384615	0.383838	0.767442	0.445469	0.24889
9280	0.55	0.370192	0.40404	0.639535	0.437788	0.237519
9290	0.533333	0.423077	0.377104	0.639535	0.44086	0.239178
9300	0.55	0.399038	0.40404	0.662791	0.450077	0.24573
9310	0.666667	0.336538	0.397306	0.686047	0.44086	0.250248
9320	0.616667	0.475962	0.377104	0.569767	0.456221	0.269707
9330	0.5	0.432692	0.43771	0.534884	0.454685	0.242469
9340	0.55	0.4375	0.430976	0.639535	0.471582	0.275158
9350	0.583333	0.495192	0.390572	0.697674	0.482335	0.297681
9360	0.5	0.379808	0.390572	0.569767	0.420891	0.201277
9370	0.683333	0.394231	0.424242	0.616279	0.463902	0.263224
9380	0.533333	0.403846	0.393939	0.616279	0.439324	0.230566
9390	0.466667	0.418269	0.390572	0.627907	0.437788	0.229338
9400	0.666667	0.389423	0.377104	0.662791	0.445469	0.258865
9410	0.55	0.375	0.363636	0.639535	0.420891	0.218
9420	0.616667	0.384615	0.400673	0.709302	0.456221	0.263859
9430	0.683333	0.519231	0.373737	0.581395	0.47619	0.292985
9440	0.533333	0.423077	0.380471	0.604651	0.437788	0.246284
9450	0.583333	0.346154	0.356902	0.697674	0.419355	0.213365
9460	0.733333	0.432692	0.447811	0.674419	0.499232	0.322443
9470	0.566667	0.413462	0.397306	0.616279	0.447005	0.239368
9480	0.7	0.456731	0.441077	0.616279	0.493088	0.306403
9490	0.55	0.471154	0.380471	0.593023	0.453149	0.259635
9500	0.583333	0.427885	0.373737	0.639535	0.445469	0.254856
9510	0.65	0.432692	0.393939	0.651163	0.463902	0.279385
9520	0.6	0.370192	0.363636	0.674419	0.428571	0.22778
9530	0.633333	0.341346	0.474747	0.627907	0.466974	0.271228
9540	0.616667	0.336538	0.319865	0.616279	0.391705	0.183605
9550	0.666667	0.379808	0.414141	0.534884	0.442396	0.239461
9560	0.633333	0.341346	0.380471	0.674419	0.430108	0.225286
9570	0.65	0.389423	0.47138	0.616279	0.480799	0.279032
9580	0.55	0.432692	0.430976	0.755814	0.485407	0.302941
9590	0.583333	0.336538	0.434343	0.616279	0.44086	0.242361
9600	0.566667	0.418269	0.424242	0.709302	0.473118	0.283533
9610	0.616667	0.413462	0.43771	0.581395	0.465438	0.26187
9620	0.483333	0.389423	0.451178	0.639535	0.459293	0.25478
9630	0.583333	0.384615	0.414141	0.569767	0.44086	0.221373
9640	0.6	0.451923	0.350168	0.686047	0.450077	0.26268
9650	0.566667	0.461538	0.383838	0.662791	0.462366	0.272256
9660	0.483333	0.408654	0.383838	0.709302	0.443932	0.253866
9670	0.533333	0.360577	0.43771	0.744186	0.462366	0.267813
9680	0.633333	0.442308	0.353535	0.790698	0.465438	0.287241
9690	0.633333	0.408654	0.363636	0.662791	0.442396	0.245912
9700	0.533333	0.413462	0.360269	0.616279	0.427035	0.221354
9710	0.416667	0.394231	0.43771	0.662791	0.451613	0.248463
9720	0.533333	0.461538	0.393939	0.651163	0.462366	0.270354
9730	0.6	0.350962	0.447811	0.651163	0.457757	0.259476
9740	0.7	0.375	0.451178	0.581395	0.466974	0.270526
9750	0.616667	0.399038	0.494949	0.639535	0.494624	0.294451
9760	0.566667	0.370192	0.397306	0.674419	0.44086	0.239176
9770	0.616667	0.461538	0.400673	0.651163	0.473118	0.286118
9780	0.55	0.375	0.461279	0.581395	0.457757	0.242012
9790	0.65	0.447115	0.40404	0.604651	0.466974	0.261143
9800	0.516667	0.350962	0.377104	0.569767	0.407066	0.194972
9810	0.583333	0.360577	0.414141	0.686047	0.448541	0.247649
9820	0.533333	0.485577	0.387205	0.604651	0.460829	0.268574
9830	0.55	0.451923	0.414141	0.686047	0.474654	0.289771
9840	0.633333	0.384615	0.451178	0.581395	0.463902	0.26601
9850	0.583333	0.403846	0.410774	0.639535	0.454685	0.249975
9860	0.616667	0.408654	0.393939	0.697674	0.459293	0.27093
9870	0.633333	0.413462	0.407407	0.593023	0.454685	0.248688
9880	0.566667	0.360577	0.461279	0.569767	0.453149	0.246618
9890	0.566667	0.350962	0.454545	0.709302	0.465438	0.264708
9900	0.566667	0.403846	0.387205	0.662791	0.445469	0.241487
9910	0.5	0.389423	0.447811	0.593023	0.453149	0.242966
9920	0.6	0.365385	0.414141	0.651163	0.447005	0.252038
9930	0.483333	0.394231	0.430976	0.546512	0.439324	0.219608
9940	0.6	0.471154	0.410774	0.546512	0.465438	0.256832
9950	0.6	0.384615	0.481481	0.651163	0.483871	0.28841
9960	0.5	0.3125	0.427609	0.686047	0.431644	0.234169
9970	0.533333	0.456731	0.390572	0.639535	0.457757	0.261646
9980	0.6	0.394231	0.363636	0.651163	0.43318	0.233433
9990	0.583333	0.418269	0.40404	0.593023	0.450077	0.242169
10000	0.483333	0.4375	0.390572	0.627907	0.445469	0.236746
10010	0.666667	0.365385	0.390572	0.686047	0.447005	0.250014
10020	0.583333	0.394231	0.420875	0.604651	0.451613	0.243414
10030	0.566667	0.427885	0.40404	0.616279	0.454685	0.253542
10040	0.7	0.399038	0.434343	0.511628	0.457757	0.250984
10050	0.6	0.360577	0.400673	0.581395	0.430108	0.214237
10060	0.583333	0.432692	0.373737	0.616279	0.443932	0.236407
10070	0.55	0.423077	0.387205	0.593023	0.44086	0.241629
10080	0.516667	0.418269	0.427609	0.651163	0.462366	0.262744
10090	0.55	0.447115	0.40404	0.639535	0.462366	0.264598
10100	0.683333	0.365385	0.40404	0.639535	0.448541	0.258412
10110	0.566667	0.456731	0.407407	0.674419	0.473118	0.285112
10120	0.516667	0.389423	0.377104	0.651163	0.430108	0.222317
10130	0.633333	0.389423	0.478114	0.674419	0.490015	0.292628
10140	0.6	0.336538	0.407407	0.639535	0.43318	0.23356
10150	0.566667	0.423077	0.40404	0.55814	0.445469	0.241592
10160	0.6	0.394231	0.474747	0.662791	0.485407	0.29432
10170	0.5	0.350962	0.424242	0.616279	0.43318	0.216749
10180	0.7	0.399038	0.390572	0.651163	0.456221	0.254115
10190	0.5	0.475962	0.417508	0.604651	0.46851	0.274955
10200	0.683333	0.475962	0.353535	0.662791	0.463902	0.284451
10210	0.65	0.346154	0.407407	0.651163	0.442396	0.237176
10220	0.566667	0.341346	0.43771	0.616279	0.442396	0.226578
10230	0.666667	0.341346	0.417508	0.627907	0.443932	0.237278
10240	0.583333	0.399038	0.40404	0.627907	0.448541	0.244982
10250	0.65	0.427885	0.441077	0.709302	0.491551	0.304312
10260	0.616667	0.5	0.373737	0.627907	0.470046	0.277866
10270	0.7	0.399038	0.393939	0.697674	0.463902	0.268696
10280	0.633333	0.442308	0.393939	0.72093	0.474654	0.289194
10290	0.5	0.466346	0.393939	0.639535	0.459293	0.26653
10300	0.633333	0.471154	0.43771	0.616279	0.490015	0.292211
10310	0.633333	0.442308	0.400673	0.697674	0.474654	0.289363
10320	0.533333	0.471154	0.417508	0.604651	0.470046	0.273095
10330	0.716667	0.403846	0.441077	0.581395	0.473118	0.277732
10340	0.6	0.379808	0.377104	0.72093	0.443932	0.254735
10350	0.533333	0.413462	0.360269	0.604651	0.425499	0.212927
10360	0.683333	0.552885	0.367003	0.581395	0.483871	0.307022
10370	0.6	0.384615	0.400673	0.581395	0.437788	0.23484
10380	0.766667	0.461538	0.414141	0.616279	0.488479	0.311601
10390	0.533333	0.355769	0.481481	0.55814	0.456221	0.254073
10400	0.583333	0.3125	0.468013	0.569767	0.442396	0.226534
10410	0.533333	0.399038	0.454545	0.569767	0.459293	0.245362
10420	0.483333	0.379808	0.427609	0.581395	0.437788	0.221843
10430	0.466667	0.403846	0.387205	0.639535	0.43318	0.220082
10440	0.5	0.379808	0.43771	0.616279	0.448541	0.237745
10450	0.55	0.432692	0.430976	0.686047	0.47619	0.284222
10460	0.583333	0.350962	0.457912	0.674419	0.463902	0.261049
10470	0.583333	0.413462	0.427609	0.55814	0.454685	0.24885
10480	0.516667	0.403846	0.447811	0.5	0.447005	0.230045
10490	0.666667	0.360577	0.417508	0.651163	0.453149	0.254267
10500	0.566667	0.423077	0.363636	0.686047	0.443932	0.249789
10510	0.55	0.461538	0.417508	0.627907	0.471582	0.265472
10520	0.566667	0.394231	0.407407	0.662791	0.451613	0.251155
10530	0.616667	0.379808	0.373737	0.639535	0.43318	0.236923
10540	0.566667	0.456731	0.407407	0.581395	0.460829	0.254071
10550	0.633333	0.394231	0.414141	0.651163	0.459293	0.267469
10560	0.55	0.471154	0.360269	0.639535	0.450077	0.264347
10570	0.633333	0.403846	0.387205	0.709302	0.457757	0.265531
10580	0.483333	0.341346	0.481481	0.593023	0.451613	0.234189
10590	0.666667	0.370192	0.393939	0.651163	0.445469	0.252494
10600	0.583333	0.490385	0.360269	0.604651	0.454685	0.260074
10610	0.566667	0.447115	0.393939	0.697674	0.466974	0.2823
10620	0.466667	0.331731	0.457912	0.593023	0.436252	0.214818
10630	0.533333	0.375	0.417508	0.627907	0.442396	0.240605
10640	0.583333	0.413462	0.441077	0.604651	0.466974	0.258152
10650	0.633333	0.466346	0.397306	0.697674	0.480799	0.298623
10660	0.55	0.346154	0.417508	0.686047	0.442396	0.243884
10670	0.616667	0.384615	0.484848	0.534884	0.471582	0.266037
10680	0.5	0.408654	0.390572	0.755814	0.454685	0.258231
10690	0.633333	0.456731	0.390572	0.546512	0.454685	0.264488
10700	0.633333	0.408654	0.40404	0.593023	0.451613	0.250975
10710	0.716667	0.413462	0.417508	0.639535	0.473118	0.282653
10720	0.633333	0.346154	0.410774	0.662791	0.443932	0.247878
10730	0.6	0.475962	0.414141	0.697674	0.488479	0.309299
10740	0.633333	0.370192	0.400673	0.616279	0.44086	0.241629
10750	0.55	0.451923	0.410774	0.55814	0.456221	0.251051
10760	0.55	0.413462	0.373737	0.581395	0.430108	0.238834
10770	0.683333	0.399038	0.414141	0.662791	0.466974	0.281472
10780	0.65	0.432692	0.434343	0.639535	0.480799	0.287868
10790	0.6	0.447115	0.383838	0.697674	0.465438	0.276164
10800	0.566667	0.336538	0.37037	0.627907	0.411674	0.193768
10810	0.6	0.399038	0.397306	0.697674	0.456221	0.265452
10820	0.55	0.3125	0.420875	0.627907	0.425499	0.216861
10830	0.616667	0.403846	0.420875	0.616279	0.459293	0.249826
10840	0.6	0.4375	0.407407	0.627907	0.463902	0.271294
10850	0.533333	0.389423	0.380471	0.627907	0.430108	0.218221
10860	0.6	0.442308	0.47138	0.511628	0.479263	0.275244
10870	0.6	0.413462	0.430976	0.546512	0.456221	0.246204
10880	0.583333	0.432692	0.430976	0.488372	0.453149	0.242409
10890	0.65	0.360577	0.478114	0.604651	0.473118	0.275412
10900	0.55	0.490385	0.434343	0.651163	0.491551	0.298928
10910	0.55	0.4375	0.420875	0.593023	0.460829	0.255853
10920	0.616667	0.432692	0.356902	0.697674	0.450077	0.259507
10930	0.55	0.427885	0.427609	0.627907	0.465438	0.276405
10940	0.55	0.461538	0.37037	0.674419	0.456221	0.26936
10950	0.533333	0.4375	0.397306	0.569767	0.445469	0.241541
10960	0.6	0.360577	0.505051	0.697674	0.493088	0.308216
10970	0.55	0.442308	0.410774	0.55814	0.453149	0.247003
10980	0.516667	0.355769	0.400673	0.581395	0.420891	0.208734
10990	0.483333	0.331731	0.397306	0.686047	0.422427	0.211137
11000	0.616667	0.346154	0.444444	0.627907	0.453149	0.252181
11010	0.583333	0.413462	0.410774	0.674419	0.462366	0.25834
11020	0.533333	0.4375	0.424242	0.662791	0.470046	0.271221
11030	0.566667	0.423077	0.373737	0.627907	0.44086	0.249889
11040	0.5	0.384615	0.441077	0.604651	0.450077	0.232937
11050	0.583333	0.5	0.424242	0.569767	0.482335	0.286725
11060	0.6	0.394231	0.414141	0.604651	0.450077	0.253762
11070	0.516667	0.375	0.434343	0.627907	0.448541	0.240861
11080	0.566667	0.475962	0.360269	0.604651	0.448541	0.249442
11090	0.6	0.365385	0.494949	0.604651	0.477727	0.259761
11100	0.5	0.418269	0.400673	0.604651	0.442396	0.237703
11110	0.65	0.418269	0.40404	0.651163	0.463902	0.275131
11120	0.55	0.5625	0.390572	0.639535	0.493088	0.297587
11130	0.616667	0.389423	0.37037	0.604651	0.430108	0.230668
11140	0.666667	0.394231	0.40404	0.651163	0.457757	0.267961
11150	0.516667	0.423077	0.407407	0.639535	0.453149	0.247594
11160	0.7	0.432692	0.40404	0.627907	0.470046	0.278496
11170	0.516667	0.442308	0.434343	0.604651	0.466974	0.270027
11180	0.616667	0.413462	0.363636	0.639535	0.439324	0.237664
11190	0.616667	0.331731	0.40404	0.616279	0.428571	0.214736
11200	0.55	0.403846	0.410774	0.674419	0.456221	0.267226
11210	0.583333	0.399038	0.430976	0.697674	0.470046	0.272116
11220	0.55	0.461538	0.383838	0.639535	0.457757	0.263186
11230	0.533333	0.456731	0.340067	0.72093	0.445469	0.256608
11240	0.533333	0.471154	0.488215	0.546512	0.494624	0.284453
11250	0.55	0.394231	0.353535	0.604651	0.417819	0.207888
11260	0.55	0.399038	0.383838	0.697674	0.445469	0.255276
11270	0.6	0.394231	0.377104	0.639535	0.437788	0.245139
11280	0.566667	0.399038	0.414141	0.639535	0.453149	0.25312
11290	0.583333	0.475962	0.407407	0.627907	0.474654	0.279414
11300	0.566667	0.375	0.424242	0.593023	0.443932	0.238115
11310	0.633333	0.355769	0.417508	0.593023	0.44086	0.235984
11320	0.5	0.447115	0.434343	0.627907	0.470046	0.266096
11330	0.533333	0.408654	0.441077	0.627907	0.463902	0.260262
11340	0.55	0.413462	0.414141	0.627907	0.454685	0.255574
11350	0.6	0.432692	0.420875	0.593023	0.463902	0.262771
11360	0.666667	0.451923	0.373737	0.697674	0.46851	0.280916
11370	0.65	0.379808	0.363636	0.662791	0.434716	0.241823
11380	0.583333	0.418269	0.383838	0.55814	0.436252	0.221766
11390	0.633333	0.466346	0.420875	0.569767	0.474654	0.286924
11400	0.75	0.413462	0.387205	0.616279	0.459293	0.27912
11410	0.6	0.389423	0.40404	0.651163	0.450077	0.250076
11420	0.6	0.413462	0.373737	0.569767	0.43318	0.234567
11430	0.566667	0.360577	0.420875	0.651163	0.445469	0.244709
11440	0.533333	0.331731	0.43771	0.651163	0.44086	0.234307
11450	0.633333	0.408654	0.424242	0.651163	0.46851	0.27375
11460	0.6	0.447115	0.40404	0.523256	0.451613	0.238294
11470	0.75	0.341346	0.393939	0.686047	0.448541	0.260013
11480	0.566667	0.403846	0.40404	0.627907	0.448541	0.255329
11490	0.533333	0.456731	0.434343	0.651163	0.479263	0.291516
11500	0.566667	0.466346	0.414141	0.593023	0.46851	0.269512
11510	0.466667	0.403846	0.390572	0.616279	0.431644	0.217494
11520	0.616667	0.384615	0.390572	0.55814	0.431644	0.220612
11530	0.583333	0.399038	0.393939	0.686047	0.451613	0.250189
11540	0.683333	0.341346	0.444444	0.546512	0.447005	0.242542
11550	0.616667	0.399038	0.430976	0.569767	0.456221	0.25085
11560	0.6	0.355769	0.414141	0.732558	0.454685	0.25624
11570	0.633333	0.442308	0.397306	0.662791	0.46851	0.289431
11580	0.5	0.447115	0.356902	0.686047	0.442396	0.238455
11590	0.633333	0.350962	0.407407	0.639535	0.44086	0.245819
11600	0.566667	0.379808	0.447811	0.651163	0.463902	0.264095
11610	0.583333	0.4375	0.363636	0.593023	0.437788	0.234617
11620	0.533333	0.350962	0.410774	0.674419	0.437788	0.230976
11630	0.6	0.475962	0.390572	0.581395	0.462366	0.264824
11640	0.633333	0.394231	0.410774	0.639535	0.456221	0.246526
11650	0.666667	0.375	0.353535	0.569767	0.417819	0.22204
11660	0.55	0.423077	0.323232	0.72093	0.428571	0.240458
11670	0.483333	0.298077	0.468013	0.709302	0.447005	0.237346
11680	0.6	0.466346	0.424242	0.744186	0.49616	0.328227
11690	0.633333	0.442308	0.430976	0.686047	0.486943	0.30059
11700	0.516667	0.370192	0.393939	0.709302	0.439324	0.23245
11710	0.583333	0.365385	0.353535	0.593023	0.410138	0.215915
11720	0.6	0.399038	0.447811	0.604651	0.466974	0.261541
11730	0.533333	0.375	0.434343	0.639535	0.451613	0.242256
11740	0.65	0.360577	0.414141	0.639535	0.448541	0.251701
11750	0.6	0.442308	0.387205	0.767442	0.474654	0.304685
11760	0.633333	0.403846	0.447811	0.593023	0.470046	0.278474
11770	0.666667	0.360577	0.430976	0.55814	0.447005	0.230886
11780	0.616667	0.389423	0.397306	0.674419	0.451613	0.246533
11790	0.616667	0.399038	0.380471	0.674419	0.447005	0.254392
11800	0.6	0.418269	0.377104	0.674419	0.450077	0.259462
11810	0.6	0.379808	0.350168	0.72093	0.431644	0.231695
11820	0.666667	0.370192	0.444444	0.709302	0.47619	0.280108
11830	0.55	0.370192	0.383838	0.616279	0.425499	0.219677
11840	0.7	0.370192	0.451178	0.639535	0.473118	0.275271
11850	0.633333	0.442308	0.380471	0.639535	0.457757	0.270552
11860	0.65	0.432692	0.346801	0.639535	0.44086	0.244817
11870	0.516667	0.399038	0.424242	0.627907	0.451613	0.253425
11880	0.566667	0.456731	0.424242	0.523256	0.460829	0.254604
11890	0.516667	0.447115	0.40404	0.593023	0.453149	0.254313
11900	0.5	0.4375	0.410774	0.616279	0.454685	0.246622
11910	0.633333	0.394231	0.387205	0.662791	0.448541	0.258347
11920	0.633333	0.413462	0.454545	0.534884	0.46851	0.27153
11930	0.666667	0.389423	0.387205	0.697674	0.454685	0.262921
11940	0.516667	0.413462	0.420875	0.627907	0.454685	0.248968
11950	0.616667	0.384615	0.400673	0.72093	0.457757	0.264131
11960	0.533333	0.413462	0.424242	0.709302	0.46851	0.272746
11970	0.566667	0.331731	0.424242	0.581395	0.428571	0.207634
11980	0.466667	0.346154	0.40404	0.581395	0.414747	0.193507
11990	0.683333	0.408654	0.393939	0.674419	0.462366	0.283986
12000	0.583333	0.370192	0.457912	0.697674	0.473118	0.272102
12010	0.6	0.423077	0.356902	0.662791	0.44086	0.254819
12020	0.566667	0.4375	0.407407	0.651163	0.463902	0.265092
12030	0.566667	0.413462	0.407407	0.476744	0.43318	0.213484
12040	0.633333	0.442308	0.377104	0.674419	0.460829	0.275087
12050	0.633333	0.394231	0.410774	0.651163	0.457757	0.269061
12060	0.533333	0.389423	0.468013	0.639535	0.471582	0.26457
12070	0.466667	0.408654	0.430976	0.639535	0.454685	0.253727
12080	0.666667	0.336538	0.424242	0.639535	0.447005	0.239441
12090	0.5	0.384615	0.400673	0.593023	0.430108	0.213446
12100	0.483333	0.471154	0.387205	0.639535	0.456221	0.245971
12110	0.55	0.408654	0.380471	0.686047	0.445469	0.257621
12120	0.55	0.394231	0.464646	0.546512	0.460829	0.249364
12130	0.516667	0.394231	0.373737	0.627907	0.427035	0.223399
12140	0.583333	0.418269	0.343434	0.744186	0.442396	0.252115
12150	0.633333	0.389423	0.430976	0.604651	0.459293	0.255974
12160	0.516667	0.432692	0.43771	0.674419	0.474654	0.28171
12170	0.65	0.4375	0.441077	0.569767	0.47619	0.285702
12180	0.533333	0.384615	0.393939	0.639535	0.436252	0.220093
12190	0.583333	0.379808	0.441077	0.604651	0.456221	0.249834
12200	0.616667	0.346154	0.444444	0.709302	0.463902	0.26779
12210	0.566667	0.456731	0.397306	0.639535	0.463902	0.270993
12220	0.533333	0.379808	0.451178	0.546512	0.448541	0.2319
12230	0.516667	0.413462	0.417508	0.604651	0.450077	0.250546
12240	0.533333	0.375	0.387205	0.709302	0.439324	0.242259
12250	0.666667	0.418269	0.430976	0.697674	0.483871	0.293966
12260	0.616667	0.495192	0.356902	0.546512	0.450077	0.260907
12270	0.566667	0.456731	0.393939	0.662791	0.465438	0.275787
12280	0.633333	0.413462	0.346801	0.627907	0.431644	0.23018
12290	0.516667	0.413462	0.383838	0.662791	0.442396	0.245024
12300	0.616667	0.394231	0.397306	0.662791	0.451613	0.269063
12310	0.55	0.360577	0.393939	0.709302	0.439324	0.239418
12320	0.633333	0.490385	0.353535	0.651163	0.462366	0.285099
12330	0.566667	0.394231	0.333333	0.662791	0.417819	0.21451
12340	0.683333	0.375	0.410774	0.604651	0.450077	0.248237
12350	0.55	0.384615	0.400673	0.627907	0.439324	0.235606
12360	0.55	0.384615	0.410774	0.639535	0.445469	0.239918
12370	0.483333	0.403846	0.414141	0.546512	0.434716	0.21854
12380	0.633333	0.4375	0.397306	0.686047	0.470046	0.283203
12390	0.666667	0.389423	0.363636	0.593023	0.430108	0.238948
12400	0.616667	0.360577	0.410774	0.709302	0.453149	0.257875
12410	0.55	0.451923	0.414141	0.569767	0.459293	0.258586
12420	0.633333	0.461538	0.373737	0.674419	0.465438	0.275102
12430	0.566667	0.4375	0.383838	0.709302	0.460829	0.279036
12440	0.566667	0.408654	0.410774	0.651163	0.456221	0.259475
12450	0.616667	0.399038	0.414141	0.662791	0.460829	0.270114
12460	0.55	0.432692	0.373737	0.674419	0.448541	0.253036
12470	0.55	0.350962	0.47138	0.662791	0.465438	0.267771
12480	0.683333	0.423077	0.430976	0.546512	0.466974	0.261341
12490	0.533333	0.418269	0.444444	0.616279	0.466974	0.261991
12500	0.633333	0.403846	0.454545	0.581395	0.471582	0.273292
12510	0.633333	0.370192	0.373737	0.662791	0.434716	0.242925
12520	0.483333	0.360577	0.420875	0.651163	0.437788	0.235043
12530	0.6	0.4375	0.363636	0.732558	0.457757	0.269467
12540	0.65	0.427885	0.430976	0.674419	0.482335	0.288513
12550	0.683333	0.350962	0.356902	0.662791	0.425499	0.229292
12560	0.616667	0.461538	0.363636	0.604651	0.450077	0.2506
12570	0.6	0.427885	0.387205	0.662791	0.456221	0.257124
12580	0.516667	0.451923	0.380471	0.616279	0.447005	0.243757
12590	0.616667	0.427885	0.400673	0.616279	0.457757	0.262422
12600	0.7	0.403846	0.373737	0.709302	0.457757	0.268674
12610	0.516667	0.471154	0.343434	0.639535	0.439324	0.234916
12620	0.616667	0.466346	0.390572	0.662791	0.471582	0.288728
12630	0.6	0.533654	0.380471	0.686047	0.490015	0.306462
12640	0.55	0.451923	0.356902	0.581395	0.434716	0.225003
12650	0.616667	0.427885	0.353535	0.697674	0.447005	0.262543
12660	0.583333	0.408654	0.424242	0.511628	0.445469	0.232308
12670	0.55	0.427885	0.410774	0.639535	0.459293	0.260198
12680	0.633333	0.447115	0.37037	0.767442	0.471582	0.298687
12690	0.55	0.408654	0.373737	0.616279	0.43318	0.232719
12700	0.683333	0.365385	0.430976	0.593023	0.454685	0.255758
12710	0.466667	0.461538	0.390572	0.5	0.434716	0.213675
12720	0.683333	0.389423	0.424242	0.55814	0.454685	0.255498
12730	0.583333	0.394231	0.407407	0.616279	0.447005	0.245576
12740	0.633333	0.475962	0.420875	0.709302	0.49616	0.316079
12750	0.583333	0.384615	0.414141	0.697674	0.457757	0.261198
12760	0.6	0.341346	0.441077	0.755814	0.465438	0.269853
12770	0.55	0.326923	0.444444	0.639535	0.442396	0.229825
12780	0.633333	0.384615	0.454545	0.604651	0.46851	0.272191
12790	0.566667	0.423077	0.377104	0.593023	0.437788	0.234853
12800	0.55	0.461538	0.461279	0.639535	0.493088	0.289062
12810	0.55	0.442308	0.326599	0.604651	0.420891	0.21636
12820	0.616667	0.379808	0.427609	0.604651	0.453149	0.234685
12830	0.6	0.442308	0.363636	0.662791	0.450077	0.258892
12840	0.583333	0.399038	0.373737	0.616279	0.43318	0.2319
12850	0.5	0.408654	0.407407	0.732558	0.459293	0.259957
12860	0.633333	0.427885	0.441077	0.686047	0.486943	0.307001
12870	0.583333	0.461538	0.427609	0.604651	0.47619	0.275933
12880	0.516667	0.442308	0.40404	0.697674	0.465438	0.265534
12890	0.55	0.355769	0.417508	0.604651	0.434716	0.223781
12900	0.65	0.432692	0.420875	0.651163	0.47619	0.291168
12910	0.6	0.413462	0.420875	0.616279	0.460829	0.25632
12920	0.533333	0.4375	0.40404	0.604651	0.453149	0.258163
12930	0.55	0.379808	0.37037	0.674419	0.430108	0.231556
12940	0.616667	0.4375	0.313131	0.744186	0.437788	0.258394
12950	0.566667	0.442308	0.356902	0.686047	0.447005	0.249174
12960	0.516667	0.442308	0.363636	0.651163	0.44086	0.242559
12970	0.616667	0.432692	0.447811	0.593023	0.477727	0.275905
12980	0.55	0.408654	0.407407	0.767442	0.46851	0.27299
12990	0.65	0.413462	0.400673	0.616279	0.456221	0.260478
13000	0.633333	0.432692	0.37037	0.616279	0.447005	0.249437
13010	0.616667	0.379808	0.417508	0.581395	0.445469	0.240624
13020	0.766667	0.384615	0.414141	0.651163	0.46851	0.285767
13030	0.516667	0.423077	0.457912	0.627907	0.474654	0.280428
13040	0.55	0.432692	0.393939	0.604651	0.448541	0.260602
13050	0.6	0.427885	0.40404	0.651163	0.462366	0.274081
13060	0.6	0.399038	0.40404	0.639535	0.451613	0.247207
13070	0.633333	0.399038	0.393939	0.755814	0.465438	0.28177
13080	0.616667	0.360577	0.407407	0.616279	0.439324	0.226706
13090	0.65	0.408654	0.340067	0.593023	0.423963	0.229275
13100	0.666667	0.447115	0.420875	0.674419	0.485407	0.29565
13110	0.6	0.355769	0.444444	0.604651	0.451613	0.247407
13120	0.733333	0.307692	0.377104	0.627907	0.420891	0.214681
13130	0.583333	0.456731	0.410774	0.627907	0.470046	0.278084
13140	0.75	0.427885	0.417508	0.77907	0.499232	0.322937
13150	0.6	0.466346	0.37037	0.627907	0.456221	0.271612
13160	0.45	0.466346	0.329966	0.662791	0.428571	0.221084
13170	0.666667	0.350962	0.43771	0.697674	0.465438	0.27203
13180	0.533333	0.418269	0.407407	0.651163	0.454685	0.255848
13190	0.6	0.341346	0.377104	0.639535	0.420891	0.203866
13200	0.65	0.461538	0.387205	0.651163	0.470046	0.277821
13210	0.533333	0.399038	0.383838	0.639535	0.436252	0.234002
13220	0.6	0.480769	0.407407	0.627907	0.477727	0.282364
13230	0.566667	0.408654	0.420875	0.674419	0.463902	0.27574
13240	0.516667	0.394231	0.430976	0.686047	0.460829	0.256048
13250	0.633333	0.355769	0.360269	0.639535	0.420891	0.218245
13260	0.55	0.370192	0.434343	0.662791	0.454685	0.260649
13270	0.583333	0.370192	0.383838	0.639535	0.431644	0.235749
13280	0.6	0.379808	0.417508	0.569767	0.442396	0.232956
13290	0.55	0.370192	0.397306	0.662791	0.437788	0.241833
13300	0.65	0.4375	0.414141	0.686047	0.479263	0.295765
13310	0.583333	0.447115	0.353535	0.674419	0.447005	0.253333
13320	0.583333	0.442308	0.40404	0.593023	0.457757	0.256223
13330	0.55	0.485577	0.393939	0.593023	0.463902	0.263431
13340	0.55	0.399038	0.360269	0.511628	0.410138	0.188823
13350	0.55	0.365385	0.434343	0.593023	0.443932	0.237465
13360	0.583333	0.375	0.447811	0.651163	0.463902	0.264338
13370	0.566667	0.4375	0.441077	0.569767	0.46851	0.270162
13380	0.483333	0.379808	0.444444	0.697674	0.460829	0.254798
13390	0.55	0.509615	0.387205	0.744186	0.488479	0.299608
13400	0.566667	0.408654	0.427609	0.569767	0.453149	0.248324
13410	0.616667	0.418269	0.414141	0.604651	0.459293	0.257098
13420	0.483333	0.389423	0.420875	0.709302	0.454685	0.248394
13430	0.566667	0.413462	0.424242	0.604651	0.457757	0.261373
13440	0.516667	0.418269	0.380471	0.72093	0.450077	0.256175
13450	0.583333	0.418269	0.417508	0.639535	0.462366	0.266168
13460	0.6	0.442308	0.383838	0.593023	0.450077	0.255904
13470	0.583333	0.4375	0.377104	0.627907	0.448541	0.249588
13480	0.6	0.403846	0.397306	0.604651	0.445469	0.239121
13490	0.7	0.389423	0.360269	0.651163	0.439324	0.249731
13500	0.583333	0.413462	0.427609	0.686047	0.471582	0.273924
13510	0.633333	0.355769	0.417508	0.744186	0.460829	0.26831
13520	0.483333	0.485577	0.390572	0.616279	0.459293	0.252846
13530	0.55	0.427885	0.424242	0.55814	0.454685	0.245557
13540	0.633333	0.495192	0.37037	0.627907	0.46851	0.285387
13550	0.55	0.442308	0.393939	0.651163	0.457757	0.261175
13560	0.633333	0.461538	0.380471	0.604651	0.459293	0.265943
13570	0.633333	0.447115	0.393939	0.546512	0.453149	0.253375
13580	0.616667	0.389423	0.37037	0.686047	0.44086	0.244574
13590	0.666667	0.447115	0.363636	0.604651	0.450077	0.251907
13600	0.55	0.427885	0.323232	0.709302	0.428571	0.234137
13610	0.566667	0.5	0.380471	0.639535	0.470046	0.283963
13620	0.566667	0.447115	0.420875	0.546512	0.459293	0.255609
13630	0.633333	0.4375	0.407407	0.616279	0.465438	0.256066
13640	0.566667	0.403846	0.40404	0.523256	0.434716	0.214848
13650	0.566667	0.456731	0.397306	0.569767	0.454685	0.255656
13660	0.633333	0.346154	0.434343	0.674419	0.456221	0.251944
13670	0.516667	0.427885	0.454545	0.72093	0.486943	0.297732
13680	0.516667	0.418269	0.454545	0.604651	0.46851	0.268871
13690	0.616667	0.403846	0.397306	0.616279	0.448541	0.253028
13700	0.6	0.384615	0.397306	0.651163	0.445469	0.252225
13710	0.616667	0.427885	0.40404	0.639535	0.462366	0.266535
13720	0.616667	0.375	0.424242	0.639535	0.454685	0.259966
13730	0.633333	0.4375	0.380471	0.674419	0.460829	0.280845
13740	0.55	0.423077	0.37037	0.569767	0.430108	0.214175
13750	0.45	0.471154	0.397306	0.523256	0.442396	0.217467
13760	0.633333	0.350962	0.468013	0.639535	0.46851	0.270997
13770	0.65	0.461538	0.40404	0.604651	0.471582	0.273765
13780	0.566667	0.471154	0.383838	0.639535	0.462366	0.271132
13790	0.616667	0.413462	0.397306	0.55814	0.443932	0.244006
13800	0.616667	0.442308	0.481481	0.627907	0.500768	0.304131
13810	0.583333	0.408654	0.461279	0.511628	0.462366	0.262714
13820	0.583333	0.423077	0.420875	0.674419	0.470046	0.27457
13830	0.533333	0.413462	0.363636	0.616279	0.428571	0.225219
13840	0.516667	0.399038	0.430976	0.697674	0.463902	0.262569
13850	0.533333	0.379808	0.40404	0.581395	0.431644	0.213356
13860	0.516667	0.346154	0.494949	0.697674	0.47619	0.274109
13870	0.616667	0.370192	0.410774	0.639535	0.447005	0.254916
13880	0.6	0.384615	0.397306	0.662791	0.447005	0.250012
13890	0.65	0.370192	0.407407	0.581395	0.44086	0.236551
13900	0.683333	0.408654	0.420875	0.674419	0.474654	0.288672
13910	0.633333	0.389423	0.400673	0.639535	0.450077	0.251869
13920	0.583333	0.389423	0.40404	0.593023	0.44086	0.235398
13930	0.65	0.514423	0.484848	0.534884	0.516129	0.323868
13940	0.55	0.370192	0.417508	0.639535	0.443932	0.240348
13950	0.55	0.432692	0.377104	0.651163	0.447005	0.243061
13960	0.516667	0.413462	0.441077	0.686047	0.471582	0.273423
13970	0.583333	0.423077	0.393939	0.55814	0.442396	0.234129
13980	0.716667	0.365385	0.501684	0.732558	0.508449	0.322089
13990	0.6	0.413462	0.407407	0.639535	0.457757	0.259242
14000	0.683333	0.394231	0.360269	0.55814	0.427035	0.224287
14010	0.583333	0.365385	0.451178	0.616279	0.457757	0.249777
14020	0.516667	0.403846	0.363636	0.616279	0.423963	0.22448
14030	0.533333	0.375	0.417508	0.674419	0.448541	0.254942
14040	0.533333	0.432692	0.434343	0.627907	0.46851	0.265948
14050	0.433333	0.466346	0.400673	0.604651	0.451613	0.236591
14060	0.583333	0.375	0.488215	0.627907	0.479263	0.273671
14070	0.55	0.307692	0.481481	0.627907	0.451613	0.239254
14080	0.533333	0.5	0.383838	0.651163	0.470046	0.283034
14090	0.7	0.461538	0.373737	0.639535	0.466974	0.278393
14100	0.55	0.418269	0.400673	0.534884	0.437788	0.226815
14110	0.583333	0.375	0.390572	0.604651	0.431644	0.229943
14120	0.7	0.427885	0.407407	0.697674	0.479263	0.299363
14130	0.55	0.451923	0.393939	0.627907	0.457757	0.256689
14140	0.65	0.5	0.363636	0.593023	0.463902	0.277128
14150	0.666667	0.4375	0.377104	0.616279	0.454685	0.275831
14160	0.5	0.4375	0.367003	0.581395	0.430108	0.222881
14170	0.616667	0.4375	0.414141	0.604651	0.465438	0.272065
14180	0.716667	0.442308	0.390572	0.639535	0.470046	0.274221
14190	0.533333	0.423077	0.407407	0.662791	0.457757	0.264177
14200	0.583333	0.389423	0.393939	0.604651	0.437788	0.230939
14210	0.583333	0.389423	0.373737	0.662791	0.436252	0.241578
14220	0.6	0.423077	0.353535	0.662791	0.439324	0.248884
14230	0.55	0.408654	0.43771	0.674419	0.470046	0.274337
14240	0.55	0.475962	0.377104	0.709302	0.46851	0.280245
14250	0.516667	0.341346	0.420875	0.627907	0.431644	0.222023
14260	0.566667	0.442308	0.430976	0.651163	0.47619	0.277558
14270	0.583333	0.413462	0.400673	0.616279	0.450077	0.254258
14280	0.483333	0.394231	0.410774	0.732558	0.454685	0.265009
14290	0.7	0.408654	0.333333	0.72093	0.442396	0.257107
14300	0.733333	0.447115	0.397306	0.709302	0.485407	0.309131
14310	0.583333	0.442308	0.414141	0.627907	0.466974	0.275965
14320	0.616667	0.403846	0.387205	0.639535	0.447005	0.250627
14330	0.633333	0.427885	0.478114	0.523256	0.482335	0.278993
14340	0.616667	0.418269	0.454545	0.709302	0.491551	0.308193
14350	0.6	0.432692	0.464646	0.593023	0.483871	0.28419
14360	0.6	0.403846	0.447811	0.744186	0.486943	0.301662
14370	0.616667	0.504808	0.340067	0.686047	0.463902	0.27245
14380	0.633333	0.413462	0.427609	0.651163	0.471582	0.283449
14390	0.733333	0.447115	0.393939	0.627907	0.473118	0.293703
14400	0.583333	0.370192	0.434343	0.616279	0.451613	0.242308
14410	0.516667	0.341346	0.434343	0.627907	0.437788	0.219259
14420	0.616667	0.519231	0.373737	0.686047	0.483871	0.30524
14430	0.45	0.423077	0.350168	0.674419	0.425499	0.220035
14440	0.6	0.4375	0.407407	0.697674	0.473118	0.282607
14450	0.666667	0.370192	0.417508	0.709302	0.463902	0.284815
14460	0.55	0.384615	0.377104	0.639535	0.430108	0.219149
14470	0.566667	0.355769	0.360269	0.686047	0.420891	0.221061
14480	0.6	0.360577	0.393939	0.651163	0.436252	0.234584
14490	0.616667	0.427885	0.451178	0.593023	0.477727	0.280009
14500	0.633333	0.456731	0.427609	0.534884	0.470046	0.26454
14510	0.666667	0.461538	0.397306	0.686047	0.480799	0.304332
14520	0.45	0.370192	0.43771	0.744186	0.457757	0.25768
14530	0.55	0.466346	0.393939	0.55814	0.453149	0.247936
14540	0.55	0.403846	0.377104	0.674419	0.44086	0.230596
14550	0.633333	0.408654	0.390572	0.616279	0.448541	0.250036
14560	0.5	0.350962	0.417508	0.593023	0.427035	0.198563
14570	0.5	0.370192	0.441077	0.604651	0.445469	0.235632
14580	0.65	0.384615	0.451178	0.639535	0.473118	0.281396
14590	0.566667	0.399038	0.427609	0.55814	0.448541	0.232128
14600	0.6	0.365385	0.407407	0.581395	0.434716	0.222194
14610	0.583333	0.375	0.400673	0.709302	0.450077	0.250638
14620	0.533333	0.384615	0.383838	0.581395	0.423963	0.217492
14630	0.6	0.423077	0.451178	0.627907	0.479263	0.28728
14640	0.433333	0.442308	0.400673	0.744186	0.462366	0.263384
14650	0.733333	0.379808	0.420875	0.627907	0.463902	0.274864
14660	0.616667	0.461538	0.420875	0.674419	0.485407	0.296693
14670	0.566667	0.403846	0.417508	0.709302	0.465438	0.268475
14680	0.533333	0.4375	0.414141	0.697674	0.470046	0.280152
14690	0.616667	0.394231	0.397306	0.755814	0.463902	0.271931
14700	0.616667	0.379808	0.43771	0.616279	0.459293	0.25769
14710	0.583333	0.432692	0.340067	0.639535	0.431644	0.236455
14720	0.616667	0.466346	0.383838	0.523256	0.450077	0.254833
14730	0.6	0.475962	0.451178	0.639535	0.497696	0.309322
14740	0.633333	0.466346	0.424242	0.604651	0.480799	0.28627
14750	0.6	0.4375	0.417508	0.627907	0.46851	0.268798
14760	0.65	0.350962	0.441077	0.662791	0.460829	0.268698
14770	0.566667	0.423077	0.397306	0.697674	0.460829	0.272071
14780	0.7	0.384615	0.367003	0.709302	0.448541	0.263572
14790	0.65	0.408654	0.417508	0.639535	0.465438	0.275065
14800	0.516667	0.427885	0.410774	0.593023	0.450077	0.252538
14810	0.6	0.418269	0.420875	0.616279	0.462366	0.272855
14820	0.616667	0.408654	0.424242	0.627907	0.463902	0.260021
14830	0.65	0.442308	0.37037	0.546512	0.442396	0.248473
14840	0.633333	0.370192	0.363636	0.639535	0.427035	0.221845
14850	0.666667	0.423077	0.333333	0.662791	0.436252	0.247333
14860	0.616667	0.360577	0.434343	0.674419	0.459293	0.25961
14870	0.483333	0.403846	0.430976	0.651163	0.456221	0.246239
14880	0.583333	0.399038	0.424242	0.581395	0.451613	0.252835
14890	0.616667	0.394231	0.407407	0.639535	0.453149	0.2622
14900	0.55	0.447115	0.451178	0.662791	0.486943	0.296559
14910	0.483333	0.471154	0.454545	0.616279	0.483871	0.277864
14920	0.75	0.4375	0.417508	0.511628	0.466974	0.264398
14930	0.533333	0.432692	0.397306	0.616279	0.450077	0.251187
14940	0.616667	0.4375	0.454545	0.616279	0.485407	0.288959
14950	0.55	0.480769	0.390572	0.546512	0.454685	0.254496
14960	0.566667	0.360577	0.444444	0.639535	0.454685	0.260081
14970	0.583333	0.389423	0.400673	0.593023	0.439324	0.236113
14980	0.516667	0.394231	0.387205	0.534884	0.420891	0.200746
14990	0.666667	0.346154	0.397306	0.732558	0.450077	0.260544
15000	0.666667	0.389423	0.474747	0.616279	0.483871	0.287378
15010	0.533333	0.346154	0.420875	0.686047	0.442396	0.237808
15020	0.5	0.389423	0.367003	0.697674	0.430108	0.236586
15030	0.616667	0.466346	0.430976	0.651163	0.488479	0.300682
15040	0.7	0.466346	0.353535	0.651163	0.460829	0.282836
15050	0.666667	0.389423	0.407407	0.627907	0.454685	0.257521
15060	0.566667	0.384615	0.441077	0.593023	0.454685	0.250138
15070	0.583333	0.394231	0.367003	0.627907	0.430108	0.236945
15080	0.616667	0.375	0.441077	0.593023	0.456221	0.241303
15090	0.5	0.408654	0.441077	0.593023	0.456221	0.251681
15100	0.616667	0.427885	0.340067	0.697674	0.44086	0.256715
15110	0.7	0.317308	0.427609	0.662791	0.448541	0.255359
15120	0.533333	0.466346	0.424242	0.627907	0.474654	0.268218
15130	0.616667	0.317308	0.363636	0.627907	0.407066	0.200071
15140	0.566667	0.442308	0.383838	0.604651	0.448541	0.248416
15150	0.433333	0.394231	0.427609	0.662791	0.448541	0.242066
15160	0.65	0.384615	0.430976	0.616279	0.460829	0.264004
15170	0.5	0.427885	0.434343	0.627907	0.463902	0.256041
15180	0.516667	0.432692	0.383838	0.639535	0.445469	0.234336
15190	0.6	0.442308	0.319865	0.604651	0.422427	0.222388
15200	0.65	0.418269	0.390572	0.674419	0.460829	0.272105
15210	0.65	0.442308	0.414141	0.616279	0.471582	0.27851
15220	0.666667	0.4375	0.383838	0.651163	0.462366	0.275007
15230	0.566667	0.427885	0.457912	0.627907	0.480799	0.287826
15240	0.65	0.389423	0.363636	0.697674	0.442396	0.248459
15250	0.583333	0.389423	0.350168	0.627907	0.420891	0.219778
15260	0.533333	0.4375	0.43771	0.55814	0.462366	0.251488
15270	0.616667	0.418269	0.414141	0.651163	0.465438	0.272085
15280	0.616667	0.451923	0.43771	0.534884	0.471582	0.26913
15290	0.666667	0.432692	0.346801	0.627907	0.44086	0.25261
15300	0.6	0.413462	0.397306	0.604651	0.448541	0.255284
15310	0.566667	0.399038	0.40404	0.651163	0.450077	0.246493
15320	0.516667	0.326923	0.451178	0.616279	0.439324	0.225975
15330	0.6	0.394231	0.424242	0.569767	0.450077	0.234288
15340	0.633333	0.384615	0.380471	0.55814	0.428571	0.218305
15350	0.633333	0.283654	0.43771	0.651163	0.434716	0.221224
15360	0.583333	0.427885	0.434343	0.674419	0.477727	0.285971
15370	0.6	0.418269	0.427609	0.581395	0.460829	0.255203
15380	0.533333	0.394231	0.393939	0.593023	0.43318	0.224799
15390	0.6	0.423077	0.390572	0.709302	0.462366	0.276629
15400	0.566667	0.389423	0.427609	0.604651	0.451613	0.241884
15410	0.666667	0.379808	0.360269	0.593023	0.425499	0.2129
15420	0.566667	0.427885	0.390572	0.662791	0.454685	0.253971
15430	0.6	0.341346	0.323232	0.604651	0.391705	0.18064
15440	0.566667	0.298077	0.451178	0.616279	0.434716	0.211472
15450	0.55	0.365385	0.451178	0.72093	0.46851	0.276861
15460	0.7	0.375	0.420875	0.616279	0.457757	0.260005
15470	0.566667	0.475962	0.37037	0.627907	0.456221	0.262291
15480	0.633333	0.418269	0.397306	0.581395	0.450077	0.240348
15490	0.7	0.418269	0.414141	0.569767	0.462366	0.266379
15500	0.55	0.480769	0.356902	0.616279	0.448541	0.249105
15510	0.566667	0.389423	0.393939	0.616279	0.437788	0.230925
15520	0.566667	0.423077	0.424242	0.674419	0.470046	0.272029
15530	0.616667	0.413462	0.414141	0.627907	0.460829	0.261432
15540	0.666667	0.408654	0.356902	0.581395	0.431644	0.236688
15550	0.5	0.427885	0.367003	0.651163	0.436252	0.238046
15560	0.616667	0.365385	0.363636	0.651163	0.425499	0.211153
15570	0.65	0.355769	0.417508	0.604651	0.443932	0.245865
15580	0.6	0.475962	0.37037	0.662791	0.463902	0.273889
15590	0.55	0.355769	0.478114	0.674419	0.471582	0.260106
15600	0.683333	0.418269	0.430976	0.651163	0.479263	0.287954
15610	0.666667	0.466346	0.417508	0.604651	0.480799	0.28869
15620	0.566667	0.432692	0.420875	0.627907	0.465438	0.26631
15630	0.466667	0.413462	0.410774	0.616279	0.443932	0.234397
15640	0.583333	0.427885	0.360269	0.627907	0.437788	0.234344
15650	0.55	0.4375	0.390572	0.662791	0.456221	0.266192
15660	0.55	0.379808	0.441077	0.674419	0.462366	0.262359
15670	0.516667	0.418269	0.427609	0.593023	0.454685	0.24719
15680	0.633333	0.355769	0.447811	0.593023	0.454685	0.255194
15690	0.566667	0.408654	0.444444	0.662791	0.473118	0.264753
15700	0.65	0.447115	0.40404	0.593023	0.465438	0.262054
15710	0.516667	0.331731	0.505051	0.523256	0.453149	0.223618
15720	0.616667	0.423077	0.407407	0.651163	0.463902	0.273575
15730	0.666667	0.4375	0.363636	0.697674	0.459293	0.278567
15740	0.55	0.360577	0.400673	0.662791	0.436252	0.23103
15750	0.483333	0.5	0.367003	0.534884	0.442396	0.229788
15760	0.716667	0.456731	0.383838	0.627907	0.470046	0.281019
15770	0.55	0.389423	0.434343	0.546512	0.445469	0.236022
15780	0.616667	0.418269	0.393939	0.674419	0.459293	0.261174
15790	0.566667	0.389423	0.43771	0.55814	0.450077	0.239614
15800	0.616667	0.423077	0.407407	0.709302	0.471582	0.282424
15810	0.7	0.4375	0.407407	0.639535	0.474654	0.288676
15820	0.566667	0.427885	0.380471	0.686047	0.453149	0.259928
15830	0.5	0.447115	0.37037	0.593023	0.436252	0.237198
15840	0.583333	0.408654	0.323232	0.686047	0.422427	0.223415
15850	0.516667	0.413462	0.400673	0.662791	0.450077	0.251607
15860	0.533333	0.432692	0.383838	0.697674	0.454685	0.267595
15870	0.366667	0.423077	0.40404	0.616279	0.434716	0.22066
15880	0.5	0.394231	0.420875	0.686047	0.454685	0.247258
15890	0.55	0.360577	0.424242	0.639535	0.443932	0.242227
15900	0.666667	0.394231	0.410774	0.604651	0.454685	0.252047
15910	0.55	0.379808	0.43771	0.55814	0.445469	0.235748
15920	0.516667	0.418269	0.387205	0.639535	0.442396	0.241225
15930	0.666667	0.432692	0.407407	0.627907	0.46851	0.281089
15940	0.65	0.432692	0.451178	0.534884	0.474654	0.270295
15950	0.483333	0.370192	0.478114	0.627907	0.463902	0.254225
15960	0.65	0.423077	0.397306	0.581395	0.453149	0.245599
15970	0.633333	0.423077	0.410774	0.639535	0.465438	0.275915
15980	0.65	0.427885	0.367003	0.662791	0.451613	0.252781
15990	0.55	0.485577	0.430976	0.569767	0.477727	0.277187
16000	0.633333	0.370192	0.360269	0.627907	0.423963	0.221839
16010	0.516667	0.418269	0.397306	0.686047	0.453149	0.24712
16020	0.633333	0.418269	0.457912	0.593023	0.479263	0.278694
16030	0.566667	0.355769	0.414141	0.755814	0.454685	0.254441
16040	0.683333	0.432692	0.424242	0.569767	0.470046	0.27824
16050	0.683333	0.360577	0.390572	0.639535	0.44086	0.249563
16060	0.65	0.375	0.434343	0.616279	0.459293	0.255357
16070	0.583333	0.418269	0.447811	0.604651	0.471582	0.270107
16080	0.666667	0.432692	0.37037	0.662791	0.456221	0.2722
16090	0.683333	0.466346	0.353535	0.639535	0.457757	0.271412
16100	0.55	0.360577	0.420875	0.627907	0.44086	0.229839
16110	0.683333	0.379808	0.498316	0.569767	0.486943	0.283824
16120	0.6	0.413462	0.427609	0.639535	0.466974	0.279346
16130	0.466667	0.293269	0.400673	0.686047	0.410138	0.196096
16140	0.516667	0.403846	0.441077	0.627907	0.460829	0.25706
16150	0.516667	0.399038	0.478114	0.546512	0.465438	0.253177
16160	0.733333	0.408654	0.424242	0.639535	0.47619	0.297252
16170	0.683333	0.524038	0.37037	0.686047	0.490015	0.317772
16180	0.566667	0.379808	0.37037	0.662791	0.430108	0.234597
16190	0.533333	0.389423	0.430976	0.581395	0.447005	0.229085
16200	0.6	0.408654	0.407407	0.697674	0.463902	0.275868
16210	0.633333	0.418269	0.37037	0.627907	0.443932	0.237745
16220	0.616667	0.365385	0.383838	0.686047	0.439324	0.246264
16230	0.5	0.403846	0.37037	0.686047	0.434716	0.237552
16240	0.533333	0.399038	0.427609	0.639535	0.456221	0.25051
16250	0.533333	0.322115	0.441077	0.651163	0.439324	0.227674
16260	0.666667	0.442308	0.387205	0.674419	0.46851	0.274493
16270	0.616667	0.394231	0.468013	0.581395	0.473118	0.280499
16280	0.616667	0.389423	0.474747	0.593023	0.47619	0.269385
16290	0.616667	0.389423	0.43771	0.616279	0.462366	0.259463
16300	0.533333	0.403846	0.417508	0.639535	0.453149	0.245159
16310	0.733333	0.360577	0.464646	0.569767	0.470046	0.268071
16320	0.483333	0.423077	0.417508	0.569767	0.445469	0.239804
16330	0.733333	0.461538	0.380471	0.627907	0.471582	0.297856
16340	0.466667	0.394231	0.397306	0.616279	0.431644	0.218327
16350	0.583333	0.375	0.400673	0.697674	0.448541	0.250087
16360	0.616667	0.346154	0.474747	0.651163	0.470046	0.273835
16370	0.783333	0.451923	0.353535	0.523256	0.447005	0.242995
16380	0.55	0.5	0.37037	0.569767	0.454685	0.26041
16390	0.6	0.418269	0.37037	0.639535	0.442396	0.243949
16400	0.65	0.384615	0.397306	0.55814	0.437788	0.243808
16410	0.566667	0.322115	0.40404	0.651163	0.425499	0.224688
16420	0.633333	0.403846	0.400673	0.639535	0.454685	0.257244
16430	0.516667	0.475962	0.377104	0.604651	0.451613	0.246454
16440	0.533333	0.418269	0.397306	0.581395	0.44086	0.227632
16450	0.55	0.370192	0.420875	0.77907	0.463902	0.274034
16460	0.65	0.370192	0.410774	0.627907	0.448541	0.251115
16470	0.55	0.384615	0.468013	0.662791	0.474654	0.275641
16480	0.616667	0.365385	0.390572	0.662791	0.439324	0.251391
16490	0.483333	0.346154	0.363636	0.732558	0.417819	0.208652
16500	0.516667	0.384615	0.417508	0.651163	0.447005	0.2346
16510	0.683333	0.370192	0.43771	0.616279	0.462366	0.260897
16520	0.533333	0.355769	0.367003	0.639535	0.414747	0.215114
16530	0.7	0.399038	0.373737	0.697674	0.454685	0.267916
16540	0.516667	0.451923	0.393939	0.581395	0.448541	0.239859
16550	0.633333	0.3125	0.410774	0.651163	0.431644	0.223824
16560	0.6	0.442308	0.441077	0.581395	0.474654	0.27804
16570	0.583333	0.350962	0.447811	0.651163	0.456221	0.244572
16580	0.65	0.326923	0.484848	0.593023	0.463902	0.258542
16590	0.416667	0.4375	0.360269	0.616279	0.423963	0.210535
16600	0.6	0.447115	0.373737	0.651163	0.454685	0.259547
16610	0.666667	0.403846	0.420875	0.709302	0.47619	0.291799
16620	0.633333	0.509615	0.430976	0.569767	0.493088	0.304452
16630	0.666667	0.394231	0.427609	0.662791	0.470046	0.28507
16640	0.55	0.442308	0.427609	0.674419	0.47619	0.275125
16650	0.683333	0.456731	0.397306	0.55814	0.463902	0.268794
16660	0.6	0.389423	0.40404	0.569767	0.439324	0.23688
16670	0.5	0.403846	0.417508	0.604651	0.445469	0.236916
16680	0.6	0.394231	0.356902	0.732558	0.44086	0.264602
16690	0.633333	0.341346	0.380471	0.674419	0.430108	0.225011
16700	0.583333	0.370192	0.457912	0.639535	0.465438	0.260402
16710	0.6	0.427885	0.400673	0.697674	0.466974	0.282036
16720	0.483333	0.331731	0.393939	0.639535	0.414747	0.200559
16730	0.466667	0.389423	0.390572	0.569767	0.420891	0.192496
16740	0.633333	0.403846	0.494949	0.627907	0.49616	0.295533
16750	0.633333	0.399038	0.367003	0.627907	0.436252	0.224139
16760	0.55	0.403846	0.43771	0.662791	0.466974	0.263695
16770	0.583333	0.427885	0.410774	0.639535	0.462366	0.259835
16780	0.65	0.355769	0.363636	0.674419	0.428571	0.232428
16790	0.55	0.360577	0.430976	0.616279	0.443932	0.238787
16800	0.516667	0.403846	0.457912	0.604651	0.465438	0.263223
16810	0.516667	0.408654	0.373737	0.627907	0.431644	0.234942
16820	0.566667	0.423077	0.367003	0.627907	0.437788	0.241151
16830	0.583333	0.322115	0.43771	0.686047	0.447005	0.247053
16840	0.516667	0.442308	0.424242	0.581395	0.459293	0.256056
16850	0.5	0.403846	0.387205	0.604651	0.431644	0.225274
16860	0.483333	0.461538	0.410774	0.697674	0.471582	0.276694
16870	0.516667	0.350962	0.417508	0.593023	0.428571	0.205112
16880	0.533333	0.543269	0.373737	0.569767	0.46851	0.271653
16890	0.616667	0.355769	0.457912	0.534884	0.450077	0.236132
16900	0.65	0.355769	0.427609	0.604651	0.448541	0.242446
16910	0.566667	0.399038	0.400673	0.616279	0.443932	0.241046
16920	0.633333	0.394231	0.373737	0.616279	0.436252	0.238451
16930	0.6	0.413462	0.387205	0.639535	0.448541	0.243879
16940	0.616667	0.399038	0.424242	0.627907	0.460829	0.261155
16950	0.6	0.4375	0.40404	0.627907	0.462366	0.263124
16960	0.483333	0.413462	0.387205	0.627907	0.436252	0.224653
16970	0.616667	0.346154	0.393939	0.593023	0.425499	0.212786
16980	0.5	0.384615	0.387205	0.523256	0.414747	0.203372
16990	0.55	0.399038	0.377104	0.709302	0.443932	0.257344
17000	0.55	0.408654	0.400673	0.616279	0.445469	0.247809
17010	0.533333	0.394231	0.424242	0.686047	0.459293	0.26201
17020	0.55	0.447115	0.424242	0.732558	0.483871	0.298963
17030	0.75	0.389423	0.441077	0.72093	0.490015	0.310112
17040	0.45	0.379808	0.427609	0.662791	0.445469	0.240467
17050	0.633333	0.355769	0.387205	0.639535	0.43318	0.234449
17060	0.7	0.384615	0.434343	0.709302	0.479263	0.282073
17070	0.533333	0.4375	0.3367	0.674419	0.431644	0.22738
17080	0.583333	0.394231	0.393939	0.581395	0.436252	0.22103
17090	0.566667	0.427885	0.383838	0.662791	0.451613	0.253586
17100	0.55	0.379808	0.424242	0.662791	0.453149	0.251005
17110	0.55	0.423077	0.407407	0.686047	0.462366	0.267797
17120	0.633333	0.384615	0.430976	0.604651	0.457757	0.254132
17130	0.5	0.442308	0.414141	0.488372	0.44086	0.221355
17140	0.6	0.485577	0.457912	0.604651	0.499232	0.306298
17150	0.616667	0.5	0.313131	0.569767	0.434716	0.244039
17160	0.6	0.403846	0.457912	0.593023	0.471582	0.270987
17170	0.616667	0.394231	0.367003	0.674419	0.439324	0.239256
17180	0.7	0.389423	0.417508	0.674419	0.46851	0.281897
17190	0.666667	0.451923	0.3367	0.616279	0.44086	0.249391
17200	0.666667	0.461538	0.296296	0.686047	0.434716	0.255287
17210	0.516667	0.408654	0.484848	0.593023	0.477727	0.26198
17220	0.55	0.413462	0.444444	0.593023	0.463902	0.262329
17230	0.616667	0.442308	0.434343	0.604651	0.47619	0.281263
17240	0.583333	0.326923	0.40404	0.686047	0.43318	0.233822
17250	0.666667	0.384615	0.397306	0.662791	0.453149	0.254902
17260	0.7	0.451923	0.333333	0.686047	0.451613	0.263905
17270	0.483333	0.375	0.390572	0.732558	0.439324	0.23737
17280	0.55	0.423077	0.360269	0.686047	0.44086	0.240013
17290	0.633333	0.423077	0.367003	0.674419	0.450077	0.270821
17300	0.583333	0.389423	0.37037	0.604651	0.427035	0.220097
17310	0.766667	0.375	0.451178	0.662791	0.483871	0.29342
17320	0.566667	0.384615	0.387205	0.639535	0.436252	0.225052
17330	0.616667	0.403846	0.397306	0.651163	0.453149	0.258436
17340	0.633333	0.341346	0.414141	0.639535	0.44086	0.237015
17350	0.633333	0.375	0.430976	0.639535	0.459293	0.265857
17360	0.65	0.370192	0.390572	0.709302	0.450077	0.262852
17370	0.566667	0.423077	0.390572	0.627907	0.448541	0.24397
17380	0.7	0.389423	0.410774	0.651163	0.462366	0.266915
17390	0.616667	0.4375	0.353535	0.662791	0.445469	0.25398
17400	0.566667	0.461538	0.387205	0.651163	0.462366	0.266585
17410	0.533333	0.399038	0.40404	0.639535	0.445469	0.245617
17420	0.55	0.370192	0.434343	0.651163	0.453149	0.248954
17430	0.483333	0.432692	0.454545	0.569767	0.465438	0.264046
17440	0.666667	0.399038	0.424242	0.581395	0.459293	0.261667
17450	0.633333	0.413462	0.454545	0.651163	0.483871	0.294506
17460	0.55	0.432692	0.420875	0.604651	0.460829	0.255473
17470	0.566667	0.336538	0.444444	0.55814	0.436252	0.209276
17480	0.6	0.427885	0.424242	0.581395	0.462366	0.255311
17490	0.633333	0.456731	0.383838	0.697674	0.471582	0.297443
17500	0.583333	0.375	0.430976	0.593023	0.448541	0.243548
17510	0.483333	0.451923	0.397306	0.593023	0.448541	0.244919
17520	0.616667	0.408654	0.424242	0.755814	0.480799	0.290422
17530	0.55	0.475962	0.420875	0.662791	0.482335	0.282294
17540	0.683333	0.379808	0.387205	0.616279	0.442396	0.242157
17550	0.566667	0.471154	0.329966	0.616279	0.434716	0.231168
17560	0.6	0.394231	0.387205	0.686047	0.448541	0.25294
17570	0.55	0.399038	0.434343	0.674419	0.465438	0.27026
17580	0.583333	0.399038	0.414141	0.604651	0.450077	0.246666
17590	0.616667	0.418269	0.417508	0.616279	0.462366	0.259647
17600	0.516667	0.427885	0.353535	0.627907	0.428571	0.2251
17610	0.466667	0.471154	0.410774	0.651163	0.466974	0.278722
17620	0.616667	0.447115	0.380471	0.569767	0.448541	0.242296
17630	0.6	0.4375	0.420875	0.581395	0.463902	0.261375
17640	0.566667	0.418269	0.414141	0.534884	0.445469	0.240348
17650	0.633333	0.370192	0.380471	0.651163	0.436252	0.247258
17660	0.583333	0.413462	0.393939	0.686047	0.456221	0.261676
17670	0.566667	0.336538	0.468013	0.674419	0.462366	0.253955
17680	0.633333	0.399038	0.424242	0.686047	0.470046	0.276418
17690	0.583333	0.447115	0.350168	0.72093	0.451613	0.258666
17700	0.466667	0.384615	0.40404	0.767442	0.451613	0.252427
17710	0.7	0.341346	0.444444	0.674419	0.465438	0.277021
17720	0.566667	0.447115	0.393939	0.627907	0.457757	0.257649
17730	0.583333	0.418269	0.434343	0.686047	0.47619	0.2853
17740	0.65	0.423077	0.343434	0.72093	0.447005	0.267146
17750	0.616667	0.485577	0.356902	0.604651	0.454685	0.253035
17760	0.583333	0.317308	0.447811	0.593023	0.437788	0.222738
17770	0.633333	0.432692	0.464646	0.55814	0.482335	0.272105
17780	0.6	0.418269	0.414141	0.546512	0.450077	0.243446
17790	0.566667	0.4375	0.393939	0.569767	0.447005	0.23625
17800	0.666667	0.456731	0.356902	0.674419	0.459293	0.269182
17810	0.616667	0.408654	0.430976	0.55814	0.457757	0.249324
17820	0.55	0.456731	0.346801	0.593023	0.43318	0.243305
17830	0.6	0.427885	0.3367	0.674419	0.434716	0.245672
17840	0.5	0.413462	0.390572	0.604651	0.436252	0.225307
17850	0.616667	0.423077	0.393939	0.697674	0.463902	0.280296
17860	0.6	0.451923	0.417508	0.651163	0.47619	0.281907
17870	0.633333	0.331731	0.397306	0.697674	0.437788	0.242311
17880	0.6	0.495192	0.383838	0.651163	0.474654	0.284476
17890	0.65	0.447115	0.397306	0.616279	0.465438	0.265799
17900	0.55	0.466346	0.387205	0.627907	0.459293	0.265401
17910	0.55	0.394231	0.393939	0.616279	0.437788	0.230514
17920	0.516667	0.355769	0.400673	0.651163	0.430108	0.215897
17930	0.516667	0.480769	0.40404	0.616279	0.466974	0.264176
17940	0.683333	0.403846	0.434343	0.5	0.456221	0.254464
17950	0.483333	0.447115	0.373737	0.616279	0.439324	0.224945
17960	0.583333	0.370192	0.400673	0.639535	0.439324	0.241361
17970	0.616667	0.394231	0.393939	0.569767	0.437788	0.231294
17980	0.55	0.413462	0.37037	0.534884	0.422427	0.212003
17990	0.583333	0.447115	0.360269	0.662791	0.448541	0.253399
18000	0.666667	0.365385	0.373737	0.604651	0.428571	0.226865
18010	0.566667	0.418269	0.37037	0.697674	0.447005	0.248184
18020	0.6	0.399038	0.424242	0.534884	0.447005	0.232267
18030	0.65	0.403846	0.383838	0.686047	0.454685	0.26186
18040	0.583333	0.365385	0.430976	0.616279	0.448541	0.241181
18050	0.566667	0.360577	0.441077	0.651163	0.454685	0.248202
18060	0.583333	0.480769	0.420875	0.662791	0.486943	0.28995
18070	0.616667	0.379808	0.417508	0.662791	0.456221	0.261232
18080	0.666667	0.370192	0.393939	0.55814	0.43318	0.22141
18090	0.683333	0.427885	0.447811	0.686047	0.494624	0.303967
18100	0.533333	0.447115	0.377104	0.674419	0.453149	0.260525
18110	0.65	0.394231	0.410774	0.627907	0.456221	0.256935
18120	0.6	0.456731	0.380471	0.627907	0.457757	0.267544
18130	0.666667	0.370192	0.400673	0.639535	0.447005	0.246186
18140	0.616667	0.413462	0.397306	0.534884	0.44086	0.223632
18150	0.6	0.451923	0.393939	0.686047	0.470046	0.284307
18160	0.633333	0.447115	0.387205	0.639535	0.462366	0.276456
18170	0.666667	0.384615	0.377104	0.616279	0.437788	0.229061
18180	0.566667	0.355769	0.393939	0.627907	0.428571	0.215273
18190	0.683333	0.384615	0.410774	0.755814	0.473118	0.292352
18200	0.6	0.451923	0.3367	0.72093	0.448541	0.269709
18210	0.616667	0.442308	0.383838	0.697674	0.465438	0.282817
18220	0.7	0.427885	0.407407	0.627907	0.470046	0.276016
18230	0.566667	0.423077	0.360269	0.55814	0.425499	0.223945
18240	0.616667	0.408654	0.377104	0.662791	0.447005	0.257803
18250	0.516667	0.418269	0.393939	0.569767	0.436252	0.23429
18260	0.5	0.461538	0.424242	0.55814	0.460829	0.251332
18270	0.55	0.394231	0.424242	0.639535	0.454685	0.256358
18280	0.55	0.4375	0.441077	0.72093	0.486943	0.310779
18290	0.533333	0.394231	0.356902	0.732558	0.434716	0.231834
18300	0.55	0.456731	0.407407	0.732558	0.479263	0.289838
18310	0.55	0.461538	0.377104	0.616279	0.451613	0.258944
18320	0.516667	0.408654	0.430976	0.674419	0.463902	0.271115
18330	0.483333	0.423077	0.414141	0.662791	0.456221	0.25316
18340	0.566667	0.504808	0.420875	0.55814	0.479263	0.276826
18350	0.533333	0.447115	0.410774	0.686047	0.470046	0.280753
18360	0.716667	0.408654	0.400673	0.651163	0.465438	0.279133
18370	0.566667	0.451923	0.457912	0.813953	0.513057	0.327862
18380	0.6	0.432692	0.407407	0.569767	0.454685	0.257214
18390	0.566667	0.456731	0.397306	0.674419	0.46851	0.27991
18400	0.583333	0.375	0.414141	0.651163	0.448541	0.243598
18410	0.5	0.4375	0.360269	0.662791	0.437788	0.247359
18420	0.583333	0.365385	0.468013	0.604651	0.463902	0.26085
18430	0.666667	0.355769	0.383838	0.686047	0.44086	0.246882
18440	0.533333	0.427885	0.383838	0.569767	0.436252	0.229969
18450	0.516667	0.408654	0.373737	0.674419	0.437788	0.237329
18460	0.566667	0.375	0.420875	0.593023	0.442396	0.229766
18470	0.533333	0.350962	0.407407	0.534884	0.417819	0.200039
18480	0.583333	0.451923	0.424242	0.709302	0.485407	0.29398
18490	0.5	0.403846	0.454545	0.569767	0.457757	0.254134
18500	0.55	0.399038	0.40404	0.593023	0.44086	0.232194
18510	0.683333	0.427885	0.377104	0.581395	0.448541	0.259454
18520	0.6	0.355769	0.410774	0.651163	0.442396	0.2417
18530	0.666667	0.480769	0.501684	0.604651	0.52381	0.342029
18540	0.7	0.389423	0.427609	0.569767	0.459293	0.259636
18550	0.55	0.451923	0.393939	0.697674	0.466974	0.276588
18560	0.516667	0.399038	0.410774	0.639535	0.447005	0.235262
18570	0.616667	0.399038	0.343434	0.593023	0.419355	0.222145
18580	0.6	0.413462	0.424242	0.662791	0.46851	0.272715
18590	0.583333	0.480769	0.40404	0.593023	0.470046	0.273217
18600	0.6	0.394231	0.363636	0.604651	0.427035	0.232666
18610	0.65	0.341346	0.367003	0.709302	0.430108	0.23803
18620	0.683333	0.360577	0.37037	0.604651	0.427035	0.232789
18630	0.633333	0.403846	0.400673	0.627907	0.453149	0.254628
18640	0.616667	0.475962	0.380471	0.651163	0.46851	0.278724
18650	0.616667	0.331731	0.387205	0.662791	0.427035	0.212993
18660	0.566667	0.403846	0.414141	0.593023	0.448541	0.245694
18670	0.466667	0.447115	0.40404	0.604651	0.450077	0.251775
18680	0.716667	0.427885	0.387205	0.569767	0.454685	0.260111
18690	0.616667	0.471154	0.37037	0.593023	0.454685	0.258204
18700	0.516667	0.432692	0.40404	0.639535	0.454685	0.247542
18710	0.55	0.384615	0.367003	0.639535	0.425499	0.232794
18720	0.55	0.384615	0.40404	0.697674	0.450077	0.24971
18730	0.6	0.418269	0.430976	0.651163	0.471582	0.281608
18740	0.516667	0.427885	0.434343	0.639535	0.466974	0.262999
18750	0.55	0.413462	0.397306	0.639535	0.448541	0.241565
18760	0.683333	0.326923	0.451178	0.674419	0.462366	0.274001
18770	0.616667	0.365385	0.424242	0.674419	0.456221	0.249778
18780	0.666667	0.432692	0.390572	0.686047	0.46851	0.288763
18790	0.6	0.4375	0.373737	0.697674	0.457757	0.269739
18800	0.666667	0.427885	0.400673	0.581395	0.457757	0.265747
18810	0.6	0.456731	0.400673	0.581395	0.460829	0.261179
18820	0.55	0.394231	0.367003	0.674419	0.43318	0.236146
18830	0.633333	0.451923	0.441077	0.604651	0.483871	0.283815
18840	0.5	0.394231	0.457912	0.569767	0.456221	0.241733
18850	0.65	0.389423	0.427609	0.593023	0.457757	0.258482
18860	0.6	0.4375	0.350168	0.662791	0.442396	0.251648
18870	0.566667	0.365385	0.444444	0.639535	0.456221	0.258564
18880	0.6	0.447115	0.430976	0.662791	0.482335	0.284319
18890	0.6	0.427885	0.417508	0.651163	0.46851	0.266595
18900	0.6	0.456731	0.387205	0.639535	0.462366	0.264615
18910	0.616667	0.375	0.43771	0.593023	0.454685	0.258868
18920	0.566667	0.360577	0.430976	0.651163	0.450077	0.249265
18930	0.716667	0.355769	0.424242	0.639535	0.457757	0.259816
18940	0.616667	0.504808	0.37037	0.709302	0.480799	0.306341
18950	0.666667	0.423077	0.43771	0.709302	0.490015	0.299547
18960	0.65	0.413462	0.383838	0.662791	0.454685	0.254894
18970	0.633333	0.384615	0.427609	0.697674	0.46851	0.271813
18980	0.683333	0.379808	0.380471	0.686047	0.448541	0.26266
18990	0.5	0.403846	0.40404	0.581395	0.436252	0.229521
19000	0.6	0.403846	0.373737	0.616279	0.436252	0.236616
19010	0.683333	0.403846	0.410774	0.604651	0.459293	0.260292
19020	0.633333	0.427885	0.400673	0.639535	0.462366	0.266327
19030	0.45	0.331731	0.427609	0.686047	0.43318	0.222048
19040	0.6	0.408654	0.353535	0.662791	0.434716	0.240609
19050	0.55	0.475962	0.319865	0.55814	0.422427	0.227731
19060	0.533333	0.365385	0.457912	0.651163	0.460829	0.258265
19070	0.483333	0.418269	0.441077	0.616279	0.460829	0.255667
19080	0.533333	0.394231	0.363636	0.581395	0.417819	0.198172
19090	0.633333	0.365385	0.474747	0.639535	0.47619	0.285339
19100	0.6	0.413462	0.420875	0.604651	0.459293	0.259115
19110	0.566667	0.336538	0.407407	0.604651	0.425499	0.226345
19120	0.5	0.442308	0.346801	0.604651	0.425499	0.220615
19130	0.55	0.413462	0.47138	0.546512	0.470046	0.256006
19140	0.683333	0.432692	0.444444	0.593023	0.482335	0.288086
19150	0.483333	0.408654	0.420875	0.651163	0.453149	0.245947
19160	0.616667	0.370192	0.468013	0.593023	0.466974	0.256057
19170	0.566667	0.317308	0.43771	0.616279	0.434716	0.217428
19180	0.633333	0.447115	0.363636	0.686047	0.457757	0.261706
19190	0.466667	0.461538	0.420875	0.534884	0.453149	0.237046
19200	0.533333	0.399038	0.373737	0.627907	0.430108	0.220404
19210	0.566667	0.389423	0.417508	0.593023	0.445469	0.240541
19220	0.633333	0.480769	0.3367	0.709302	0.459293	0.287884
19230	0.616667	0.331731	0.410774	0.674419	0.439324	0.234043
19240	0.633333	0.307692	0.484848	0.627907	0.460829	0.254654
19250	0.666667	0.394231	0.494949	0.627907	0.49616	0.300874
19260	0.55	0.365385	0.400673	0.639535	0.434716	0.227302
19270	0.716667	0.394231	0.393939	0.604651	0.451613	0.246778
19280	0.633333	0.408654	0.410774	0.639535	0.460829	0.266555
19290	0.616667	0.451923	0.37037	0.709302	0.463902	0.282237
19300	0.583333	0.442308	0.430976	0.627907	0.474654	0.269849
19310	0.65	0.336538	0.464646	0.639535	0.463902	0.26675
19320	0.6	0.336538	0.407407	0.581395	0.425499	0.218871
19330	0.5	0.423077	0.457912	0.697674	0.482335	0.285918
19340	0.6	0.418269	0.380471	0.674419	0.451613	0.267222
19350	0.5	0.451923	0.407407	0.651163	0.462366	0.270726
19360	0.533333	0.471154	0.350168	0.697674	0.451613	0.263028
19370	0.666667	0.451923	0.390572	0.593023	0.462366	0.27519
19380	0.55	0.375	0.414141	0.744186	0.457757	0.27588
19390	0.583333	0.370192	0.390572	0.697674	0.442396	0.252205
19400	0.5	0.432692	0.400673	0.651163	0.453149	0.255141
19410	0.6	0.375	0.40404	0.651163	0.445469	0.24555
19420	0.55	0.384615	0.414141	0.639535	0.447005	0.240787
19430	0.65	0.4375	0.43771	0.674419	0.488479	0.299077
19440	0.683333	0.355769	0.461279	0.604651	0.466974	0.266247
19450	0.5	0.403846	0.444444	0.639535	0.462366	0.264233
19460	0.6	0.403846	0.363636	0.674419	0.439324	0.254552
19470	0.6	0.423077	0.461279	0.616279	0.482335	0.282766
19480	0.516667	0.4375	0.360269	0.72093	0.447005	0.259762
19490	0.6	0.394231	0.424242	0.604651	0.454685	0.254915
19500	0.716667	0.365385	0.47138	0.732558	0.494624	0.299357
19510	0.7	0.423077	0.390572	0.534884	0.448541	0.243985
19520	0.566667	0.461538	0.363636	0.639535	0.450077	0.258823
19530	0.616667	0.423077	0.417508	0.627907	0.465438	0.257228
19540	0.55	0.451923	0.481481	0.662791	0.502304	0.316285
19550	0.65	0.466346	0.387205	0.627907	0.46851	0.289268
19560	0.55	0.451923	0.410774	0.581395	0.459293	0.260491
19570	0.55	0.360577	0.43771	0.616279	0.447005	0.226042
19580	0.6	0.418269	0.43771	0.55814	0.462366	0.257059
19590	0.55	0.423077	0.377104	0.593023	0.436252	0.231282
19600	0.583333	0.427885	0.356902	0.651163	0.439324	0.256364
19610	0.65	0.456731	0.323232	0.686047	0.443932	0.263929
19620	0.483333	0.394231	0.373737	0.604651	0.420891	0.213178
19630	0.616667	0.394231	0.468013	0.662791	0.483871	0.296195
19640	0.5	0.403846	0.410774	0.662791	0.450077	0.240921
19650	0.583333	0.375	0.380471	0.662791	0.434716	0.244654
19660	0.666667	0.355769	0.488215	0.639535	0.482335	0.280317
19670	0.65	0.408654	0.424242	0.627907	0.466974	0.273939
19680	0.616667	0.461538	0.400673	0.72093	0.482335	0.30032
19690	0.533333	0.471154	0.380471	0.593023	0.451613	0.253191
19700	0.5	0.451923	0.380471	0.546512	0.436252	0.2252
19710	0.45	0.451923	0.43771	0.523256	0.454685	0.241535
19720	0.6	0.442308	0.447811	0.755814	0.500768	0.320391
19730	0.533333	0.317308	0.43771	0.616279	0.431644	0.212049
19740	0.7	0.427885	0.414141	0.593023	0.46851	0.270973
19750	0.566667	0.418269	0.414141	0.569767	0.450077	0.24529
19760	0.516667	0.403846	0.43771	0.697674	0.46851	0.27729
19770	0.65	0.394231	0.350168	0.72093	0.44086	0.255781
19780	0.633333	0.423077	0.434343	0.639535	0.47619	0.286308
19790	0.616667	0.399038	0.427609	0.593023	0.457757	0.259332
19800	0.55	0.336538	0.491582	0.604651	0.462366	0.249529
19810	0.583333	0.4375	0.397306	0.709302	0.46851	0.284721
19820	0.566667	0.514423	0.37037	0.77907	0.488479	0.316806
19830	0.566667	0.4375	0.420875	0.697674	0.47619	0.285461
19840	0.633333	0.384615	0.397306	0.639535	0.447005	0.248941
19850	0.6	0.379808	0.380471	0.639535	0.434716	0.24067
19860	0.666667	0.427885	0.434343	0.686047	0.486943	0.299165
19870	0.7	0.370192	0.40404	0.639535	0.451613	0.247731
19880	0.516667	0.399038	0.417508	0.662791	0.453149	0.247012
19890	0.7	0.394231	0.397306	0.604651	0.451613	0.257524
19900	0.633333	0.298077	0.414141	0.604651	0.422427	0.216566
19910	0.633333	0.365385	0.363636	0.627907	0.423963	0.234952
19920	0.516667	0.466346	0.363636	0.697674	0.454685	0.264218
19930	0.6	0.341346	0.387205	0.697674	0.43318	0.229756
19940	0.566667	0.375	0.400673	0.639535	0.439324	0.232544
19950	0.516667	0.403846	0.377104	0.627907	0.431644	0.218874
19960	0.666667	0.485577	0.363636	0.581395	0.459293	0.26061
19970	0.65	0.355769	0.417508	0.639535	0.448541	0.255036
19980	0.5	0.456731	0.377104	0.767442	0.465438	0.286365
19990	0.666667	0.365385	0.434343	0.662791	0.463902	0.266453
[truncated: 2,494 more rows]

## Sheet: SVM
Number	Stage A	Stage B	Stage C	Stage D	Overall	MCC
10	0.716667	0.375	0.306397	0.465116	0.387097	0.205754
20	0.733333	0.423077	0.333333	0.5	0.420891	0.239561
30	0.683333	0.432692	0.340067	0.511628	0.423963	0.235653
40	0.733333	0.423077	0.360269	0.627907	0.450077	0.27363
50	0.766667	0.408654	0.43771	0.616279	0.482335	0.306802
60	0.8	0.432692	0.424242	0.616279	0.486943	0.311651
70	0.816667	0.490385	0.410774	0.616279	0.500768	0.326138
80	0.816667	0.495192	0.420875	0.651163	0.511521	0.349845
90	0.833333	0.5	0.441077	0.627907	0.520737	0.356124
100	0.85	0.514423	0.464646	0.651163	0.540707	0.378141
110	0.866667	0.543269	0.461279	0.662791	0.551459	0.394204
120	0.85	0.5625	0.501684	0.674419	0.576037	0.421206
130	0.866667	0.581731	0.47138	0.639535	0.565284	0.410061
140	0.866667	0.576923	0.484848	0.662791	0.572965	0.420485
150	0.9	0.572115	0.498316	0.651163	0.579109	0.423979
160	0.883333	0.567308	0.498316	0.674419	0.579109	0.425242
170	0.916667	0.576923	0.501684	0.697674	0.589862	0.439062
180	0.933333	0.610577	0.491582	0.732558	0.602151	0.458988
190	0.95	0.610577	0.511785	0.72093	0.611367	0.47389
200	0.9	0.600962	0.518519	0.72093	0.606759	0.455901
210	0.916667	0.576923	0.511785	0.732558	0.599078	0.447156
220	0.916667	0.615385	0.498316	0.732558	0.605223	0.454964
230	0.9	0.625	0.511785	0.744186	0.614439	0.468403
240	0.916667	0.610577	0.501684	0.77907	0.611367	0.465019
250	0.933333	0.625	0.525253	0.77907	0.628264	0.48786
260	0.933333	0.629808	0.515152	0.767442	0.623656	0.482508
270	0.933333	0.596154	0.535354	0.790698	0.625192	0.485315
280	0.95	0.591346	0.548822	0.755814	0.626728	0.479798
290	0.95	0.600962	0.535354	0.755814	0.623656	0.476396
300	0.95	0.639423	0.542088	0.72093	0.634409	0.487712
310	0.933333	0.610577	0.555556	0.767442	0.635945	0.489183
320	0.95	0.610577	0.535354	0.755814	0.626728	0.480362
330	0.966667	0.610577	0.535354	0.77907	0.631336	0.48697
340	0.983333	0.615385	0.542088	0.802326	0.640553	0.500182
350	0.983333	0.620192	0.542088	0.790698	0.640553	0.498891
360	0.966667	0.605769	0.552189	0.790698	0.639017	0.492683
370	0.983333	0.625	0.548822	0.802326	0.646697	0.505517
380	0.983333	0.663462	0.531987	0.825581	0.654378	0.520279
390	1	0.625	0.538721	0.813953	0.645161	0.505237
400	0.983333	0.625	0.538721	0.813953	0.643625	0.502867
410	0.983333	0.620192	0.538721	0.802326	0.640553	0.500421
420	0.983333	0.600962	0.548822	0.813953	0.640553	0.501167
430	0.983333	0.625	0.569024	0.825581	0.658986	0.521573
440	0.983333	0.610577	0.545455	0.837209	0.645161	0.502176
450	1	0.581731	0.558923	0.825581	0.642089	0.497664
460	1	0.605769	0.56229	0.848837	0.654378	0.516115
470	0.983333	0.615385	0.569024	0.860465	0.660522	0.523687
480	1	0.610577	0.575758	0.860465	0.663594	0.528389
490	1	0.625	0.592593	0.883721	0.678955	0.550133
500	0.983333	0.620192	0.582492	0.895349	0.672811	0.54414
510	1	0.629808	0.582492	0.895349	0.677419	0.547442
520	1	0.639423	0.582492	0.883721	0.678955	0.551679
530	1	0.649038	0.585859	0.895349	0.6851	0.561064
540	1	0.639423	0.575758	0.883721	0.675883	0.548459
550	1	0.639423	0.575758	0.895349	0.677419	0.54891
560	0.983333	0.639423	0.555556	0.895349	0.666667	0.535029
570	1	0.663462	0.552189	0.895349	0.674347	0.546473
580	0.983333	0.653846	0.569024	0.906977	0.678955	0.552824
590	0.983333	0.658654	0.552189	0.895349	0.671275	0.541693
600	0.983333	0.658654	0.56229	0.895349	0.675883	0.548329
610	0.983333	0.639423	0.548822	0.906977	0.665131	0.532946
620	1	0.625	0.569024	0.906977	0.671275	0.539155
630	1	0.639423	0.558923	0.918605	0.672811	0.544511
640	1	0.649038	0.572391	0.918605	0.682028	0.555389
650	1	0.639423	0.575758	0.918605	0.680492	0.553395
660	1	0.663462	0.579125	0.895349	0.686636	0.562343
670	1	0.658654	0.572391	0.895349	0.682028	0.554498
680	1	0.634615	0.579125	0.895349	0.677419	0.547226
690	1	0.634615	0.56229	0.883721	0.668203	0.534453
700	1	0.625	0.558923	0.883721	0.663594	0.528642
710	1	0.615385	0.555556	0.883721	0.658986	0.523016
720	1	0.625	0.542088	0.895349	0.65745	0.523055
730	1	0.649038	0.569024	0.906977	0.678955	0.553322
740	1	0.649038	0.569024	0.906977	0.678955	0.551742
750	0.983333	0.649038	0.575758	0.895349	0.678955	0.550826
760	0.983333	0.629808	0.575758	0.895349	0.672811	0.541812
770	0.983333	0.634615	0.558923	0.906977	0.668203	0.536571
780	1	0.649038	0.558923	0.906977	0.674347	0.545932
790	1	0.639423	0.56229	0.906977	0.672811	0.544731
800	0.983333	0.639423	0.565657	0.895349	0.671275	0.539397
810	0.983333	0.644231	0.56229	0.895349	0.671275	0.539359
820	0.983333	0.625	0.558923	0.895349	0.663594	0.528825
830	1	0.625	0.558923	0.906977	0.666667	0.534682
840	1	0.625	0.56229	0.906977	0.668203	0.536535
850	1	0.625	0.558923	0.906977	0.666667	0.534357
860	1	0.625	0.565657	0.895349	0.668203	0.536107
870	1	0.615385	0.555556	0.895349	0.660522	0.526419
880	1	0.629808	0.575758	0.895349	0.674347	0.542142
890	1	0.629808	0.572391	0.895349	0.672811	0.541524
900	1	0.625	0.565657	0.906977	0.669739	0.538493
910	0.983333	0.615385	0.579125	0.918605	0.672811	0.541628
920	1	0.629808	0.579125	0.906977	0.677419	0.54683
930	1	0.629808	0.582492	0.906977	0.678955	0.548428
940	1	0.625	0.59596	0.906977	0.683564	0.553649
950	0.983333	0.644231	0.585859	0.906977	0.683564	0.556371
960	0.966667	0.653846	0.572391	0.906977	0.678955	0.549215
970	0.983333	0.663462	0.575758	0.918605	0.686636	0.561057
980	0.983333	0.668269	0.582492	0.918605	0.691244	0.566802
990	0.983333	0.663462	0.585859	0.918605	0.691244	0.56598
1000	0.966667	0.673077	0.582492	0.918605	0.691244	0.564993
1010	0.983333	0.653846	0.599327	0.918605	0.694316	0.568436
1020	0.966667	0.668269	0.589226	0.918605	0.69278	0.567129
1030	0.966667	0.6875	0.599327	0.906977	0.701997	0.579535
1040	0.966667	0.6875	0.592593	0.918605	0.700461	0.5781
1050	0.966667	0.6875	0.585859	0.918605	0.697389	0.574334
1060	0.966667	0.6875	0.582492	0.918605	0.695853	0.573244
1070	0.966667	0.6875	0.585859	0.918605	0.697389	0.576109
1080	0.966667	0.692308	0.579125	0.930233	0.697389	0.575062
1090	0.966667	0.677885	0.589226	0.930233	0.697389	0.573437
1100	0.966667	0.677885	0.59596	0.94186	0.701997	0.578383
1110	0.966667	0.663462	0.599327	0.94186	0.698925	0.573295
1120	0.966667	0.673077	0.59596	0.94186	0.700461	0.576124
1130	0.983333	0.677885	0.606061	0.94186	0.708141	0.585506
1140	0.983333	0.677885	0.602694	0.94186	0.706605	0.584512
1150	0.983333	0.682692	0.612795	0.94186	0.71275	0.592423
1160	0.983333	0.658654	0.62963	0.953488	0.714286	0.594725
1170	0.983333	0.649038	0.619529	0.953488	0.706605	0.585028
1180	0.983333	0.658654	0.626263	0.953488	0.71275	0.59316
1190	0.983333	0.658654	0.626263	0.953488	0.71275	0.592678
1200	0.983333	0.673077	0.62963	0.953488	0.718894	0.60237
1210	0.983333	0.658654	0.622896	0.953488	0.711214	0.590416
1220	0.983333	0.658654	0.62963	0.953488	0.714286	0.595192
1230	0.983333	0.668269	0.626263	0.953488	0.715822	0.595659
1240	0.983333	0.682692	0.636364	0.953488	0.725038	0.608381
1250	0.983333	0.6875	0.62963	0.953488	0.723502	0.607234
1260	0.983333	0.682692	0.626263	0.953488	0.72043	0.603128
1270	0.983333	0.668269	0.609428	0.953488	0.708141	0.587139
1280	0.983333	0.673077	0.602694	0.953488	0.706605	0.585761
1290	0.983333	0.692308	0.609428	0.953488	0.715822	0.598993
1300	0.983333	0.6875	0.612795	0.953488	0.715822	0.598658
1310	0.983333	0.701923	0.609428	0.953488	0.718894	0.602781
1320	0.983333	0.706731	0.619529	0.953488	0.725038	0.612878
1330	0.966667	0.711538	0.622896	0.953488	0.726575	0.613282
1340	0.966667	0.716346	0.619529	0.953488	0.726575	0.613923
1350	0.966667	0.716346	0.622896	0.953488	0.728111	0.615748
1360	0.966667	0.721154	0.622896	0.953488	0.729647	0.618491
1370	0.966667	0.721154	0.619529	0.94186	0.726575	0.613844
1380	0.966667	0.701923	0.632997	0.94186	0.726575	0.612049
1390	0.966667	0.706731	0.643098	0.94186	0.732719	0.619806
1400	0.966667	0.716346	0.636364	0.94186	0.732719	0.620794
1410	0.966667	0.716346	0.636364	0.953488	0.734255	0.622987
1420	0.966667	0.697115	0.632997	0.953488	0.726575	0.61244
1430	0.966667	0.706731	0.632997	0.953488	0.729647	0.617131
1440	0.966667	0.716346	0.62963	0.953488	0.731183	0.619732
1450	0.966667	0.706731	0.626263	0.953488	0.726575	0.613342
1460	0.966667	0.711538	0.626263	0.953488	0.728111	0.615501
1470	0.966667	0.701923	0.632997	0.953488	0.728111	0.614266
1480	0.966667	0.711538	0.632997	0.953488	0.731183	0.619023
1490	0.966667	0.706731	0.62963	0.953488	0.728111	0.614789
1500	0.966667	0.721154	0.636364	0.953488	0.735791	0.625395
1510	0.966667	0.711538	0.626263	0.953488	0.728111	0.615376
1520	0.966667	0.701923	0.619529	0.953488	0.721966	0.605607
1530	0.966667	0.711538	0.626263	0.953488	0.728111	0.615024
1540	0.966667	0.716346	0.632997	0.953488	0.732719	0.620277
1550	0.966667	0.716346	0.646465	0.953488	0.738863	0.628699
1560	0.966667	0.730769	0.653199	0.953488	0.746544	0.640198
1570	0.966667	0.725962	0.646465	0.953488	0.741935	0.633992
1580	0.966667	0.745192	0.6633	0.953488	0.75576	0.653531
1590	0.966667	0.745192	0.656566	0.953488	0.752688	0.649828
1600	0.966667	0.75	0.659933	0.953488	0.75576	0.653754
1610	0.966667	0.75	0.666667	0.953488	0.758833	0.65708
1620	0.966667	0.754808	0.653199	0.953488	0.754224	0.652814
1630	0.966667	0.735577	0.646465	0.953488	0.745008	0.638885
1640	0.966667	0.740385	0.643098	0.953488	0.745008	0.639467
1650	0.966667	0.745192	0.636364	0.953488	0.743472	0.638179
1660	0.966667	0.745192	0.636364	0.953488	0.743472	0.638346
1670	0.966667	0.759615	0.632997	0.953488	0.746544	0.643756
1680	0.966667	0.75	0.643098	0.953488	0.74808	0.643826
1690	0.966667	0.754808	0.639731	0.953488	0.74808	0.64541
1700	0.966667	0.764423	0.653199	0.953488	0.757296	0.657904
1710	0.966667	0.75	0.653199	0.953488	0.752688	0.650801
1720	0.966667	0.769231	0.656566	0.953488	0.760369	0.661573
1730	0.966667	0.759615	0.653199	0.953488	0.75576	0.655312
1740	0.966667	0.764423	0.659933	0.953488	0.760369	0.661228
1750	0.966667	0.769231	0.659933	0.953488	0.761905	0.663267
1760	0.966667	0.769231	0.659933	0.953488	0.761905	0.663115
1770	0.966667	0.764423	0.659933	0.953488	0.760369	0.660379
1780	0.966667	0.764423	0.646465	0.953488	0.754224	0.653023
1790	0.966667	0.778846	0.649832	0.953488	0.760369	0.66211
1800	0.966667	0.764423	0.656566	0.953488	0.758833	0.65868
1810	0.966667	0.774038	0.653199	0.953488	0.760369	0.661292
1820	0.966667	0.778846	0.653199	0.953488	0.761905	0.664349
1830	0.966667	0.774038	0.659933	0.953488	0.763441	0.665209
1840	0.966667	0.774038	0.653199	0.953488	0.760369	0.660839
1850	0.966667	0.774038	0.656566	0.953488	0.761905	0.663226
1860	0.966667	0.764423	0.656566	0.953488	0.758833	0.658136
1870	0.966667	0.769231	0.653199	0.953488	0.758833	0.659941
1880	0.966667	0.759615	0.649832	0.953488	0.754224	0.653074
1890	0.966667	0.764423	0.656566	0.953488	0.758833	0.659333
1900	0.966667	0.778846	0.649832	0.953488	0.760369	0.66229
1910	0.966667	0.774038	0.656566	0.953488	0.761905	0.664349
1920	0.966667	0.764423	0.656566	0.953488	0.758833	0.658934
1930	0.966667	0.769231	0.653199	0.953488	0.758833	0.65968
1940	0.966667	0.769231	0.636364	0.953488	0.751152	0.64978
1950	0.966667	0.774038	0.649832	0.953488	0.758833	0.659961
1960	0.966667	0.769231	0.649832	0.953488	0.757296	0.656436
1970	0.966667	0.774038	0.653199	0.953488	0.760369	0.662245
1980	0.966667	0.774038	0.649832	0.953488	0.758833	0.660329
1990	0.966667	0.764423	0.649832	0.953488	0.75576	0.655383
2000	0.966667	0.769231	0.639731	0.953488	0.752688	0.652531
2010	0.966667	0.764423	0.649832	0.953488	0.75576	0.655576
2020	0.966667	0.754808	0.656566	0.953488	0.75576	0.654351
2030	0.966667	0.754808	0.646465	0.953488	0.751152	0.648542
2040	0.966667	0.764423	0.636364	0.953488	0.749616	0.646733
2050	0.966667	0.759615	0.646465	0.953488	0.752688	0.651517
2060	0.966667	0.759615	0.646465	0.953488	0.752688	0.651007
2070	0.966667	0.759615	0.646465	0.953488	0.752688	0.652548
2080	0.966667	0.759615	0.659933	0.953488	0.758833	0.659702
2090	0.966667	0.759615	0.646465	0.953488	0.752688	0.652185
2100	0.966667	0.754808	0.659933	0.953488	0.757296	0.656963
2110	0.966667	0.769231	0.659933	0.953488	0.761905	0.664102
2120	0.966667	0.778846	0.653199	0.953488	0.761905	0.666069
2130	0.966667	0.759615	0.649832	0.953488	0.754224	0.653561
2140	0.966667	0.769231	0.649832	0.953488	0.757296	0.659018
2150	0.966667	0.764423	0.646465	0.953488	0.754224	0.654744
2160	0.966667	0.759615	0.646465	0.953488	0.752688	0.651162
2170	0.966667	0.759615	0.653199	0.953488	0.75576	0.655025
2180	0.966667	0.759615	0.649832	0.953488	0.754224	0.654269
2190	0.966667	0.75	0.643098	0.953488	0.74808	0.645454
2200	0.966667	0.754808	0.656566	0.953488	0.75576	0.655155
2210	0.966667	0.759615	0.656566	0.953488	0.757296	0.658006
2220	0.966667	0.769231	0.659933	0.953488	0.761905	0.664567
2230	0.966667	0.764423	0.656566	0.953488	0.758833	0.660057
2240	0.966667	0.759615	0.649832	0.953488	0.754224	0.653841
2250	0.966667	0.764423	0.649832	0.953488	0.75576	0.656211
2260	0.966667	0.764423	0.656566	0.953488	0.758833	0.660087
2270	0.966667	0.774038	0.649832	0.953488	0.758833	0.661197
2280	0.966667	0.769231	0.649832	0.953488	0.757296	0.65848
2290	0.966667	0.774038	0.653199	0.953488	0.760369	0.66285
2300	0.966667	0.769231	0.646465	0.953488	0.75576	0.657264
2310	0.966667	0.769231	0.643098	0.94186	0.752688	0.652448
2320	0.966667	0.769231	0.649832	0.953488	0.757296	0.658705
2330	0.966667	0.769231	0.646465	0.953488	0.75576	0.6566
2340	0.966667	0.769231	0.649832	0.953488	0.757296	0.658555
2350	0.966667	0.769231	0.656566	0.953488	0.760369	0.6624
2360	0.966667	0.769231	0.653199	0.953488	0.758833	0.660288
2370	0.966667	0.764423	0.656566	0.953488	0.758833	0.659322
2380	0.966667	0.769231	0.656566	0.953488	0.760369	0.662065
2390	0.966667	0.764423	0.656566	0.953488	0.758833	0.659657
2400	0.966667	0.764423	0.659933	0.953488	0.760369	0.6614
2410	0.966667	0.769231	0.670034	0.953488	0.766513	0.669425
2420	0.966667	0.774038	0.6633	0.953488	0.764977	0.668293
2430	0.966667	0.774038	0.666667	0.953488	0.766513	0.669555
2440	0.966667	0.774038	0.666667	0.953488	0.766513	0.669732
2450	0.966667	0.774038	0.659933	0.953488	0.763441	0.66651
2460	0.966667	0.774038	0.659933	0.953488	0.763441	0.666331
2470	0.966667	0.769231	0.659933	0.953488	0.761905	0.663953
2480	0.966667	0.769231	0.659933	0.953488	0.761905	0.663918
2490	0.966667	0.774038	0.670034	0.953488	0.768049	0.67212
2500	0.966667	0.778846	0.666667	0.953488	0.768049	0.672778
2510	0.966667	0.778846	0.659933	0.94186	0.763441	0.66669
2520	0.966667	0.769231	0.6633	0.953488	0.763441	0.665391
2530	0.966667	0.769231	0.656566	0.953488	0.760369	0.662026
2540	0.966667	0.778846	0.659933	0.953488	0.764977	0.667911
2550	0.966667	0.769231	0.673401	0.953488	0.768049	0.671367
2560	0.966667	0.778846	0.673401	0.953488	0.771121	0.676824
2570	0.966667	0.783654	0.670034	0.953488	0.771121	0.676326
2580	0.966667	0.778846	0.676768	0.953488	0.772657	0.677957
2590	0.966667	0.778846	0.683502	0.953488	0.77573	0.681711
2600	0.966667	0.783654	0.673401	0.953488	0.772657	0.67857
2610	0.966667	0.778846	0.673401	0.953488	0.771121	0.676157
2620	0.966667	0.778846	0.673401	0.953488	0.771121	0.676464
2630	0.966667	0.778846	0.670034	0.953488	0.769585	0.674747
2640	0.966667	0.778846	0.676768	0.953488	0.772657	0.678226
2650	0.966667	0.774038	0.670034	0.953488	0.768049	0.6718
2660	0.966667	0.783654	0.670034	0.953488	0.771121	0.676742
2670	0.966667	0.783654	0.676768	0.953488	0.774194	0.681307
2680	0.966667	0.778846	0.670034	0.953488	0.769585	0.675034
2690	0.966667	0.783654	0.670034	0.953488	0.771121	0.677767
2700	0.966667	0.778846	0.666667	0.953488	0.768049	0.673102
2710	0.966667	0.778846	0.6633	0.953488	0.766513	0.670993
2720	0.966667	0.788462	0.6633	0.953488	0.769585	0.675797
2730	0.966667	0.783654	0.6633	0.953488	0.768049	0.673914
2740	0.966667	0.778846	0.659933	0.953488	0.764977	0.669434
2750	0.966667	0.793269	0.666667	0.953488	0.772657	0.680494
2760	0.966667	0.788462	0.6633	0.953488	0.769585	0.676473
2770	0.966667	0.783654	0.659933	0.953488	0.766513	0.6725
2780	0.966667	0.783654	0.6633	0.953488	0.768049	0.674323
2790	0.966667	0.788462	0.6633	0.953488	0.769585	0.67638
2800	0.966667	0.793269	0.666667	0.953488	0.772657	0.68036
2810	0.966667	0.798077	0.670034	0.953488	0.77573	0.684843
2820	0.966667	0.802885	0.676768	0.953488	0.780338	0.69059
2830	0.966667	0.807692	0.670034	0.953488	0.778802	0.689165
2840	0.966667	0.802885	0.670034	0.953488	0.777266	0.68692
2850	0.966667	0.798077	0.676768	0.953488	0.778802	0.688182
2860	0.966667	0.8125	0.666667	0.953488	0.778802	0.690339
2870	0.966667	0.8125	0.676768	0.953488	0.78341	0.6959
2880	0.966667	0.8125	0.670034	0.953488	0.780338	0.692088
2890	0.966667	0.8125	0.6633	0.953488	0.777266	0.688443
2900	0.966667	0.802885	0.6633	0.953488	0.774194	0.683649
2910	0.966667	0.802885	0.666667	0.953488	0.77573	0.685628
2920	0.966667	0.807692	0.670034	0.953488	0.778802	0.690153
2930	0.966667	0.798077	0.673401	0.953488	0.777266	0.686749
2940	0.966667	0.793269	0.6633	0.953488	0.771121	0.678196
2950	0.966667	0.793269	0.659933	0.953488	0.769585	0.676284
2960	0.966667	0.793269	0.670034	0.953488	0.774194	0.682032
2970	0.966667	0.793269	0.670034	0.953488	0.774194	0.682032
2980	0.966667	0.788462	0.670034	0.953488	0.772657	0.679335
2990	0.966667	0.793269	0.666667	0.953488	0.772657	0.67998
3000	0.966667	0.788462	0.6633	0.953488	0.769585	0.675661
3010	0.966667	0.798077	0.670034	0.953488	0.77573	0.684342
3020	0.966667	0.798077	0.659933	0.953488	0.771121	0.678899
3030	0.966667	0.798077	0.6633	0.953488	0.772657	0.681142
3040	0.966667	0.802885	0.673401	0.953488	0.778802	0.689322
3050	0.966667	0.798077	0.670034	0.953488	0.77573	0.684714
3060	0.966667	0.807692	0.670034	0.953488	0.778802	0.689996
3070	0.966667	0.802885	0.670034	0.953488	0.777266	0.687413
3080	0.966667	0.807692	0.666667	0.953488	0.777266	0.687598
3090	0.966667	0.802885	0.670034	0.953488	0.777266	0.687376
3100	0.966667	0.8125	0.670034	0.953488	0.780338	0.691597
3110	0.966667	0.807692	0.670034	0.953488	0.778802	0.68872
3120	0.966667	0.8125	0.670034	0.953488	0.780338	0.691453
3130	0.966667	0.802885	0.666667	0.953488	0.77573	0.685051
3140	0.966667	0.802885	0.670034	0.953488	0.777266	0.687413
3150	0.966667	0.802885	0.670034	0.953488	0.777266	0.686802
3160	0.966667	0.798077	0.676768	0.953488	0.778802	0.688058
3170	0.966667	0.798077	0.680135	0.953488	0.780338	0.689669
3180	0.966667	0.802885	0.683502	0.953488	0.78341	0.694759
3190	0.966667	0.793269	0.680135	0.953488	0.778802	0.687421
3200	0.966667	0.793269	0.683502	0.953488	0.780338	0.689823
3210	0.966667	0.788462	0.680135	0.953488	0.777266	0.685175
3220	0.966667	0.788462	0.673401	0.953488	0.774194	0.681447
3230	0.966667	0.783654	0.673401	0.953488	0.772657	0.678145
3240	0.966667	0.778846	0.666667	0.953488	0.768049	0.671848
3250	0.966667	0.778846	0.670034	0.953488	0.769585	0.674305
3260	0.966667	0.774038	0.673401	0.953488	0.769585	0.673677
3270	0.966667	0.769231	0.670034	0.953488	0.766513	0.669632
3280	0.966667	0.778846	0.680135	0.953488	0.774194	0.67944
3290	0.966667	0.778846	0.676768	0.953488	0.772657	0.677828
3300	0.966667	0.788462	0.683502	0.953488	0.778802	0.686585
3310	0.966667	0.788462	0.686869	0.953488	0.780338	0.688993
3320	0.966667	0.788462	0.680135	0.953488	0.777266	0.685251
3330	0.966667	0.783654	0.683502	0.953488	0.777266	0.684905
3340	0.966667	0.778846	0.680135	0.953488	0.774194	0.680899
3350	0.966667	0.778846	0.680135	0.953488	0.774194	0.680414
3360	0.966667	0.783654	0.676768	0.953488	0.774194	0.680855
3370	0.966667	0.788462	0.676768	0.953488	0.77573	0.683413
3380	0.966667	0.793269	0.680135	0.953488	0.778802	0.687659
3390	0.966667	0.788462	0.683502	0.953488	0.778802	0.686861
3400	0.966667	0.788462	0.683502	0.953488	0.778802	0.687508
3410	0.966667	0.788462	0.680135	0.953488	0.777266	0.684613
3420	0.966667	0.788462	0.676768	0.953488	0.77573	0.682804
3430	0.966667	0.783654	0.676768	0.953488	0.774194	0.680435
3440	0.966667	0.788462	0.676768	0.953488	0.77573	0.682407
3450	0.966667	0.774038	0.673401	0.953488	0.769585	0.673333
3460	0.966667	0.778846	0.676768	0.953488	0.772657	0.677228
3470	0.966667	0.778846	0.676768	0.953488	0.772657	0.677228
3480	0.966667	0.778846	0.686869	0.953488	0.777266	0.683399
3490	0.966667	0.774038	0.690236	0.953488	0.777266	0.683266
3500	0.966667	0.783654	0.686869	0.953488	0.778802	0.685863
3510	0.966667	0.778846	0.683502	0.953488	0.77573	0.681318
3520	0.966667	0.788462	0.680135	0.953488	0.777266	0.684495
3530	0.966667	0.783654	0.680135	0.953488	0.77573	0.68249
3540	0.966667	0.783654	0.680135	0.953488	0.77573	0.682618
3550	0.966667	0.783654	0.676768	0.953488	0.774194	0.680557
3560	0.966667	0.783654	0.683502	0.953488	0.777266	0.684427
3570	0.966667	0.788462	0.683502	0.953488	0.778802	0.68682
3580	0.966667	0.783654	0.686869	0.953488	0.778802	0.6865
3590	0.966667	0.778846	0.680135	0.953488	0.774194	0.680065
3600	0.966667	0.793269	0.680135	0.953488	0.778802	0.687297
3610	0.966667	0.798077	0.686869	0.953488	0.78341	0.693132
3620	0.966667	0.798077	0.680135	0.953488	0.780338	0.689384
3630	0.966667	0.807692	0.670034	0.953488	0.778802	0.689048
3640	0.966667	0.802885	0.673401	0.953488	0.778802	0.688383
3650	0.966667	0.802885	0.673401	0.953488	0.778802	0.688505
3660	0.966667	0.802885	0.676768	0.953488	0.780338	0.690304
3670	0.966667	0.798077	0.686869	0.953488	0.78341	0.692681
3680	0.966667	0.802885	0.690236	0.953488	0.786482	0.696167
3690	0.966667	0.798077	0.683502	0.953488	0.781874	0.689296
3700	0.966667	0.798077	0.686869	0.953488	0.78341	0.69134
3710	0.966667	0.807692	0.686869	0.953488	0.786482	0.696944
3720	0.966667	0.802885	0.686869	0.953488	0.784946	0.693912
3730	0.966667	0.802885	0.690236	0.953488	0.786482	0.696304
3740	0.966667	0.798077	0.69697	0.953488	0.788018	0.697491
3750	0.966667	0.802885	0.693603	0.953488	0.788018	0.698214
3760	0.966667	0.802885	0.693603	0.953488	0.788018	0.698355
3770	0.966667	0.807692	0.690236	0.953488	0.788018	0.699203
3780	0.966667	0.802885	0.693603	0.953488	0.788018	0.698665
3790	0.966667	0.8125	0.686869	0.953488	0.788018	0.699702
3800	0.966667	0.822115	0.690236	0.953488	0.792627	0.706687
3810	0.966667	0.807692	0.686869	0.953488	0.786482	0.697561
3820	0.966667	0.8125	0.690236	0.953488	0.789555	0.701933
3830	0.966667	0.802885	0.690236	0.953488	0.786482	0.696788
3840	0.966667	0.798077	0.690236	0.953488	0.784946	0.694223
3850	0.966667	0.798077	0.686869	0.953488	0.78341	0.692282
3860	0.966667	0.802885	0.69697	0.953488	0.789555	0.700579
3870	0.966667	0.802885	0.69697	0.953488	0.789555	0.700579
3880	0.966667	0.802885	0.693603	0.953488	0.788018	0.698636
3890	0.966667	0.8125	0.700337	0.953488	0.794163	0.707546
3900	0.966667	0.807692	0.703704	0.953488	0.794163	0.706513
3910	0.966667	0.817308	0.69697	0.953488	0.794163	0.708347
3920	0.966667	0.8125	0.700337	0.953488	0.794163	0.708164
3930	0.966667	0.807692	0.700337	0.953488	0.792627	0.7056
3940	0.966667	0.807692	0.707071	0.953488	0.795699	0.709179
3950	0.966667	0.807692	0.703704	0.953488	0.794163	0.707233
3960	0.966667	0.817308	0.707071	0.953488	0.798771	0.71431
3970	0.966667	0.822115	0.707071	0.953488	0.800307	0.716059
3980	0.966667	0.8125	0.703704	0.953488	0.795699	0.709932
3990	0.966667	0.802885	0.707071	0.953488	0.794163	0.706762
4000	0.966667	0.817308	0.700337	0.953488	0.795699	0.709831
4010	0.966667	0.817308	0.69697	0.953488	0.794163	0.707894
4020	0.966667	0.817308	0.693603	0.953488	0.792627	0.705962
4030	0.966667	0.822115	0.69697	0.953488	0.795699	0.710471
4040	0.966667	0.822115	0.693603	0.953488	0.794163	0.709001
4050	0.966667	0.822115	0.700337	0.953488	0.797235	0.712853
4060	0.966667	0.822115	0.700337	0.953488	0.797235	0.712853
4070	0.966667	0.822115	0.703704	0.953488	0.798771	0.714786
4080	0.966667	0.817308	0.700337	0.953488	0.795699	0.71028
4090	0.966667	0.8125	0.700337	0.953488	0.794163	0.707711
4100	0.966667	0.8125	0.693603	0.953488	0.791091	0.703977
4110	0.966667	0.807692	0.693603	0.953488	0.789555	0.701267
4120	0.966667	0.807692	0.693603	0.953488	0.789555	0.701267
4130	0.966667	0.8125	0.69697	0.953488	0.792627	0.705773
4140	0.966667	0.807692	0.693603	0.953488	0.789555	0.701408
4150	0.966667	0.802885	0.686869	0.953488	0.784946	0.694969
4160	0.966667	0.802885	0.683502	0.953488	0.78341	0.693039
4170	0.966667	0.807692	0.680135	0.953488	0.78341	0.693697
4180	0.966667	0.8125	0.683502	0.953488	0.786482	0.698201
4190	0.966667	0.807692	0.690236	0.953488	0.788018	0.699333
4200	0.966667	0.807692	0.683502	0.953488	0.784946	0.69605
4210	0.966667	0.807692	0.686869	0.953488	0.786482	0.697543
4220	0.966667	0.8125	0.690236	0.953488	0.789555	0.701587
4230	0.966667	0.8125	0.690236	0.953488	0.789555	0.70113
4240	0.966667	0.8125	0.686869	0.953488	0.788018	0.699198
4250	0.966667	0.807692	0.686869	0.953488	0.786482	0.696621
4260	0.966667	0.807692	0.690236	0.953488	0.788018	0.698558
4270	0.966667	0.798077	0.690236	0.953488	0.784946	0.693964
4280	0.966667	0.798077	0.690236	0.953488	0.784946	0.693882
4290	0.966667	0.8125	0.686869	0.953488	0.788018	0.699198
4300	0.966667	0.807692	0.690236	0.953488	0.788018	0.698558
4310	0.966667	0.802885	0.686869	0.953488	0.784946	0.694049
4320	0.966667	0.807692	0.686869	0.953488	0.786482	0.69676
4330	0.966667	0.798077	0.686869	0.953488	0.78341	0.692168
4340	0.966667	0.807692	0.680135	0.953488	0.78341	0.693193
4350	0.966667	0.807692	0.683502	0.953488	0.784946	0.694689
4360	0.966667	0.8125	0.683502	0.953488	0.786482	0.697271
4370	0.966667	0.8125	0.683502	0.953488	0.786482	0.697271
4380	0.966667	0.8125	0.686869	0.953488	0.788018	0.699167
4390	0.966667	0.8125	0.690236	0.953488	0.789555	0.70097
4400	0.966667	0.8125	0.693603	0.953488	0.791091	0.70278
4410	0.966667	0.807692	0.690236	0.953488	0.788018	0.698527
4420	0.966667	0.807692	0.686869	0.953488	0.786482	0.696458
4430	0.966667	0.8125	0.686869	0.953488	0.788018	0.699167
4440	0.966667	0.8125	0.690236	0.953488	0.789555	0.70097
4450	0.966667	0.8125	0.693603	0.953488	0.791091	0.703103
4460	0.966667	0.807692	0.69697	0.953488	0.791091	0.702462
4470	0.966667	0.802885	0.707071	0.953488	0.794163	0.70562
4480	0.966667	0.802885	0.707071	0.953488	0.794163	0.705751
4490	0.966667	0.807692	0.707071	0.953488	0.795699	0.708308
4500	0.966667	0.807692	0.707071	0.953488	0.795699	0.708308
4510	0.966667	0.8125	0.710438	0.953488	0.798771	0.71336
4520	0.966667	0.8125	0.713805	0.953488	0.800307	0.71476
4530	0.966667	0.8125	0.710438	0.953488	0.798771	0.712502
4540	0.966667	0.8125	0.707071	0.953488	0.797235	0.710673
4550	0.966667	0.817308	0.700337	0.953488	0.795699	0.709462
4560	0.966667	0.817308	0.69697	0.953488	0.794163	0.70752
4570	0.966667	0.8125	0.703704	0.953488	0.795699	0.708718
4580	0.966667	0.8125	0.703704	0.953488	0.795699	0.708591
4590	0.966667	0.8125	0.703704	0.953488	0.795699	0.708591
4600	0.966667	0.8125	0.700337	0.953488	0.794163	0.706642
4610	0.966667	0.807692	0.700337	0.953488	0.792627	0.704076
4620	0.966667	0.807692	0.690236	0.953488	0.788018	0.698266
4630	0.966667	0.807692	0.693603	0.953488	0.789555	0.7
4640	0.966667	0.807692	0.693603	0.953488	0.789555	0.69987
4650	0.966667	0.807692	0.690236	0.953488	0.788018	0.698055
4660	0.966667	0.807692	0.690236	0.953488	0.788018	0.697948
4670	0.966667	0.807692	0.693603	0.953488	0.789555	0.699892
4680	0.966667	0.807692	0.693603	0.953488	0.789555	0.699764
4690	0.966667	0.817308	0.707071	0.953488	0.798771	0.712801
4700	0.966667	0.8125	0.703704	0.953488	0.795699	0.708308
4710	0.966667	0.817308	0.707071	0.953488	0.798771	0.712952
4720	0.966667	0.817308	0.707071	0.953488	0.798771	0.712822
4730	0.966667	0.8125	0.717172	0.953488	0.801843	0.716323
4740	0.966667	0.8125	0.713805	0.953488	0.800307	0.71478
4750	0.966667	0.817308	0.710438	0.953488	0.800307	0.71478
4760	0.966667	0.817308	0.713805	0.953488	0.801843	0.716876
4770	0.966667	0.817308	0.713805	0.953488	0.801843	0.717277
4780	0.966667	0.817308	0.713805	0.953488	0.801843	0.717277
4790	0.966667	0.817308	0.710438	0.953488	0.800307	0.715185
4800	0.966667	0.817308	0.710438	0.953488	0.800307	0.715185
4810	0.966667	0.817308	0.710438	0.953488	0.800307	0.715185
4820	0.966667	0.817308	0.707071	0.953488	0.798771	0.71336
4830	0.966667	0.817308	0.707071	0.953488	0.798771	0.71336
4840	0.966667	0.817308	0.710438	0.953488	0.800307	0.715316
4850	0.966667	0.817308	0.710438	0.953488	0.800307	0.715452
4860	0.966667	0.817308	0.710438	0.953488	0.800307	0.715452
4870	0.966667	0.822115	0.713805	0.953488	0.803379	0.719697
4880	0.966667	0.817308	0.717172	0.953488	0.803379	0.71936
4890	0.966667	0.817308	0.717172	0.953488	0.803379	0.719092
4900	0.966667	0.817308	0.717172	0.953488	0.803379	0.719092
4910	0.966667	0.817308	0.713805	0.953488	0.801843	0.717127
4920	0.966667	0.817308	0.710438	0.953488	0.800307	0.715708
4930	0.966667	0.817308	0.720539	0.953488	0.804916	0.720934
4940	0.966667	0.822115	0.717172	0.953488	0.804916	0.721628
4950	0.966667	0.822115	0.717172	0.953488	0.804916	0.721628
4960	0.966667	0.822115	0.717172	0.953488	0.804916	0.72164
4970	0.966667	0.817308	0.720539	0.953488	0.804916	0.720934
4980	0.966667	0.822115	0.717172	0.953488	0.804916	0.721517
4990	0.966667	0.817308	0.717172	0.953488	0.803379	0.718966
5000	0.966667	0.8125	0.720539	0.953488	0.803379	0.718392
5010	0.966667	0.8125	0.717172	0.953488	0.801843	0.716419
5020	0.966667	0.826923	0.720539	0.953488	0.807988	0.726032
5030	0.966667	0.822115	0.717172	0.953488	0.804916	0.72164
5040	0.966667	0.822115	0.720539	0.953488	0.806452	0.723481
5050	0.966667	0.822115	0.717172	0.953488	0.804916	0.72164
5060	0.966667	0.822115	0.717172	0.953488	0.804916	0.72164
5070	0.966667	0.822115	0.717172	0.953488	0.804916	0.72164
5080	0.966667	0.822115	0.717172	0.953488	0.804916	0.72164
5090	0.966667	0.822115	0.720539	0.953488	0.806452	0.723605
5100	0.966667	0.826923	0.717172	0.953488	0.806452	0.724316
5110	0.966667	0.826923	0.717172	0.953488	0.806452	0.724209
5120	0.966667	0.817308	0.713805	0.953488	0.801843	0.717277
5130	0.966667	0.817308	0.710438	0.953488	0.800307	0.715316
5140	0.966667	0.822115	0.713805	0.953488	0.803379	0.719937
5150	0.966667	0.822115	0.710438	0.953488	0.801843	0.71798
5160	0.966667	0.822115	0.713805	0.953488	0.803379	0.719937
5170	0.966667	0.822115	0.713805	0.953488	0.803379	0.719937
5180	0.966667	0.822115	0.707071	0.953488	0.800307	0.716027
5190	0.966667	0.817308	0.710438	0.953488	0.800307	0.71543
5200	0.966667	0.822115	0.707071	0.953488	0.800307	0.716027
5210	0.966667	0.817308	0.707071	0.953488	0.798771	0.713472
5220	0.966667	0.817308	0.703704	0.953488	0.797235	0.711655
5230	0.966667	0.826923	0.703704	0.953488	0.800307	0.716771
5240	0.966667	0.822115	0.703704	0.953488	0.798771	0.71421
5250	0.966667	0.822115	0.710438	0.953488	0.801843	0.71787
5260	0.966667	0.8125	0.707071	0.953488	0.797235	0.710806
5270	0.966667	0.817308	0.713805	0.953488	0.801843	0.717277
5280	0.966667	0.817308	0.713805	0.953488	0.801843	0.717167
5290	0.966667	0.817308	0.710438	0.953488	0.800307	0.715341
5300	0.966667	0.817308	0.713805	0.953488	0.801843	0.717062
5310	0.966667	0.817308	0.713805	0.953488	0.801843	0.717062
5320	0.966667	0.8125	0.717172	0.953488	0.801843	0.716478
5330	0.966667	0.8125	0.720539	0.953488	0.803379	0.718451
5340	0.966667	0.817308	0.723906	0.953488	0.806452	0.722941
5350	0.966667	0.8125	0.723906	0.953488	0.804916	0.720294
5360	0.966667	0.8125	0.723906	0.953488	0.804916	0.720294
5370	0.966667	0.8125	0.723906	0.953488	0.804916	0.720294
5380	0.966667	0.8125	0.720539	0.953488	0.803379	0.718317
5390	0.966667	0.8125	0.73064	0.953488	0.807988	0.724128
5400	0.966667	0.817308	0.727273	0.953488	0.807988	0.72426
5410	0.966667	0.817308	0.727273	0.953488	0.807988	0.724384
5420	0.966667	0.817308	0.723906	0.953488	0.806452	0.722403
5430	0.966667	0.817308	0.727273	0.953488	0.807988	0.724384
5440	0.966667	0.817308	0.727273	0.953488	0.807988	0.724384
5450	0.966667	0.817308	0.723906	0.953488	0.806452	0.72253
5460	0.966667	0.822115	0.734007	0.953488	0.812596	0.730767
5470	0.966667	0.822115	0.73064	0.953488	0.81106	0.728783
5480	0.966667	0.822115	0.727273	0.953488	0.809524	0.726803
5490	0.966667	0.822115	0.723906	0.953488	0.807988	0.724933
5500	0.966667	0.822115	0.723906	0.953488	0.807988	0.725054
5510	0.966667	0.822115	0.73064	0.953488	0.81106	0.728783
5520	0.966667	0.822115	0.73064	0.953488	0.81106	0.728903
5530	0.966667	0.822115	0.73064	0.953488	0.81106	0.728903
5540	0.966667	0.822115	0.727273	0.953488	0.809524	0.727047
5550	0.966667	0.822115	0.723906	0.953488	0.807988	0.725071
5560	0.966667	0.822115	0.73064	0.953488	0.81106	0.729029
5570	0.966667	0.822115	0.73064	0.953488	0.81106	0.729029
5580	0.966667	0.826923	0.734007	0.953488	0.814132	0.733423
5590	0.966667	0.826923	0.734007	0.953488	0.814132	0.733423
5600	0.966667	0.822115	0.734007	0.953488	0.812596	0.731418
5610	0.966667	0.826923	0.723906	0.953488	0.809524	0.728029
5620	0.966667	0.826923	0.73064	0.953488	0.812596	0.73197
5630	0.966667	0.826923	0.727273	0.953488	0.81106	0.730125
5640	0.966667	0.831731	0.723906	0.953488	0.81106	0.730286
5650	0.966667	0.826923	0.720539	0.953488	0.807988	0.726191
5660	0.966667	0.831731	0.717172	0.953488	0.807988	0.726668
5670	0.966667	0.836538	0.720539	0.953488	0.81106	0.731182
5680	0.966667	0.831731	0.720539	0.953488	0.809524	0.728621
5690	0.966667	0.831731	0.720539	0.953488	0.809524	0.728505
5700	0.966667	0.831731	0.720539	0.953488	0.809524	0.728505
5710	0.966667	0.831731	0.710438	0.953488	0.804916	0.722893
5720	0.966667	0.831731	0.707071	0.953488	0.803379	0.720519
5730	0.966667	0.826923	0.713805	0.953488	0.804916	0.72185
5740	0.966667	0.826923	0.713805	0.953488	0.804916	0.72185
5750	0.966667	0.836538	0.710438	0.953488	0.806452	0.724719
5760	0.966667	0.836538	0.707071	0.953488	0.804916	0.722776
5770	0.966667	0.836538	0.717172	0.953488	0.809524	0.728505
5780	0.966667	0.841346	0.717172	0.953488	0.81106	0.731069
5790	0.966667	0.831731	0.717172	0.953488	0.807988	0.72583
5800	0.966667	0.836538	0.720539	0.953488	0.81106	0.730241
5810	0.966667	0.836538	0.723906	0.953488	0.812596	0.732201
5820	0.966667	0.831731	0.727273	0.953488	0.812596	0.731904
5830	0.966667	0.831731	0.723906	0.953488	0.81106	0.72994
5840	0.966667	0.831731	0.713805	0.953488	0.806452	0.724077
5850	0.966667	0.836538	0.720539	0.953488	0.81106	0.730548
5860	0.966667	0.826923	0.723906	0.953488	0.809524	0.727496
5870	0.966667	0.826923	0.723906	0.953488	0.809524	0.727207
5880	0.966667	0.826923	0.717172	0.953488	0.806452	0.723271
5890	0.966667	0.831731	0.720539	0.953488	0.809524	0.72809
5900	0.966667	0.831731	0.720539	0.953488	0.809524	0.72809
5910	0.966667	0.836538	0.713805	0.953488	0.807988	0.726443
5920	0.966667	0.831731	0.707071	0.953488	0.803379	0.719978
5930	0.966667	0.836538	0.707071	0.953488	0.804916	0.722556
5940	0.966667	0.836538	0.707071	0.953488	0.804916	0.722556
5950	0.966667	0.831731	0.710438	0.953488	0.804916	0.721924
5960	0.966667	0.831731	0.710438	0.953488	0.804916	0.721924
5970	0.966667	0.831731	0.710438	0.953488	0.804916	0.722019
5980	0.966667	0.831731	0.717172	0.953488	0.807988	0.72583
5990	0.966667	0.831731	0.713805	0.953488	0.806452	0.723874
6000	0.966667	0.826923	0.713805	0.953488	0.804916	0.72173
6010	0.966667	0.826923	0.717172	0.953488	0.806452	0.72357
6020	0.966667	0.826923	0.717172	0.953488	0.806452	0.72367
6030	0.966667	0.826923	0.713805	0.953488	0.804916	0.721713
6040	0.966667	0.826923	0.710438	0.953488	0.803379	0.719778
6050	0.966667	0.826923	0.710438	0.953488	0.803379	0.719778
6060	0.966667	0.826923	0.710438	0.953488	0.803379	0.719778
6070	0.966667	0.831731	0.713805	0.953488	0.806452	0.724295
6080	0.966667	0.826923	0.710438	0.953488	0.803379	0.720205
6090	0.966667	0.826923	0.703704	0.953488	0.800307	0.716209
6100	0.966667	0.826923	0.717172	0.953488	0.806452	0.723988
6110	0.966667	0.826923	0.713805	0.953488	0.804916	0.722036
6120	0.966667	0.826923	0.713805	0.953488	0.804916	0.722036
6130	0.966667	0.826923	0.713805	0.953488	0.804916	0.722134
6140	0.966667	0.822115	0.713805	0.953488	0.803379	0.719573
6150	0.966667	0.822115	0.713805	0.953488	0.803379	0.719593
6160	0.966667	0.822115	0.717172	0.953488	0.804916	0.721429
6170	0.966667	0.826923	0.720539	0.953488	0.807988	0.725945
6180	0.966667	0.826923	0.713805	0.953488	0.804916	0.7216
6190	0.966667	0.836538	0.717172	0.953488	0.809524	0.728186
6200	0.966667	0.831731	0.717172	0.953488	0.807988	0.72612
6210	0.966667	0.836538	0.717172	0.953488	0.809524	0.728186
6220	0.966667	0.831731	0.717172	0.953488	0.807988	0.725816
6230	0.966667	0.841346	0.717172	0.953488	0.81106	0.730537
6240	0.966667	0.850962	0.717172	0.953488	0.814132	0.735687
6250	0.966667	0.850962	0.713805	0.953488	0.812596	0.733748
6260	0.966667	0.846154	0.713805	0.953488	0.81106	0.731165
6270	0.966667	0.846154	0.717172	0.953488	0.812596	0.73311
6280	0.966667	0.846154	0.710438	0.953488	0.809524	0.729411
6290	0.966667	0.846154	0.713805	0.953488	0.81106	0.731354
6300	0.966667	0.846154	0.713805	0.953488	0.81106	0.731354
6310	0.966667	0.836538	0.710438	0.953488	0.806452	0.724686
6320	0.966667	0.836538	0.710438	0.953488	0.806452	0.724686
6330	0.966667	0.846154	0.720539	0.953488	0.814132	0.735059
6340	0.966667	0.846154	0.713805	0.953488	0.81106	0.731772
6350	0.966667	0.850962	0.720539	0.953488	0.815668	0.737632
6360	0.966667	0.841346	0.720539	0.953488	0.812596	0.733312
6370	0.966667	0.841346	0.717172	0.953488	0.81106	0.731472
6380	0.966667	0.841346	0.717172	0.953488	0.81106	0.731472
6390	0.966667	0.841346	0.713805	0.953488	0.809524	0.729639
6400	0.966667	0.841346	0.717172	0.953488	0.81106	0.731786
6410	0.966667	0.846154	0.717172	0.953488	0.812596	0.73394
6420	0.966667	0.836538	0.710438	0.953488	0.806452	0.725426
6430	0.966667	0.836538	0.717172	0.953488	0.809524	0.729215
6440	0.966667	0.836538	0.717172	0.953488	0.809524	0.729215
6450	0.966667	0.841346	0.717172	0.953488	0.81106	0.732211
6460	0.966667	0.836538	0.717172	0.953488	0.809524	0.729639
6470	0.966667	0.841346	0.717172	0.953488	0.81106	0.732211
6480	0.966667	0.836538	0.717172	0.953488	0.809524	0.729639
6490	0.966667	0.831731	0.717172	0.953488	0.807988	0.727072
6500	0.966667	0.831731	0.717172	0.953488	0.807988	0.726976
6510	0.966667	0.831731	0.713805	0.953488	0.806452	0.725127
6520	0.966667	0.831731	0.703704	0.953488	0.801843	0.719435
6530	0.966667	0.831731	0.707071	0.953488	0.803379	0.721367
6540	0.966667	0.831731	0.710438	0.953488	0.804916	0.723187
6550	0.966667	0.831731	0.710438	0.953488	0.804916	0.723075
6560	0.966667	0.831731	0.713805	0.953488	0.806452	0.725149
6570	0.966667	0.831731	0.710438	0.953488	0.804916	0.723209
6580	0.966667	0.826923	0.710438	0.953488	0.803379	0.720736
6590	0.966667	0.826923	0.710438	0.953488	0.803379	0.720736
6600	0.966667	0.826923	0.713805	0.953488	0.804916	0.722582
6610	0.966667	0.826923	0.717172	0.953488	0.806452	0.724316
6620	0.966667	0.831731	0.717172	0.953488	0.807988	0.726885
6630	0.966667	0.831731	0.717172	0.953488	0.807988	0.726885
6640	0.966667	0.836538	0.710438	0.953488	0.806452	0.725674
6650	0.966667	0.836538	0.707071	0.953488	0.804916	0.723398
6660	0.966667	0.836538	0.710438	0.953488	0.806452	0.725243
6670	0.966667	0.836538	0.713805	0.953488	0.807988	0.727075
6680	0.966667	0.836538	0.710438	0.953488	0.806452	0.725243
6690	0.966667	0.841346	0.713805	0.953488	0.809524	0.729321
6700	0.966667	0.836538	0.710438	0.953488	0.806452	0.725014
6710	0.966667	0.831731	0.710438	0.953488	0.804916	0.722776
6720	0.966667	0.836538	0.710438	0.953488	0.806452	0.724922
6730	0.966667	0.836538	0.710438	0.953488	0.806452	0.725351
6740	0.966667	0.831731	0.707071	0.953488	0.803379	0.720953
6750	0.966667	0.841346	0.707071	0.953488	0.806452	0.725674
6760	0.966667	0.836538	0.710438	0.953488	0.806452	0.725033
6770	0.966667	0.831731	0.707071	0.953488	0.803379	0.720953
6780	0.966667	0.826923	0.713805	0.953488	0.804916	0.722707
6790	0.966667	0.826923	0.713805	0.953488	0.804916	0.722707
6800	0.966667	0.831731	0.707071	0.953488	0.803379	0.720953
6810	0.966667	0.826923	0.713805	0.953488	0.804916	0.722582
6820	0.966667	0.831731	0.717172	0.953488	0.807988	0.726668
6830	0.966667	0.826923	0.717172	0.953488	0.806452	0.724658
6840	0.966667	0.826923	0.717172	0.953488	0.806452	0.724658
6850	0.966667	0.836538	0.717172	0.953488	0.809524	0.72935
6860	0.966667	0.831731	0.713805	0.953488	0.806452	0.724838
6870	0.966667	0.826923	0.713805	0.953488	0.804916	0.722707
6880	0.966667	0.831731	0.713805	0.953488	0.806452	0.724838
6890	0.966667	0.836538	0.713805	0.953488	0.807988	0.727405
6900	0.966667	0.831731	0.713805	0.953488	0.806452	0.724838
6910	0.966667	0.826923	0.707071	0.953488	0.801843	0.718381
6920	0.966667	0.826923	0.710438	0.953488	0.803379	0.720326
6930	0.966667	0.826923	0.707071	0.953488	0.801843	0.718819
6940	0.966667	0.822115	0.707071	0.953488	0.800307	0.716251
6950	0.966667	0.831731	0.707071	0.953488	0.803379	0.720953
6960	0.966667	0.831731	0.707071	0.953488	0.803379	0.720519
6970	0.966667	0.826923	0.707071	0.953488	0.801843	0.717948
6980	0.966667	0.836538	0.710438	0.953488	0.806452	0.724606
6990	0.966667	0.836538	0.713805	0.953488	0.807988	0.726443
7000	0.966667	0.831731	0.713805	0.953488	0.806452	0.724295
7010	0.966667	0.831731	0.707071	0.953488	0.803379	0.720519
7020	0.966667	0.831731	0.707071	0.953488	0.803379	0.720519
7030	0.966667	0.831731	0.707071	0.953488	0.803379	0.720427
7040	0.966667	0.831731	0.717172	0.953488	0.807988	0.726247
7050	0.966667	0.831731	0.713805	0.953488	0.806452	0.724295
7060	0.966667	0.826923	0.713805	0.953488	0.804916	0.72173
7070	0.966667	0.831731	0.710438	0.953488	0.804916	0.722347
7080	0.966667	0.826923	0.710438	0.953488	0.803379	0.719778
7090	0.966667	0.826923	0.710438	0.953488	0.803379	0.719684
7100	0.966667	0.831731	0.710438	0.953488	0.804916	0.722347
7110	0.966667	0.826923	0.703704	0.953488	0.800307	0.716146
7120	0.966667	0.831731	0.700337	0.953488	0.800307	0.716807
7130	0.966667	0.836538	0.700337	0.953488	0.801843	0.718965
7140	0.966667	0.841346	0.700337	0.953488	0.803379	0.721566
7150	0.966667	0.836538	0.703704	0.953488	0.803379	0.720457
7160	0.966667	0.836538	0.703704	0.953488	0.803379	0.720457
7170	0.966667	0.836538	0.707071	0.953488	0.804916	0.72239
7180	0.966667	0.836538	0.707071	0.953488	0.804916	0.72239
7190	0.966667	0.841346	0.707071	0.953488	0.806452	0.724981
7200	0.966667	0.836538	0.707071	0.953488	0.804916	0.72239
7210	0.966667	0.836538	0.707071	0.953488	0.804916	0.72239
7220	0.966667	0.836538	0.713805	0.953488	0.807988	0.726271
7230	0.966667	0.836538	0.713805	0.953488	0.807988	0.726493
7240	0.966667	0.836538	0.713805	0.953488	0.807988	0.726493
7250	0.966667	0.836538	0.713805	0.953488	0.807988	0.726171
7260	0.966667	0.836538	0.710438	0.953488	0.806452	0.72423
7270	0.966667	0.836538	0.710438	0.953488	0.806452	0.72423
7280	0.966667	0.836538	0.713805	0.953488	0.807988	0.726252
7290	0.966667	0.836538	0.713805	0.953488	0.807988	0.726252
7300	0.966667	0.836538	0.710438	0.953488	0.806452	0.72441
7310	0.966667	0.836538	0.713805	0.953488	0.807988	0.726354
7320	0.966667	0.836538	0.710438	0.953488	0.806452	0.724328
7330	0.966667	0.836538	0.710438	0.953488	0.806452	0.724328
7340	0.966667	0.836538	0.710438	0.953488	0.806452	0.724328
7350	0.966667	0.836538	0.710438	0.953488	0.806452	0.72423
7360	0.966667	0.836538	0.717172	0.953488	0.809524	0.7282
7370	0.966667	0.836538	0.717172	0.953488	0.809524	0.728303
7380	0.966667	0.836538	0.717172	0.953488	0.809524	0.728303
7390	0.966667	0.836538	0.720539	0.953488	0.81106	0.730068
7400	0.966667	0.836538	0.717172	0.953488	0.809524	0.728117
7410	0.966667	0.836538	0.717172	0.953488	0.809524	0.7282
7420	0.966667	0.836538	0.717172	0.953488	0.809524	0.7282
7430	0.966667	0.836538	0.717172	0.953488	0.809524	0.728117
7440	0.966667	0.836538	0.713805	0.953488	0.807988	0.726171
7450	0.966667	0.836538	0.713805	0.953488	0.807988	0.726171
7460	0.966667	0.836538	0.720539	0.953488	0.81106	0.730171
7470	0.966667	0.836538	0.717172	0.953488	0.809524	0.728218
7480	0.966667	0.836538	0.717172	0.953488	0.809524	0.728117
7490	0.966667	0.836538	0.713805	0.953488	0.807988	0.726171
7500	0.966667	0.836538	0.713805	0.953488	0.807988	0.725757
7510	0.966667	0.836538	0.717172	0.953488	0.809524	0.728117
7520	0.966667	0.836538	0.717172	0.953488	0.809524	0.728117
7530	0.966667	0.836538	0.713805	0.953488	0.807988	0.726026
7540	0.966667	0.836538	0.717172	0.953488	0.809524	0.72789
7550	0.966667	0.836538	0.717172	0.953488	0.809524	0.72789
7560	0.966667	0.836538	0.713805	0.953488	0.807988	0.725938
7570	0.966667	0.836538	0.710438	0.953488	0.806452	0.724094
7580	0.966667	0.831731	0.713805	0.953488	0.806452	0.723367
7590	0.966667	0.831731	0.713805	0.953488	0.806452	0.723367
7600	0.966667	0.831731	0.713805	0.953488	0.806452	0.723367
7610	0.966667	0.831731	0.710438	0.953488	0.804916	0.721414
7620	0.966667	0.831731	0.710438	0.953488	0.804916	0.721414
7630	0.966667	0.831731	0.710438	0.953488	0.804916	0.721414
7640	0.966667	0.831731	0.710438	0.953488	0.804916	0.721414
7650	0.966667	0.831731	0.707071	0.953488	0.803379	0.719466
7660	0.966667	0.831731	0.703704	0.953488	0.801843	0.717611
7670	0.966667	0.831731	0.710438	0.953488	0.804916	0.721505
7680	0.966667	0.836538	0.713805	0.953488	0.807988	0.726026
7690	0.966667	0.836538	0.713805	0.953488	0.807988	0.726026
7700	0.966667	0.836538	0.710438	0.953488	0.806452	0.724077
7710	0.966667	0.836538	0.703704	0.953488	0.803379	0.720193
7720	0.966667	0.836538	0.703704	0.953488	0.803379	0.720193
7730	0.966667	0.836538	0.703704	0.953488	0.803379	0.720193
7740	0.966667	0.831731	0.703704	0.953488	0.801843	0.717611
7750	0.966667	0.826923	0.700337	0.953488	0.798771	0.713612
7760	0.966667	0.826923	0.700337	0.953488	0.798771	0.713503
7770	0.966667	0.831731	0.703704	0.953488	0.801843	0.718022
7780	0.966667	0.831731	0.703704	0.953488	0.801843	0.718022
7790	0.966667	0.826923	0.707071	0.953488	0.801843	0.71739
7800	0.966667	0.831731	0.707071	0.953488	0.803379	0.719555
7810	0.966667	0.831731	0.707071	0.953488	0.803379	0.719555
7820	0.966667	0.831731	0.703704	0.953488	0.801843	0.717718
7830	0.966667	0.831731	0.703704	0.953488	0.801843	0.717718
7840	0.966667	0.826923	0.707071	0.953488	0.801843	0.717096
7850	0.966667	0.831731	0.710438	0.953488	0.804916	0.721505
7860	0.966667	0.831731	0.703704	0.953488	0.801843	0.717847
7870	0.966667	0.831731	0.703704	0.953488	0.801843	0.717847
7880	0.966667	0.826923	0.707071	0.953488	0.801843	0.717102
7890	0.966667	0.826923	0.710438	0.953488	0.803379	0.718736
7900	0.966667	0.831731	0.707071	0.953488	0.803379	0.719687
7910	0.966667	0.826923	0.710438	0.953488	0.803379	0.719048
7920	0.966667	0.836538	0.700337	0.953488	0.801843	0.718495
7930	0.966667	0.841346	0.710438	0.953488	0.807988	0.726803
7940	0.966667	0.841346	0.710438	0.953488	0.807988	0.726803
7950	0.966667	0.841346	0.710438	0.953488	0.807988	0.726803
7960	0.966667	0.841346	0.710438	0.953488	0.807988	0.726803
7970	0.966667	0.846154	0.707071	0.953488	0.807988	0.727544
7980	0.966667	0.836538	0.703704	0.953488	0.803379	0.720851
7990	0.966667	0.836538	0.703704	0.953488	0.803379	0.720851
8000	0.966667	0.841346	0.700337	0.953488	0.803379	0.72162
8010	0.966667	0.831731	0.700337	0.953488	0.800307	0.716848
8020	0.966667	0.831731	0.710438	0.953488	0.804916	0.722371
8030	0.966667	0.826923	0.707071	0.953488	0.801843	0.71838
8040	0.966667	0.826923	0.707071	0.953488	0.801843	0.71838
8050	0.966667	0.826923	0.707071	0.953488	0.801843	0.718468
8060	0.966667	0.831731	0.703704	0.953488	0.801843	0.718776
8070	0.966667	0.836538	0.703704	0.953488	0.803379	0.720949
8080	0.966667	0.836538	0.707071	0.953488	0.804916	0.723228
8090	0.966667	0.836538	0.707071	0.953488	0.804916	0.72315
8100	0.966667	0.836538	0.707071	0.953488	0.804916	0.72315
8110	0.966667	0.836538	0.707071	0.953488	0.804916	0.72315
8120	0.966667	0.841346	0.703704	0.953488	0.804916	0.723464
8130	0.966667	0.841346	0.700337	0.953488	0.803379	0.72162
8140	0.966667	0.841346	0.700337	0.953488	0.803379	0.72162
8150	0.966667	0.841346	0.700337	0.953488	0.803379	0.72162
8160	0.966667	0.846154	0.69697	0.953488	0.803379	0.721873
8170	0.966667	0.846154	0.69697	0.953488	0.803379	0.721873
8180	0.966667	0.846154	0.69697	0.953488	0.803379	0.721873
8190	0.966667	0.846154	0.69697	0.953488	0.803379	0.721873
8200	0.966667	0.846154	0.700337	0.953488	0.804916	0.723789
8210	0.966667	0.846154	0.703704	0.953488	0.806452	0.725635
8220	0.966667	0.846154	0.700337	0.953488	0.804916	0.723866
8230	0.966667	0.850962	0.69697	0.953488	0.804916	0.724486
8240	0.966667	0.850962	0.69697	0.953488	0.804916	0.724486
8250	0.966667	0.846154	0.700337	0.953488	0.804916	0.723702
8260	0.966667	0.850962	0.69697	0.953488	0.804916	0.724405
8270	0.966667	0.850962	0.700337	0.953488	0.806452	0.726396
8280	0.966667	0.850962	0.700337	0.953488	0.806452	0.726484
8290	0.966667	0.850962	0.69697	0.953488	0.804916	0.724572
8300	0.966667	0.850962	0.69697	0.953488	0.804916	0.724572
8310	0.966667	0.841346	0.69697	0.953488	0.801843	0.719443
8320	0.966667	0.841346	0.69697	0.953488	0.801843	0.719443
8330	0.966667	0.841346	0.703704	0.953488	0.804916	0.723208
8340	0.966667	0.841346	0.707071	0.953488	0.806452	0.725041
8350	0.966667	0.850962	0.703704	0.953488	0.807988	0.7284
8360	0.966667	0.850962	0.710438	0.953488	0.81106	0.732082
8370	0.966667	0.841346	0.710438	0.953488	0.807988	0.726895
8380	0.966667	0.846154	0.707071	0.953488	0.807988	0.72765
8390	0.966667	0.846154	0.710438	0.953488	0.809524	0.729398
8400	0.966667	0.846154	0.707071	0.953488	0.807988	0.727471
8410	0.966667	0.841346	0.703704	0.953488	0.804916	0.723034
8420	0.966667	0.846154	0.703704	0.953488	0.806452	0.725635
8430	0.966667	0.841346	0.710438	0.953488	0.807988	0.726803
8440	0.966667	0.841346	0.713805	0.953488	0.809524	0.72874
8450	0.966667	0.841346	0.713805	0.953488	0.809524	0.72874
8460	0.966667	0.841346	0.717172	0.953488	0.81106	0.730681
8470	0.966667	0.836538	0.717172	0.953488	0.809524	0.728514
8480	0.966667	0.836538	0.713805	0.953488	0.807988	0.726571
8490	0.966667	0.831731	0.713805	0.953488	0.806452	0.72399
8500	0.966667	0.831731	0.720539	0.953488	0.809524	0.727805
8510	0.966667	0.836538	0.713805	0.953488	0.807988	0.726571
8520	0.966667	0.841346	0.713805	0.953488	0.809524	0.72874
8530	0.966667	0.836538	0.717172	0.953488	0.809524	0.728434
8540	0.966667	0.841346	0.717172	0.953488	0.81106	0.730605
8550	0.966667	0.841346	0.717172	0.953488	0.81106	0.730534
8560	0.966667	0.841346	0.717172	0.953488	0.81106	0.730534
8570	0.966667	0.836538	0.710438	0.953488	0.806452	0.724136
8580	0.966667	0.841346	0.717172	0.953488	0.81106	0.730534
8590	0.966667	0.841346	0.720539	0.953488	0.812596	0.732477
8600	0.966667	0.836538	0.713805	0.953488	0.807988	0.726076
8610	0.966667	0.836538	0.713805	0.953488	0.807988	0.726076
8620	0.966667	0.846154	0.713805	0.953488	0.81106	0.731259
8630	0.966667	0.841346	0.720539	0.953488	0.812596	0.732549
8640	0.966667	0.841346	0.720539	0.953488	0.812596	0.732549
8650	0.966667	0.850962	0.717172	0.953488	0.814132	0.735376
8660	0.966667	0.850962	0.720539	0.953488	0.815668	0.737249
8670	0.966667	0.846154	0.717172	0.953488	0.812596	0.733126
8680	0.966667	0.846154	0.720539	0.953488	0.814132	0.735064
8690	0.966667	0.846154	0.720539	0.953488	0.814132	0.735064
8700	0.966667	0.850962	0.717172	0.953488	0.814132	0.735805
8710	0.966667	0.850962	0.713805	0.953488	0.812596	0.73394
8720	0.966667	0.850962	0.713805	0.953488	0.812596	0.733876
8730	0.966667	0.850962	0.710438	0.953488	0.81106	0.732014
8740	0.966667	0.850962	0.710438	0.953488	0.81106	0.732014
8750	0.966667	0.850962	0.710438	0.953488	0.81106	0.732014
8760	0.966667	0.850962	0.713805	0.953488	0.812596	0.733858
8770	0.966667	0.850962	0.713805	0.953488	0.812596	0.733925
8780	0.966667	0.850962	0.713805	0.953488	0.812596	0.733925
8790	0.966667	0.846154	0.713805	0.953488	0.81106	0.731345
8800	0.966667	0.850962	0.710438	0.953488	0.81106	0.732014
8810	0.966667	0.850962	0.713805	0.953488	0.812596	0.73394
8820	0.966667	0.850962	0.713805	0.953488	0.812596	0.73394
8830	0.966667	0.850962	0.713805	0.953488	0.812596	0.73394
8840	0.966667	0.850962	0.717172	0.953488	0.814132	0.735805
8850	0.966667	0.850962	0.713805	0.953488	0.812596	0.733608
8860	0.966667	0.850962	0.707071	0.953488	0.809524	0.72982
8870	0.966667	0.850962	0.710438	0.953488	0.81106	0.731677
8880	0.966667	0.850962	0.707071	0.953488	0.809524	0.72982
8890	0.966667	0.850962	0.707071	0.953488	0.809524	0.72982
8900	0.966667	0.850962	0.707071	0.953488	0.809524	0.730159
8910	0.966667	0.850962	0.707071	0.953488	0.809524	0.730159
8920	0.966667	0.850962	0.707071	0.953488	0.809524	0.730159
8930	0.966667	0.850962	0.710438	0.953488	0.81106	0.731593
8940	0.966667	0.850962	0.710438	0.953488	0.81106	0.732014
8950	0.966667	0.850962	0.707071	0.953488	0.809524	0.729735
8960	0.966667	0.850962	0.707071	0.953488	0.809524	0.729735
8970	0.966667	0.850962	0.707071	0.953488	0.809524	0.729735
8980	0.966667	0.850962	0.707071	0.953488	0.809524	0.729724
8990	0.966667	0.850962	0.707071	0.953488	0.809524	0.729724
9000	0.966667	0.850962	0.707071	0.953488	0.809524	0.729724
9010	0.966667	0.850962	0.710438	0.953488	0.81106	0.73158
9020	0.966667	0.850962	0.710438	0.953488	0.81106	0.73158
9030	0.966667	0.850962	0.710438	0.953488	0.81106	0.73158
9040	0.966667	0.850962	0.713805	0.953488	0.812596	0.73351
9050	0.966667	0.846154	0.717172	0.953488	0.812596	0.733194
9060	0.966667	0.846154	0.717172	0.953488	0.812596	0.733194
9070	0.966667	0.846154	0.717172	0.953488	0.812596	0.733194
9080	0.966667	0.846154	0.717172	0.953488	0.812596	0.733194
9090	0.966667	0.846154	0.717172	0.953488	0.812596	0.733194
9100	0.966667	0.846154	0.717172	0.953488	0.812596	0.733194
9110	0.966667	0.846154	0.713805	0.953488	0.81106	0.731259
9120	0.966667	0.846154	0.713805	0.953488	0.81106	0.73133
9130	0.966667	0.841346	0.717172	0.953488	0.81106	0.730605
9140	0.966667	0.846154	0.720539	0.953488	0.814132	0.735133
9150	0.966667	0.841346	0.717172	0.953488	0.81106	0.730605
9160	0.966667	0.846154	0.717172	0.953488	0.812596	0.733194
9170	0.966667	0.846154	0.717172	0.953488	0.812596	0.733194
9180	0.966667	0.846154	0.713805	0.953488	0.81106	0.731259
9190	0.966667	0.846154	0.720539	0.953488	0.814132	0.735133
9200	0.966667	0.846154	0.717172	0.953488	0.812596	0.733194
9210	0.966667	0.846154	0.717172	0.953488	0.812596	0.733194
9220	0.966667	0.846154	0.720539	0.953488	0.814132	0.735133
9230	0.966667	0.846154	0.720539	0.953488	0.814132	0.735133
9240	0.966667	0.846154	0.720539	0.953488	0.814132	0.735133
9250	0.966667	0.846154	0.720539	0.953488	0.814132	0.735133
9260	0.966667	0.846154	0.723906	0.953488	0.815668	0.737078
9270	0.966667	0.841346	0.723906	0.953488	0.814132	0.734499
9280	0.966667	0.841346	0.723906	0.953488	0.814132	0.734499
9290	0.966667	0.841346	0.723906	0.953488	0.814132	0.734499
9300	0.966667	0.846154	0.717172	0.953488	0.812596	0.733194
9310	0.966667	0.841346	0.723906	0.953488	0.814132	0.734425
9320	0.966667	0.841346	0.723906	0.953488	0.814132	0.734425
9330	0.966667	0.841346	0.723906	0.953488	0.814132	0.734425
9340	0.966667	0.836538	0.720539	0.953488	0.81106	0.729894
9350	0.966667	0.836538	0.720539	0.953488	0.81106	0.729894
9360	0.966667	0.841346	0.720539	0.953488	0.812596	0.73216
9370	0.966667	0.836538	0.720539	0.953488	0.81106	0.729582
9380	0.966667	0.836538	0.720539	0.953488	0.81106	0.729582
9390	0.966667	0.841346	0.717172	0.953488	0.81106	0.730285
9400	0.966667	0.836538	0.717172	0.953488	0.809524	0.727707
9410	0.966667	0.836538	0.717172	0.953488	0.809524	0.727707
9420	0.966667	0.836538	0.717172	0.953488	0.809524	0.727707
9430	0.966667	0.836538	0.720539	0.953488	0.81106	0.729582
9440	0.966667	0.836538	0.720539	0.953488	0.81106	0.729582
9450	0.966667	0.841346	0.720539	0.953488	0.812596	0.73216
9460	0.966667	0.841346	0.720539	0.953488	0.812596	0.73216
9470	0.966667	0.841346	0.720539	0.953488	0.812596	0.73216
9480	0.966667	0.841346	0.720539	0.953488	0.812596	0.73216
9490	0.966667	0.836538	0.717172	0.953488	0.809524	0.727707
9500	0.966667	0.836538	0.717172	0.953488	0.809524	0.727707
9510	0.966667	0.841346	0.720539	0.953488	0.812596	0.73216
9520	0.966667	0.841346	0.717172	0.953488	0.81106	0.730285
9530	0.966667	0.836538	0.717172	0.953488	0.809524	0.727707
9540	0.966667	0.841346	0.717172	0.953488	0.81106	0.730285
9550	0.966667	0.836538	0.720539	0.953488	0.81106	0.729582
9560	0.966667	0.836538	0.720539	0.953488	0.81106	0.729582
9570	0.966667	0.831731	0.720539	0.953488	0.809524	0.727416
9580	0.966667	0.836538	0.720539	0.953488	0.81106	0.729582
9590	0.966667	0.836538	0.720539	0.953488	0.81106	0.729582
9600	0.966667	0.841346	0.720539	0.953488	0.812596	0.732477
9610	0.966667	0.841346	0.720539	0.953488	0.812596	0.73216
9620	0.966667	0.836538	0.720539	0.953488	0.81106	0.729582
9630	0.966667	0.831731	0.720539	0.953488	0.809524	0.727416
9640	0.966667	0.831731	0.723906	0.953488	0.81106	0.729375
9650	0.966667	0.831731	0.723906	0.953488	0.81106	0.729375
9660	0.966667	0.831731	0.723906	0.953488	0.81106	0.729375
9670	0.966667	0.836538	0.723906	0.953488	0.812596	0.73154
9680	0.966667	0.836538	0.723906	0.953488	0.812596	0.73154
9690	0.966667	0.836538	0.720539	0.953488	0.81106	0.729661
9700	0.966667	0.831731	0.723906	0.953488	0.81106	0.729375
9710	0.966667	0.831731	0.723906	0.953488	0.81106	0.729375
9720	0.966667	0.831731	0.720539	0.953488	0.809524	0.727498
9730	0.966667	0.836538	0.720539	0.953488	0.81106	0.729661
9740	0.966667	0.831731	0.723906	0.953488	0.81106	0.729375
9750	0.966667	0.831731	0.723906	0.953488	0.81106	0.729375
9760	0.966667	0.831731	0.727273	0.953488	0.812596	0.731238
9770	0.966667	0.836538	0.727273	0.953488	0.814132	0.733408
9780	0.966667	0.831731	0.723906	0.953488	0.81106	0.729357
9790	0.966667	0.831731	0.720539	0.953488	0.809524	0.727397
9800	0.966667	0.831731	0.717172	0.953488	0.807988	0.725442
9810	0.966667	0.826923	0.720539	0.953488	0.807988	0.725152
9820	0.966667	0.826923	0.720539	0.953488	0.807988	0.725152
9830	0.966667	0.826923	0.720539	0.953488	0.807988	0.725152
9840	0.966667	0.826923	0.720539	0.953488	0.807988	0.724744
9850	0.966667	0.826923	0.720539	0.953488	0.807988	0.724744
9860	0.966667	0.831731	0.723906	0.953488	0.81106	0.729275
9870	0.966667	0.826923	0.720539	0.953488	0.807988	0.724744
9880	0.966667	0.836538	0.720539	0.953488	0.81106	0.72949
9890	0.966667	0.826923	0.720539	0.953488	0.807988	0.724744
9900	0.966667	0.831731	0.720539	0.953488	0.809524	0.727317
9910	0.966667	0.831731	0.720539	0.953488	0.809524	0.727317
9920	0.966667	0.826923	0.723906	0.953488	0.809524	0.726707
9930	0.966667	0.831731	0.723906	0.953488	0.81106	0.72968
9940	0.966667	0.831731	0.720539	0.953488	0.809524	0.727397
9950	0.966667	0.831731	0.720539	0.953488	0.809524	0.727397
9960	0.966667	0.831731	0.720539	0.953488	0.809524	0.727805
9970	0.966667	0.831731	0.720539	0.953488	0.809524	0.727397
9980	0.966667	0.831731	0.720539	0.953488	0.809524	0.727397
9990	0.966667	0.831731	0.720539	0.953488	0.809524	0.727397
10000	0.966667	0.831731	0.720539	0.953488	0.809524	0.727805
10010	0.966667	0.831731	0.723906	0.953488	0.81106	0.729357
10020	0.966667	0.826923	0.723906	0.953488	0.809524	0.72718
10030	0.966667	0.826923	0.723906	0.953488	0.809524	0.72718
10040	0.966667	0.831731	0.723906	0.953488	0.81106	0.729745
10050	0.966667	0.831731	0.723906	0.953488	0.81106	0.729745
10060	0.966667	0.831731	0.723906	0.953488	0.81106	0.729835
10070	0.966667	0.836538	0.723906	0.953488	0.812596	0.732401
10080	0.966667	0.846154	0.723906	0.953488	0.815668	0.736751
10090	0.966667	0.836538	0.73064	0.953488	0.815668	0.736233
10100	0.966667	0.831731	0.727273	0.953488	0.812596	0.73211
10110	0.966667	0.831731	0.73064	0.953488	0.814132	0.734073
10120	0.966667	0.831731	0.73064	0.953488	0.814132	0.734073
10130	0.966667	0.831731	0.727273	0.953488	0.812596	0.73211
10140	0.966667	0.831731	0.734007	0.953488	0.815668	0.73604
10150	0.966667	0.831731	0.73064	0.953488	0.814132	0.733673
10160	0.966667	0.836538	0.73064	0.953488	0.815668	0.735837
10170	0.966667	0.831731	0.727273	0.953488	0.812596	0.73211
10180	0.966667	0.831731	0.723906	0.953488	0.81106	0.730152
10190	0.966667	0.831731	0.727273	0.953488	0.812596	0.73211
10200	0.966667	0.831731	0.723906	0.953488	0.81106	0.730152
10210	0.966667	0.836538	0.720539	0.953488	0.81106	0.730041
10220	0.966667	0.836538	0.727273	0.953488	0.814132	0.733872
10230	0.966667	0.831731	0.727273	0.953488	0.812596	0.731707
10240	0.966667	0.831731	0.720539	0.953488	0.809524	0.727877
10250	0.966667	0.831731	0.727273	0.953488	0.812596	0.731797
10260	0.966667	0.831731	0.727273	0.953488	0.812596	0.731707
10270	0.966667	0.831731	0.73064	0.953488	0.814132	0.733673
10280	0.966667	0.831731	0.734007	0.953488	0.815668	0.735644
10290	0.966667	0.831731	0.734007	0.953488	0.815668	0.735644
10300	0.966667	0.831731	0.734007	0.953488	0.815668	0.735644
10310	0.966667	0.831731	0.734007	0.953488	0.815668	0.735644
10320	0.966667	0.831731	0.734007	0.953488	0.815668	0.735644
10330	0.966667	0.831731	0.734007	0.953488	0.815668	0.735644
10340	0.966667	0.831731	0.737374	0.953488	0.817204	0.737621
10350	0.966667	0.836538	0.737374	0.953488	0.81874	0.739782
10360	0.966667	0.836538	0.737374	0.953488	0.81874	0.739782
10370	0.966667	0.836538	0.737374	0.953488	0.81874	0.739782
10380	0.966667	0.841346	0.737374	0.953488	0.820276	0.741951
10390	0.966667	0.846154	0.734007	0.953488	0.820276	0.742623
10400	0.966667	0.846154	0.734007	0.953488	0.820276	0.742623
10410	0.966667	0.841346	0.734007	0.953488	0.81874	0.740453
10420	0.966667	0.841346	0.73064	0.953488	0.817204	0.738486
10430	0.966667	0.836538	0.73064	0.953488	0.815668	0.736322
10440	0.966667	0.836538	0.734007	0.953488	0.817204	0.737897
10450	0.966667	0.841346	0.734007	0.953488	0.81874	0.740064
10460	0.966667	0.841346	0.73064	0.953488	0.817204	0.738094
10470	0.966667	0.846154	0.73064	0.953488	0.81874	0.740658
10480	0.966667	0.841346	0.73064	0.953488	0.817204	0.738094
10490	0.966667	0.846154	0.73064	0.953488	0.81874	0.740658
10500	0.966667	0.846154	0.73064	0.953488	0.81874	0.740658
10510	0.966667	0.846154	0.734007	0.953488	0.820276	0.74254
10520	0.966667	0.846154	0.73064	0.953488	0.81874	0.740963
10530	0.966667	0.841346	0.73064	0.953488	0.817204	0.738393
10540	0.966667	0.846154	0.73064	0.953488	0.81874	0.740963
10550	0.966667	0.846154	0.727273	0.953488	0.817204	0.739008
10560	0.966667	0.846154	0.73064	0.953488	0.81874	0.740884
10570	0.966667	0.846154	0.727273	0.953488	0.817204	0.738698
10580	0.966667	0.846154	0.727273	0.953488	0.817204	0.738698
10590	0.966667	0.846154	0.727273	0.953488	0.817204	0.738698
10600	0.966667	0.846154	0.723906	0.953488	0.815668	0.736743
10610	0.966667	0.846154	0.727273	0.953488	0.817204	0.738698
10620	0.966667	0.846154	0.723906	0.953488	0.815668	0.736743
10630	0.966667	0.846154	0.727273	0.953488	0.817204	0.738698
10640	0.966667	0.846154	0.727273	0.953488	0.817204	0.738698
10650	0.966667	0.846154	0.727273	0.953488	0.817204	0.738698
10660	0.966667	0.846154	0.727273	0.953488	0.817204	0.738698
10670	0.966667	0.850962	0.723906	0.953488	0.817204	0.738931
10680	0.966667	0.850962	0.727273	0.953488	0.81874	0.740884
10690	0.966667	0.850962	0.727273	0.953488	0.81874	0.741196
10700	0.966667	0.850962	0.73064	0.953488	0.820276	0.742843
10710	0.966667	0.850962	0.73064	0.953488	0.820276	0.742843
10720	0.966667	0.846154	0.73064	0.953488	0.81874	0.740275
10730	0.966667	0.846154	0.727273	0.953488	0.817204	0.738698
10740	0.966667	0.846154	0.727273	0.953488	0.817204	0.738311
10750	0.966667	0.841346	0.73064	0.953488	0.817204	0.738094
10760	0.966667	0.841346	0.73064	0.953488	0.817204	0.738094
10770	0.966667	0.841346	0.727273	0.953488	0.815668	0.736129
10780	0.966667	0.836538	0.723906	0.953488	0.812596	0.731992
10790	0.966667	0.841346	0.723906	0.953488	0.814132	0.734169
10800	0.966667	0.836538	0.723906	0.953488	0.812596	0.732299
10810	0.966667	0.841346	0.723906	0.953488	0.814132	0.734478
10820	0.966667	0.841346	0.723906	0.953488	0.814132	0.734478
10830	0.966667	0.841346	0.727273	0.953488	0.815668	0.736433
10840	0.966667	0.841346	0.727273	0.953488	0.815668	0.736433
10850	0.966667	0.836538	0.727273	0.953488	0.814132	0.734256
10860	0.966667	0.836538	0.727273	0.953488	0.814132	0.733864
10870	0.966667	0.836538	0.723906	0.953488	0.812596	0.731998
10880	0.966667	0.846154	0.723906	0.953488	0.815668	0.737143
10890	0.966667	0.846154	0.720539	0.953488	0.814132	0.735197
10900	0.966667	0.846154	0.723906	0.953488	0.815668	0.737143
10910	0.966667	0.846154	0.723906	0.953488	0.815668	0.737143
10920	0.966667	0.846154	0.723906	0.953488	0.815668	0.737143
10930	0.966667	0.836538	0.723906	0.953488	0.812596	0.732401
10940	0.966667	0.841346	0.723906	0.953488	0.814132	0.734579
10950	0.966667	0.836538	0.723906	0.953488	0.812596	0.732414
10960	0.966667	0.831731	0.720539	0.953488	0.809524	0.728287
10970	0.966667	0.836538	0.720539	0.953488	0.81106	0.73086
10980	0.966667	0.836538	0.720539	0.953488	0.81106	0.730462
10990	0.966667	0.831731	0.723906	0.953488	0.81106	0.730241
11000	0.966667	0.831731	0.720539	0.953488	0.809524	0.728186
11010	0.966667	0.836538	0.720539	0.953488	0.81106	0.730364
11020	0.966667	0.836538	0.723906	0.953488	0.812596	0.732315
11030	0.966667	0.836538	0.720539	0.953488	0.81106	0.730364
11040	0.966667	0.841346	0.720539	0.953488	0.812596	0.732536
11050	0.966667	0.841346	0.723906	0.953488	0.814132	0.734499
11060	0.966667	0.841346	0.720539	0.953488	0.812596	0.732627
11070	0.966667	0.841346	0.720539	0.953488	0.812596	0.732627
11080	0.966667	0.846154	0.723906	0.953488	0.815668	0.737154
11090	0.966667	0.846154	0.723906	0.953488	0.815668	0.737154
11100	0.966667	0.841346	0.723906	0.953488	0.814132	0.734579
11110	0.966667	0.836538	0.720539	0.953488	0.81106	0.730052
11120	0.966667	0.836538	0.723906	0.953488	0.812596	0.732008
11130	0.966667	0.841346	0.723906	0.953488	0.814132	0.734579
11140	0.966667	0.841346	0.723906	0.953488	0.814132	0.734579
11150	0.966667	0.836538	0.723906	0.953488	0.812596	0.732008
11160	0.966667	0.836538	0.727273	0.953488	0.814132	0.73397
11170	0.966667	0.836538	0.727273	0.953488	0.814132	0.73397
11180	0.966667	0.836538	0.723906	0.953488	0.812596	0.731912
11190	0.966667	0.831731	0.73064	0.953488	0.814132	0.733572
11200	0.966667	0.831731	0.73064	0.953488	0.814132	0.733572
11210	0.966667	0.831731	0.727273	0.953488	0.812596	0.731608
11220	0.966667	0.831731	0.723906	0.953488	0.81106	0.729734
11230	0.966667	0.831731	0.723906	0.953488	0.81106	0.729734
11240	0.966667	0.831731	0.723906	0.953488	0.81106	0.729734
11250	0.966667	0.831731	0.727273	0.953488	0.812596	0.731696
11260	0.966667	0.831731	0.727273	0.953488	0.812596	0.731696
11270	0.966667	0.831731	0.727273	0.953488	0.812596	0.731696
11280	0.966667	0.831731	0.73064	0.953488	0.814132	0.733662
11290	0.966667	0.831731	0.73064	0.953488	0.814132	0.733662
11300	0.966667	0.836538	0.73064	0.953488	0.815668	0.736223
11310	0.966667	0.836538	0.73064	0.953488	0.815668	0.736137
11320	0.966667	0.836538	0.727273	0.953488	0.814132	0.734087
11330	0.966667	0.836538	0.723906	0.953488	0.812596	0.732222
11340	0.966667	0.826923	0.727273	0.953488	0.81106	0.729043
11350	0.966667	0.826923	0.723906	0.953488	0.809524	0.72718
11360	0.966667	0.826923	0.723906	0.953488	0.809524	0.72718
11370	0.966667	0.826923	0.723906	0.953488	0.809524	0.72718
11380	0.966667	0.822115	0.727273	0.953488	0.809524	0.726979
11390	0.966667	0.822115	0.727273	0.953488	0.809524	0.727169
11400	0.966667	0.826923	0.727273	0.953488	0.81106	0.729335
11410	0.966667	0.826923	0.727273	0.953488	0.81106	0.729734
11420	0.966667	0.826923	0.727273	0.953488	0.81106	0.729835
11430	0.966667	0.826923	0.723906	0.953488	0.809524	0.727877
11440	0.966667	0.826923	0.723906	0.953488	0.809524	0.727877
11450	0.966667	0.826923	0.727273	0.953488	0.81106	0.729734
11460	0.966667	0.831731	0.720539	0.953488	0.809524	0.728287
11470	0.966667	0.831731	0.720539	0.953488	0.809524	0.728287
11480	0.966667	0.831731	0.723906	0.953488	0.81106	0.730139
11490	0.966667	0.831731	0.717172	0.953488	0.807988	0.726238
11500	0.966667	0.831731	0.710438	0.953488	0.804916	0.722442
11510	0.966667	0.831731	0.710438	0.953488	0.804916	0.722542
11520	0.966667	0.831731	0.710438	0.953488	0.804916	0.722442
11530	0.966667	0.831731	0.713805	0.953488	0.806452	0.724382
11540	0.966667	0.831731	0.717172	0.953488	0.807988	0.726338
11550	0.966667	0.831731	0.723906	0.953488	0.81106	0.730152
11560	0.966667	0.831731	0.720539	0.953488	0.809524	0.728287
11570	0.966667	0.831731	0.720539	0.953488	0.809524	0.7282
11580	0.966667	0.831731	0.720539	0.953488	0.809524	0.7282
11590	0.966667	0.831731	0.717172	0.953488	0.807988	0.726238
11600	0.966667	0.836538	0.717172	0.953488	0.809524	0.7285
11610	0.966667	0.831731	0.713805	0.953488	0.806452	0.724394
11620	0.966667	0.831731	0.710438	0.953488	0.804916	0.722442
11630	0.966667	0.836538	0.713805	0.953488	0.807988	0.726465
11640	0.966667	0.831731	0.713805	0.953488	0.806452	0.724394
11650	0.966667	0.831731	0.710438	0.953488	0.804916	0.722454
11660	0.966667	0.831731	0.713805	0.953488	0.806452	0.724309
11670	0.966667	0.831731	0.713805	0.953488	0.806452	0.724394
11680	0.966667	0.831731	0.720539	0.953488	0.809524	0.7282
11690	0.966667	0.836538	0.710438	0.953488	0.806452	0.724619
11700	0.966667	0.836538	0.710438	0.953488	0.806452	0.724528
11710	0.966667	0.841346	0.710438	0.953488	0.807988	0.727124
11720	0.966667	0.841346	0.710438	0.953488	0.807988	0.727124
11730	0.966667	0.841346	0.717172	0.953488	0.81106	0.730992
11740	0.966667	0.841346	0.720539	0.953488	0.812596	0.732783
11750	0.966667	0.841346	0.727273	0.953488	0.815668	0.736604
11760	0.966667	0.841346	0.720539	0.953488	0.812596	0.732856
11770	0.966667	0.841346	0.720539	0.953488	0.812596	0.732783
11780	0.966667	0.841346	0.717172	0.953488	0.81106	0.730916
11790	0.966667	0.841346	0.717172	0.953488	0.81106	0.730916
11800	0.966667	0.841346	0.723906	0.953488	0.814132	0.734658
11810	0.966667	0.841346	0.717172	0.953488	0.81106	0.730845
11820	0.966667	0.841346	0.720539	0.953488	0.812596	0.732783
11830	0.966667	0.841346	0.723906	0.953488	0.814132	0.734727
11840	0.966667	0.841346	0.720539	0.953488	0.812596	0.732869
11850	0.966667	0.841346	0.723906	0.953488	0.814132	0.734814
11860	0.966667	0.841346	0.723906	0.953488	0.814132	0.734814
11870	0.966667	0.841346	0.723906	0.953488	0.814132	0.734742
11880	0.966667	0.841346	0.723906	0.953488	0.814132	0.734742
11890	0.966667	0.841346	0.723906	0.953488	0.814132	0.734742
11900	0.966667	0.841346	0.723906	0.953488	0.814132	0.734658
11910	0.966667	0.841346	0.723906	0.953488	0.814132	0.734742
11920	0.966667	0.841346	0.720539	0.953488	0.812596	0.732783
11930	0.966667	0.841346	0.720539	0.953488	0.812596	0.732783
11940	0.966667	0.841346	0.720539	0.953488	0.812596	0.732783
11950	0.966667	0.841346	0.720539	0.953488	0.812596	0.732869
11960	0.966667	0.841346	0.723906	0.953488	0.814132	0.734658
11970	0.966667	0.841346	0.723906	0.953488	0.814132	0.734658
11980	0.966667	0.841346	0.717172	0.953488	0.81106	0.730845
11990	0.966667	0.841346	0.717172	0.953488	0.81106	0.730845
12000	0.966667	0.841346	0.717172	0.953488	0.81106	0.730845
12010	0.966667	0.841346	0.717172	0.953488	0.81106	0.730845
12020	0.966667	0.841346	0.717172	0.953488	0.81106	0.730845
12030	0.966667	0.841346	0.717172	0.953488	0.81106	0.730845
12040	0.966667	0.841346	0.720539	0.953488	0.812596	0.732783
12050	0.966667	0.841346	0.717172	0.953488	0.81106	0.730929
12060	0.966667	0.841346	0.717172	0.953488	0.81106	0.730845
12070	0.966667	0.841346	0.717172	0.953488	0.81106	0.730845
12080	0.966667	0.841346	0.727273	0.953488	0.815668	0.736763
12090	0.966667	0.841346	0.723906	0.953488	0.814132	0.734727
12100	0.966667	0.841346	0.723906	0.953488	0.814132	0.734814
12110	0.966667	0.841346	0.727273	0.953488	0.815668	0.736763
12120	0.966667	0.841346	0.727273	0.953488	0.815668	0.736763
12130	0.966667	0.841346	0.727273	0.953488	0.815668	0.736763
12140	0.966667	0.841346	0.727273	0.953488	0.815668	0.736763
12150	0.966667	0.841346	0.727273	0.953488	0.815668	0.736763
12160	0.966667	0.841346	0.727273	0.953488	0.815668	0.736763
12170	0.966667	0.841346	0.727273	0.953488	0.815668	0.736763
12180	0.966667	0.841346	0.723906	0.953488	0.814132	0.734814
12190	0.966667	0.841346	0.720539	0.953488	0.812596	0.732869
12200	0.966667	0.841346	0.720539	0.953488	0.812596	0.732869
12210	0.966667	0.841346	0.720539	0.953488	0.812596	0.732869
12220	0.966667	0.841346	0.720539	0.953488	0.812596	0.732869
12230	0.966667	0.841346	0.720539	0.953488	0.812596	0.732869
12240	0.966667	0.841346	0.720539	0.953488	0.812596	0.732869
12250	0.966667	0.841346	0.717172	0.953488	0.81106	0.730929
12260	0.966667	0.841346	0.723906	0.953488	0.814132	0.734742
12270	0.966667	0.841346	0.73064	0.953488	0.817204	0.738643
12280	0.966667	0.841346	0.720539	0.953488	0.812596	0.732869
12290	0.966667	0.841346	0.720539	0.953488	0.812596	0.732869
12300	0.966667	0.841346	0.720539	0.953488	0.812596	0.732869
12310	0.966667	0.841346	0.720539	0.953488	0.812596	0.732783
12320	0.966667	0.841346	0.720539	0.953488	0.812596	0.732783
12330	0.966667	0.841346	0.723906	0.953488	0.814132	0.734658
12340	0.966667	0.841346	0.727273	0.953488	0.815668	0.736604
12350	0.966667	0.841346	0.723906	0.953488	0.814132	0.734742
12360	0.966667	0.841346	0.720539	0.953488	0.812596	0.732869
12370	0.966667	0.841346	0.717172	0.953488	0.81106	0.730929
12380	0.966667	0.841346	0.717172	0.953488	0.81106	0.730845
12390	0.966667	0.841346	0.723906	0.953488	0.814132	0.734658
12400	0.966667	0.841346	0.720539	0.953488	0.812596	0.732783
12410	0.966667	0.841346	0.720539	0.953488	0.812596	0.732716
12420	0.966667	0.841346	0.717172	0.953488	0.81106	0.730845
12430	0.966667	0.841346	0.713805	0.953488	0.809524	0.728981
12440	0.966667	0.841346	0.713805	0.953488	0.809524	0.728981
12450	0.966667	0.841346	0.723906	0.953488	0.814132	0.734727
12460	0.966667	0.841346	0.720539	0.953488	0.812596	0.732783
12470	0.966667	0.841346	0.720539	0.953488	0.812596	0.732783
12480	0.966667	0.841346	0.720539	0.953488	0.812596	0.732783
12490	0.966667	0.841346	0.727273	0.953488	0.815668	0.736675
12500	0.966667	0.841346	0.727273	0.953488	0.815668	0.736675
12510	0.966667	0.841346	0.727273	0.953488	0.815668	0.736675
12520	0.966667	0.841346	0.723906	0.953488	0.814132	0.734727
12530	0.966667	0.841346	0.727273	0.953488	0.815668	0.736763
12540	0.966667	0.841346	0.723906	0.953488	0.814132	0.73489
12550	0.966667	0.841346	0.723906	0.953488	0.814132	0.734814
12560	0.966667	0.841346	0.727273	0.953488	0.815668	0.736763
12570	0.966667	0.841346	0.727273	0.953488	0.815668	0.736763
12580	0.966667	0.841346	0.720539	0.953488	0.812596	0.732944
12590	0.966667	0.841346	0.720539	0.953488	0.812596	0.732856
12600	0.966667	0.841346	0.727273	0.953488	0.815668	0.736675
12610	0.966667	0.841346	0.720539	0.953488	0.812596	0.732856
12620	0.966667	0.836538	0.723906	0.953488	0.812596	0.732235
12630	0.966667	0.836538	0.727273	0.953488	0.814132	0.734272
12640	0.966667	0.836538	0.720539	0.953488	0.81106	0.730448
12650	0.966667	0.836538	0.720539	0.953488	0.81106	0.730448
12660	0.966667	0.841346	0.723906	0.953488	0.814132	0.734972
12670	0.966667	0.841346	0.723906	0.953488	0.814132	0.734972
12680	0.966667	0.836538	0.73064	0.953488	0.815668	0.736233
12690	0.966667	0.841346	0.723906	0.953488	0.814132	0.734972
12700	0.966667	0.841346	0.717172	0.953488	0.81106	0.731165
12710	0.966667	0.841346	0.723906	0.953488	0.814132	0.734972
12720	0.966667	0.841346	0.720539	0.953488	0.812596	0.733024
12730	0.966667	0.841346	0.720539	0.953488	0.812596	0.733024
12740	0.966667	0.841346	0.73064	0.953488	0.817204	0.738718
12750	0.966667	0.841346	0.727273	0.953488	0.815668	0.736675
12760	0.966667	0.841346	0.73064	0.953488	0.817204	0.738628
12770	0.966667	0.836538	0.727273	0.953488	0.814132	0.73419
12780	0.966667	0.836538	0.727273	0.953488	0.814132	0.734023
12790	0.966667	0.836538	0.727273	0.953488	0.814132	0.73419
12800	0.966667	0.836538	0.73064	0.953488	0.815668	0.736149
12810	0.966667	0.836538	0.727273	0.953488	0.814132	0.734272
12820	0.966667	0.841346	0.73064	0.953488	0.817204	0.738718
12830	0.966667	0.841346	0.73064	0.953488	0.817204	0.738718
12840	0.966667	0.841346	0.727273	0.953488	0.815668	0.736842
12850	0.966667	0.841346	0.73064	0.953488	0.817204	0.738798
12860	0.966667	0.841346	0.73064	0.953488	0.817204	0.738628
12870	0.966667	0.841346	0.73064	0.953488	0.817204	0.738718
12880	0.966667	0.841346	0.73064	0.953488	0.817204	0.738628
12890	0.966667	0.841346	0.73064	0.953488	0.817204	0.738628
12900	0.966667	0.841346	0.73064	0.953488	0.817204	0.738628
12910	0.966667	0.841346	0.73064	0.953488	0.817204	0.738628
12920	0.966667	0.841346	0.73064	0.953488	0.817204	0.738628
12930	0.966667	0.841346	0.73064	0.953488	0.817204	0.738628
12940	0.966667	0.841346	0.727273	0.953488	0.815668	0.736751
12950	0.966667	0.841346	0.73064	0.953488	0.817204	0.738706
12960	0.966667	0.841346	0.727273	0.953488	0.815668	0.736831
12970	0.966667	0.841346	0.73064	0.953488	0.817204	0.738706
12980	0.966667	0.841346	0.734007	0.953488	0.81874	0.740587
12990	0.966667	0.841346	0.734007	0.953488	0.81874	0.740587
13000	0.966667	0.841346	0.737374	0.953488	0.820276	0.74255
13010	0.966667	0.841346	0.734007	0.953488	0.81874	0.740587
13020	0.966667	0.841346	0.734007	0.953488	0.81874	0.740678
13030	0.966667	0.841346	0.734007	0.953488	0.81874	0.740678
13040	0.966667	0.841346	0.73064	0.953488	0.817204	0.738798
13050	0.966667	0.841346	0.727273	0.953488	0.815668	0.736925
13060	0.966667	0.841346	0.727273	0.953488	0.815668	0.736925
13070	0.966667	0.841346	0.727273	0.953488	0.815668	0.736925
13080	0.966667	0.841346	0.727273	0.953488	0.815668	0.736925
13090	0.966667	0.841346	0.723906	0.953488	0.814132	0.734964
13100	0.966667	0.841346	0.73064	0.953488	0.817204	0.738788
13110	0.966667	0.841346	0.73064	0.953488	0.817204	0.738788
13120	0.966667	0.841346	0.734007	0.953488	0.81874	0.740749
13130	0.966667	0.841346	0.73064	0.953488	0.817204	0.738883
13140	0.966667	0.841346	0.723906	0.953488	0.814132	0.73488
13150	0.966667	0.841346	0.73064	0.953488	0.817204	0.738788
13160	0.966667	0.841346	0.73064	0.953488	0.817204	0.738788
13170	0.966667	0.841346	0.723906	0.953488	0.814132	0.73488
13180	0.966667	0.841346	0.723906	0.953488	0.814132	0.73488
13190	0.966667	0.841346	0.723906	0.953488	0.814132	0.73488
13200	0.966667	0.841346	0.720539	0.953488	0.812596	0.733016
13210	0.966667	0.841346	0.720539	0.953488	0.812596	0.733016
13220	0.966667	0.841346	0.720539	0.953488	0.812596	0.733016
13230	0.966667	0.841346	0.717172	0.953488	0.81106	0.731073
13240	0.966667	0.841346	0.717172	0.953488	0.81106	0.731073
13250	0.966667	0.841346	0.720539	0.953488	0.812596	0.733016
13260	0.966667	0.841346	0.717172	0.953488	0.81106	0.731073
13270	0.966667	0.836538	0.720539	0.953488	0.81106	0.730849
13280	0.966667	0.841346	0.723906	0.953488	0.814132	0.73488
13290	0.966667	0.841346	0.727273	0.953488	0.815668	0.736831
13300	0.966667	0.841346	0.723906	0.953488	0.814132	0.73488
13310	0.966667	0.836538	0.73064	0.953488	0.815668	0.736454
13320	0.966667	0.836538	0.73064	0.953488	0.815668	0.736454
13330	0.966667	0.836538	0.737374	0.953488	0.81874	0.740299
13340	0.966667	0.836538	0.734007	0.953488	0.817204	0.738431
13350	0.966667	0.836538	0.727273	0.953488	0.814132	0.734594
13360	0.966667	0.836538	0.73064	0.953488	0.815668	0.73655
13370	0.966667	0.836538	0.734007	0.953488	0.817204	0.738431
13380	0.966667	0.841346	0.73064	0.953488	0.817204	0.738718
13390	0.966667	0.836538	0.73064	0.953488	0.815668	0.73655
13400	0.966667	0.836538	0.734007	0.953488	0.817204	0.738356
13410	0.966667	0.836538	0.737374	0.953488	0.81874	0.740319
13420	0.966667	0.841346	0.737374	0.953488	0.820276	0.742492
13430	0.966667	0.841346	0.734007	0.953488	0.81874	0.740513
13440	0.966667	0.841346	0.734007	0.953488	0.81874	0.740513
13450	0.966667	0.836538	0.734007	0.953488	0.817204	0.738336
13460	0.966667	0.836538	0.734007	0.953488	0.817204	0.738336
13470	0.966667	0.836538	0.734007	0.953488	0.817204	0.738431
13480	0.966667	0.836538	0.727273	0.953488	0.814132	0.734676
13490	0.966667	0.836538	0.727273	0.953488	0.814132	0.734676
13500	0.966667	0.836538	0.73064	0.953488	0.815668	0.736472
13510	0.966667	0.836538	0.73064	0.953488	0.815668	0.73655
13520	0.966667	0.836538	0.73064	0.953488	0.815668	0.73655
13530	0.966667	0.836538	0.73064	0.953488	0.815668	0.73655
13540	0.966667	0.836538	0.73064	0.953488	0.815668	0.736454
13550	0.966667	0.836538	0.73064	0.953488	0.815668	0.736454
13560	0.966667	0.836538	0.723906	0.953488	0.812596	0.732627
13570	0.966667	0.836538	0.73064	0.953488	0.815668	0.736149
13580	0.966667	0.836538	0.734007	0.953488	0.817204	0.738114
13590	0.966667	0.836538	0.73064	0.953488	0.815668	0.736149
13600	0.966667	0.836538	0.727273	0.953488	0.814132	0.734499
13610	0.966667	0.836538	0.73064	0.953488	0.815668	0.736535
13620	0.966667	0.836538	0.727273	0.953488	0.814132	0.734579
13630	0.966667	0.836538	0.73064	0.953488	0.815668	0.736454
13640	0.966667	0.836538	0.73064	0.953488	0.815668	0.736454
13650	0.966667	0.836538	0.734007	0.953488	0.817204	0.738414
13660	0.966667	0.836538	0.737374	0.953488	0.81874	0.740378
13670	0.966667	0.836538	0.737374	0.953488	0.81874	0.740378
13680	0.966667	0.836538	0.734007	0.953488	0.817204	0.738414
13690	0.966667	0.836538	0.734007	0.953488	0.817204	0.738336
13700	0.966667	0.836538	0.734007	0.953488	0.817204	0.738336
13710	0.966667	0.836538	0.737374	0.953488	0.81874	0.740299
13720	0.966667	0.836538	0.737374	0.953488	0.81874	0.740299
13730	0.966667	0.831731	0.740741	0.953488	0.81874	0.739631
13740	0.966667	0.831731	0.740741	0.965116	0.820276	0.741975
13750	0.966667	0.831731	0.744108	0.965116	0.821813	0.743954
13760	0.966667	0.836538	0.747475	0.965116	0.824885	0.748485
13770	0.966667	0.836538	0.747475	0.965116	0.824885	0.748485
13780	0.966667	0.836538	0.747475	0.965116	0.824885	0.748485
13790	0.966667	0.831731	0.740741	0.965116	0.820276	0.742059
13800	0.966667	0.831731	0.744108	0.965116	0.821813	0.744039
13810	0.966667	0.836538	0.744108	0.953488	0.821813	0.744164
13820	0.966667	0.836538	0.744108	0.965116	0.823349	0.746506
13830	0.966667	0.831731	0.744108	0.953488	0.820276	0.741323
13840	0.966667	0.831731	0.740741	0.953488	0.81874	0.739423
13850	0.966667	0.831731	0.740741	0.953488	0.81874	0.739423
13860	0.966667	0.831731	0.73064	0.965116	0.815668	0.736149
13870	0.966667	0.831731	0.734007	0.965116	0.817204	0.738114
13880	0.966667	0.831731	0.737374	0.953488	0.817204	0.73753
13890	0.966667	0.831731	0.737374	0.953488	0.817204	0.73753
13900	0.966667	0.831731	0.73064	0.953488	0.814132	0.733585
13910	0.966667	0.831731	0.737374	0.953488	0.817204	0.73753
13920	0.966667	0.831731	0.737374	0.953488	0.817204	0.737445
13930	0.966667	0.831731	0.740741	0.953488	0.81874	0.739423
13940	0.966667	0.831731	0.734007	0.953488	0.815668	0.735555
13950	0.966667	0.836538	0.737374	0.953488	0.81874	0.739613
13960	0.966667	0.836538	0.740741	0.953488	0.820276	0.74159
13970	0.966667	0.836538	0.737374	0.965116	0.820276	0.742253
13980	0.966667	0.836538	0.744108	0.965116	0.823349	0.746124
13990	0.966667	0.831731	0.744108	0.965116	0.821813	0.743573
14000	0.966667	0.831731	0.744108	0.965116	0.821813	0.743573
14010	0.966667	0.831731	0.740741	0.965116	0.820276	0.74159
14020	0.966667	0.836538	0.737374	0.965116	0.820276	0.742253
14030	0.966667	0.831731	0.737374	0.965116	0.81874	0.739695
14040	0.966667	0.836538	0.737374	0.965116	0.820276	0.742253
14050	0.966667	0.836538	0.740741	0.965116	0.821813	0.744147
14060	0.966667	0.831731	0.737374	0.965116	0.81874	0.739695
14070	0.966667	0.831731	0.737374	0.965116	0.81874	0.739695
14080	0.966667	0.831731	0.737374	0.965116	0.81874	0.739695
14090	0.966667	0.831731	0.734007	0.965116	0.817204	0.737722
14100	0.966667	0.831731	0.734007	0.965116	0.817204	0.737722
14110	0.966667	0.826923	0.734007	0.965116	0.815668	0.735154
14120	0.966667	0.826923	0.737374	0.965116	0.817204	0.737132
14130	0.966667	0.826923	0.734007	0.965116	0.815668	0.735154
14140	0.966667	0.826923	0.734007	0.965116	0.815668	0.735154
14150	0.966667	0.826923	0.734007	0.965116	0.815668	0.735154
14160	0.966667	0.826923	0.737374	0.965116	0.817204	0.737044
14170	0.966667	0.831731	0.737374	0.965116	0.81874	0.739601
14180	0.966667	0.826923	0.737374	0.965116	0.817204	0.737044
14190	0.966667	0.826923	0.737374	0.965116	0.817204	0.737044
14200	0.966667	0.826923	0.737374	0.965116	0.817204	0.737044
14210	0.966667	0.826923	0.737374	0.953488	0.815668	0.734406
14220	0.966667	0.826923	0.737374	0.953488	0.815668	0.734406
14230	0.966667	0.826923	0.737374	0.953488	0.815668	0.734406
14240	0.966667	0.826923	0.737374	0.953488	0.815668	0.734406
14250	0.966667	0.826923	0.737374	0.953488	0.815668	0.734406
14260	0.966667	0.826923	0.737374	0.953488	0.815668	0.734406
14270	0.966667	0.826923	0.737374	0.953488	0.815668	0.734406
14280	0.966667	0.826923	0.737374	0.953488	0.815668	0.734406
14290	0.966667	0.826923	0.737374	0.953488	0.815668	0.734406
14300	0.966667	0.826923	0.737374	0.953488	0.815668	0.734406
14310	0.966667	0.826923	0.737374	0.965116	0.817204	0.737044
14320	0.966667	0.826923	0.737374	0.965116	0.817204	0.737044
14330	0.966667	0.826923	0.737374	0.965116	0.817204	0.737044
14340	0.966667	0.826923	0.737374	0.965116	0.817204	0.737044
14350	0.966667	0.826923	0.737374	0.953488	0.815668	0.734406
14360	0.966667	0.826923	0.737374	0.965116	0.817204	0.737044
14370	0.966667	0.826923	0.73064	0.965116	0.814132	0.73318
14380	0.966667	0.826923	0.737374	0.965116	0.817204	0.737044
14390	0.966667	0.826923	0.734007	0.965116	0.815668	0.735154
14400	0.966667	0.826923	0.734007	0.953488	0.814132	0.73251
14410	0.966667	0.826923	0.727273	0.953488	0.81106	0.728561
14420	0.966667	0.826923	0.73064	0.953488	0.812596	0.730533
14430	0.966667	0.826923	0.73064	0.965116	0.814132	0.73318
14440	0.966667	0.822115	0.73064	0.953488	0.81106	0.728367
14450	0.966667	0.826923	0.73064	0.965116	0.814132	0.73318
14460	0.966667	0.826923	0.73064	0.965116	0.814132	0.73318
14470	0.966667	0.822115	0.73064	0.965116	0.812596	0.731013
14480	0.966667	0.822115	0.73064	0.965116	0.812596	0.731013
14490	0.966667	0.822115	0.73064	0.965116	0.812596	0.731013
14500	0.966667	0.826923	0.734007	0.965116	0.815668	0.735542
14510	0.966667	0.831731	0.737374	0.965116	0.81874	0.739685
14520	0.966667	0.826923	0.737374	0.965116	0.817204	0.737517
14530	0.966667	0.831731	0.737374	0.965116	0.81874	0.739685
14540	0.966667	0.822115	0.737374	0.965116	0.815668	0.735075
14550	0.966667	0.822115	0.737374	0.965116	0.815668	0.735075
14560	0.966667	0.826923	0.737374	0.965116	0.817204	0.737621
14570	0.966667	0.826923	0.734007	0.965116	0.815668	0.735644
14580	0.966667	0.826923	0.734007	0.965116	0.815668	0.735644
14590	0.966667	0.826923	0.73064	0.965116	0.814132	0.733673
14600	0.966667	0.826923	0.73064	0.965116	0.814132	0.733673
14610	0.966667	0.826923	0.734007	0.965116	0.815668	0.735644
14620	0.966667	0.826923	0.734007	0.965116	0.815668	0.735644
14630	0.966667	0.826923	0.727273	0.965116	0.812596	0.731707
14640	0.966667	0.826923	0.727273	0.965116	0.812596	0.731608
14650	0.966667	0.826923	0.73064	0.965116	0.814132	0.733572
14660	0.966667	0.826923	0.73064	0.965116	0.814132	0.733572
14670	0.966667	0.831731	0.73064	0.965116	0.815668	0.735743
14680	0.966667	0.831731	0.73064	0.965116	0.815668	0.735743
14690	0.966667	0.831731	0.73064	0.965116	0.815668	0.735743
14700	0.966667	0.826923	0.73064	0.965116	0.814132	0.733572
14710	0.966667	0.826923	0.727273	0.965116	0.812596	0.731707
14720	0.966667	0.826923	0.727273	0.965116	0.812596	0.731797
14730	0.966667	0.826923	0.727273	0.965116	0.812596	0.731797
14740	0.966667	0.826923	0.727273	0.965116	0.812596	0.731797
14750	0.966667	0.826923	0.723906	0.965116	0.81106	0.729835
14760	0.966667	0.826923	0.727273	0.965116	0.812596	0.731797
14770	0.966667	0.831731	0.73064	0.965116	0.815668	0.735829
14780	0.966667	0.826923	0.73064	0.953488	0.812596	0.731118
14790	0.966667	0.826923	0.73064	0.953488	0.812596	0.731118
14800	0.966667	0.826923	0.73064	0.953488	0.812596	0.731118
14810	0.966667	0.826923	0.734007	0.965116	0.815668	0.735738
14820	0.966667	0.826923	0.734007	0.965116	0.815668	0.735738
14830	0.966667	0.826923	0.73064	0.965116	0.814132	0.733765
14840	0.966667	0.826923	0.73064	0.953488	0.812596	0.731118
14850	0.966667	0.826923	0.73064	0.953488	0.812596	0.731118
14860	0.966667	0.826923	0.73064	0.953488	0.812596	0.731118
14870	0.966667	0.826923	0.73064	0.953488	0.812596	0.731118
14880	0.966667	0.826923	0.734007	0.953488	0.814132	0.733094
14890	0.966667	0.826923	0.734007	0.953488	0.814132	0.733094
14900	0.966667	0.826923	0.73064	0.953488	0.812596	0.731118
14910	0.966667	0.826923	0.734007	0.953488	0.814132	0.733094
14920	0.966667	0.826923	0.734007	0.953488	0.814132	0.733094
14930	0.966667	0.826923	0.73064	0.953488	0.812596	0.731118
14940	0.966667	0.826923	0.73064	0.953488	0.812596	0.731118
14950	0.966667	0.826923	0.73064	0.953488	0.812596	0.731118
14960	0.966667	0.826923	0.73064	0.953488	0.812596	0.731118
14970	0.966667	0.826923	0.73064	0.953488	0.812596	0.731118
14980	0.966667	0.826923	0.73064	0.953488	0.812596	0.731118
14990	0.966667	0.826923	0.73064	0.953488	0.812596	0.731118
15000	0.966667	0.826923	0.727273	0.953488	0.81106	0.729146
15010	0.966667	0.826923	0.727273	0.953488	0.81106	0.729146
15020	0.966667	0.826923	0.727273	0.953488	0.81106	0.729146
15030	0.966667	0.826923	0.727273	0.953488	0.81106	0.729146
15040	0.966667	0.826923	0.73064	0.953488	0.812596	0.731118
15050	0.966667	0.826923	0.73064	0.953488	0.812596	0.731118
15060	0.966667	0.826923	0.73064	0.953488	0.812596	0.731118
15070	0.966667	0.826923	0.73064	0.953488	0.812596	0.731118
15080	0.966667	0.826923	0.73064	0.953488	0.812596	0.731118
15090	0.966667	0.826923	0.73064	0.953488	0.812596	0.731118
15100	0.966667	0.826923	0.73064	0.953488	0.812596	0.731118
15110	0.966667	0.826923	0.73064	0.953488	0.812596	0.731118
15120	0.966667	0.826923	0.73064	0.965116	0.814132	0.733765
15130	0.966667	0.826923	0.723906	0.965116	0.81106	0.729835
15140	0.966667	0.826923	0.73064	0.965116	0.814132	0.733765
15150	0.966667	0.826923	0.734007	0.953488	0.814132	0.733094
15160	0.966667	0.826923	0.727273	0.953488	0.81106	0.729146
15170	0.966667	0.826923	0.727273	0.953488	0.81106	0.729146
15180	0.966667	0.826923	0.727273	0.953488	0.81106	0.729146
15190	0.966667	0.826923	0.73064	0.953488	0.812596	0.731118
15200	0.966667	0.826923	0.73064	0.953488	0.812596	0.731118
15210	0.966667	0.826923	0.73064	0.953488	0.812596	0.731118
15220	0.966667	0.826923	0.73064	0.965116	0.814132	0.733765
15230	0.966667	0.826923	0.73064	0.953488	0.812596	0.731227
15240	0.966667	0.826923	0.73064	0.953488	0.812596	0.731227
15250	0.966667	0.826923	0.73064	0.953488	0.812596	0.731227
15260	0.966667	0.826923	0.734007	0.953488	0.814132	0.733205
15270	0.966667	0.826923	0.734007	0.953488	0.814132	0.733094
15280	0.966667	0.826923	0.73064	0.953488	0.812596	0.731227
15290	0.966667	0.826923	0.73064	0.953488	0.812596	0.731118
15300	0.966667	0.826923	0.73064	0.953488	0.812596	0.731118
15310	0.966667	0.826923	0.727273	0.953488	0.81106	0.729254
15320	0.966667	0.826923	0.727273	0.953488	0.81106	0.729146
15330	0.966667	0.826923	0.734007	0.953488	0.814132	0.733094
15340	0.966667	0.826923	0.734007	0.953488	0.814132	0.733094
15350	0.966667	0.826923	0.727273	0.953488	0.81106	0.729254
15360	0.966667	0.826923	0.73064	0.953488	0.812596	0.731118
15370	0.966667	0.826923	0.73064	0.953488	0.812596	0.731227
15380	0.966667	0.826923	0.727273	0.953488	0.81106	0.729146
15390	0.966667	0.826923	0.73064	0.953488	0.812596	0.731118
15400	0.966667	0.826923	0.734007	0.953488	0.814132	0.733094
15410	0.966667	0.826923	0.73064	0.953488	0.812596	0.731118
15420	0.966667	0.826923	0.737374	0.953488	0.815668	0.735075
15430	0.966667	0.826923	0.734007	0.953488	0.814132	0.733094
15440	0.966667	0.826923	0.734007	0.953488	0.814132	0.733094
15450	0.966667	0.826923	0.734007	0.953488	0.814132	0.733205
15460	0.966667	0.826923	0.734007	0.953488	0.814132	0.733205
15470	0.966667	0.826923	0.734007	0.953488	0.814132	0.733205
15480	0.966667	0.826923	0.734007	0.953488	0.814132	0.733205
15490	0.966667	0.826923	0.734007	0.953488	0.814132	0.733205
15500	0.966667	0.826923	0.73064	0.953488	0.812596	0.731227
15510	0.966667	0.826923	0.727273	0.953488	0.81106	0.729254
15520	0.966667	0.826923	0.727273	0.953488	0.81106	0.729254
15530	0.966667	0.826923	0.73064	0.953488	0.812596	0.731227
15540	0.966667	0.826923	0.734007	0.953488	0.814132	0.733094
15550	0.966667	0.826923	0.73064	0.953488	0.812596	0.731118
15560	0.966667	0.826923	0.73064	0.953488	0.812596	0.731118
15570	0.966667	0.826923	0.734007	0.953488	0.814132	0.733205
15580	0.966667	0.826923	0.734007	0.953488	0.814132	0.733205
15590	0.966667	0.826923	0.73064	0.953488	0.812596	0.731214
15600	0.966667	0.826923	0.73064	0.953488	0.812596	0.731214
15610	0.966667	0.826923	0.73064	0.953488	0.812596	0.731214
15620	0.966667	0.826923	0.73064	0.953488	0.812596	0.731214
15630	0.966667	0.826923	0.73064	0.953488	0.812596	0.731214
15640	0.966667	0.826923	0.73064	0.953488	0.812596	0.731326
15650	0.966667	0.826923	0.73064	0.953488	0.812596	0.731326
15660	0.966667	0.826923	0.73064	0.953488	0.812596	0.731326
15670	0.966667	0.826923	0.73064	0.953488	0.812596	0.731326
15680	0.966667	0.826923	0.73064	0.965116	0.814132	0.733973
15690	0.966667	0.826923	0.73064	0.953488	0.812596	0.731326
15700	0.966667	0.826923	0.73064	0.953488	0.812596	0.731326
15710	0.966667	0.826923	0.727273	0.953488	0.81106	0.729351
15720	0.966667	0.826923	0.727273	0.953488	0.81106	0.729351
15730	0.966667	0.826923	0.727273	0.953488	0.81106	0.729351
15740	0.966667	0.826923	0.73064	0.953488	0.812596	0.731326
15750	0.966667	0.826923	0.73064	0.953488	0.812596	0.731326
15760	0.966667	0.831731	0.73064	0.953488	0.814132	0.733873
15770	0.966667	0.831731	0.73064	0.965116	0.815668	0.736522
15780	0.966667	0.831731	0.73064	0.965116	0.815668	0.736522
15790	0.966667	0.831731	0.73064	0.965116	0.815668	0.736522
15800	0.966667	0.831731	0.734007	0.965116	0.817204	0.738493
15810	0.966667	0.831731	0.734007	0.965116	0.817204	0.738493
15820	0.966667	0.831731	0.734007	0.965116	0.817204	0.738493
15830	0.966667	0.836538	0.734007	0.965116	0.81874	0.741042
15840	0.966667	0.831731	0.734007	0.965116	0.817204	0.738493
15850	0.966667	0.831731	0.734007	0.965116	0.817204	0.738493
15860	0.966667	0.831731	0.734007	0.965116	0.817204	0.738493
15870	0.966667	0.831731	0.734007	0.965116	0.817204	0.738493
15880	0.966667	0.836538	0.734007	0.965116	0.81874	0.741042
15890	0.966667	0.831731	0.73064	0.965116	0.815668	0.736522
15900	0.966667	0.831731	0.73064	0.965116	0.815668	0.736522
15910	0.966667	0.831731	0.73064	0.965116	0.815668	0.736522
15920	0.966667	0.831731	0.73064	0.965116	0.815668	0.736522
15930	0.966667	0.831731	0.73064	0.965116	0.815668	0.736522
15940	0.966667	0.831731	0.734007	0.965116	0.817204	0.738493
15950	0.966667	0.831731	0.737374	0.965116	0.81874	0.740469
15960	0.966667	0.831731	0.737374	0.965116	0.81874	0.740469
15970	0.966667	0.831731	0.737374	0.965116	0.81874	0.740469
15980	0.966667	0.831731	0.737374	0.965116	0.81874	0.740469
15990	0.966667	0.831731	0.734007	0.965116	0.817204	0.738493
16000	0.966667	0.831731	0.734007	0.965116	0.817204	0.738493
16010	0.966667	0.831731	0.734007	0.965116	0.817204	0.738493
16020	0.966667	0.831731	0.734007	0.965116	0.817204	0.738493
16030	0.966667	0.831731	0.734007	0.965116	0.817204	0.738493
16040	0.966667	0.831731	0.734007	0.965116	0.817204	0.738493
16050	0.966667	0.836538	0.734007	0.965116	0.81874	0.741042
16060	0.966667	0.836538	0.734007	0.965116	0.81874	0.741042
16070	0.966667	0.836538	0.734007	0.965116	0.81874	0.741042
16080	0.966667	0.836538	0.734007	0.965116	0.81874	0.741042
16090	0.966667	0.836538	0.73064	0.965116	0.817204	0.739076
16100	0.966667	0.831731	0.73064	0.965116	0.815668	0.736522
16110	0.966667	0.831731	0.73064	0.965116	0.815668	0.736522
16120	0.966667	0.831731	0.73064	0.965116	0.815668	0.736522
16130	0.966667	0.831731	0.73064	0.965116	0.815668	0.736522
16140	0.966667	0.836538	0.73064	0.965116	0.817204	0.739076
16150	0.966667	0.836538	0.73064	0.965116	0.817204	0.739076
16160	0.966667	0.831731	0.73064	0.965116	0.815668	0.736522
16170	0.966667	0.836538	0.73064	0.965116	0.817204	0.739076
16180	0.966667	0.836538	0.73064	0.965116	0.817204	0.739076
16190	0.966667	0.836538	0.73064	0.965116	0.817204	0.739076
16200	0.966667	0.836538	0.73064	0.965116	0.817204	0.739076
16210	0.966667	0.836538	0.73064	0.965116	0.817204	0.739076
16220	0.966667	0.831731	0.734007	0.965116	0.817204	0.738493
16230	0.966667	0.831731	0.734007	0.965116	0.817204	0.738493
16240	0.966667	0.836538	0.737374	0.965116	0.820276	0.743013
16250	0.966667	0.841346	0.734007	0.965116	0.820276	0.743596
16260	0.966667	0.841346	0.734007	0.965116	0.820276	0.743596
16270	0.966667	0.836538	0.737374	0.965116	0.820276	0.743013
16280	0.966667	0.836538	0.734007	0.965116	0.81874	0.741042
16290	0.966667	0.836538	0.734007	0.965116	0.81874	0.741042
16300	0.966667	0.836538	0.734007	0.965116	0.81874	0.741042
16310	0.966667	0.836538	0.734007	0.965116	0.81874	0.741042
16320	0.966667	0.836538	0.737374	0.965116	0.820276	0.743013
16330	0.966667	0.836538	0.737374	0.965116	0.820276	0.743013
16340	0.966667	0.836538	0.737374	0.965116	0.820276	0.743013
16350	0.966667	0.836538	0.737374	0.965116	0.820276	0.742907
16360	0.966667	0.836538	0.737374	0.965116	0.820276	0.743006
16370	0.966667	0.836538	0.737374	0.965116	0.820276	0.743006
16380	0.966667	0.836538	0.737374	0.965116	0.820276	0.743006
16390	0.966667	0.836538	0.737374	0.965116	0.820276	0.743006
16400	0.966667	0.836538	0.737374	0.965116	0.820276	0.743006
16410	0.966667	0.836538	0.737374	0.965116	0.820276	0.743006
16420	0.966667	0.836538	0.737374	0.965116	0.820276	0.743114
16430	0.966667	0.836538	0.737374	0.965116	0.820276	0.743114
16440	0.966667	0.836538	0.737374	0.965116	0.820276	0.743114
16450	0.966667	0.836538	0.727273	0.965116	0.815668	0.73732
16460	0.966667	0.841346	0.727273	0.965116	0.817204	0.739877
16470	0.966667	0.841346	0.727273	0.965116	0.817204	0.739877
16480	0.966667	0.846154	0.727273	0.965116	0.81874	0.742438
16490	0.966667	0.846154	0.727273	0.965116	0.81874	0.742438
16500	0.966667	0.846154	0.727273	0.965116	0.81874	0.742438
16510	0.966667	0.846154	0.73064	0.965116	0.820276	0.744392
16520	0.966667	0.846154	0.727273	0.965116	0.81874	0.742438
16530	0.966667	0.841346	0.727273	0.965116	0.817204	0.739877
16540	0.966667	0.841346	0.73064	0.965116	0.81874	0.741729
16550	0.966667	0.841346	0.73064	0.965116	0.81874	0.741729
16560	0.966667	0.841346	0.73064	0.965116	0.81874	0.741729
16570	0.966667	0.846154	0.73064	0.965116	0.820276	0.744289
16580	0.966667	0.846154	0.73064	0.965116	0.820276	0.744289
16590	0.966667	0.846154	0.73064	0.965116	0.820276	0.744289
16600	0.966667	0.841346	0.73064	0.965116	0.81874	0.741729
16610	0.966667	0.841346	0.73064	0.965116	0.81874	0.741729
16620	0.966667	0.846154	0.727273	0.965116	0.81874	0.742438
16630	0.966667	0.846154	0.727273	0.965116	0.81874	0.742438
16640	0.966667	0.846154	0.723906	0.965116	0.817204	0.740489
16650	0.966667	0.841346	0.73064	0.965116	0.81874	0.741729
16660	0.966667	0.841346	0.727273	0.965116	0.817204	0.739771
16670	0.966667	0.841346	0.727273	0.965116	0.817204	0.739771
16680	0.966667	0.841346	0.727273	0.965116	0.817204	0.739771
16690	0.966667	0.841346	0.727273	0.965116	0.817204	0.739771
16700	0.966667	0.841346	0.723906	0.965116	0.815668	0.737819
16710	0.966667	0.841346	0.727273	0.965116	0.817204	0.739771
16720	0.966667	0.836538	0.73064	0.965116	0.817204	0.739174
16730	0.966667	0.841346	0.73064	0.965116	0.81874	0.741729
16740	0.966667	0.836538	0.73064	0.965116	0.817204	0.739174
16750	0.966667	0.841346	0.73064	0.965116	0.81874	0.741729
16760	0.966667	0.841346	0.73064	0.965116	0.81874	0.741729
16770	0.966667	0.831731	0.73064	0.965116	0.815668	0.736624
16780	0.966667	0.831731	0.73064	0.965116	0.815668	0.736624
16790	0.966667	0.836538	0.727273	0.965116	0.815668	0.737211
16800	0.966667	0.831731	0.727273	0.965116	0.814132	0.734656
16810	0.966667	0.836538	0.727273	0.965116	0.815668	0.737211
16820	0.966667	0.831731	0.723906	0.965116	0.812596	0.732805
16830	0.966667	0.831731	0.723906	0.965116	0.812596	0.732805
16840	0.966667	0.836538	0.723906	0.965116	0.814132	0.735361
16850	0.966667	0.831731	0.720539	0.965116	0.81106	0.730846
16860	0.966667	0.831731	0.720539	0.965116	0.81106	0.730736
16870	0.966667	0.836538	0.723906	0.965116	0.814132	0.735361
16880	0.966667	0.836538	0.723906	0.965116	0.814132	0.735361
16890	0.966667	0.836538	0.720539	0.965116	0.812596	0.733408
16900	0.966667	0.836538	0.720539	0.965116	0.812596	0.733408
16910	0.966667	0.836538	0.720539	0.965116	0.812596	0.733408
16920	0.966667	0.836538	0.723906	0.965116	0.814132	0.735254
16930	0.966667	0.836538	0.720539	0.965116	0.812596	0.733301
16940	0.966667	0.841346	0.723906	0.965116	0.815668	0.737819
16950	0.966667	0.836538	0.720539	0.953488	0.81106	0.73064
16960	0.966667	0.836538	0.720539	0.953488	0.81106	0.73064
16970	0.966667	0.836538	0.720539	0.953488	0.81106	0.73064
16980	0.966667	0.836538	0.723906	0.965116	0.814132	0.735254
16990	0.966667	0.836538	0.723906	0.953488	0.812596	0.732595
17000	0.966667	0.836538	0.723906	0.953488	0.812596	0.732595
17010	0.966667	0.836538	0.727273	0.965116	0.815668	0.737211
17020	0.966667	0.836538	0.727273	0.965116	0.815668	0.737211
17030	0.966667	0.836538	0.723906	0.965116	0.814132	0.735254
17040	0.966667	0.831731	0.723906	0.965116	0.812596	0.732694
17050	0.966667	0.831731	0.723906	0.965116	0.812596	0.732694
17060	0.966667	0.831731	0.723906	0.965116	0.812596	0.732694
17070	0.966667	0.831731	0.720539	0.965116	0.81106	0.730736
17080	0.966667	0.831731	0.720539	0.965116	0.81106	0.730736
17090	0.966667	0.831731	0.720539	0.965116	0.81106	0.730736
17100	0.966667	0.831731	0.727273	0.965116	0.814132	0.734556
17110	0.966667	0.831731	0.720539	0.965116	0.81106	0.730736
17120	0.966667	0.831731	0.723906	0.965116	0.812596	0.732694
17130	0.966667	0.831731	0.723906	0.965116	0.812596	0.732694
17140	0.966667	0.831731	0.723906	0.965116	0.812596	0.732694
17150	0.966667	0.831731	0.723906	0.965116	0.812596	0.732694
17160	0.966667	0.831731	0.723906	0.965116	0.812596	0.732694
17170	0.966667	0.831731	0.723906	0.965116	0.812596	0.732694
17180	0.966667	0.831731	0.727273	0.965116	0.814132	0.734556
17190	0.966667	0.831731	0.720539	0.965116	0.81106	0.730736
17200	0.966667	0.831731	0.723906	0.965116	0.812596	0.732595
17210	0.966667	0.831731	0.723906	0.965116	0.812596	0.732595
17220	0.966667	0.831731	0.723906	0.965116	0.812596	0.732595
17230	0.966667	0.831731	0.723906	0.965116	0.812596	0.732492
17240	0.966667	0.831731	0.720539	0.965116	0.81106	0.730631
17250	0.966667	0.831731	0.723906	0.965116	0.812596	0.732492
17260	0.966667	0.831731	0.727273	0.965116	0.814132	0.734451
17270	0.966667	0.831731	0.723906	0.965116	0.812596	0.732587
17280	0.966667	0.831731	0.723906	0.965116	0.812596	0.732587
17290	0.966667	0.831731	0.723906	0.965116	0.812596	0.732587
17300	0.966667	0.831731	0.723906	0.965116	0.812596	0.732587
17310	0.966667	0.831731	0.723906	0.965116	0.812596	0.732587
17320	0.966667	0.831731	0.723906	0.965116	0.812596	0.732587
17330	0.966667	0.831731	0.723906	0.965116	0.812596	0.732587
17340	0.966667	0.831731	0.723906	0.965116	0.812596	0.732587
17350	0.966667	0.831731	0.723906	0.965116	0.812596	0.732587
17360	0.966667	0.831731	0.723906	0.965116	0.812596	0.732587
17370	0.966667	0.831731	0.723906	0.965116	0.812596	0.732587
17380	0.966667	0.831731	0.727273	0.965116	0.814132	0.734548
17390	0.966667	0.831731	0.727273	0.965116	0.814132	0.734548
17400	0.966667	0.831731	0.73064	0.965116	0.815668	0.736415
17410	0.966667	0.831731	0.73064	0.965116	0.815668	0.736415
17420	0.966667	0.831731	0.73064	0.965116	0.815668	0.736415
17430	0.966667	0.831731	0.73064	0.965116	0.815668	0.736415
17440	0.966667	0.836538	0.73064	0.965116	0.817204	0.738973
17450	0.966667	0.831731	0.73064	0.965116	0.815668	0.736415
17460	0.966667	0.831731	0.73064	0.965116	0.815668	0.736415
17470	0.966667	0.831731	0.727273	0.965116	0.814132	0.734451
17480	0.966667	0.831731	0.727273	0.965116	0.814132	0.734451
17490	0.966667	0.836538	0.727273	0.965116	0.815668	0.737014
17500	0.966667	0.841346	0.727273	0.965116	0.817204	0.739581
17510	0.966667	0.836538	0.727273	0.965116	0.815668	0.737014
17520	0.966667	0.841346	0.727273	0.965116	0.817204	0.739581
17530	0.966667	0.841346	0.727273	0.965116	0.817204	0.739581
17540	0.966667	0.841346	0.727273	0.965116	0.817204	0.739581
17550	0.966667	0.841346	0.727273	0.965116	0.817204	0.739581
17560	0.966667	0.841346	0.727273	0.965116	0.817204	0.739581
17570	0.966667	0.836538	0.727273	0.965116	0.815668	0.737014
17580	0.966667	0.836538	0.723906	0.965116	0.814132	0.735159
17590	0.966667	0.841346	0.723906	0.965116	0.815668	0.737728
17600	0.966667	0.841346	0.723906	0.965116	0.815668	0.737728
17610	0.966667	0.836538	0.723906	0.965116	0.814132	0.735159
17620	0.966667	0.836538	0.723906	0.965116	0.814132	0.735159
17630	0.966667	0.841346	0.723906	0.965116	0.815668	0.737728
17640	0.966667	0.841346	0.723906	0.965116	0.815668	0.737728
17650	0.966667	0.841346	0.723906	0.965116	0.815668	0.737728
17660	0.966667	0.841346	0.723906	0.965116	0.815668	0.737728
17670	0.966667	0.841346	0.723906	0.965116	0.815668	0.737728
17680	0.966667	0.841346	0.723906	0.965116	0.815668	0.737728
17690	0.966667	0.841346	0.727273	0.965116	0.817204	0.739591
17700	0.966667	0.841346	0.727273	0.965116	0.817204	0.739591
17710	0.966667	0.841346	0.727273	0.965116	0.817204	0.739591
17720	0.966667	0.841346	0.723906	0.965116	0.815668	0.737728
17730	0.966667	0.841346	0.727273	0.965116	0.817204	0.739591
17740	0.966667	0.846154	0.727273	0.965116	0.81874	0.741759
17750	0.966667	0.846154	0.723906	0.965116	0.817204	0.739893
17760	0.966667	0.841346	0.723906	0.965116	0.815668	0.737728
17770	0.966667	0.846154	0.727273	0.965116	0.81874	0.741751
17780	0.966667	0.841346	0.727273	0.965116	0.817204	0.739581
17790	0.966667	0.841346	0.727273	0.965116	0.817204	0.739581
17800	0.966667	0.841346	0.727273	0.965116	0.817204	0.739581
17810	0.966667	0.841346	0.73064	0.965116	0.81874	0.741449
17820	0.966667	0.836538	0.73064	0.965116	0.817204	0.738973
17830	0.966667	0.836538	0.73064	0.965116	0.817204	0.738973
17840	0.966667	0.836538	0.727273	0.965116	0.815668	0.737014
17850	0.966667	0.836538	0.727273	0.965116	0.815668	0.737014
17860	0.966667	0.836538	0.727273	0.965116	0.815668	0.737014
17870	0.966667	0.836538	0.73064	0.965116	0.817204	0.738973
17880	0.966667	0.831731	0.727273	0.965116	0.814132	0.734451
17890	0.966667	0.841346	0.727273	0.965116	0.817204	0.739581
17900	0.966667	0.841346	0.727273	0.965116	0.817204	0.739581
17910	0.966667	0.836538	0.727273	0.965116	0.815668	0.737014
17920	0.966667	0.836538	0.727273	0.965116	0.815668	0.737014
17930	0.966667	0.836538	0.727273	0.965116	0.815668	0.737014
17940	0.966667	0.836538	0.727273	0.965116	0.815668	0.737014
17950	0.966667	0.836538	0.727273	0.965116	0.815668	0.737014
17960	0.966667	0.836538	0.727273	0.965116	0.815668	0.737014
17970	0.966667	0.836538	0.727273	0.965116	0.815668	0.737014
17980	0.966667	0.836538	0.727273	0.965116	0.815668	0.737014
17990	0.966667	0.841346	0.727273	0.965116	0.817204	0.739581
18000	0.966667	0.836538	0.727273	0.965116	0.815668	0.737014
18010	0.966667	0.841346	0.727273	0.965116	0.817204	0.739581
18020	0.966667	0.846154	0.727273	0.965116	0.81874	0.742154
18030	0.966667	0.846154	0.727273	0.965116	0.81874	0.742154
18040	0.966667	0.841346	0.727273	0.965116	0.817204	0.739581
18050	0.966667	0.841346	0.727273	0.965116	0.817204	0.739581
18060	0.966667	0.841346	0.727273	0.965116	0.817204	0.739581
18070	0.966667	0.841346	0.73064	0.965116	0.81874	0.741449
18080	0.966667	0.846154	0.73064	0.965116	0.820276	0.744021
18090	0.966667	0.846154	0.73064	0.965116	0.820276	0.744021
18100	0.966667	0.846154	0.73064	0.965116	0.820276	0.744021
18110	0.966667	0.846154	0.727273	0.965116	0.81874	0.742154
18120	0.966667	0.846154	0.727273	0.965116	0.81874	0.742154
18130	0.966667	0.846154	0.73064	0.965116	0.820276	0.744104
18140	0.966667	0.846154	0.73064	0.965116	0.820276	0.744104
18150	0.966667	0.846154	0.73064	0.965116	0.820276	0.744104
18160	0.966667	0.846154	0.734007	0.965116	0.821813	0.745974
18170	0.966667	0.846154	0.734007	0.965116	0.821813	0.745974
18180	0.966667	0.846154	0.737374	0.965116	0.823349	0.747932
18190	0.966667	0.846154	0.737374	0.965116	0.823349	0.747932
18200	0.966667	0.846154	0.737374	0.965116	0.823349	0.747932
18210	0.966667	0.846154	0.727273	0.965116	0.81874	0.742164
18220	0.966667	0.846154	0.727273	0.965116	0.81874	0.742164
18230	0.966667	0.846154	0.727273	0.965116	0.81874	0.742164
18240	0.966667	0.846154	0.727273	0.965116	0.81874	0.742164
18250	0.966667	0.846154	0.727273	0.965116	0.81874	0.742164
18260	0.966667	0.846154	0.727273	0.965116	0.81874	0.74226
18270	0.966667	0.846154	0.73064	0.965116	0.820276	0.744021
18280	0.966667	0.846154	0.727273	0.965116	0.81874	0.742154
18290	0.966667	0.846154	0.723906	0.965116	0.817204	0.740302
18300	0.966667	0.846154	0.723906	0.965116	0.817204	0.740302
18310	0.966667	0.846154	0.723906	0.965116	0.817204	0.740123
18320	0.966667	0.846154	0.723906	0.965116	0.817204	0.74013
18330	0.966667	0.846154	0.727273	0.965116	0.81874	0.741997
18340	0.966667	0.846154	0.727273	0.965116	0.81874	0.742073
18350	0.966667	0.846154	0.727273	0.965116	0.81874	0.741997
18360	0.966667	0.846154	0.727273	0.965116	0.81874	0.742073
18370	0.966667	0.846154	0.727273	0.965116	0.81874	0.742073
18380	0.966667	0.846154	0.727273	0.965116	0.81874	0.741997
18390	0.966667	0.846154	0.73064	0.965116	0.820276	0.744033
18400	0.966667	0.846154	0.73064	0.965116	0.820276	0.743943
18410	0.966667	0.841346	0.73064	0.965116	0.81874	0.741368
18420	0.966667	0.846154	0.73064	0.965116	0.820276	0.744033
18430	0.966667	0.846154	0.727273	0.965116	0.81874	0.742073
18440	0.966667	0.846154	0.727273	0.965116	0.81874	0.742073
18450	0.966667	0.846154	0.727273	0.965116	0.81874	0.742073
18460	0.966667	0.846154	0.727273	0.965116	0.81874	0.742164
18470	0.966667	0.846154	0.723906	0.965116	0.817204	0.74022
18480	0.966667	0.846154	0.723906	0.965116	0.817204	0.74013
18490	0.966667	0.846154	0.723906	0.965116	0.817204	0.74022
18500	0.966667	0.846154	0.723906	0.965116	0.817204	0.74022
18510	0.966667	0.846154	0.723906	0.965116	0.817204	0.74013
18520	0.966667	0.846154	0.723906	0.965116	0.817204	0.74013
18530	0.966667	0.846154	0.727273	0.965116	0.81874	0.742073
18540	0.966667	0.841346	0.727273	0.965116	0.817204	0.739497
18550	0.966667	0.841346	0.727273	0.965116	0.817204	0.739497
18560	0.966667	0.841346	0.727273	0.965116	0.817204	0.739497
18570	0.966667	0.841346	0.723906	0.965116	0.815668	0.737549
18580	0.966667	0.841346	0.723906	0.965116	0.815668	0.737549
18590	0.966667	0.841346	0.723906	0.965116	0.815668	0.737549
18600	0.966667	0.841346	0.723906	0.965116	0.815668	0.737549
18610	0.966667	0.841346	0.723906	0.965116	0.815668	0.737632
18620	0.966667	0.841346	0.723906	0.965116	0.815668	0.737632
18630	0.966667	0.841346	0.723906	0.965116	0.815668	0.737541
18640	0.966667	0.841346	0.723906	0.965116	0.815668	0.737541
18650	0.966667	0.841346	0.723906	0.965116	0.815668	0.737541
18660	0.966667	0.841346	0.723906	0.965116	0.815668	0.737632
18670	0.966667	0.841346	0.723906	0.953488	0.814132	0.735287
18680	0.966667	0.841346	0.723906	0.965116	0.815668	0.737632
18690	0.966667	0.846154	0.723906	0.965116	0.817204	0.74013
18700	0.966667	0.846154	0.723906	0.965116	0.817204	0.74013
18710	0.966667	0.841346	0.723906	0.965116	0.815668	0.737549
18720	0.966667	0.846154	0.723906	0.965116	0.817204	0.74013
18730	0.966667	0.841346	0.723906	0.965116	0.815668	0.737632
18740	0.966667	0.841346	0.723906	0.965116	0.815668	0.737632
18750	0.966667	0.841346	0.723906	0.965116	0.815668	0.737632
18760	0.966667	0.841346	0.723906	0.965116	0.815668	0.737632
18770	0.966667	0.841346	0.727273	0.965116	0.817204	0.739581
18780	0.966667	0.841346	0.727273	0.965116	0.817204	0.739581
18790	0.966667	0.841346	0.723906	0.965116	0.815668	0.737632
18800	0.966667	0.841346	0.723906	0.965116	0.815668	0.737632
18810	0.966667	0.841346	0.723906	0.965116	0.815668	0.737632
18820	0.966667	0.841346	0.723906	0.965116	0.815668	0.737632
18830	0.966667	0.841346	0.723906	0.965116	0.815668	0.737632
18840	0.966667	0.841346	0.727273	0.965116	0.817204	0.739581
18850	0.966667	0.841346	0.727273	0.965116	0.817204	0.739581
18860	0.966667	0.836538	0.727273	0.965116	0.815668	0.737014
18870	0.966667	0.836538	0.727273	0.965116	0.815668	0.737014
18880	0.966667	0.836538	0.727273	0.965116	0.815668	0.736917
18890	0.966667	0.836538	0.727273	0.965116	0.815668	0.736917
18900	0.966667	0.836538	0.727273	0.965116	0.815668	0.736917
18910	0.966667	0.836538	0.727273	0.965116	0.815668	0.736917
18920	0.966667	0.836538	0.727273	0.965116	0.815668	0.736917
18930	0.966667	0.836538	0.727273	0.965116	0.815668	0.736917
18940	0.966667	0.836538	0.73064	0.965116	0.817204	0.738788
18950	0.966667	0.836538	0.73064	0.965116	0.817204	0.738788
18960	0.966667	0.841346	0.734007	0.953488	0.81874	0.74097
18970	0.966667	0.841346	0.73064	0.953488	0.817204	0.739028
18980	0.966667	0.841346	0.727273	0.953488	0.815668	0.737154
18990	0.966667	0.841346	0.73064	0.965116	0.81874	0.741368
19000	0.966667	0.841346	0.727273	0.953488	0.815668	0.737065
19010	0.966667	0.841346	0.73064	0.953488	0.817204	0.739015
19020	0.966667	0.841346	0.73064	0.953488	0.817204	0.739015
19030	0.966667	0.841346	0.734007	0.953488	0.81874	0.740894
19040	0.966667	0.841346	0.73064	0.965116	0.81874	0.741449
19050	0.966667	0.841346	0.73064	0.965116	0.81874	0.741449
19060	0.966667	0.841346	0.73064	0.965116	0.81874	0.741449
19070	0.966667	0.841346	0.73064	0.965116	0.81874	0.741449
19080	0.966667	0.841346	0.734007	0.965116	0.820276	0.743407
19090	0.966667	0.841346	0.73064	0.953488	0.817204	0.739028
19100	0.966667	0.841346	0.737374	0.953488	0.820276	0.74293
19110	0.966667	0.841346	0.73064	0.953488	0.817204	0.739105
19120	0.966667	0.841346	0.737374	0.953488	0.820276	0.74293
19130	0.966667	0.841346	0.737374	0.953488	0.820276	0.742852
19140	0.966667	0.841346	0.737374	0.953488	0.820276	0.74293
19150	0.966667	0.841346	0.737374	0.953488	0.820276	0.743022
19160	0.966667	0.841346	0.734007	0.953488	0.81874	0.741145
19170	0.966667	0.841346	0.734007	0.953488	0.81874	0.741051
19180	0.966667	0.846154	0.737374	0.953488	0.821813	0.745499
19190	0.966667	0.846154	0.737374	0.953488	0.821813	0.745425
19200	0.966667	0.846154	0.734007	0.953488	0.820276	0.743544
19210	0.966667	0.841346	0.734007	0.953488	0.81874	0.74097
19220	0.966667	0.846154	0.734007	0.953488	0.820276	0.743544
19230	0.966667	0.846154	0.734007	0.953488	0.820276	0.743544
19240	0.966667	0.846154	0.734007	0.953488	0.820276	0.743544
19250	0.966667	0.846154	0.734007	0.953488	0.820276	0.743544
19260	0.966667	0.846154	0.734007	0.953488	0.820276	0.743544
19270	0.966667	0.846154	0.734007	0.953488	0.820276	0.743544
19280	0.966667	0.846154	0.734007	0.953488	0.820276	0.743544
19290	0.966667	0.846154	0.737374	0.953488	0.821813	0.745499
19300	0.966667	0.846154	0.734007	0.953488	0.820276	0.743622
19310	0.966667	0.846154	0.734007	0.953488	0.820276	0.743622
19320	0.966667	0.846154	0.734007	0.953488	0.820276	0.743622
19330	0.966667	0.846154	0.734007	0.953488	0.820276	0.743622
19340	0.966667	0.846154	0.734007	0.953488	0.820276	0.743622
19350	0.966667	0.836538	0.734007	0.953488	0.817204	0.738486
19360	0.966667	0.841346	0.734007	0.953488	0.81874	0.741051
19370	0.966667	0.846154	0.737374	0.953488	0.821813	0.745587
19380	0.966667	0.846154	0.737374	0.953488	0.821813	0.745587
19390	0.966667	0.836538	0.734007	0.953488	0.817204	0.738584
19400	0.966667	0.836538	0.734007	0.953488	0.817204	0.738584
19410	0.966667	0.841346	0.734007	0.953488	0.81874	0.741145
19420	0.966667	0.841346	0.734007	0.953488	0.81874	0.741145
19430	0.966667	0.841346	0.734007	0.953488	0.81874	0.741145
19440	0.966667	0.841346	0.737374	0.953488	0.820276	0.743108
19450	0.966667	0.841346	0.737374	0.953488	0.820276	0.743108
19460	0.966667	0.841346	0.737374	0.953488	0.820276	0.743108
19470	0.966667	0.841346	0.737374	0.953488	0.820276	0.743108
19480	0.966667	0.836538	0.734007	0.953488	0.817204	0.738584
19490	0.966667	0.836538	0.73064	0.953488	0.815668	0.736621
19500	0.966667	0.836538	0.734007	0.953488	0.817204	0.738584
19510	0.966667	0.841346	0.737374	0.953488	0.820276	0.743022
19520	0.966667	0.836538	0.734007	0.953488	0.817204	0.738584
19530	0.966667	0.836538	0.734007	0.953488	0.817204	0.738584
19540	0.966667	0.841346	0.737374	0.953488	0.820276	0.743022
19550	0.966667	0.841346	0.734007	0.953488	0.81874	0.741061
19560	0.966667	0.841346	0.734007	0.953488	0.81874	0.741061
19570	0.966667	0.841346	0.734007	0.953488	0.81874	0.741061
19580	0.966667	0.841346	0.734007	0.953488	0.81874	0.741061
19590	0.966667	0.841346	0.734007	0.953488	0.81874	0.741061
19600	0.966667	0.841346	0.734007	0.953488	0.81874	0.741061
19610	0.966667	0.841346	0.734007	0.953488	0.81874	0.741061
19620	0.966667	0.841346	0.734007	0.953488	0.81874	0.740982
19630	0.966667	0.841346	0.734007	0.953488	0.81874	0.741061
19640	0.966667	0.841346	0.734007	0.953488	0.81874	0.741061
19650	0.966667	0.841346	0.734007	0.953488	0.81874	0.741061
19660	0.966667	0.836538	0.737374	0.953488	0.81874	0.740462
19670	0.966667	0.836538	0.734007	0.953488	0.817204	0.738496
19680	0.966667	0.841346	0.734007	0.953488	0.81874	0.740982
19690	0.966667	0.836538	0.734007	0.953488	0.817204	0.738414
19700	0.966667	0.836538	0.734007	0.953488	0.817204	0.738414
19710	0.966667	0.841346	0.734007	0.953488	0.81874	0.740982
19720	0.966667	0.841346	0.737374	0.953488	0.820276	0.742942
19730	0.966667	0.841346	0.734007	0.953488	0.81874	0.740982
19740	0.966667	0.841346	0.734007	0.953488	0.81874	0.740982
19750	0.966667	0.846154	0.734007	0.953488	0.820276	0.743631
19760	0.966667	0.846154	0.734007	0.953488	0.820276	0.743631
19770	0.966667	0.846154	0.734007	0.953488	0.820276	0.743631
19780	0.966667	0.846154	0.734007	0.953488	0.820276	0.743631
19790	0.966667	0.850962	0.734007	0.953488	0.821813	0.745808
19800	0.966667	0.846154	0.734007	0.953488	0.820276	0.743631
19810	0.966667	0.850962	0.734007	0.953488	0.821813	0.745808
19820	0.966667	0.850962	0.737374	0.953488	0.823349	0.74769
19830	0.966667	0.846154	0.737374	0.953488	0.821813	0.745118
19840	0.966667	0.846154	0.734007	0.953488	0.820276	0.743234
19850	0.966667	0.846154	0.734007	0.953488	0.820276	0.743234
19860	0.966667	0.846154	0.734007	0.953488	0.820276	0.743234
19870	0.966667	0.850962	0.734007	0.953488	0.821813	0.745808
19880	0.966667	0.846154	0.73064	0.953488	0.81874	0.741358
19890	0.966667	0.850962	0.727273	0.953488	0.81874	0.742073
19900	0.966667	0.850962	0.73064	0.953488	0.820276	0.743934
19910	0.966667	0.850962	0.73064	0.953488	0.820276	0.743934
19920	0.966667	0.850962	0.727273	0.953488	0.81874	0.741987
19930	0.966667	0.850962	0.727273	0.953488	0.81874	0.741987
19940	0.966667	0.850962	0.727273	0.953488	0.81874	0.741987
19950	0.966667	0.850962	0.727273	0.953488	0.81874	0.741987
19960	0.966667	0.850962	0.73064	0.953488	0.820276	0.743934
19970	0.966667	0.850962	0.727273	0.953488	0.81874	0.741987
19980	0.966667	0.855769	0.73064	0.953488	0.821813	0.746514
19990	0.966667	0.850962	0.727273	0.953488	0.81874	0.741987
[truncated: 2,494 more rows]
