# Supplementary material for: Copy Number Variation Pattern for Discriminating MACROD2 States of Colorectal Cancer Subtypes
Source: Front Bioeng Biotechnol. 2019 Dec 19;7:407. doi: 10.3389/fbioe.2019.00407 (PMC6930883; doi:10.3389/fbioe.2019.00407)
Supplement: Table S9 — Performance of 2nd-stage IFS with SVM and RIPPER for CRC stage with LRR. [file Table_9.XLSX]

## Sheet: RIPPER
Number	Stage A	Stage B	Stage C	Stage D	Overall	MCC
1	0.533333	0.490385	0	0.186047	0.230415	0.0325231
2	0.566667	0.490385	0.084175	0.093023	0.259601	0.0522165
3	0.5	0.197115	0.252525	0.27907	0.261137	0.0503349
4	0.6	0.235577	0.393939	0.255814	0.344086	0.129995
5	0.666667	0.336538	0.289562	0.255814	0.334869	0.140853
6	0.583333	0.259615	0.377104	0.465116	0.3702	0.184167
7	0.566667	0.298077	0.400673	0.383721	0.380952	0.160098
8	0.55	0.360577	0.430976	0.360465	0.410138	0.182287
9	0.6	0.269231	0.350168	0.337209	0.345622	0.143881
10	0.766667	0.322115	0.329966	0.302326	0.364055	0.168138
11	0.566667	0.259615	0.367003	0.360465	0.35023	0.128727
12	0.55	0.240385	0.417508	0.337209	0.362519	0.13589
13	0.566667	0.384615	0.373737	0.406977	0.399386	0.192078
14	0.666667	0.269231	0.329966	0.348837	0.344086	0.154883
15	0.633333	0.307692	0.363636	0.476744	0.385561	0.183541
16	0.6	0.341346	0.400673	0.360465	0.394777	0.166048
17	0.483333	0.341346	0.343434	0.418605	0.365591	0.151592
18	0.55	0.288462	0.444444	0.453488	0.40553	0.185317
19	0.583333	0.322115	0.313131	0.406977	0.353303	0.142476
20	0.55	0.307692	0.414141	0.395349	0.390169	0.164955
21	0.583333	0.274038	0.454545	0.348837	0.394777	0.150915
22	0.633333	0.317308	0.360269	0.360465	0.371736	0.169606
23	0.6	0.341346	0.373737	0.453488	0.394777	0.191523
24	0.716667	0.370192	0.333333	0.337209	0.380952	0.172699
25	0.583333	0.293269	0.360269	0.348837	0.357911	0.134404
26	0.55	0.346154	0.37037	0.360465	0.37788	0.148396
27	0.533333	0.403846	0.319865	0.348837	0.3702	0.153185
28	0.516667	0.317308	0.424242	0.453488	0.402458	0.178223
29	0.683333	0.326923	0.343434	0.406977	0.37788	0.181554
30	0.516667	0.350962	0.387205	0.44186	0.394777	0.178857
31	0.566667	0.331731	0.43771	0.534884	0.428571	0.218342
32	0.683333	0.370192	0.40404	0.395349	0.417819	0.20462
33	0.633333	0.341346	0.360269	0.360465	0.379416	0.17183
34	0.65	0.288462	0.387205	0.406977	0.382488	0.162212
35	0.583333	0.403846	0.377104	0.418605	0.410138	0.19183
36	0.566667	0.331731	0.400673	0.430233	0.397849	0.184227
37	0.633333	0.432692	0.373737	0.313953	0.408602	0.18808
38	0.583333	0.403846	0.377104	0.406977	0.408602	0.205652
39	0.65	0.283654	0.441077	0.44186	0.410138	0.209014
40	0.566667	0.389423	0.323232	0.430233	0.380952	0.163523
41	0.483333	0.370192	0.373737	0.418605	0.388633	0.168677
42	0.633333	0.307692	0.377104	0.453488	0.388633	0.183899
43	0.583333	0.336538	0.380471	0.476744	0.397849	0.186559
44	0.75	0.322115	0.407407	0.488372	0.422427	0.225848
45	0.566667	0.408654	0.410774	0.5	0.436252	0.231839
46	0.666667	0.379808	0.40404	0.383721	0.417819	0.211486
47	0.6	0.288462	0.383838	0.476744	0.385561	0.171462
48	0.566667	0.350962	0.400673	0.395349	0.399386	0.176021
49	0.633333	0.331731	0.383838	0.5	0.40553	0.202975
50	0.566667	0.269231	0.451178	0.372093	0.393241	0.161783
51	0.55	0.350962	0.356902	0.5	0.391705	0.169171
52	0.666667	0.322115	0.377104	0.465116	0.397849	0.189384
53	0.416667	0.3125	0.444444	0.348837	0.387097	0.14243
54	0.633333	0.355769	0.360269	0.430233	0.393241	0.173942
55	0.55	0.384615	0.377104	0.476744	0.408602	0.18733
56	0.566667	0.370192	0.37037	0.5	0.40553	0.194062
57	0.633333	0.394231	0.380471	0.523256	0.427035	0.220572
58	0.55	0.370192	0.393939	0.44186	0.407066	0.178349
59	0.616667	0.360577	0.424242	0.465116	0.427035	0.203573
60	0.616667	0.269231	0.43771	0.44186	0.400922	0.174377
61	0.633333	0.370192	0.430976	0.488372	0.437788	0.22413
62	0.566667	0.423077	0.400673	0.488372	0.434716	0.221055
63	0.65	0.293269	0.414141	0.476744	0.40553	0.187224
64	0.583333	0.379808	0.346801	0.44186	0.391705	0.188887
65	0.65	0.3125	0.407407	0.5	0.411674	0.205651
66	0.633333	0.355769	0.397306	0.488372	0.417819	0.208379
67	0.5	0.370192	0.390572	0.511628	0.410138	0.188313
68	0.583333	0.350962	0.461279	0.360465	0.423963	0.189972
69	0.55	0.288462	0.407407	0.488372	0.393241	0.178212
70	0.583333	0.413462	0.380471	0.44186	0.417819	0.207922
71	0.633333	0.389423	0.393939	0.430233	0.419355	0.211328
72	0.583333	0.418269	0.407407	0.418605	0.428571	0.207308
73	0.633333	0.504808	0.353535	0.476744	0.443932	0.252066
74	0.683333	0.346154	0.447811	0.395349	0.430108	0.203609
75	0.566667	0.336538	0.414141	0.5	0.414747	0.195962
76	0.516667	0.336538	0.417508	0.453488	0.40553	0.181337
77	0.65	0.408654	0.367003	0.5	0.423963	0.226085
78	0.583333	0.403846	0.363636	0.511628	0.416283	0.202179
79	0.616667	0.379808	0.319865	0.523256	0.393241	0.201313
80	0.533333	0.302885	0.360269	0.523256	0.379416	0.174256
81	0.683333	0.432692	0.397306	0.372093	0.431644	0.216369
82	0.683333	0.346154	0.407407	0.511628	0.427035	0.220132
83	0.533333	0.427885	0.323232	0.488372	0.397849	0.18803
84	0.633333	0.456731	0.286195	0.534884	0.40553	0.229394
85	0.683333	0.389423	0.37037	0.569767	0.431644	0.234884
86	0.7	0.379808	0.387205	0.593023	0.44086	0.244581
87	0.6	0.326923	0.434343	0.418605	0.41321	0.198266
88	0.633333	0.379808	0.37037	0.5	0.414747	0.218252
89	0.6	0.3125	0.397306	0.488372	0.400922	0.196808
90	0.683333	0.350962	0.397306	0.534884	0.427035	0.237277
91	0.566667	0.341346	0.420875	0.534884	0.423963	0.206009
92	0.7	0.379808	0.441077	0.511628	0.454685	0.262503
93	0.633333	0.375	0.410774	0.581395	0.442396	0.248638
94	0.6	0.403846	0.390572	0.465116	0.423963	0.205912
95	0.683333	0.456731	0.329966	0.465116	0.420891	0.226568
96	0.6	0.394231	0.383838	0.488372	0.420891	0.216849
97	0.566667	0.413462	0.356902	0.453488	0.407066	0.205438
98	0.583333	0.350962	0.407407	0.453488	0.411674	0.198165
99	0.733333	0.399038	0.377104	0.488372	0.431644	0.234294
100	0.6	0.346154	0.414141	0.534884	0.425499	0.227474
101	0.55	0.4375	0.390572	0.488372	0.43318	0.236321
102	0.65	0.408654	0.417508	0.523256	0.450077	0.254099
103	0.6	0.389423	0.407407	0.465116	0.427035	0.217249
104	0.516667	0.379808	0.434343	0.430233	0.423963	0.204938
105	0.55	0.394231	0.363636	0.430233	0.399386	0.183484
106	0.6	0.389423	0.390572	0.476744	0.420891	0.203683
107	0.583333	0.403846	0.427609	0.55814	0.451613	0.247075
108	0.733333	0.399038	0.360269	0.511628	0.427035	0.239102
109	0.5	0.350962	0.444444	0.546512	0.43318	0.235016
110	0.666667	0.370192	0.383838	0.465116	0.416283	0.219043
111	0.566667	0.331731	0.420875	0.55814	0.423963	0.21763
112	0.7	0.399038	0.387205	0.418605	0.423963	0.227432
113	0.566667	0.413462	0.390572	0.581395	0.439324	0.233775
114	0.633333	0.350962	0.414141	0.453488	0.419355	0.206007
115	0.666667	0.408654	0.420875	0.488372	0.448541	0.253275
116	0.6	0.322115	0.424242	0.44186	0.410138	0.192658
117	0.6	0.375	0.350168	0.534884	0.40553	0.212723
118	0.616667	0.442308	0.441077	0.534884	0.470046	0.274906
119	0.616667	0.399038	0.414141	0.488372	0.437788	0.239521
120	0.6	0.389423	0.434343	0.662791	0.465438	0.281557
121	0.45	0.427885	0.400673	0.511628	0.428571	0.220948
122	0.583333	0.413462	0.43771	0.453488	0.445469	0.231366
123	0.633333	0.355769	0.430976	0.453488	0.428571	0.21484
124	0.633333	0.418269	0.40404	0.523256	0.445469	0.239048
125	0.616667	0.399038	0.390572	0.569767	0.437788	0.252372
126	0.666667	0.423077	0.383838	0.5	0.437788	0.234598
127	0.666667	0.403846	0.350168	0.406977	0.403994	0.194772
128	0.7	0.418269	0.377104	0.44186	0.428571	0.231677
129	0.616667	0.317308	0.329966	0.546512	0.380952	0.166985
130	0.7	0.442308	0.3367	0.488372	0.423963	0.226075
131	0.6	0.375	0.400673	0.651163	0.443932	0.248823
132	0.533333	0.427885	0.397306	0.511628	0.434716	0.234284
133	0.583333	0.461538	0.380471	0.476744	0.437788	0.235127
134	0.6	0.389423	0.444444	0.476744	0.445469	0.235832
135	0.6	0.3125	0.373737	0.534884	0.396313	0.192949
136	0.533333	0.447115	0.380471	0.476744	0.428571	0.215692
137	0.6	0.379808	0.353535	0.523256	0.407066	0.20806
138	0.583333	0.360577	0.393939	0.593023	0.427035	0.227353
139	0.666667	0.413462	0.400673	0.569767	0.451613	0.265289
140	0.65	0.3125	0.340067	0.55814	0.388633	0.186543
141	0.516667	0.384615	0.43771	0.453488	0.430108	0.221151
142	0.633333	0.394231	0.387205	0.511628	0.428571	0.218423
143	0.616667	0.442308	0.43771	0.488372	0.462366	0.258841
144	0.6	0.384615	0.410774	0.476744	0.428571	0.217576
145	0.65	0.418269	0.373737	0.395349	0.416283	0.199966
146	0.616667	0.375	0.481481	0.465116	0.457757	0.251037
147	0.583333	0.336538	0.407407	0.430233	0.403994	0.177584
148	0.533333	0.365385	0.407407	0.430233	0.408602	0.188078
149	0.65	0.432692	0.447811	0.5	0.46851	0.27122
150	0.566667	0.447115	0.393939	0.476744	0.437788	0.23588
151	0.583333	0.370192	0.430976	0.465116	0.430108	0.205582
152	0.683333	0.355769	0.454545	0.395349	0.436252	0.235786
153	0.6	0.399038	0.518519	0.488372	0.483871	0.291633
154	0.5	0.322115	0.424242	0.453488	0.402458	0.187739
155	0.666667	0.360577	0.393939	0.465116	0.417819	0.21163
156	0.566667	0.326923	0.464646	0.5	0.434716	0.219168
157	0.616667	0.408654	0.397306	0.465116	0.430108	0.228388
158	0.6	0.403846	0.400673	0.406977	0.420891	0.194333
159	0.766667	0.451923	0.390572	0.593023	0.471582	0.287942
160	0.633333	0.394231	0.414141	0.534884	0.443932	0.251702
161	0.65	0.413462	0.397306	0.453488	0.43318	0.22306
162	0.45	0.384615	0.444444	0.5	0.43318	0.220544
163	0.483333	0.341346	0.400673	0.511628	0.403994	0.174994
164	0.516667	0.384615	0.451178	0.523256	0.445469	0.245428
165	0.616667	0.384615	0.373737	0.511628	0.417819	0.213689
166	0.583333	0.341346	0.424242	0.55814	0.430108	0.229777
167	0.55	0.418269	0.427609	0.523256	0.448541	0.247062
168	0.566667	0.399038	0.461279	0.44186	0.448541	0.235337
169	0.816667	0.442308	0.387205	0.523256	0.462366	0.286308
170	0.6	0.375	0.474747	0.465116	0.453149	0.24274
171	0.7	0.451923	0.430976	0.604651	0.485407	0.300116
172	0.6	0.355769	0.383838	0.5	0.410138	0.201543
173	0.5	0.418269	0.400673	0.465116	0.423963	0.209117
174	0.6	0.375	0.387205	0.569767	0.427035	0.224696
175	0.683333	0.5	0.40404	0.523256	0.47619	0.291838
176	0.65	0.326923	0.350168	0.44186	0.382488	0.168593
177	0.633333	0.418269	0.434343	0.395349	0.442396	0.233772
178	0.716667	0.451923	0.383838	0.488372	0.450077	0.256656
179	0.583333	0.432692	0.427609	0.406977	0.44086	0.233943
180	0.55	0.283654	0.478114	0.476744	0.422427	0.206659
181	0.65	0.394231	0.430976	0.488372	0.447005	0.25078
182	0.55	0.408654	0.400673	0.511628	0.431644	0.208809
183	0.516667	0.375	0.434343	0.465116	0.427035	0.216245
184	0.65	0.317308	0.387205	0.5	0.403994	0.199277
185	0.616667	0.379808	0.407407	0.476744	0.427035	0.218174
186	0.6	0.331731	0.468013	0.523256	0.443932	0.230046
187	0.633333	0.399038	0.407407	0.593023	0.450077	0.262273
188	0.45	0.403846	0.407407	0.593023	0.434716	0.230504
189	0.583333	0.408654	0.430976	0.523256	0.450077	0.242916
190	0.683333	0.461538	0.424242	0.534884	0.474654	0.280526
191	0.666667	0.379808	0.447811	0.5	0.453149	0.24686
192	0.6	0.432692	0.424242	0.546512	0.459293	0.253952
193	0.516667	0.427885	0.393939	0.569767	0.439324	0.234518
194	0.516667	0.322115	0.397306	0.534884	0.402458	0.192356
195	0.7	0.322115	0.417508	0.453488	0.417819	0.211651
196	0.633333	0.394231	0.424242	0.55814	0.451613	0.259197
197	0.566667	0.442308	0.430976	0.488372	0.454685	0.244205
198	0.65	0.394231	0.390572	0.534884	0.434716	0.221429
199	0.55	0.355769	0.454545	0.488372	0.436252	0.224977
200	0.583333	0.4375	0.47138	0.476744	0.471582	0.265909
201	0.6	0.389423	0.407407	0.534884	0.436252	0.224614
202	0.633333	0.413462	0.414141	0.488372	0.443932	0.233404
203	0.516667	0.456731	0.410774	0.534884	0.451613	0.248609
204	0.666667	0.408654	0.441077	0.511628	0.460829	0.264516
205	0.533333	0.394231	0.407407	0.569767	0.436252	0.229304
206	0.55	0.442308	0.407407	0.488372	0.442396	0.235986
207	0.583333	0.355769	0.410774	0.593023	0.43318	0.230438
208	0.616667	0.413462	0.441077	0.569767	0.465438	0.262971
209	0.6	0.418269	0.373737	0.5	0.425499	0.221421
210	0.6	0.379808	0.40404	0.511628	0.428571	0.225542
211	0.55	0.350962	0.373737	0.534884	0.403994	0.190175
212	0.566667	0.403846	0.420875	0.488372	0.437788	0.22948
213	0.583333	0.370192	0.447811	0.55814	0.450077	0.247489
214	0.683333	0.336538	0.451178	0.534884	0.447005	0.241285
215	0.616667	0.355769	0.400673	0.55814	0.427035	0.223932
216	0.633333	0.427885	0.501684	0.55814	0.497696	0.302711
217	0.65	0.413462	0.383838	0.5	0.43318	0.220038
218	0.5	0.408654	0.461279	0.511628	0.454685	0.249308
219	0.616667	0.451923	0.410774	0.534884	0.459293	0.262857
220	0.583333	0.418269	0.387205	0.616279	0.445469	0.250957
221	0.55	0.418269	0.427609	0.488372	0.443932	0.228963
222	0.65	0.384615	0.40404	0.55814	0.44086	0.248428
223	0.633333	0.370192	0.441077	0.5	0.443932	0.23358
224	0.633333	0.370192	0.387205	0.55814	0.427035	0.233134
225	0.683333	0.389423	0.434343	0.581395	0.462366	0.272148
226	0.65	0.375	0.363636	0.523256	0.414747	0.218867
227	0.616667	0.346154	0.410774	0.430233	0.411674	0.193779
228	0.55	0.432692	0.434343	0.5	0.453149	0.257586
229	0.6	0.355769	0.430976	0.523256	0.434716	0.216786
230	0.5	0.384615	0.441077	0.604651	0.450077	0.237682
231	0.666667	0.399038	0.447811	0.546512	0.465438	0.260638
232	0.616667	0.399038	0.454545	0.5	0.457757	0.250625
233	0.616667	0.418269	0.451178	0.546512	0.46851	0.274363
234	0.666667	0.379808	0.380471	0.639535	0.44086	0.252754
235	0.466667	0.427885	0.424242	0.627907	0.456221	0.262802
236	0.65	0.4375	0.387205	0.534884	0.447005	0.249297
237	0.633333	0.413462	0.447811	0.430233	0.451613	0.245564
238	0.65	0.355769	0.451178	0.523256	0.448541	0.241396
239	0.6	0.427885	0.444444	0.569767	0.470046	0.278991
240	0.633333	0.331731	0.454545	0.546512	0.443932	0.235925
241	0.566667	0.384615	0.397306	0.488372	0.420891	0.204677
242	0.65	0.389423	0.454545	0.546512	0.463902	0.25095
243	0.533333	0.394231	0.457912	0.511628	0.451613	0.245027
244	0.566667	0.389423	0.424242	0.604651	0.450077	0.258189
245	0.616667	0.375	0.360269	0.465116	0.402458	0.185162
246	0.65	0.413462	0.40404	0.534884	0.447005	0.24299
247	0.65	0.456731	0.40404	0.5	0.456221	0.258607
248	0.616667	0.341346	0.498316	0.534884	0.463902	0.270361
249	0.566667	0.307692	0.393939	0.511628	0.397849	0.176816
250	0.616667	0.379808	0.414141	0.534884	0.437788	0.225786
251	0.566667	0.389423	0.43771	0.581395	0.453149	0.257896
252	0.7	0.317308	0.454545	0.581395	0.450077	0.246334
253	0.566667	0.394231	0.380471	0.569767	0.427035	0.233334
254	0.5	0.403846	0.451178	0.546512	0.453149	0.241192
255	0.483333	0.384615	0.420875	0.511628	0.427035	0.21287
256	0.65	0.394231	0.407407	0.406977	0.425499	0.213696
257	0.65	0.336538	0.464646	0.406977	0.43318	0.215091
258	0.583333	0.466346	0.390572	0.546512	0.453149	0.265421
259	0.616667	0.413462	0.353535	0.523256	0.419355	0.207978
260	0.616667	0.370192	0.441077	0.546512	0.448541	0.24829
261	0.616667	0.413462	0.457912	0.55814	0.471582	0.26783
262	0.683333	0.375	0.40404	0.453488	0.427035	0.225455
263	0.65	0.307692	0.457912	0.476744	0.430108	0.207484
264	0.5	0.389423	0.447811	0.604651	0.454685	0.256408
265	0.6	0.384615	0.441077	0.534884	0.450077	0.247066
266	0.566667	0.408654	0.491582	0.453488	0.466974	0.248909
267	0.633333	0.322115	0.451178	0.534884	0.437788	0.220986
268	0.683333	0.394231	0.417508	0.534884	0.450077	0.253877
269	0.633333	0.427885	0.430976	0.627907	0.474654	0.283986
270	0.5	0.375	0.424242	0.465116	0.420891	0.201136
271	0.6	0.423077	0.40404	0.5	0.44086	0.238694
272	0.533333	0.413462	0.451178	0.523256	0.456221	0.234925
273	0.633333	0.413462	0.424242	0.511628	0.451613	0.251233
274	0.55	0.447115	0.380471	0.453488	0.427035	0.21196
275	0.733333	0.370192	0.441077	0.581395	0.463902	0.269701
276	0.583333	0.399038	0.43771	0.569767	0.456221	0.248718
277	0.55	0.365385	0.441077	0.44186	0.427035	0.208049
278	0.55	0.370192	0.457912	0.569767	0.453149	0.243408
279	0.583333	0.399038	0.491582	0.55814	0.479263	0.274081
280	0.716667	0.379808	0.454545	0.569767	0.470046	0.268714
281	0.516667	0.365385	0.430976	0.534884	0.431644	0.212494
282	0.7	0.346154	0.427609	0.55814	0.443932	0.221718
283	0.55	0.379808	0.451178	0.511628	0.445469	0.228324
284	0.566667	0.379808	0.387205	0.523256	0.419355	0.215947
285	0.733333	0.365385	0.447811	0.546512	0.460829	0.265222
286	0.783333	0.4375	0.397306	0.453488	0.453149	0.247998
287	0.65	0.418269	0.430976	0.569767	0.465438	0.26251
288	0.566667	0.408654	0.377104	0.465116	0.416283	0.198237
289	0.65	0.389423	0.417508	0.523256	0.443932	0.23384
290	0.6	0.432692	0.383838	0.418605	0.423963	0.214809
291	0.65	0.413462	0.434343	0.453488	0.450077	0.238358
292	0.583333	0.389423	0.397306	0.465116	0.420891	0.211288
293	0.633333	0.379808	0.43771	0.5	0.445469	0.240463
294	0.516667	0.346154	0.47138	0.569767	0.448541	0.245392
295	0.65	0.389423	0.461279	0.581395	0.471582	0.264963
296	0.6	0.408654	0.40404	0.523256	0.439324	0.225559
297	0.533333	0.360577	0.407407	0.44186	0.408602	0.18367
298	0.566667	0.370192	0.410774	0.534884	0.428571	0.21982
299	0.533333	0.341346	0.420875	0.511628	0.417819	0.20136
300	0.683333	0.399038	0.451178	0.523256	0.465438	0.268608
301	0.616667	0.399038	0.410774	0.465116	0.43318	0.231088
302	0.6	0.423077	0.464646	0.55814	0.47619	0.274425
303	0.6	0.408654	0.468013	0.523256	0.46851	0.26479
304	0.716667	0.399038	0.407407	0.534884	0.450077	0.257352
305	0.716667	0.408654	0.447811	0.406977	0.454685	0.249883
306	0.666667	0.379808	0.434343	0.5	0.447005	0.239938
307	0.633333	0.336538	0.444444	0.5	0.434716	0.234443
308	0.7	0.379808	0.478114	0.546512	0.47619	0.279187
309	0.6	0.413462	0.434343	0.465116	0.447005	0.243793
310	0.633333	0.370192	0.390572	0.569767	0.430108	0.235294
311	0.566667	0.403846	0.420875	0.534884	0.443932	0.239967
312	0.583333	0.288462	0.441077	0.5	0.41321	0.188485
313	0.5	0.475962	0.393939	0.465116	0.439324	0.222972
314	0.666667	0.432692	0.414141	0.604651	0.46851	0.283074
315	0.616667	0.355769	0.343434	0.55814	0.400922	0.206829
316	0.516667	0.427885	0.387205	0.406977	0.414747	0.196951
317	0.683333	0.418269	0.424242	0.523256	0.459293	0.266407
318	0.683333	0.394231	0.444444	0.44186	0.450077	0.237255
319	0.55	0.418269	0.393939	0.44186	0.422427	0.204558
320	0.616667	0.331731	0.393939	0.430233	0.399386	0.179143
321	0.55	0.403846	0.474747	0.5	0.462366	0.241445
322	0.5	0.403846	0.454545	0.488372	0.447005	0.225677
323	0.633333	0.447115	0.434343	0.453488	0.459293	0.257819
324	0.633333	0.413462	0.380471	0.5	0.430108	0.229982
325	0.666667	0.403846	0.417508	0.465116	0.442396	0.248463
326	0.55	0.365385	0.393939	0.627907	0.430108	0.218925
327	0.633333	0.403846	0.390572	0.569767	0.44086	0.237732
328	0.566667	0.350962	0.407407	0.546512	0.422427	0.205311
329	0.666667	0.451923	0.444444	0.616279	0.490015	0.314799
330	0.683333	0.447115	0.387205	0.418605	0.437788	0.239466
331	0.766667	0.408654	0.43771	0.523256	0.470046	0.276124
332	0.75	0.427885	0.390572	0.534884	0.454685	0.256496
333	0.55	0.360577	0.387205	0.5	0.408602	0.197951
334	0.516667	0.4375	0.40404	0.511628	0.439324	0.222964
335	0.616667	0.447115	0.447811	0.593023	0.482335	0.300451
336	0.616667	0.423077	0.43771	0.546512	0.463902	0.275805
337	0.683333	0.322115	0.414141	0.511628	0.422427	0.205745
338	0.566667	0.384615	0.400673	0.55814	0.431644	0.21813
339	0.516667	0.341346	0.414141	0.546512	0.417819	0.211254
340	0.6	0.379808	0.430976	0.511628	0.44086	0.234893
341	0.583333	0.427885	0.414141	0.476744	0.442396	0.23547
342	0.65	0.346154	0.444444	0.604651	0.453149	0.252105
343	0.683333	0.403846	0.393939	0.523256	0.44086	0.247037
344	0.616667	0.355769	0.478114	0.523256	0.457757	0.240594
345	0.666667	0.471154	0.424242	0.546512	0.477727	0.282174
346	0.683333	0.375	0.40404	0.511628	0.434716	0.229447
347	0.783333	0.418269	0.407407	0.581395	0.46851	0.2938
348	0.566667	0.384615	0.383838	0.546512	0.422427	0.209367
349	0.683333	0.384615	0.427609	0.488372	0.445469	0.243393
350	0.616667	0.365385	0.430976	0.476744	0.43318	0.221603
351	0.7	0.375	0.363636	0.55814	0.423963	0.215381
352	0.616667	0.370192	0.407407	0.523256	0.430108	0.223549
353	0.633333	0.375	0.424242	0.534884	0.442396	0.241199
354	0.583333	0.403846	0.40404	0.523256	0.436252	0.219183
355	0.683333	0.355769	0.40404	0.534884	0.431644	0.221908
356	0.616667	0.4375	0.40404	0.569767	0.456221	0.256017
357	0.75	0.399038	0.340067	0.534884	0.422427	0.234898
358	0.7	0.427885	0.407407	0.5	0.453149	0.257769
359	0.65	0.408654	0.464646	0.453488	0.462366	0.257027
360	0.55	0.394231	0.37037	0.523256	0.414747	0.204054
361	0.566667	0.423077	0.410774	0.546512	0.447005	0.248122
362	0.6	0.442308	0.353535	0.593023	0.436252	0.239758
363	0.7	0.365385	0.387205	0.523256	0.427035	0.224249
364	0.533333	0.394231	0.410774	0.476744	0.425499	0.207564
365	0.616667	0.4375	0.390572	0.511628	0.442396	0.243219
366	0.616667	0.423077	0.407407	0.488372	0.442396	0.234108
367	0.55	0.432692	0.434343	0.55814	0.460829	0.264348
368	0.566667	0.447115	0.427609	0.465116	0.451613	0.242668
369	0.65	0.4375	0.373737	0.569767	0.445469	0.243902
370	0.633333	0.350962	0.393939	0.593023	0.428571	0.239694
371	0.583333	0.4375	0.427609	0.523256	0.457757	0.250933
372	0.516667	0.360577	0.434343	0.55814	0.434716	0.219427
373	0.683333	0.379808	0.444444	0.593023	0.465438	0.27387
374	0.716667	0.399038	0.478114	0.488372	0.47619	0.28011
375	0.666667	0.322115	0.43771	0.476744	0.427035	0.218015
376	0.666667	0.5	0.383838	0.593023	0.474654	0.29623
377	0.683333	0.456731	0.40404	0.5	0.459293	0.260222
378	0.633333	0.394231	0.393939	0.651163	0.450077	0.260016
379	0.633333	0.403846	0.363636	0.534884	0.423963	0.229436
380	0.683333	0.451923	0.407407	0.604651	0.473118	0.280622
381	0.683333	0.432692	0.410774	0.488372	0.453149	0.250287
382	0.583333	0.394231	0.373737	0.55814	0.423963	0.220352
383	0.566667	0.375	0.356902	0.604651	0.414747	0.208583
384	0.566667	0.355769	0.40404	0.511628	0.417819	0.208625
385	0.583333	0.418269	0.393939	0.616279	0.448541	0.246405
386	0.583333	0.384615	0.360269	0.546512	0.41321	0.206486
387	0.616667	0.456731	0.400673	0.511628	0.453149	0.25835
388	0.616667	0.346154	0.441077	0.546512	0.44086	0.228594
389	0.683333	0.471154	0.410774	0.581395	0.477727	0.293423
390	0.733333	0.375	0.424242	0.5	0.447005	0.247036
391	0.633333	0.394231	0.356902	0.453488	0.407066	0.192128
392	0.566667	0.389423	0.380471	0.523256	0.419355	0.205865
393	0.633333	0.442308	0.434343	0.453488	0.457757	0.243827
394	0.633333	0.432692	0.383838	0.593023	0.450077	0.257774
395	0.683333	0.389423	0.410774	0.546512	0.447005	0.254129
396	0.583333	0.418269	0.457912	0.523256	0.465438	0.259381
397	0.566667	0.418269	0.37037	0.511628	0.422427	0.208965
398	0.65	0.379808	0.464646	0.546512	0.465438	0.268263
399	0.633333	0.379808	0.367003	0.406977	0.400922	0.185632
400	0.616667	0.3125	0.393939	0.511628	0.403994	0.207191
401	0.55	0.408654	0.397306	0.5	0.428571	0.206574
402	0.566667	0.379808	0.377104	0.406977	0.399386	0.176987
403	0.616667	0.442308	0.454545	0.523256	0.474654	0.277031
404	0.55	0.432692	0.363636	0.511628	0.422427	0.220674
405	0.65	0.399038	0.397306	0.593023	0.447005	0.258304
406	0.55	0.355769	0.414141	0.511628	0.420891	0.204376
407	0.65	0.427885	0.373737	0.55814	0.44086	0.246014
408	0.583333	0.331731	0.420875	0.465116	0.41321	0.192938
409	0.683333	0.418269	0.430976	0.5	0.459293	0.246181
410	0.683333	0.370192	0.417508	0.534884	0.442396	0.243099
411	0.55	0.432692	0.461279	0.511628	0.466974	0.250267
412	0.583333	0.413462	0.434343	0.44186	0.442396	0.23449
413	0.65	0.408654	0.410774	0.453488	0.437788	0.234345
414	0.716667	0.403846	0.430976	0.581395	0.46851	0.265753
415	0.683333	0.370192	0.424242	0.546512	0.447005	0.240664
416	0.616667	0.475962	0.340067	0.616279	0.445469	0.255505
417	0.666667	0.389423	0.417508	0.581395	0.453149	0.251757
418	0.7	0.403846	0.441077	0.593023	0.473118	0.29389
419	0.566667	0.384615	0.441077	0.546512	0.448541	0.244016
420	0.633333	0.403846	0.40404	0.546512	0.443932	0.246493
421	0.583333	0.350962	0.397306	0.639535	0.431644	0.234813
422	0.616667	0.341346	0.434343	0.44186	0.422427	0.199018
423	0.683333	0.370192	0.397306	0.523256	0.431644	0.217489
424	0.583333	0.466346	0.323232	0.662791	0.437788	0.249327
425	0.633333	0.365385	0.380471	0.569767	0.423963	0.212752
426	0.633333	0.399038	0.430976	0.476744	0.445469	0.236584
427	0.616667	0.408654	0.417508	0.581395	0.454685	0.256826
428	0.566667	0.360577	0.400673	0.593023	0.428571	0.214145
429	0.6	0.423077	0.424242	0.581395	0.460829	0.263346
430	0.566667	0.379808	0.430976	0.523256	0.439324	0.223251
431	0.616667	0.490385	0.340067	0.604651	0.448541	0.259715
432	0.55	0.360577	0.3367	0.593023	0.397849	0.199281
433	0.55	0.442308	0.393939	0.5	0.437788	0.240108
434	0.616667	0.399038	0.434343	0.534884	0.453149	0.253692
435	0.616667	0.360577	0.417508	0.476744	0.425499	0.222963
436	0.666667	0.408654	0.424242	0.453488	0.445469	0.23172
437	0.566667	0.360577	0.410774	0.616279	0.436252	0.236747
438	0.633333	0.394231	0.454545	0.523256	0.460829	0.269254
439	0.566667	0.403846	0.414141	0.523256	0.439324	0.2383
440	0.65	0.4375	0.397306	0.546512	0.453149	0.270447
441	0.666667	0.480769	0.417508	0.465116	0.466974	0.268054
442	0.616667	0.399038	0.407407	0.546512	0.442396	0.248783
443	0.616667	0.389423	0.37037	0.5	0.416283	0.212255
444	0.666667	0.355769	0.356902	0.604651	0.417819	0.221639
445	0.616667	0.413462	0.37037	0.534884	0.428571	0.238861
446	0.55	0.423077	0.393939	0.534884	0.436252	0.240876
447	0.616667	0.394231	0.417508	0.593023	0.451613	0.252688
448	0.533333	0.370192	0.400673	0.604651	0.430108	0.23656
449	0.683333	0.413462	0.37037	0.465116	0.425499	0.216271
450	0.65	0.384615	0.43771	0.511628	0.450077	0.253458
451	0.583333	0.399038	0.43771	0.593023	0.459293	0.260881
452	0.516667	0.4375	0.424242	0.488372	0.445469	0.227944
453	0.6	0.475962	0.363636	0.465116	0.434716	0.23723
454	0.616667	0.399038	0.383838	0.488372	0.423963	0.208542
455	0.6	0.389423	0.410774	0.616279	0.448541	0.243061
456	0.7	0.384615	0.397306	0.546512	0.44086	0.238616
457	0.533333	0.427885	0.387205	0.546512	0.434716	0.221257
458	0.616667	0.365385	0.410774	0.465116	0.422427	0.207836
459	0.533333	0.408654	0.430976	0.534884	0.447005	0.242248
460	0.666667	0.4375	0.356902	0.604651	0.443932	0.262089
461	0.55	0.403846	0.377104	0.511628	0.419355	0.205267
462	0.533333	0.360577	0.427609	0.5	0.425499	0.20936
463	0.566667	0.423077	0.414141	0.523256	0.445469	0.22455
464	0.633333	0.399038	0.414141	0.581395	0.451613	0.255676
465	0.666667	0.427885	0.383838	0.5	0.439324	0.238654
466	0.616667	0.399038	0.444444	0.44186	0.445469	0.223805
467	0.616667	0.403846	0.420875	0.55814	0.451613	0.241214
468	0.616667	0.427885	0.377104	0.662791	0.453149	0.259401
469	0.55	0.370192	0.383838	0.55814	0.417819	0.203093
470	0.65	0.341346	0.43771	0.5	0.434716	0.223459
471	0.566667	0.370192	0.420875	0.651163	0.448541	0.239561
472	0.533333	0.423077	0.390572	0.476744	0.425499	0.216311
473	0.6	0.379808	0.444444	0.55814	0.453149	0.248466
474	0.633333	0.389423	0.420875	0.406977	0.428571	0.215559
475	0.5	0.360577	0.481481	0.604651	0.460829	0.255411
476	0.633333	0.350962	0.400673	0.488372	0.417819	0.208693
477	0.5	0.394231	0.468013	0.534884	0.456221	0.246721
478	0.533333	0.341346	0.377104	0.534884	0.400922	0.192216
479	0.516667	0.408654	0.424242	0.476744	0.434716	0.205946
480	0.65	0.375	0.420875	0.546512	0.443932	0.23532
481	0.55	0.394231	0.454545	0.546512	0.456221	0.247454
482	0.583333	0.403846	0.390572	0.511628	0.428571	0.22046
483	0.583333	0.403846	0.360269	0.569767	0.422427	0.218166
484	0.633333	0.418269	0.420875	0.546512	0.456221	0.261376
485	0.5	0.384615	0.410774	0.604651	0.436252	0.230605
486	0.6	0.389423	0.410774	0.593023	0.445469	0.237819
487	0.533333	0.423077	0.393939	0.534884	0.434716	0.224558
488	0.55	0.461538	0.397306	0.546512	0.451613	0.255942
489	0.55	0.384615	0.407407	0.488372	0.423963	0.214376
490	0.6	0.384615	0.387205	0.5	0.420891	0.2167
491	0.583333	0.451923	0.380471	0.546512	0.443932	0.233763
492	0.6	0.4375	0.43771	0.523256	0.463902	0.256922
493	0.566667	0.466346	0.444444	0.511628	0.471582	0.264814
494	0.633333	0.403846	0.377104	0.488372	0.423963	0.213151
495	0.6	0.384615	0.427609	0.511628	0.44086	0.225386
496	0.616667	0.418269	0.387205	0.55814	0.44086	0.237115
497	0.6	0.384615	0.400673	0.593023	0.439324	0.234508
498	0.583333	0.442308	0.407407	0.593023	0.459293	0.273508
499	0.633333	0.490385	0.444444	0.511628	0.485407	0.281406
500	0.55	0.379808	0.397306	0.616279	0.434716	0.224426
501	0.583333	0.394231	0.37037	0.523256	0.417819	0.212
502	0.683333	0.514423	0.407407	0.476744	0.47619	0.283639
503	0.6	0.427885	0.383838	0.593023	0.445469	0.246932
504	0.7	0.360577	0.383838	0.476744	0.417819	0.211353
505	0.6	0.379808	0.387205	0.488372	0.417819	0.200467
506	0.633333	0.485577	0.37037	0.639535	0.466974	0.287306
507	0.583333	0.408654	0.377104	0.546512	0.428571	0.219232
508	0.633333	0.442308	0.417508	0.55814	0.463902	0.270522
509	0.55	0.375	0.414141	0.569767	0.434716	0.227529
510	0.65	0.456731	0.434343	0.430233	0.460829	0.248132
511	0.616667	0.456731	0.393939	0.569767	0.457757	0.254894
512	0.616667	0.389423	0.410774	0.546512	0.44086	0.234641
513	0.733333	0.427885	0.397306	0.476744	0.448541	0.250587
514	0.566667	0.399038	0.430976	0.593023	0.454685	0.247812
515	0.5	0.394231	0.393939	0.627907	0.434716	0.222896
516	0.65	0.456731	0.420875	0.430233	0.454685	0.255954
517	0.633333	0.423077	0.407407	0.604651	0.459293	0.261402
518	0.55	0.389423	0.377104	0.488372	0.411674	0.187204
519	0.6	0.4375	0.373737	0.55814	0.439324	0.227872
520	0.483333	0.4375	0.468013	0.488372	0.462366	0.251166
521	0.7	0.413462	0.468013	0.453488	0.470046	0.269051
522	0.466667	0.475962	0.407407	0.5	0.447005	0.231781
523	0.616667	0.442308	0.427609	0.465116	0.454685	0.254815
524	0.633333	0.418269	0.397306	0.453488	0.43318	0.213231
525	0.633333	0.466346	0.410774	0.593023	0.473118	0.287894
526	0.466667	0.375	0.417508	0.581395	0.430108	0.219916
527	0.45	0.413462	0.424242	0.5	0.43318	0.206503
528	0.55	0.432692	0.407407	0.488372	0.439324	0.228788
529	0.7	0.432692	0.373737	0.44186	0.431644	0.22828
530	0.566667	0.418269	0.457912	0.523256	0.463902	0.254615
531	0.566667	0.427885	0.430976	0.534884	0.456221	0.247366
532	0.533333	0.394231	0.410774	0.593023	0.44086	0.233206
533	0.616667	0.355769	0.447811	0.569767	0.450077	0.23691
534	0.7	0.432692	0.43771	0.511628	0.470046	0.268952
535	0.516667	0.399038	0.343434	0.534884	0.402458	0.179757
536	0.616667	0.379808	0.380471	0.534884	0.422427	0.217588
537	0.683333	0.423077	0.447811	0.488372	0.466974	0.269431
538	0.7	0.408654	0.380471	0.534884	0.439324	0.247829
539	0.533333	0.346154	0.454545	0.569767	0.442396	0.228048
540	0.566667	0.399038	0.417508	0.523256	0.439324	0.236917
541	0.683333	0.418269	0.380471	0.55814	0.443932	0.249434
542	0.75	0.350962	0.464646	0.5	0.459293	0.247485
543	0.683333	0.365385	0.461279	0.5	0.456221	0.247751
544	0.6	0.432692	0.40404	0.430233	0.434716	0.22335
545	0.616667	0.432692	0.387205	0.476744	0.434716	0.219777
546	0.616667	0.451923	0.43771	0.465116	0.462366	0.264632
547	0.716667	0.394231	0.360269	0.476744	0.419355	0.215935
548	0.666667	0.456731	0.383838	0.593023	0.460829	0.273709
549	0.716667	0.375	0.414141	0.593023	0.453149	0.25608
550	0.633333	0.399038	0.380471	0.593023	0.437788	0.238637
551	0.466667	0.375	0.407407	0.488372	0.41321	0.177854
552	0.55	0.375	0.397306	0.488372	0.416283	0.204165
553	0.6	0.475962	0.333333	0.593023	0.437788	0.248707
554	0.65	0.4375	0.3367	0.511628	0.420891	0.218119
555	0.566667	0.451923	0.393939	0.546512	0.448541	0.25194
556	0.616667	0.418269	0.410774	0.546512	0.450077	0.243234
557	0.666667	0.399038	0.414141	0.511628	0.445469	0.236621
558	0.666667	0.360577	0.390572	0.465116	0.416283	0.207594
559	0.683333	0.427885	0.430976	0.55814	0.470046	0.274884
560	0.6	0.447115	0.367003	0.581395	0.442396	0.254693
561	0.483333	0.365385	0.441077	0.523256	0.431644	0.216798
562	0.55	0.4375	0.37037	0.523256	0.428571	0.218882
563	0.5	0.408654	0.343434	0.523256	0.402458	0.177327
564	0.666667	0.370192	0.434343	0.523256	0.447005	0.250209
565	0.583333	0.403846	0.380471	0.5	0.422427	0.203593
566	0.7	0.394231	0.393939	0.488372	0.434716	0.221716
567	0.6	0.471154	0.390572	0.534884	0.454685	0.250768
568	0.616667	0.475962	0.474747	0.534884	0.49616	0.292203
569	0.533333	0.451923	0.430976	0.569767	0.465438	0.267888
570	0.683333	0.427885	0.383838	0.523256	0.443932	0.238278
571	0.533333	0.394231	0.353535	0.569767	0.411674	0.19317
572	0.7	0.475962	0.37037	0.511628	0.453149	0.262716
573	0.75	0.365385	0.414141	0.523256	0.443932	0.253238
574	0.616667	0.442308	0.434343	0.55814	0.470046	0.26788
575	0.566667	0.399038	0.407407	0.55814	0.439324	0.231836
576	0.65	0.370192	0.377104	0.604651	0.430108	0.237262
577	0.633333	0.461538	0.393939	0.569767	0.460829	0.258472
578	0.633333	0.427885	0.430976	0.511628	0.459293	0.252128
579	0.616667	0.4375	0.377104	0.616279	0.450077	0.24686
580	0.6	0.413462	0.420875	0.534884	0.450077	0.245846
581	0.633333	0.423077	0.424242	0.55814	0.460829	0.255905
582	0.633333	0.360577	0.47138	0.616279	0.470046	0.274441
583	0.516667	0.408654	0.377104	0.534884	0.420891	0.202641
584	0.633333	0.4375	0.417508	0.523256	0.457757	0.253182
585	0.583333	0.413462	0.400673	0.55814	0.442396	0.235236
586	0.5	0.375	0.387205	0.534884	0.41321	0.1804
587	0.7	0.384615	0.377104	0.616279	0.44086	0.240948
588	0.7	0.480769	0.414141	0.511628	0.474654	0.288432
589	0.583333	0.370192	0.377104	0.616279	0.425499	0.228546
590	0.55	0.423077	0.430976	0.546512	0.454685	0.241531
591	0.583333	0.399038	0.447811	0.581395	0.462366	0.255556
592	0.583333	0.456731	0.387205	0.662791	0.463902	0.2778
593	0.633333	0.418269	0.380471	0.55814	0.439324	0.234212
594	0.566667	0.432692	0.434343	0.55814	0.462366	0.26424
595	0.6	0.4375	0.434343	0.5	0.459293	0.249025
596	0.55	0.495192	0.373737	0.55814	0.453149	0.25537
597	0.633333	0.370192	0.420875	0.488372	0.43318	0.225195
598	0.583333	0.413462	0.420875	0.465116	0.439324	0.218122
599	0.616667	0.360577	0.47138	0.627907	0.470046	0.27219
600	0.516667	0.423077	0.410774	0.593023	0.448541	0.242725
601	0.666667	0.447115	0.356902	0.488372	0.431644	0.234869
602	0.733333	0.423077	0.427609	0.627907	0.480799	0.301345
603	0.6	0.346154	0.350168	0.546512	0.397849	0.181553
604	0.6	0.394231	0.417508	0.511628	0.439324	0.234801
605	0.683333	0.384615	0.427609	0.5	0.447005	0.24153
606	0.683333	0.346154	0.434343	0.44186	0.430108	0.212223
607	0.65	0.413462	0.393939	0.523256	0.44086	0.233226
608	0.633333	0.418269	0.424242	0.569767	0.460829	0.264212
609	0.616667	0.4375	0.387205	0.5	0.439324	0.240093
610	0.633333	0.408654	0.387205	0.581395	0.442396	0.239009
611	0.616667	0.423077	0.377104	0.488372	0.428571	0.22889
612	0.633333	0.4375	0.427609	0.453488	0.453149	0.238484
613	0.65	0.447115	0.400673	0.55814	0.459293	0.267823
614	0.65	0.427885	0.447811	0.523256	0.470046	0.268712
615	0.516667	0.403846	0.387205	0.523256	0.422427	0.20445
616	0.566667	0.451923	0.350168	0.55814	0.430108	0.224455
617	0.466667	0.375	0.420875	0.5	0.420891	0.188611
618	0.583333	0.389423	0.373737	0.55814	0.422427	0.212638
619	0.583333	0.355769	0.417508	0.55814	0.431644	0.219048
620	0.6	0.403846	0.387205	0.55814	0.434716	0.224936
621	0.583333	0.432692	0.43771	0.616279	0.473118	0.277695
622	0.766667	0.365385	0.390572	0.523256	0.434716	0.225762
623	0.6	0.350962	0.430976	0.55814	0.437788	0.226352
624	0.583333	0.408654	0.410774	0.616279	0.453149	0.256898
625	0.6	0.442308	0.40404	0.5	0.447005	0.234949
626	0.666667	0.480769	0.393939	0.581395	0.471582	0.282867
627	0.683333	0.451923	0.407407	0.476744	0.456221	0.254154
628	0.733333	0.379808	0.367003	0.523256	0.425499	0.230087
629	0.7	0.384615	0.434343	0.5	0.451613	0.244081
630	0.533333	0.389423	0.393939	0.581395	0.430108	0.233393
631	0.533333	0.432692	0.43771	0.5	0.453149	0.245232
632	0.583333	0.403846	0.40404	0.534884	0.437788	0.233039
633	0.516667	0.456731	0.400673	0.511628	0.443932	0.229123
634	0.516667	0.456731	0.380471	0.55814	0.44086	0.236193
635	0.666667	0.394231	0.387205	0.604651	0.443932	0.251205
636	0.566667	0.384615	0.430976	0.581395	0.448541	0.2414
637	0.6	0.379808	0.407407	0.593023	0.44086	0.236263
638	0.55	0.360577	0.40404	0.511628	0.417819	0.192515
639	0.65	0.365385	0.360269	0.476744	0.403994	0.189972
640	0.7	0.427885	0.373737	0.581395	0.448541	0.255789
641	0.7	0.384615	0.326599	0.511628	0.403994	0.19232
642	0.616667	0.389423	0.387205	0.651163	0.443932	0.252835
643	0.633333	0.403846	0.397306	0.55814	0.442396	0.246651
644	0.65	0.360577	0.468013	0.569767	0.463902	0.255113
645	0.716667	0.403846	0.40404	0.5	0.445469	0.239204
646	0.65	0.423077	0.420875	0.534884	0.457757	0.264018
647	0.583333	0.456731	0.363636	0.639535	0.450077	0.253434
648	0.6	0.432692	0.40404	0.511628	0.445469	0.246459
649	0.633333	0.413462	0.373737	0.593023	0.439324	0.245869
650	0.616667	0.365385	0.424242	0.5	0.43318	0.222981
651	0.633333	0.456731	0.410774	0.465116	0.453149	0.245792
652	0.65	0.288462	0.424242	0.488372	0.410138	0.180103
653	0.666667	0.403846	0.420875	0.569767	0.457757	0.250296
654	0.416667	0.423077	0.390572	0.581395	0.428571	0.21427
655	0.55	0.375	0.37037	0.511628	0.407066	0.185037
656	0.616667	0.379808	0.377104	0.581395	0.427035	0.230307
657	0.583333	0.408654	0.400673	0.476744	0.430108	0.224456
658	0.55	0.399038	0.37037	0.732558	0.443932	0.246919
659	0.533333	0.403846	0.414141	0.55814	0.44086	0.231078
660	0.65	0.389423	0.393939	0.453488	0.423963	0.206849
661	0.5	0.432692	0.400673	0.55814	0.44086	0.229492
662	0.65	0.427885	0.468013	0.5	0.47619	0.268287
663	0.55	0.466346	0.417508	0.569767	0.465438	0.25785
664	0.583333	0.355769	0.427609	0.534884	0.43318	0.220336
665	0.566667	0.432692	0.410774	0.534884	0.448541	0.253652
666	0.666667	0.326923	0.400673	0.569767	0.423963	0.215709
667	0.616667	0.413462	0.387205	0.604651	0.445469	0.246311
668	0.7	0.379808	0.393939	0.44186	0.423963	0.213451
669	0.566667	0.442308	0.417508	0.581395	0.460829	0.261918
670	0.55	0.413462	0.444444	0.523256	0.454685	0.241266
671	0.65	0.427885	0.407407	0.546512	0.454685	0.252469
672	0.483333	0.413462	0.430976	0.546512	0.445469	0.242501
673	0.6	0.451923	0.387205	0.581395	0.453149	0.259681
674	0.55	0.408654	0.43771	0.593023	0.459293	0.243761
675	0.583333	0.427885	0.427609	0.546512	0.457757	0.259335
676	0.516667	0.403846	0.397306	0.546512	0.430108	0.218981
677	0.6	0.480769	0.407407	0.581395	0.471582	0.27403
678	0.666667	0.384615	0.464646	0.465116	0.457757	0.238304
679	0.55	0.413462	0.393939	0.511628	0.430108	0.223848
680	0.633333	0.370192	0.410774	0.581395	0.44086	0.232735
681	0.666667	0.350962	0.377104	0.697674	0.437788	0.246654
682	0.616667	0.408654	0.383838	0.604651	0.442396	0.237884
683	0.516667	0.466346	0.424242	0.546512	0.462366	0.264107
684	0.583333	0.4375	0.447811	0.476744	0.460829	0.251868
685	0.533333	0.475962	0.454545	0.534884	0.479263	0.280242
686	0.55	0.365385	0.373737	0.546512	0.410138	0.186947
687	0.55	0.355769	0.417508	0.616279	0.436252	0.226234
688	0.65	0.427885	0.420875	0.604651	0.46851	0.26544
689	0.716667	0.389423	0.380471	0.44186	0.422427	0.22293
690	0.65	0.370192	0.400673	0.581395	0.437788	0.232084
691	0.6	0.423077	0.420875	0.651163	0.46851	0.268088
692	0.533333	0.427885	0.434343	0.546512	0.456221	0.248202
693	0.6	0.432692	0.40404	0.546512	0.450077	0.242112
694	0.533333	0.447115	0.427609	0.476744	0.450077	0.242235
695	0.65	0.403846	0.387205	0.523256	0.434716	0.229851
696	0.583333	0.432692	0.430976	0.546512	0.460829	0.248748
697	0.533333	0.350962	0.441077	0.616279	0.443932	0.225872
698	0.6	0.370192	0.407407	0.534884	0.430108	0.21694
699	0.616667	0.399038	0.43771	0.604651	0.463902	0.256877
700	0.633333	0.403846	0.356902	0.569767	0.425499	0.222211
701	0.566667	0.384615	0.367003	0.418605	0.397849	0.171482
702	0.666667	0.360577	0.377104	0.593023	0.427035	0.217797
703	0.533333	0.418269	0.397306	0.616279	0.445469	0.241413
704	0.633333	0.456731	0.390572	0.593023	0.460829	0.263149
705	0.583333	0.394231	0.380471	0.581395	0.430108	0.231674
706	0.583333	0.4375	0.397306	0.523256	0.443932	0.240325
707	0.683333	0.408654	0.444444	0.476744	0.459293	0.255514
708	0.65	0.403846	0.397306	0.511628	0.437788	0.228119
709	0.616667	0.379808	0.40404	0.662791	0.450077	0.251937
710	0.666667	0.413462	0.400673	0.55814	0.450077	0.250322
711	0.55	0.427885	0.414141	0.546512	0.448541	0.247093
712	0.6	0.461538	0.373737	0.662791	0.460829	0.26964
713	0.566667	0.427885	0.407407	0.569767	0.450077	0.245092
714	0.616667	0.456731	0.40404	0.674419	0.47619	0.296118
715	0.633333	0.4375	0.377104	0.476744	0.43318	0.227991
716	0.566667	0.442308	0.444444	0.55814	0.470046	0.271649
717	0.65	0.408654	0.397306	0.674419	0.460829	0.275793
718	0.716667	0.408654	0.434343	0.651163	0.480799	0.28735
719	0.566667	0.442308	0.393939	0.55814	0.447005	0.242954
720	0.55	0.480769	0.430976	0.546512	0.473118	0.27701
721	0.55	0.408654	0.420875	0.546512	0.445469	0.238671
722	0.65	0.360577	0.360269	0.639535	0.423963	0.232686
723	0.616667	0.418269	0.417508	0.581395	0.457757	0.256207
724	0.683333	0.403846	0.380471	0.546512	0.437788	0.226316
725	0.616667	0.447115	0.410774	0.651163	0.473118	0.282193
726	0.633333	0.375	0.400673	0.55814	0.434716	0.231844
727	0.633333	0.456731	0.457912	0.511628	0.480799	0.282916
728	0.716667	0.408654	0.420875	0.488372	0.453149	0.2561
729	0.666667	0.394231	0.407407	0.604651	0.453149	0.271756
730	0.716667	0.375	0.410774	0.546512	0.445469	0.240313
731	0.666667	0.456731	0.47138	0.569767	0.497696	0.298789
732	0.683333	0.413462	0.397306	0.593023	0.454685	0.261567
733	0.633333	0.365385	0.434343	0.581395	0.450077	0.243425
734	0.65	0.514423	0.441077	0.523256	0.494624	0.30585
735	0.633333	0.427885	0.350168	0.511628	0.422427	0.216942
736	0.583333	0.384615	0.407407	0.488372	0.427035	0.212378
737	0.666667	0.451923	0.47138	0.523256	0.490015	0.291199
738	0.666667	0.399038	0.454545	0.569767	0.471582	0.26825
739	0.633333	0.427885	0.414141	0.616279	0.465438	0.262593
740	0.633333	0.350962	0.387205	0.534884	0.417819	0.215613
741	0.683333	0.394231	0.468013	0.534884	0.473118	0.268013
742	0.65	0.413462	0.420875	0.627907	0.466974	0.272701
743	0.716667	0.326923	0.420875	0.581395	0.439324	0.238956
744	0.716667	0.375	0.441077	0.581395	0.463902	0.268335
745	0.55	0.466346	0.457912	0.581395	0.485407	0.283041
746	0.583333	0.394231	0.410774	0.546512	0.439324	0.226225
747	0.583333	0.355769	0.444444	0.534884	0.44086	0.228511
748	0.65	0.471154	0.37037	0.511628	0.447005	0.252032
749	0.6	0.418269	0.3367	0.593023	0.420891	0.226453
750	0.5	0.365385	0.424242	0.476744	0.419355	0.197701
751	0.533333	0.370192	0.478114	0.593023	0.463902	0.245561
752	0.566667	0.447115	0.444444	0.488372	0.462366	0.250246
753	0.6	0.432692	0.447811	0.465116	0.459293	0.250097
754	0.6	0.447115	0.400673	0.511628	0.448541	0.250051
755	0.533333	0.384615	0.414141	0.569767	0.436252	0.227914
756	0.616667	0.341346	0.410774	0.534884	0.423963	0.205188
757	0.75	0.418269	0.40404	0.523256	0.456221	0.257735
758	0.683333	0.475962	0.40404	0.581395	0.47619	0.292796
759	0.683333	0.399038	0.393939	0.534884	0.44086	0.233093
760	0.583333	0.399038	0.417508	0.55814	0.445469	0.227988
761	0.683333	0.418269	0.457912	0.604651	0.485407	0.294053
762	0.583333	0.350962	0.430976	0.697674	0.454685	0.251986
763	0.5	0.427885	0.434343	0.534884	0.451613	0.252426
764	0.666667	0.451923	0.363636	0.604651	0.451613	0.266925
765	0.583333	0.375	0.474747	0.581395	0.466974	0.269542
766	0.466667	0.432692	0.468013	0.488372	0.459293	0.238661
767	0.5	0.451923	0.414141	0.534884	0.450077	0.240698
768	0.533333	0.423077	0.400673	0.581395	0.443932	0.240595
769	0.666667	0.447115	0.383838	0.593023	0.457757	0.260866
770	0.6	0.360577	0.397306	0.546512	0.423963	0.20544
771	0.566667	0.403846	0.434343	0.488372	0.443932	0.223679
772	0.683333	0.331731	0.410774	0.604651	0.436252	0.238021
773	0.633333	0.355769	0.410774	0.430233	0.416283	0.197888
774	0.6	0.326923	0.410774	0.534884	0.417819	0.187624
775	0.533333	0.394231	0.417508	0.523256	0.434716	0.219286
776	0.583333	0.432692	0.407407	0.604651	0.457757	0.263789
777	0.583333	0.413462	0.407407	0.5	0.437788	0.223985
778	0.633333	0.442308	0.400673	0.593023	0.460829	0.262891
779	0.45	0.442308	0.360269	0.581395	0.423963	0.205988
780	0.6	0.447115	0.43771	0.546512	0.470046	0.26373
781	0.5	0.394231	0.414141	0.604651	0.44086	0.234874
782	0.65	0.365385	0.400673	0.581395	0.436252	0.228631
783	0.55	0.375	0.43771	0.581395	0.447005	0.238592
784	0.533333	0.466346	0.414141	0.488372	0.451613	0.242891
785	0.6	0.403846	0.424242	0.55814	0.451613	0.245354
786	0.6	0.432692	0.380471	0.581395	0.443932	0.249891
787	0.566667	0.447115	0.427609	0.534884	0.460829	0.248409
788	0.6	0.447115	0.461279	0.581395	0.485407	0.284739
789	0.566667	0.399038	0.468013	0.453488	0.453149	0.228548
790	0.65	0.399038	0.417508	0.523256	0.447005	0.252332
791	0.683333	0.365385	0.363636	0.616279	0.427035	0.229414
792	0.616667	0.475962	0.410774	0.616279	0.477727	0.292711
793	0.616667	0.360577	0.427609	0.662791	0.454685	0.252364
794	0.633333	0.418269	0.387205	0.604651	0.448541	0.259943
795	0.633333	0.389423	0.424242	0.604651	0.456221	0.246268
796	0.616667	0.394231	0.343434	0.5	0.40553	0.195608
797	0.45	0.408654	0.363636	0.476744	0.400922	0.168841
798	0.65	0.451923	0.454545	0.593023	0.490015	0.303569
799	0.533333	0.370192	0.407407	0.523256	0.422427	0.214127
800	0.6	0.451923	0.414141	0.581395	0.465438	0.268863
801	0.733333	0.418269	0.377104	0.534884	0.443932	0.24499
802	0.633333	0.379808	0.444444	0.534884	0.453149	0.245612
803	0.616667	0.384615	0.447811	0.523256	0.453149	0.245837
804	0.566667	0.4375	0.417508	0.651163	0.46851	0.271893
805	0.583333	0.384615	0.407407	0.523256	0.431644	0.220177
806	0.7	0.4375	0.424242	0.511628	0.465438	0.26812
807	0.6	0.399038	0.444444	0.604651	0.465438	0.265162
808	0.583333	0.384615	0.407407	0.523256	0.431644	0.214618
809	0.483333	0.394231	0.400673	0.627907	0.436252	0.232961
810	0.566667	0.423077	0.464646	0.569767	0.474654	0.279014
811	0.733333	0.379808	0.414141	0.627907	0.460829	0.27677
812	0.6	0.418269	0.430976	0.662791	0.473118	0.284872
813	0.6	0.355769	0.380471	0.604651	0.422427	0.220578
814	0.65	0.389423	0.414141	0.55814	0.447005	0.236891
815	0.5	0.4375	0.461279	0.569767	0.471582	0.261129
816	0.583333	0.418269	0.377104	0.5	0.425499	0.209063
817	0.483333	0.350962	0.430976	0.639535	0.437788	0.22833
818	0.633333	0.370192	0.383838	0.616279	0.43318	0.220053
819	0.65	0.379808	0.414141	0.55814	0.443932	0.241996
820	0.65	0.399038	0.457912	0.627907	0.479263	0.281045
821	0.55	0.350962	0.441077	0.5	0.430108	0.208915
822	0.533333	0.427885	0.444444	0.593023	0.466974	0.262183
823	0.45	0.379808	0.400673	0.44186	0.403994	0.177932
824	0.666667	0.394231	0.397306	0.534884	0.439324	0.235502
825	0.533333	0.480769	0.454545	0.593023	0.488479	0.288547
826	0.633333	0.461538	0.3367	0.546512	0.431644	0.238751
827	0.616667	0.365385	0.441077	0.546512	0.447005	0.243417
828	0.65	0.427885	0.377104	0.523256	0.437788	0.244351
829	0.566667	0.394231	0.441077	0.616279	0.460829	0.267871
830	0.6	0.461538	0.393939	0.488372	0.447005	0.248113
831	0.7	0.384615	0.40404	0.534884	0.442396	0.240276
832	0.566667	0.379808	0.414141	0.523256	0.431644	0.21796
833	0.633333	0.399038	0.37037	0.569767	0.430108	0.231986
834	0.583333	0.389423	0.43771	0.546512	0.450077	0.243603
835	0.6	0.427885	0.434343	0.546512	0.462366	0.256571
836	0.616667	0.480769	0.414141	0.616279	0.480799	0.282919
837	0.55	0.427885	0.393939	0.569767	0.442396	0.22845
838	0.633333	0.341346	0.393939	0.616279	0.428571	0.226878
839	0.633333	0.384615	0.47138	0.523256	0.465438	0.264765
840	0.633333	0.360577	0.397306	0.511628	0.422427	0.212969
841	0.45	0.442308	0.373737	0.581395	0.430108	0.219468
842	0.516667	0.389423	0.417508	0.581395	0.439324	0.230817
843	0.633333	0.394231	0.430976	0.604651	0.460829	0.259104
844	0.516667	0.399038	0.407407	0.453488	0.420891	0.18901
845	0.6	0.423077	0.417508	0.523256	0.450077	0.243261
846	0.733333	0.418269	0.377104	0.604651	0.453149	0.271285
847	0.666667	0.432692	0.40404	0.523256	0.453149	0.258853
848	0.7	0.461538	0.407407	0.511628	0.465438	0.264994
849	0.566667	0.360577	0.424242	0.476744	0.423963	0.21817
850	0.6	0.423077	0.457912	0.511628	0.466974	0.254921
851	0.65	0.490385	0.37037	0.604651	0.465438	0.288058
852	0.683333	0.322115	0.444444	0.476744	0.431644	0.211156
853	0.633333	0.355769	0.434343	0.55814	0.443932	0.23525
854	0.616667	0.495192	0.40404	0.546512	0.471582	0.277945
855	0.55	0.394231	0.427609	0.604651	0.451613	0.239722
856	0.633333	0.418269	0.380471	0.511628	0.43318	0.22426
857	0.583333	0.375	0.40404	0.523256	0.427035	0.216894
858	0.55	0.423077	0.397306	0.511628	0.434716	0.224978
859	0.683333	0.384615	0.451178	0.523256	0.460829	0.245511
860	0.683333	0.326923	0.397306	0.534884	0.419355	0.221274
861	0.666667	0.370192	0.407407	0.581395	0.442396	0.245552
862	0.583333	0.485577	0.40404	0.581395	0.470046	0.269905
863	0.55	0.456731	0.37037	0.581395	0.442396	0.242865
864	0.533333	0.432692	0.393939	0.581395	0.443932	0.239387
865	0.666667	0.413462	0.424242	0.546512	0.459293	0.254725
866	0.6	0.423077	0.43771	0.581395	0.466974	0.265591
867	0.566667	0.432692	0.383838	0.604651	0.445469	0.245463
868	0.666667	0.423077	0.484848	0.534884	0.488479	0.29415
869	0.6	0.384615	0.400673	0.476744	0.423963	0.206982
870	0.566667	0.485577	0.387205	0.453488	0.443932	0.241986
871	0.533333	0.350962	0.434343	0.546512	0.431644	0.216045
872	0.516667	0.365385	0.430976	0.55814	0.434716	0.210219
873	0.5	0.418269	0.397306	0.581395	0.437788	0.222233
874	0.533333	0.389423	0.410774	0.546512	0.43318	0.225756
875	0.7	0.418269	0.397306	0.569767	0.454685	0.255172
876	0.533333	0.365385	0.387205	0.534884	0.41321	0.195459
877	0.7	0.403846	0.393939	0.593023	0.451613	0.262665
878	0.633333	0.413462	0.380471	0.546512	0.436252	0.227709
879	0.6	0.418269	0.417508	0.546512	0.451613	0.244931
880	0.7	0.408654	0.444444	0.593023	0.47619	0.293495
881	0.65	0.4375	0.387205	0.511628	0.443932	0.242762
882	0.583333	0.4375	0.40404	0.593023	0.456221	0.255614
883	0.6	0.432692	0.414141	0.55814	0.456221	0.25941
884	0.65	0.379808	0.420875	0.581395	0.450077	0.253259
885	0.6	0.408654	0.393939	0.523256	0.434716	0.224341
886	0.633333	0.4375	0.410774	0.604651	0.465438	0.273492
887	0.55	0.375	0.410774	0.465116	0.419355	0.190809
888	0.7	0.466346	0.40404	0.5	0.463902	0.269601
889	0.583333	0.326923	0.360269	0.581395	0.399386	0.176826
890	0.6	0.399038	0.363636	0.581395	0.425499	0.219977
891	0.6	0.432692	0.407407	0.55814	0.453149	0.262114
892	0.683333	0.423077	0.333333	0.593023	0.428571	0.230187
893	0.633333	0.370192	0.441077	0.5	0.443932	0.245453
894	0.716667	0.384615	0.47138	0.465116	0.465438	0.25167
895	0.533333	0.375	0.417508	0.674419	0.448541	0.243161
896	0.616667	0.538462	0.420875	0.616279	0.502304	0.314156
897	0.583333	0.384615	0.400673	0.581395	0.436252	0.224125
898	0.6	0.360577	0.414141	0.55814	0.43318	0.228126
899	0.55	0.365385	0.417508	0.546512	0.430108	0.207069
900	0.716667	0.442308	0.420875	0.511628	0.466974	0.27702
901	0.7	0.365385	0.427609	0.488372	0.44086	0.233727
902	0.566667	0.442308	0.43771	0.674419	0.482335	0.297738
903	0.583333	0.466346	0.417508	0.534884	0.463902	0.270075
904	0.716667	0.427885	0.383838	0.534884	0.448541	0.251311
905	0.65	0.456731	0.387205	0.593023	0.460829	0.27538
906	0.616667	0.375	0.43771	0.674419	0.465438	0.270479
907	0.566667	0.408654	0.414141	0.5	0.437788	0.220306
908	0.666667	0.346154	0.329966	0.593023	0.400922	0.202798
909	0.65	0.447115	0.457912	0.569767	0.486943	0.296028
910	0.6	0.4375	0.393939	0.593023	0.453149	0.252201
911	0.616667	0.442308	0.377104	0.581395	0.447005	0.254301
912	0.683333	0.4375	0.43771	0.534884	0.473118	0.272813
913	0.516667	0.408654	0.400673	0.465116	0.422427	0.200581
914	0.583333	0.447115	0.367003	0.44186	0.422427	0.210882
915	0.55	0.461538	0.353535	0.593023	0.437788	0.246086
916	0.55	0.375	0.397306	0.593023	0.430108	0.22456
917	0.65	0.389423	0.417508	0.581395	0.451613	0.255225
918	0.55	0.432692	0.424242	0.593023	0.460829	0.263922
919	0.683333	0.384615	0.383838	0.569767	0.436252	0.234247
920	0.75	0.379808	0.410774	0.523256	0.447005	0.244226
921	0.533333	0.360577	0.400673	0.44186	0.40553	0.180611
922	0.583333	0.394231	0.430976	0.581395	0.453149	0.243686
923	0.616667	0.350962	0.373737	0.581395	0.416283	0.198448
924	0.583333	0.394231	0.430976	0.569767	0.451613	0.242716
925	0.466667	0.408654	0.434343	0.453488	0.431644	0.206157
926	0.666667	0.413462	0.414141	0.5	0.448541	0.22641
927	0.583333	0.403846	0.400673	0.55814	0.439324	0.249659
928	0.616667	0.403846	0.427609	0.465116	0.442396	0.241328
929	0.5	0.350962	0.393939	0.593023	0.416283	0.207783
930	0.566667	0.403846	0.390572	0.465116	0.420891	0.20702
931	0.6	0.418269	0.400673	0.581395	0.448541	0.244892
932	0.633333	0.408654	0.417508	0.511628	0.447005	0.250828
933	0.65	0.408654	0.457912	0.627907	0.482335	0.295311
934	0.683333	0.399038	0.457912	0.55814	0.473118	0.269757
935	0.633333	0.399038	0.407407	0.5	0.437788	0.237909
936	0.6	0.399038	0.393939	0.639535	0.447005	0.247579
937	0.666667	0.379808	0.434343	0.581395	0.457757	0.257916
938	0.633333	0.432692	0.420875	0.534884	0.459293	0.258696
939	0.666667	0.389423	0.434343	0.5	0.450077	0.247775
940	0.633333	0.423077	0.447811	0.627907	0.480799	0.294119
941	0.566667	0.403846	0.417508	0.511628	0.439324	0.241249
942	0.55	0.451923	0.333333	0.569767	0.422427	0.217302
943	0.6	0.336538	0.430976	0.569767	0.434716	0.242058
944	0.616667	0.485577	0.387205	0.534884	0.459293	0.269247
945	0.616667	0.375	0.43771	0.546512	0.448541	0.246242
946	0.733333	0.4375	0.356902	0.534884	0.44086	0.256735
947	0.583333	0.384615	0.387205	0.581395	0.430108	0.219176
948	0.55	0.365385	0.424242	0.476744	0.423963	0.203957
949	0.583333	0.432692	0.380471	0.5	0.431644	0.22599
950	0.6	0.389423	0.417508	0.616279	0.451613	0.243814
951	0.633333	0.403846	0.420875	0.523256	0.448541	0.251749
952	0.55	0.379808	0.40404	0.511628	0.423963	0.207661
953	0.566667	0.408654	0.441077	0.581395	0.460829	0.261656
954	0.616667	0.461538	0.430976	0.523256	0.470046	0.259143
955	0.666667	0.447115	0.414141	0.546512	0.465438	0.267988
956	0.583333	0.461538	0.387205	0.511628	0.445469	0.240118
957	0.583333	0.447115	0.43771	0.55814	0.470046	0.279891
958	0.616667	0.408654	0.417508	0.5	0.443932	0.240973
959	0.466667	0.413462	0.377104	0.732558	0.443932	0.253621
960	0.566667	0.394231	0.397306	0.593023	0.437788	0.225607
961	0.566667	0.399038	0.400673	0.5	0.428571	0.215578
962	0.533333	0.394231	0.40404	0.546512	0.431644	0.210112
963	0.583333	0.365385	0.400673	0.511628	0.420891	0.203711
964	0.65	0.418269	0.427609	0.581395	0.465438	0.266165
965	0.7	0.466346	0.397306	0.488372	0.459293	0.263918
966	0.65	0.408654	0.390572	0.5	0.434716	0.236166
967	0.583333	0.461538	0.420875	0.627907	0.47619	0.283794
968	0.633333	0.370192	0.397306	0.55814	0.431644	0.218349
969	0.65	0.423077	0.427609	0.511628	0.457757	0.256677
970	0.566667	0.399038	0.420875	0.581395	0.448541	0.236338
971	0.616667	0.451923	0.420875	0.55814	0.466974	0.268751
972	0.666667	0.408654	0.37037	0.569767	0.436252	0.240778
973	0.516667	0.331731	0.461279	0.569767	0.439324	0.22525
974	0.666667	0.384615	0.430976	0.604651	0.460829	0.257385
975	0.6	0.413462	0.434343	0.616279	0.466974	0.27471
976	0.733333	0.399038	0.420875	0.616279	0.46851	0.289323
977	0.55	0.418269	0.380471	0.627907	0.44086	0.23594
978	0.616667	0.394231	0.451178	0.604651	0.46851	0.267672
979	0.55	0.5	0.360269	0.616279	0.456221	0.266903
980	0.6	0.538462	0.353535	0.569767	0.463902	0.277173
981	0.616667	0.447115	0.390572	0.511628	0.445469	0.246544
982	0.566667	0.427885	0.377104	0.569767	0.436252	0.231481
983	0.5	0.413462	0.373737	0.616279	0.430108	0.224468
984	0.716667	0.394231	0.393939	0.534884	0.442396	0.235429
985	0.633333	0.442308	0.393939	0.593023	0.457757	0.25164
986	0.533333	0.413462	0.343434	0.55814	0.411674	0.204382
987	0.633333	0.442308	0.390572	0.511628	0.445469	0.240003
988	0.683333	0.4375	0.397306	0.569767	0.459293	0.271129
989	0.55	0.379808	0.400673	0.569767	0.430108	0.216054
990	0.583333	0.389423	0.424242	0.639535	0.456221	0.262515
991	0.666667	0.399038	0.414141	0.5	0.443932	0.222606
992	0.566667	0.403846	0.420875	0.593023	0.451613	0.255768
993	0.666667	0.413462	0.377104	0.55814	0.439324	0.24269
994	0.683333	0.336538	0.501684	0.593023	0.477727	0.275869
995	0.583333	0.413462	0.367003	0.55814	0.427035	0.229566
996	0.566667	0.379808	0.397306	0.581395	0.431644	0.223412
997	0.7	0.423077	0.407407	0.639535	0.470046	0.283588
998	0.5	0.370192	0.353535	0.546512	0.397849	0.17568
999	0.483333	0.350962	0.380471	0.616279	0.411674	0.201902
1000	0.55	0.451923	0.407407	0.593023	0.459293	0.255145
1001	0.6	0.442308	0.407407	0.55814	0.456221	0.257313
1002	0.583333	0.480769	0.390572	0.511628	0.453149	0.245024
1003	0.566667	0.475962	0.37037	0.523256	0.442396	0.235371
1004	0.666667	0.360577	0.350168	0.581395	0.41321	0.216603
1005	0.633333	0.4375	0.377104	0.581395	0.447005	0.25305
1006	0.616667	0.418269	0.400673	0.534884	0.443932	0.231691
1007	0.583333	0.389423	0.40404	0.511628	0.430108	0.210504
1008	0.583333	0.408654	0.40404	0.511628	0.436252	0.218095
1009	0.55	0.365385	0.454545	0.662791	0.462366	0.258626
1010	0.583333	0.423077	0.360269	0.616279	0.434716	0.233778
1011	0.666667	0.427885	0.387205	0.651163	0.460829	0.280971
1012	0.533333	0.360577	0.414141	0.662791	0.44086	0.2434
1013	0.566667	0.413462	0.400673	0.604651	0.447005	0.247265
1014	0.566667	0.418269	0.353535	0.662791	0.434716	0.24438
1015	0.533333	0.355769	0.43771	0.453488	0.422427	0.191285
1016	0.633333	0.495192	0.383838	0.55814	0.465438	0.271492
1017	0.6	0.423077	0.407407	0.546512	0.448541	0.237407
1018	0.55	0.423077	0.37037	0.5	0.420891	0.200562
1019	0.533333	0.423077	0.353535	0.511628	0.41321	0.205454
1020	0.683333	0.379808	0.373737	0.593023	0.43318	0.228624
1021	0.55	0.5	0.441077	0.523256	0.480799	0.277424
1022	0.533333	0.3125	0.407407	0.616279	0.416283	0.196169
1023	0.666667	0.4375	0.400673	0.639535	0.46851	0.285392
1024	0.783333	0.350962	0.400673	0.55814	0.44086	0.236817
1025	0.633333	0.461538	0.410774	0.604651	0.473118	0.276761
1026	0.55	0.427885	0.400673	0.569767	0.445469	0.239627
1027	0.55	0.389423	0.40404	0.593023	0.437788	0.229495
1028	0.566667	0.389423	0.397306	0.639535	0.442396	0.236643
1029	0.616667	0.418269	0.400673	0.569767	0.448541	0.236175
1030	0.55	0.355769	0.410774	0.569767	0.427035	0.206802
1031	0.6	0.4375	0.373737	0.593023	0.443932	0.251294
1032	0.583333	0.447115	0.400673	0.593023	0.457757	0.259397
1033	0.65	0.360577	0.387205	0.639535	0.436252	0.232453
1034	0.65	0.461538	0.367003	0.616279	0.456221	0.260978
1035	0.616667	0.370192	0.427609	0.55814	0.443932	0.237579
1036	0.6	0.451923	0.383838	0.55814	0.448541	0.24867
1037	0.733333	0.355769	0.414141	0.604651	0.450077	0.254668
1038	0.65	0.456731	0.363636	0.593023	0.450077	0.261183
1039	0.6	0.432692	0.444444	0.534884	0.466974	0.263966
1040	0.516667	0.389423	0.390572	0.686047	0.44086	0.234416
1041	0.566667	0.403846	0.441077	0.523256	0.451613	0.231903
1042	0.633333	0.447115	0.427609	0.55814	0.470046	0.268116
1043	0.6	0.355769	0.383838	0.55814	0.417819	0.212829
1044	0.566667	0.413462	0.383838	0.593023	0.437788	0.249225
1045	0.65	0.394231	0.441077	0.627907	0.470046	0.278729
1046	0.65	0.394231	0.424242	0.581395	0.456221	0.258739
1047	0.6	0.423077	0.478114	0.569767	0.483871	0.273677
1048	0.6	0.389423	0.397306	0.616279	0.442396	0.237692
1049	0.6	0.451923	0.427609	0.651163	0.480799	0.29155
1050	0.533333	0.427885	0.37037	0.604651	0.434716	0.230707
1051	0.666667	0.365385	0.40404	0.627907	0.445469	0.246339
1052	0.583333	0.389423	0.434343	0.55814	0.450077	0.242885
1053	0.45	0.389423	0.47138	0.55814	0.454685	0.22622
1054	0.5	0.423077	0.464646	0.639535	0.477727	0.277177
1055	0.45	0.403846	0.414141	0.581395	0.436252	0.224282
1056	0.7	0.355769	0.447811	0.674419	0.471582	0.275684
1057	0.583333	0.413462	0.393939	0.55814	0.439324	0.226898
1058	0.65	0.394231	0.43771	0.581395	0.462366	0.255933
1059	0.533333	0.399038	0.451178	0.593023	0.460829	0.247773
1060	0.666667	0.451923	0.397306	0.616279	0.46851	0.27952
1061	0.683333	0.471154	0.424242	0.569767	0.482335	0.284035
1062	0.516667	0.4375	0.430976	0.569767	0.459293	0.249083
1063	0.633333	0.432692	0.387205	0.569767	0.448541	0.240103
1064	0.683333	0.365385	0.377104	0.627907	0.434716	0.24103
1065	0.633333	0.370192	0.427609	0.593023	0.450077	0.236264
1066	0.6	0.514423	0.397306	0.593023	0.479263	0.284581
1067	0.683333	0.461538	0.343434	0.569767	0.442396	0.253843
1068	0.6	0.432692	0.414141	0.55814	0.456221	0.253256
1069	0.5	0.423077	0.414141	0.511628	0.437788	0.225955
1070	0.633333	0.456731	0.390572	0.627907	0.465438	0.275262
1071	0.683333	0.379808	0.444444	0.593023	0.465438	0.267295
1072	0.55	0.432692	0.410774	0.523256	0.445469	0.228824
1073	0.616667	0.442308	0.367003	0.581395	0.442396	0.237701
1074	0.633333	0.442308	0.390572	0.581395	0.454685	0.266476
1075	0.55	0.423077	0.43771	0.604651	0.465438	0.267175
1076	0.616667	0.350962	0.451178	0.488372	0.439324	0.223318
1077	0.583333	0.408654	0.461279	0.523256	0.463902	0.250952
1078	0.566667	0.394231	0.410774	0.534884	0.436252	0.224959
1079	0.633333	0.360577	0.397306	0.616279	0.436252	0.229811
1080	0.55	0.442308	0.387205	0.593023	0.447005	0.239835
1081	0.6	0.326923	0.387205	0.534884	0.407066	0.187376
1082	0.566667	0.399038	0.427609	0.581395	0.451613	0.251416
1083	0.65	0.451923	0.397306	0.488372	0.450077	0.244011
1084	0.65	0.471154	0.400673	0.511628	0.460829	0.260599
1085	0.616667	0.442308	0.427609	0.534884	0.463902	0.25838
1086	0.516667	0.336538	0.390572	0.581395	0.410138	0.192304
1087	0.616667	0.442308	0.363636	0.581395	0.44086	0.244708
1088	0.616667	0.370192	0.410774	0.5	0.428571	0.210218
1089	0.466667	0.389423	0.434343	0.534884	0.436252	0.21753
1090	0.633333	0.389423	0.400673	0.534884	0.436252	0.225353
1091	0.55	0.451923	0.444444	0.604651	0.477727	0.289404
1092	0.65	0.399038	0.380471	0.569767	0.436252	0.240947
1093	0.616667	0.379808	0.457912	0.616279	0.46851	0.272826
1094	0.683333	0.307692	0.43771	0.546512	0.43318	0.230762
1095	0.616667	0.442308	0.410774	0.546512	0.457757	0.253259
1096	0.666667	0.375	0.393939	0.639535	0.445469	0.247698
1097	0.5	0.475962	0.447811	0.616279	0.483871	0.281119
1098	0.7	0.384615	0.363636	0.627907	0.436252	0.234885
1099	0.483333	0.442308	0.434343	0.616279	0.465438	0.25504
1100	0.716667	0.394231	0.410774	0.686047	0.470046	0.288414
1101	0.516667	0.408654	0.424242	0.581395	0.448541	0.248131
1102	0.566667	0.423077	0.383838	0.616279	0.443932	0.232542
1103	0.616667	0.394231	0.407407	0.511628	0.436252	0.22415
1104	0.6	0.442308	0.393939	0.546512	0.448541	0.248897
1105	0.566667	0.375	0.393939	0.604651	0.431644	0.224171
1106	0.533333	0.384615	0.474747	0.569767	0.463902	0.243434
1107	0.666667	0.370192	0.464646	0.5	0.457757	0.254122
1108	0.683333	0.389423	0.383838	0.581395	0.439324	0.234399
1109	0.616667	0.346154	0.454545	0.604651	0.454685	0.241478
1110	0.6	0.413462	0.430976	0.546512	0.456221	0.248088
1111	0.683333	0.336538	0.414141	0.534884	0.430108	0.228015
1112	0.566667	0.408654	0.43771	0.534884	0.453149	0.253492
1113	0.616667	0.442308	0.37037	0.581395	0.443932	0.240991
1114	0.7	0.456731	0.410774	0.627907	0.480799	0.29331
1115	0.5	0.490385	0.417508	0.627907	0.47619	0.278004
1116	0.616667	0.423077	0.393939	0.569767	0.447005	0.2556
1117	0.55	0.4375	0.387205	0.627907	0.450077	0.250823
1118	0.616667	0.384615	0.397306	0.604651	0.44086	0.238261
1119	0.5	0.346154	0.478114	0.627907	0.457757	0.239087
1120	0.6	0.432692	0.37037	0.488372	0.427035	0.220959
1121	0.583333	0.341346	0.410774	0.604651	0.430108	0.217515
1122	0.516667	0.399038	0.393939	0.581395	0.431644	0.21718
1123	0.65	0.403846	0.367003	0.581395	0.43318	0.237861
1124	0.6	0.418269	0.377104	0.488372	0.425499	0.216969
1125	0.716667	0.4375	0.363636	0.662791	0.459293	0.27499
1126	0.566667	0.442308	0.390572	0.616279	0.453149	0.251925
1127	0.583333	0.283654	0.420875	0.55814	0.410138	0.191876
1128	0.65	0.480769	0.427609	0.534884	0.479263	0.283095
1129	0.5	0.375	0.474747	0.593023	0.460829	0.243398
1130	0.583333	0.379808	0.464646	0.488372	0.451613	0.232276
1131	0.583333	0.394231	0.343434	0.709302	0.430108	0.236519
1132	0.616667	0.375	0.400673	0.569767	0.434716	0.223339
1133	0.65	0.423077	0.430976	0.546512	0.463902	0.269794
1134	0.583333	0.403846	0.420875	0.627907	0.457757	0.253902
1135	0.533333	0.471154	0.454545	0.546512	0.479263	0.269076
1136	0.733333	0.442308	0.383838	0.511628	0.451613	0.264993
1137	0.583333	0.418269	0.387205	0.488372	0.428571	0.222409
1138	0.566667	0.389423	0.451178	0.616279	0.463902	0.255169
1139	0.5	0.456731	0.447811	0.593023	0.474654	0.2699
1140	0.616667	0.480769	0.397306	0.534884	0.462366	0.254676
1141	0.633333	0.365385	0.397306	0.581395	0.43318	0.222222
1142	0.583333	0.375	0.323232	0.651163	0.407066	0.213406
1143	0.6	0.432692	0.367003	0.662791	0.448541	0.250198
1144	0.566667	0.504808	0.356902	0.465116	0.437788	0.230371
1145	0.55	0.394231	0.380471	0.569767	0.425499	0.218588
1146	0.6	0.413462	0.447811	0.534884	0.462366	0.257588
1147	0.616667	0.432692	0.397306	0.616279	0.457757	0.253467
1148	0.666667	0.456731	0.390572	0.488372	0.450077	0.24602
1149	0.7	0.456731	0.377104	0.697674	0.474654	0.301168
1150	0.566667	0.413462	0.393939	0.534884	0.434716	0.22184
1151	0.566667	0.4375	0.37037	0.581395	0.437788	0.224917
1152	0.616667	0.418269	0.400673	0.616279	0.454685	0.262349
1153	0.6	0.442308	0.424242	0.581395	0.466974	0.262102
1154	0.616667	0.427885	0.390572	0.639535	0.456221	0.270176
1155	0.616667	0.403846	0.380471	0.569767	0.434716	0.221254
1156	0.616667	0.355769	0.373737	0.581395	0.417819	0.222712
1157	0.55	0.418269	0.367003	0.593023	0.430108	0.224697
1158	0.533333	0.389423	0.37037	0.593023	0.420891	0.207601
1159	0.6	0.413462	0.430976	0.639535	0.46851	0.271589
1160	0.65	0.514423	0.323232	0.476744	0.434716	0.231561
1161	0.633333	0.399038	0.457912	0.627907	0.477727	0.28643
1162	0.65	0.379808	0.400673	0.488372	0.428571	0.207021
1163	0.55	0.375	0.430976	0.686047	0.457757	0.257723
1164	0.716667	0.399038	0.407407	0.569767	0.454685	0.253548
1165	0.6	0.384615	0.43771	0.604651	0.457757	0.255627
1166	0.566667	0.423077	0.407407	0.5	0.439324	0.215555
1167	0.683333	0.389423	0.410774	0.616279	0.456221	0.268057
1168	0.616667	0.408654	0.400673	0.604651	0.450077	0.247088
1169	0.55	0.399038	0.397306	0.651163	0.445469	0.246996
1170	0.65	0.423077	0.390572	0.616279	0.454685	0.257312
1171	0.566667	0.471154	0.383838	0.593023	0.456221	0.264317
1172	0.633333	0.307692	0.484848	0.686047	0.46851	0.273443
1173	0.566667	0.403846	0.414141	0.593023	0.448541	0.254017
1174	0.616667	0.451923	0.377104	0.616279	0.454685	0.263228
1175	0.483333	0.389423	0.424242	0.5	0.428571	0.211076
1176	0.483333	0.370192	0.47138	0.569767	0.453149	0.231613
1177	0.65	0.379808	0.424242	0.55814	0.448541	0.248331
1178	0.5	0.413462	0.390572	0.581395	0.43318	0.229149
1179	0.633333	0.375	0.407407	0.686047	0.454685	0.255829
1180	0.566667	0.360577	0.40404	0.55814	0.425499	0.219485
1181	0.533333	0.384615	0.464646	0.604651	0.463902	0.244856
1182	0.666667	0.394231	0.461279	0.686047	0.488479	0.298295
1183	0.616667	0.350962	0.434343	0.627907	0.450077	0.24935
1184	0.566667	0.442308	0.373737	0.534884	0.434716	0.23178
1185	0.583333	0.423077	0.37037	0.627907	0.44086	0.245248
1186	0.5	0.432692	0.444444	0.569767	0.462366	0.257625
1187	0.566667	0.384615	0.430976	0.546512	0.443932	0.233075
1188	0.533333	0.413462	0.451178	0.593023	0.465438	0.252612
1189	0.666667	0.432692	0.383838	0.627907	0.457757	0.263636
1190	0.616667	0.336538	0.346801	0.604651	0.402458	0.19628
1191	0.516667	0.442308	0.37037	0.593023	0.436252	0.220766
1192	0.633333	0.399038	0.454545	0.616279	0.474654	0.273084
1193	0.633333	0.379808	0.447811	0.627907	0.466974	0.266487
1194	0.483333	0.399038	0.484848	0.616279	0.474654	0.267288
1195	0.533333	0.413462	0.360269	0.523256	0.414747	0.204254
1196	0.583333	0.408654	0.393939	0.546512	0.436252	0.231833
1197	0.566667	0.461538	0.397306	0.651163	0.466974	0.277274
1198	0.6	0.403846	0.420875	0.569767	0.451613	0.250414
1199	0.7	0.418269	0.387205	0.55814	0.448541	0.245694
1200	0.6	0.370192	0.373737	0.616279	0.425499	0.22081
1201	0.6	0.466346	0.417508	0.523256	0.463902	0.256023
1202	0.65	0.370192	0.397306	0.569767	0.434716	0.216859
1203	0.6	0.423077	0.397306	0.546512	0.443932	0.238374
1204	0.566667	0.365385	0.410774	0.616279	0.437788	0.236974
1205	0.566667	0.408654	0.414141	0.5	0.437788	0.22924
1206	0.666667	0.365385	0.400673	0.662791	0.448541	0.255461
1207	0.633333	0.360577	0.407407	0.476744	0.422427	0.203319
1208	0.583333	0.413462	0.434343	0.546512	0.456221	0.248015
1209	0.616667	0.379808	0.441077	0.5	0.445469	0.236095
1210	0.616667	0.418269	0.363636	0.627907	0.439324	0.24964
1211	0.7	0.403846	0.451178	0.534884	0.470046	0.2706
1212	0.566667	0.418269	0.400673	0.604651	0.448541	0.246249
1213	0.666667	0.509615	0.353535	0.523256	0.454685	0.262811
1214	0.733333	0.423077	0.427609	0.581395	0.474654	0.273171
1215	0.616667	0.427885	0.424242	0.651163	0.473118	0.279366
1216	0.683333	0.514423	0.397306	0.593023	0.486943	0.311024
1217	0.5	0.408654	0.387205	0.616279	0.434716	0.233639
1218	0.55	0.408654	0.329966	0.616279	0.41321	0.202011
1219	0.466667	0.4375	0.390572	0.55814	0.434716	0.220021
1220	0.55	0.394231	0.43771	0.55814	0.450077	0.238368
1221	0.6	0.331731	0.427609	0.616279	0.437788	0.231213
1222	0.666667	0.399038	0.367003	0.697674	0.448541	0.25516
1223	0.45	0.355769	0.441077	0.581395	0.43318	0.20066
1224	0.583333	0.442308	0.400673	0.593023	0.456221	0.253496
1225	0.55	0.423077	0.414141	0.639535	0.459293	0.249919
1226	0.533333	0.399038	0.390572	0.546512	0.427035	0.210517
1227	0.55	0.350962	0.454545	0.593023	0.448541	0.228455
1228	0.65	0.447115	0.333333	0.627907	0.437788	0.250156
1229	0.616667	0.375	0.387205	0.488372	0.417819	0.220708
1230	0.65	0.427885	0.387205	0.662791	0.460829	0.268585
1231	0.583333	0.379808	0.43771	0.627907	0.457757	0.247185
1232	0.55	0.413462	0.430976	0.639535	0.463902	0.261977
1233	0.683333	0.432692	0.397306	0.511628	0.450077	0.247492
1234	0.5	0.490385	0.397306	0.593023	0.462366	0.256478
1235	0.566667	0.451923	0.43771	0.686047	0.486943	0.3003
1236	0.55	0.384615	0.430976	0.616279	0.451613	0.249994
1237	0.633333	0.408654	0.383838	0.627907	0.447005	0.252822
1238	0.633333	0.4375	0.397306	0.581395	0.456221	0.262451
1239	0.616667	0.423077	0.414141	0.546512	0.453149	0.245581
1240	0.75	0.360577	0.356902	0.662791	0.434716	0.251027
1241	0.65	0.442308	0.353535	0.593023	0.44086	0.252449
1242	0.716667	0.447115	0.387205	0.616279	0.466974	0.278676
1243	0.566667	0.403846	0.367003	0.581395	0.425499	0.224563
1244	0.65	0.379808	0.377104	0.55814	0.427035	0.219097
1245	0.666667	0.490385	0.430976	0.569767	0.490015	0.302277
1246	0.616667	0.408654	0.387205	0.546512	0.436252	0.227593
1247	0.55	0.427885	0.447811	0.488372	0.456221	0.241623
1248	0.633333	0.379808	0.367003	0.581395	0.423963	0.214066
1249	0.6	0.442308	0.397306	0.546512	0.450077	0.249815
1250	0.633333	0.451923	0.407407	0.627907	0.471582	0.282456
1251	0.616667	0.399038	0.414141	0.616279	0.454685	0.254931
1252	0.633333	0.418269	0.410774	0.604651	0.459293	0.26036
1253	0.65	0.427885	0.424242	0.546512	0.462366	0.263808
1254	0.583333	0.475962	0.363636	0.593023	0.450077	0.250362
1255	0.566667	0.413462	0.424242	0.674419	0.466974	0.268555
1256	0.533333	0.427885	0.424242	0.604651	0.459293	0.247933
1257	0.683333	0.427885	0.430976	0.534884	0.466974	0.265591
1258	0.65	0.413462	0.360269	0.476744	0.419355	0.202134
1259	0.5	0.394231	0.420875	0.569767	0.439324	0.229084
1260	0.516667	0.336538	0.441077	0.593023	0.434716	0.222166
1261	0.616667	0.413462	0.377104	0.593023	0.439324	0.231277
1262	0.65	0.394231	0.393939	0.534884	0.436252	0.228802
1263	0.683333	0.336538	0.511785	0.546512	0.47619	0.275666
1264	0.5	0.442308	0.316498	0.627907	0.414747	0.214794
1265	0.6	0.490385	0.40404	0.55814	0.470046	0.269443
1266	0.683333	0.375	0.454545	0.488372	0.454685	0.252039
1267	0.75	0.451923	0.367003	0.627907	0.463902	0.295658
1268	0.533333	0.418269	0.451178	0.604651	0.46851	0.261352
1269	0.583333	0.427885	0.393939	0.55814	0.443932	0.235858
1270	0.616667	0.413462	0.407407	0.534884	0.445469	0.249999
1271	0.583333	0.394231	0.346801	0.616279	0.419355	0.217315
1272	0.55	0.432692	0.410774	0.604651	0.456221	0.253792
1273	0.65	0.375	0.387205	0.662791	0.443932	0.253748
1274	0.533333	0.447115	0.454545	0.604651	0.479263	0.278822
1275	0.566667	0.370192	0.417508	0.569767	0.436252	0.233287
1276	0.7	0.399038	0.373737	0.581395	0.439324	0.241898
1277	0.616667	0.427885	0.356902	0.616279	0.437788	0.240781
1278	0.583333	0.471154	0.3367	0.581395	0.434716	0.242473
1279	0.45	0.4375	0.40404	0.581395	0.442396	0.230373
1280	0.633333	0.447115	0.454545	0.627907	0.491551	0.302871
1281	0.633333	0.389423	0.367003	0.616279	0.431644	0.220965
1282	0.533333	0.399038	0.43771	0.465116	0.437788	0.216576
1283	0.633333	0.403846	0.441077	0.662791	0.47619	0.284658
1284	0.633333	0.466346	0.346801	0.55814	0.439324	0.244473
1285	0.6	0.509615	0.37037	0.581395	0.463902	0.270587
1286	0.7	0.427885	0.407407	0.581395	0.463902	0.278926
1287	0.566667	0.413462	0.387205	0.674419	0.450077	0.258718
1288	0.666667	0.365385	0.383838	0.627907	0.436252	0.229167
1289	0.533333	0.418269	0.410774	0.651163	0.456221	0.252614
1290	0.65	0.341346	0.346801	0.674419	0.416283	0.225435
1291	0.583333	0.379808	0.346801	0.581395	0.410138	0.202983
1292	0.566667	0.360577	0.390572	0.488372	0.410138	0.184639
1293	0.566667	0.456731	0.313131	0.709302	0.434716	0.246255
1294	0.6	0.456731	0.350168	0.651163	0.447005	0.256944
1295	0.55	0.394231	0.43771	0.55814	0.450077	0.243951
1296	0.716667	0.389423	0.484848	0.616279	0.493088	0.307351
1297	0.533333	0.442308	0.400673	0.476744	0.436252	0.215939
1298	0.683333	0.350962	0.43771	0.581395	0.451613	0.243975
1299	0.566667	0.408654	0.383838	0.465116	0.419355	0.20189
1300	0.683333	0.394231	0.383838	0.569767	0.439324	0.247516
1301	0.483333	0.389423	0.400673	0.593023	0.430108	0.216102
1302	0.683333	0.480769	0.333333	0.546512	0.44086	0.246344
1303	0.516667	0.461538	0.329966	0.627907	0.428571	0.232892
1304	0.583333	0.389423	0.367003	0.616279	0.427035	0.232661
1305	0.666667	0.408654	0.414141	0.604651	0.460829	0.269749
1306	0.6	0.389423	0.346801	0.593023	0.416283	0.206733
1307	0.566667	0.355769	0.457912	0.604651	0.454685	0.244141
1308	0.583333	0.379808	0.420875	0.546512	0.439324	0.221512
1309	0.683333	0.432692	0.393939	0.569767	0.456221	0.258552
1310	0.45	0.408654	0.397306	0.72093	0.448541	0.256847
1311	0.65	0.442308	0.373737	0.604651	0.451613	0.2532
1312	0.616667	0.384615	0.400673	0.686047	0.453149	0.254916
1313	0.583333	0.403846	0.43771	0.55814	0.456221	0.257483
1314	0.583333	0.509615	0.380471	0.616279	0.471582	0.28196
1315	0.55	0.413462	0.400673	0.55814	0.439324	0.228609
1316	0.666667	0.427885	0.400673	0.593023	0.459293	0.259758
1317	0.466667	0.427885	0.353535	0.651163	0.427035	0.218257
1318	0.75	0.4375	0.383838	0.593023	0.462366	0.281674
1319	0.583333	0.418269	0.420875	0.593023	0.457757	0.262346
1320	0.583333	0.408654	0.434343	0.627907	0.465438	0.269279
1321	0.6	0.418269	0.47138	0.639535	0.488479	0.29162
1322	0.566667	0.509615	0.380471	0.604651	0.46851	0.271578
1323	0.533333	0.4375	0.434343	0.627907	0.470046	0.267313
1324	0.6	0.379808	0.377104	0.639535	0.43318	0.235664
1325	0.533333	0.394231	0.367003	0.569767	0.417819	0.201173
1326	0.733333	0.4375	0.367003	0.662791	0.462366	0.281944
1327	0.533333	0.456731	0.407407	0.581395	0.457757	0.249253
1328	0.566667	0.451923	0.360269	0.581395	0.437788	0.236545
1329	0.6	0.384615	0.434343	0.511628	0.443932	0.225974
1330	0.65	0.408654	0.454545	0.581395	0.474654	0.263713
1331	0.566667	0.399038	0.424242	0.5	0.439324	0.217749
1332	0.5	0.360577	0.417508	0.581395	0.428571	0.222461
1333	0.633333	0.389423	0.43771	0.546512	0.454685	0.246445
1334	0.65	0.427885	0.387205	0.534884	0.443932	0.232189
1335	0.683333	0.379808	0.43771	0.569767	0.459293	0.256849
1336	0.466667	0.4375	0.393939	0.662791	0.450077	0.250214
1337	0.55	0.4375	0.444444	0.488372	0.457757	0.245119
1338	0.65	0.461538	0.424242	0.639535	0.485407	0.299553
1339	0.7	0.399038	0.393939	0.546512	0.443932	0.243115
1340	0.5	0.379808	0.444444	0.476744	0.43318	0.205985
1341	0.65	0.427885	0.390572	0.581395	0.451613	0.255714
1342	0.516667	0.399038	0.441077	0.55814	0.450077	0.237207
1343	0.55	0.379808	0.373737	0.686047	0.43318	0.240749
1344	0.633333	0.355769	0.393939	0.616279	0.43318	0.230715
1345	0.583333	0.413462	0.390572	0.523256	0.43318	0.24105
1346	0.55	0.451923	0.400673	0.569767	0.453149	0.246463
1347	0.633333	0.394231	0.397306	0.55814	0.439324	0.235174
1348	0.633333	0.360577	0.377104	0.581395	0.422427	0.212542
1349	0.616667	0.4375	0.393939	0.55814	0.450077	0.253434
1350	0.583333	0.413462	0.340067	0.627907	0.423963	0.228326
1351	0.55	0.403846	0.397306	0.546512	0.43318	0.22011
1352	0.616667	0.423077	0.380471	0.581395	0.442396	0.240909
1353	0.683333	0.413462	0.333333	0.662791	0.434716	0.253109
1354	0.683333	0.4375	0.40404	0.5	0.453149	0.259049
1355	0.8	0.485577	0.410774	0.604651	0.49616	0.31181
1356	0.616667	0.350962	0.491582	0.5	0.459293	0.239781
1357	0.616667	0.466346	0.427609	0.627907	0.483871	0.288707
1358	0.566667	0.447115	0.414141	0.686047	0.474654	0.275993
1359	0.616667	0.403846	0.430976	0.546512	0.454685	0.252525
1360	0.483333	0.365385	0.397306	0.651163	0.428571	0.217245
1361	0.55	0.423077	0.441077	0.55814	0.460829	0.24546
1362	0.7	0.399038	0.441077	0.5	0.459293	0.254432
1363	0.55	0.413462	0.367003	0.55814	0.423963	0.21226
1364	0.466667	0.394231	0.400673	0.523256	0.420891	0.198381
1365	0.583333	0.471154	0.356902	0.523256	0.436252	0.232644
1366	0.6	0.307692	0.397306	0.569767	0.410138	0.182693
1367	0.65	0.403846	0.461279	0.569767	0.474654	0.278896
1368	0.55	0.413462	0.434343	0.604651	0.460829	0.254404
1369	0.566667	0.418269	0.37037	0.593023	0.43318	0.231204
1370	0.583333	0.475962	0.400673	0.639535	0.473118	0.280863
1371	0.55	0.456731	0.383838	0.604651	0.451613	0.255491
1372	0.6	0.461538	0.350168	0.546512	0.434716	0.231179
1373	0.533333	0.379808	0.420875	0.593023	0.44086	0.231636
1374	0.6	0.456731	0.37037	0.593023	0.448541	0.252058
1375	0.533333	0.451923	0.420875	0.651163	0.471582	0.278288
1376	0.6	0.447115	0.367003	0.511628	0.43318	0.225564
1377	0.633333	0.375	0.417508	0.534884	0.439324	0.229944
1378	0.6	0.413462	0.407407	0.546512	0.445469	0.240931
1379	0.6	0.408654	0.420875	0.523256	0.447005	0.244471
1380	0.583333	0.379808	0.383838	0.627907	0.43318	0.227094
1381	0.583333	0.461538	0.373737	0.627907	0.454685	0.269757
1382	0.6	0.350962	0.451178	0.453488	0.43318	0.215638
1383	0.65	0.413462	0.37037	0.627907	0.443932	0.246982
1384	0.6	0.490385	0.387205	0.488372	0.453149	0.247562
1385	0.483333	0.4375	0.383838	0.511628	0.427035	0.20686
1386	0.65	0.370192	0.414141	0.569767	0.442396	0.237141
1387	0.583333	0.442308	0.387205	0.593023	0.450077	0.24507
1388	0.533333	0.418269	0.444444	0.627907	0.46851	0.266986
1389	0.633333	0.389423	0.373737	0.686047	0.443932	0.259544
1390	0.533333	0.370192	0.40404	0.569767	0.427035	0.215855
1391	0.583333	0.399038	0.414141	0.616279	0.451613	0.256939
1392	0.533333	0.418269	0.417508	0.651163	0.459293	0.259747
1393	0.533333	0.413462	0.424242	0.534884	0.445469	0.226603
1394	0.7	0.375	0.414141	0.581395	0.450077	0.250258
1395	0.683333	0.379808	0.407407	0.569767	0.445469	0.251189
1396	0.65	0.394231	0.400673	0.534884	0.439324	0.229052
1397	0.7	0.331731	0.407407	0.546512	0.428571	0.220863
1398	0.7	0.413462	0.407407	0.662791	0.470046	0.293695
1399	0.566667	0.399038	0.367003	0.593023	0.425499	0.223092
1400	0.616667	0.432692	0.360269	0.593023	0.437788	0.23491
1401	0.55	0.326923	0.40404	0.674419	0.428571	0.221688
1402	0.583333	0.4375	0.346801	0.604651	0.431644	0.229799
1403	0.533333	0.399038	0.353535	0.639535	0.422427	0.220988
1404	0.483333	0.413462	0.444444	0.674419	0.46851	0.261413
1405	0.516667	0.442308	0.420875	0.523256	0.450077	0.23381
1406	0.566667	0.504808	0.373737	0.476744	0.447005	0.246284
1407	0.616667	0.394231	0.383838	0.697674	0.450077	0.256695
1408	0.583333	0.355769	0.373737	0.662791	0.425499	0.22391
1409	0.633333	0.442308	0.37037	0.616279	0.450077	0.260722
1410	0.65	0.336538	0.43771	0.534884	0.437788	0.23137
1411	0.633333	0.408654	0.400673	0.5	0.437788	0.222986
1412	0.566667	0.408654	0.363636	0.662791	0.436252	0.233595
1413	0.483333	0.442308	0.353535	0.488372	0.411674	0.197302
1414	0.6	0.365385	0.427609	0.593023	0.445469	0.238407
1415	0.516667	0.495192	0.346801	0.662791	0.451613	0.2625
1416	0.6	0.394231	0.380471	0.593023	0.43318	0.233032
1417	0.55	0.384615	0.420875	0.593023	0.443932	0.228686
1418	0.7	0.355769	0.414141	0.697674	0.459293	0.27337
1419	0.616667	0.456731	0.414141	0.511628	0.459293	0.24717
1420	0.666667	0.365385	0.491582	0.569767	0.477727	0.272386
1421	0.583333	0.432692	0.444444	0.581395	0.471582	0.264561
1422	0.616667	0.384615	0.461279	0.546512	0.462366	0.247046
1423	0.4	0.375	0.461279	0.5	0.43318	0.211629
1424	0.6	0.379808	0.397306	0.674419	0.447005	0.254585
1425	0.716667	0.384615	0.390572	0.581395	0.443932	0.241714
1426	0.566667	0.389423	0.387205	0.651163	0.439324	0.234035
1427	0.516667	0.389423	0.37037	0.569767	0.416283	0.201168
1428	0.566667	0.307692	0.407407	0.639535	0.420891	0.219504
1429	0.583333	0.379808	0.410774	0.546512	0.434716	0.214426
1430	0.633333	0.442308	0.444444	0.627907	0.485407	0.292078
1431	0.583333	0.355769	0.383838	0.604651	0.422427	0.209312
1432	0.6	0.389423	0.383838	0.55814	0.428571	0.221088
1433	0.583333	0.418269	0.333333	0.662791	0.427035	0.232132
1434	0.616667	0.461538	0.380471	0.616279	0.459293	0.275689
1435	0.566667	0.399038	0.333333	0.593023	0.410138	0.201957
1436	0.666667	0.365385	0.387205	0.651163	0.44086	0.260254
1437	0.65	0.418269	0.380471	0.546512	0.439324	0.242369
1438	0.683333	0.399038	0.434343	0.488372	0.453149	0.243943
1439	0.483333	0.432692	0.424242	0.534884	0.447005	0.237079
1440	0.533333	0.394231	0.43771	0.604651	0.454685	0.250625
1441	0.65	0.389423	0.329966	0.523256	0.403994	0.188492
1442	0.6	0.399038	0.414141	0.604651	0.451613	0.264581
1443	0.616667	0.490385	0.414141	0.581395	0.479263	0.286562
1444	0.516667	0.408654	0.390572	0.581395	0.43318	0.221294
1445	0.616667	0.451923	0.397306	0.616279	0.463902	0.272503
1446	0.616667	0.456731	0.367003	0.511628	0.437788	0.233005
1447	0.566667	0.394231	0.397306	0.651163	0.445469	0.240725
1448	0.516667	0.389423	0.390572	0.616279	0.431644	0.218102
1449	0.583333	0.456731	0.424242	0.604651	0.473118	0.2802
1450	0.666667	0.447115	0.400673	0.581395	0.463902	0.273851
1451	0.533333	0.384615	0.363636	0.639535	0.422427	0.216476
1452	0.516667	0.394231	0.414141	0.604651	0.442396	0.239291
1453	0.633333	0.3125	0.390572	0.604651	0.416283	0.209142
1454	0.65	0.408654	0.410774	0.534884	0.448541	0.249346
1455	0.55	0.360577	0.424242	0.569767	0.434716	0.225723
1456	0.6	0.384615	0.397306	0.593023	0.437788	0.23155
1457	0.616667	0.423077	0.393939	0.523256	0.44086	0.229651
1458	0.466667	0.399038	0.363636	0.627907	0.419355	0.202494
1459	0.65	0.360577	0.377104	0.627907	0.430108	0.235483
1460	0.616667	0.355769	0.410774	0.697674	0.450077	0.256032
1461	0.6	0.447115	0.319865	0.697674	0.436252	0.257042
1462	0.633333	0.384615	0.390572	0.639535	0.443932	0.251188
1463	0.566667	0.399038	0.363636	0.593023	0.423963	0.227475
1464	0.533333	0.375	0.390572	0.709302	0.44086	0.246622
1465	0.566667	0.350962	0.356902	0.662791	0.414747	0.2072
1466	0.583333	0.355769	0.353535	0.662791	0.416283	0.223026
1467	0.616667	0.413462	0.414141	0.639535	0.462366	0.264766
1468	0.633333	0.375	0.430976	0.662791	0.462366	0.270668
1469	0.616667	0.375	0.444444	0.616279	0.460829	0.266982
1470	0.6	0.456731	0.353535	0.77907	0.465438	0.29973
1471	0.616667	0.375	0.400673	0.72093	0.454685	0.275534
1472	0.616667	0.4375	0.37037	0.616279	0.447005	0.258483
1473	0.6	0.399038	0.393939	0.534884	0.43318	0.225617
1474	0.616667	0.326923	0.397306	0.686047	0.43318	0.238183
1475	0.583333	0.4375	0.3367	0.732558	0.443932	0.253223
1476	0.65	0.350962	0.37037	0.709302	0.434716	0.257707
1477	0.583333	0.418269	0.37037	0.662791	0.443932	0.249437
1478	0.616667	0.408654	0.410774	0.627907	0.457757	0.26562
1479	0.616667	0.389423	0.377104	0.616279	0.434716	0.238869
1480	0.583333	0.384615	0.407407	0.651163	0.448541	0.242383
1481	0.6	0.394231	0.383838	0.627907	0.439324	0.247448
1482	0.583333	0.375	0.390572	0.674419	0.44086	0.243518
1483	0.666667	0.375	0.43771	0.674419	0.470046	0.288221
1484	0.683333	0.399038	0.346801	0.697674	0.44086	0.269508
1485	0.5	0.413462	0.397306	0.686047	0.450077	0.252928
1486	0.583333	0.331731	0.377104	0.604651	0.411674	0.203179
1487	0.45	0.451923	0.346801	0.593023	0.422427	0.213816
1488	0.583333	0.4375	0.427609	0.604651	0.46851	0.276167
1489	0.583333	0.418269	0.333333	0.72093	0.434716	0.251623
1490	0.583333	0.475962	0.373737	0.732558	0.473118	0.291794
1491	0.616667	0.322115	0.414141	0.581395	0.425499	0.214644
1492	0.616667	0.384615	0.390572	0.697674	0.450077	0.255555
1493	0.666667	0.447115	0.326599	0.488372	0.417819	0.208959
1494	0.616667	0.408654	0.363636	0.604651	0.43318	0.238988
1495	0.716667	0.403846	0.400673	0.662791	0.465438	0.279004
1496	0.466667	0.394231	0.373737	0.604651	0.419355	0.205271
1497	0.65	0.370192	0.417508	0.616279	0.450077	0.253354
1498	0.683333	0.4375	0.397306	0.674419	0.473118	0.291008
1499	0.666667	0.4375	0.377104	0.627907	0.456221	0.276035
1500	0.55	0.471154	0.367003	0.651163	0.454685	0.268735
1501	0.5	0.389423	0.400673	0.639535	0.437788	0.231157
1502	0.616667	0.326923	0.377104	0.697674	0.425499	0.230873
1503	0.666667	0.370192	0.387205	0.604651	0.436252	0.23671
1504	0.65	0.418269	0.346801	0.686047	0.442396	0.265558
1505	0.55	0.394231	0.350168	0.72093	0.431644	0.250254
1506	0.55	0.331731	0.447811	0.72093	0.456221	0.261802
1507	0.533333	0.413462	0.393939	0.476744	0.423963	0.209981
1508	0.566667	0.394231	0.37037	0.639535	0.431644	0.23698
1509	0.65	0.355769	0.380471	0.616279	0.428571	0.222542
1510	0.533333	0.288462	0.417508	0.686047	0.422427	0.209748
1511	0.6	0.427885	0.410774	0.651163	0.465438	0.279543
1512	0.616667	0.370192	0.424242	0.651163	0.454685	0.263814
1513	0.55	0.447115	0.427609	0.639535	0.473118	0.26685
1514	0.75	0.394231	0.333333	0.686047	0.437788	0.263426
1515	0.5	0.475962	0.380471	0.662791	0.459293	0.261762
1516	0.666667	0.408654	0.323232	0.593023	0.417819	0.235933
1517	0.633333	0.355769	0.340067	0.686047	0.417819	0.228668
1518	0.666667	0.423077	0.383838	0.639535	0.456221	0.274843
1519	0.666667	0.408654	0.360269	0.546512	0.428571	0.227458
1520	0.583333	0.403846	0.40404	0.55814	0.44086	0.238862
1521	0.666667	0.360577	0.367003	0.651163	0.430108	0.238004
1522	0.6	0.384615	0.414141	0.569767	0.442396	0.236786
1523	0.566667	0.403846	0.407407	0.569767	0.442396	0.240773
1524	0.55	0.447115	0.340067	0.662791	0.436252	0.247359
1525	0.6	0.466346	0.380471	0.732558	0.474654	0.289599
1526	0.533333	0.375	0.407407	0.604651	0.434716	0.227692
1527	0.633333	0.298077	0.434343	0.72093	0.447005	0.252397
1528	0.533333	0.480769	0.360269	0.627907	0.450077	0.254267
1529	0.616667	0.384615	0.397306	0.674419	0.450077	0.250119
1530	0.616667	0.365385	0.387205	0.674419	0.439324	0.239998
1531	0.65	0.389423	0.410774	0.639535	0.456221	0.265835
1532	0.566667	0.399038	0.400673	0.72093	0.457757	0.259917
1533	0.566667	0.384615	0.397306	0.604651	0.436252	0.230076
1534	0.583333	0.4375	0.37037	0.709302	0.456221	0.272188
1535	0.5	0.360577	0.420875	0.662791	0.44086	0.23877
1536	0.55	0.384615	0.350168	0.604651	0.41321	0.215609
1537	0.7	0.432692	0.353535	0.697674	0.456221	0.281512
1538	0.683333	0.413462	0.353535	0.604651	0.436252	0.251351
1539	0.55	0.365385	0.441077	0.593023	0.447005	0.251871
1540	0.65	0.375	0.414141	0.616279	0.450077	0.255412
1541	0.633333	0.485577	0.3367	0.651163	0.453149	0.270237
1542	0.5	0.442308	0.333333	0.674419	0.428571	0.242694
1543	0.683333	0.461538	0.380471	0.604651	0.463902	0.27326
1544	0.55	0.451923	0.3367	0.593023	0.427035	0.217846
1545	0.566667	0.379808	0.363636	0.662791	0.427035	0.234814
1546	0.566667	0.317308	0.400673	0.697674	0.428571	0.233751
1547	0.516667	0.423077	0.363636	0.55814	0.422427	0.216264
1548	0.633333	0.355769	0.377104	0.616279	0.425499	0.220866
1549	0.616667	0.399038	0.356902	0.616279	0.428571	0.240358
1550	0.5	0.423077	0.427609	0.651163	0.462366	0.254351
1551	0.666667	0.4375	0.373737	0.709302	0.465438	0.287181
1552	0.583333	0.427885	0.323232	0.616279	0.419355	0.219123
1553	0.616667	0.394231	0.457912	0.604651	0.471582	0.276481
1554	0.6	0.447115	0.363636	0.697674	0.456221	0.271046
1555	0.533333	0.456731	0.373737	0.55814	0.439324	0.233564
1556	0.5	0.403846	0.390572	0.639535	0.437788	0.226931
1557	0.7	0.331731	0.400673	0.569767	0.428571	0.222223
1558	0.5	0.326923	0.383838	0.662791	0.41321	0.202827
1559	0.583333	0.427885	0.350168	0.697674	0.442396	0.255818
1560	0.633333	0.394231	0.340067	0.651163	0.425499	0.225324
1561	0.55	0.336538	0.43771	0.686047	0.448541	0.244132
1562	0.566667	0.389423	0.397306	0.697674	0.450077	0.26909
1563	0.516667	0.403846	0.367003	0.662791	0.431644	0.227718
1564	0.633333	0.389423	0.350168	0.604651	0.422427	0.227359
1565	0.666667	0.322115	0.393939	0.709302	0.437788	0.246813
1566	0.633333	0.365385	0.313131	0.639535	0.402458	0.210709
1567	0.633333	0.4375	0.380471	0.616279	0.453149	0.255899
1568	0.533333	0.413462	0.420875	0.604651	0.453149	0.251162
1569	0.5	0.480769	0.397306	0.686047	0.471582	0.277885
1570	0.583333	0.394231	0.387205	0.604651	0.436252	0.223188
1571	0.8	0.427885	0.323232	0.651163	0.443932	0.277118
1572	0.533333	0.4375	0.383838	0.569767	0.439324	0.240721
1573	0.5	0.399038	0.393939	0.697674	0.445469	0.25593
1574	0.65	0.408654	0.353535	0.767442	0.453149	0.273311
1575	0.533333	0.298077	0.414141	0.697674	0.425499	0.220354
1576	0.5	0.394231	0.397306	0.651163	0.439324	0.235082
1577	0.616667	0.408654	0.309764	0.616279	0.410138	0.221537
1578	0.583333	0.427885	0.380471	0.686047	0.454685	0.274636
1579	0.55	0.370192	0.387205	0.686047	0.436252	0.231208
1580	0.566667	0.375	0.410774	0.55814	0.43318	0.229848
1581	0.516667	0.413462	0.407407	0.593023	0.443932	0.243179
1582	0.5	0.365385	0.387205	0.639535	0.423963	0.215337
1583	0.55	0.375	0.346801	0.697674	0.420891	0.237179
1584	0.716667	0.403846	0.417508	0.686047	0.47619	0.294042
1585	0.533333	0.418269	0.424242	0.604651	0.456221	0.25264
1586	0.666667	0.350962	0.3367	0.732558	0.423963	0.242727
1587	0.566667	0.375	0.400673	0.593023	0.43318	0.229908
1588	0.683333	0.495192	0.380471	0.674419	0.483871	0.315331
1589	0.633333	0.413462	0.329966	0.709302	0.434716	0.248308
1590	0.55	0.384615	0.417508	0.593023	0.442396	0.237533
1591	0.616667	0.413462	0.387205	0.604651	0.445469	0.246465
1592	0.533333	0.427885	0.400673	0.627907	0.451613	0.23687
1593	0.516667	0.466346	0.343434	0.55814	0.427035	0.218882
1594	0.583333	0.427885	0.397306	0.593023	0.450077	0.255573
1595	0.616667	0.451923	0.430976	0.651163	0.483871	0.295778
1596	0.633333	0.370192	0.387205	0.651163	0.439324	0.2413
1597	0.7	0.399038	0.397306	0.593023	0.451613	0.263884
1598	0.566667	0.350962	0.441077	0.639535	0.450077	0.237545
1599	0.533333	0.427885	0.410774	0.616279	0.454685	0.256925
1600	0.616667	0.375	0.441077	0.569767	0.453149	0.24854
1601	0.583333	0.384615	0.407407	0.616279	0.443932	0.249498
1602	0.583333	0.384615	0.414141	0.709302	0.459293	0.262333
1603	0.65	0.370192	0.319865	0.604651	0.403994	0.213195
1604	0.583333	0.423077	0.380471	0.616279	0.443932	0.249829
1605	0.616667	0.365385	0.424242	0.546512	0.439324	0.229292
1606	0.65	0.418269	0.444444	0.639535	0.480799	0.297494
1607	0.566667	0.432692	0.3367	0.546512	0.416283	0.218642
1608	0.616667	0.355769	0.397306	0.697674	0.443932	0.260143
1609	0.616667	0.475962	0.343434	0.604651	0.445469	0.250652
1610	0.5	0.379808	0.319865	0.546512	0.385561	0.168803
1611	0.566667	0.331731	0.420875	0.604651	0.430108	0.229135
1612	0.65	0.399038	0.407407	0.651163	0.459293	0.273575
1613	0.683333	0.365385	0.393939	0.604651	0.439324	0.246463
1614	0.6	0.370192	0.346801	0.639535	0.416283	0.22502
1615	0.533333	0.471154	0.363636	0.569767	0.44086	0.242258
1616	0.55	0.399038	0.451178	0.639535	0.46851	0.26905
1617	0.55	0.370192	0.424242	0.569767	0.437788	0.231489
1618	0.716667	0.293269	0.427609	0.709302	0.448541	0.260643
1619	0.516667	0.451923	0.377104	0.639535	0.448541	0.262433
1620	0.5	0.298077	0.461279	0.627907	0.434716	0.218937
1621	0.616667	0.370192	0.424242	0.581395	0.445469	0.239538
1622	0.616667	0.399038	0.380471	0.55814	0.431644	0.22409
1623	0.716667	0.350962	0.373737	0.674419	0.437788	0.255935
1624	0.533333	0.447115	0.350168	0.534884	0.422427	0.209824
1625	0.566667	0.413462	0.367003	0.55814	0.425499	0.213459
1626	0.55	0.423077	0.393939	0.651163	0.451613	0.254321
1627	0.633333	0.375	0.356902	0.639535	0.425499	0.237798
1628	0.516667	0.423077	0.397306	0.593023	0.442396	0.237015
1629	0.633333	0.408654	0.360269	0.604651	0.43318	0.235552
1630	0.533333	0.461538	0.356902	0.686047	0.450077	0.260678
1631	0.566667	0.384615	0.430976	0.604651	0.451613	0.256614
1632	0.566667	0.432692	0.387205	0.709302	0.460829	0.271191
1633	0.683333	0.350962	0.393939	0.662791	0.442396	0.24328
1634	0.6	0.418269	0.333333	0.569767	0.416283	0.219019
1635	0.633333	0.413462	0.387205	0.697674	0.459293	0.267854
1636	0.55	0.384615	0.393939	0.627907	0.436252	0.235444
1637	0.633333	0.331731	0.383838	0.651163	0.425499	0.227247
1638	0.633333	0.408654	0.363636	0.697674	0.447005	0.255059
1639	0.533333	0.432692	0.356902	0.651163	0.436252	0.242804
1640	0.5	0.451923	0.367003	0.627907	0.44086	0.254037
1641	0.516667	0.350962	0.363636	0.639535	0.410138	0.200818
1642	0.633333	0.447115	0.414141	0.697674	0.482335	0.296352
1643	0.7	0.341346	0.353535	0.709302	0.428571	0.252018
1644	0.45	0.346154	0.397306	0.697674	0.425499	0.220949
1645	0.666667	0.418269	0.377104	0.534884	0.437788	0.237212
1646	0.466667	0.432692	0.377104	0.732558	0.450077	0.259439
1647	0.666667	0.423077	0.326599	0.593023	0.423963	0.237612
1648	0.566667	0.322115	0.427609	0.534884	0.420891	0.214045
1649	0.6	0.423077	0.316498	0.616279	0.416283	0.224817
1650	0.616667	0.432692	0.360269	0.581395	0.436252	0.240782
1651	0.616667	0.399038	0.390572	0.651163	0.448541	0.249651
1652	0.65	0.326923	0.400673	0.755814	0.447005	0.256818
1653	0.516667	0.298077	0.454545	0.639535	0.434716	0.227098
1654	0.6	0.418269	0.393939	0.581395	0.445469	0.24682
1655	0.55	0.456731	0.333333	0.674419	0.437788	0.239992
1656	0.583333	0.365385	0.360269	0.581395	0.411674	0.206044
1657	0.6	0.399038	0.343434	0.674419	0.428571	0.234585
1658	0.7	0.475962	0.390572	0.593023	0.473118	0.286453
1659	0.616667	0.442308	0.410774	0.569767	0.460829	0.260437
1660	0.583333	0.418269	0.383838	0.627907	0.445469	0.252566
1661	0.5	0.399038	0.367003	0.662791	0.428571	0.233443
1662	0.65	0.408654	0.329966	0.686047	0.431644	0.245506
1663	0.566667	0.403846	0.383838	0.639535	0.44086	0.246796
1664	0.633333	0.350962	0.40404	0.697674	0.447005	0.255542
1665	0.616667	0.432692	0.397306	0.674419	0.465438	0.282108
1666	0.533333	0.384615	0.363636	0.651163	0.423963	0.221665
1667	0.583333	0.442308	0.43771	0.639535	0.479263	0.28611
1668	0.583333	0.399038	0.390572	0.697674	0.451613	0.253657
1669	0.583333	0.427885	0.313131	0.674419	0.422427	0.231019
1670	0.483333	0.375	0.377104	0.709302	0.430108	0.223758
1671	0.566667	0.399038	0.397306	0.627907	0.443932	0.249169
1672	0.7	0.326923	0.457912	0.593023	0.456221	0.247368
1673	0.533333	0.394231	0.410774	0.662791	0.450077	0.248767
1674	0.6	0.408654	0.360269	0.604651	0.430108	0.234349
1675	0.683333	0.432692	0.329966	0.651163	0.437788	0.249242
1676	0.666667	0.389423	0.420875	0.593023	0.456221	0.255325
1677	0.55	0.4375	0.387205	0.674419	0.456221	0.269018
1678	0.65	0.418269	0.424242	0.662791	0.474654	0.294485
1679	0.533333	0.350962	0.390572	0.616279	0.420891	0.210627
1680	0.616667	0.379808	0.430976	0.662791	0.462366	0.268619
1681	0.65	0.307692	0.340067	0.604651	0.393241	0.195419
1682	0.516667	0.432692	0.356902	0.697674	0.44086	0.25938
1683	0.733333	0.399038	0.373737	0.534884	0.436252	0.238087
1684	0.583333	0.413462	0.414141	0.639535	0.459293	0.261989
1685	0.633333	0.432692	0.380471	0.569767	0.445469	0.248891
1686	0.6	0.418269	0.43771	0.627907	0.471582	0.281656
1687	0.666667	0.413462	0.410774	0.569767	0.456221	0.262976
1688	0.516667	0.456731	0.377104	0.674419	0.454685	0.256975
1689	0.6	0.379808	0.393939	0.674419	0.445469	0.250476
1690	0.733333	0.317308	0.407407	0.72093	0.450077	0.258578
1691	0.55	0.447115	0.333333	0.534884	0.416283	0.208334
1692	0.466667	0.403846	0.380471	0.627907	0.428571	0.223112
1693	0.583333	0.403846	0.434343	0.569767	0.456221	0.247787
1694	0.6	0.394231	0.427609	0.639535	0.460829	0.263386
1695	0.566667	0.408654	0.373737	0.697674	0.445469	0.249487
1696	0.6	0.471154	0.367003	0.546512	0.445469	0.248792
1697	0.483333	0.370192	0.3367	0.616279	0.397849	0.18772
1698	0.583333	0.423077	0.380471	0.616279	0.443932	0.241752
1699	0.633333	0.451923	0.367003	0.627907	0.453149	0.266436
1700	0.533333	0.461538	0.377104	0.55814	0.442396	0.233287
1701	0.616667	0.375	0.434343	0.662791	0.462366	0.256125
1702	0.616667	0.379808	0.360269	0.662791	0.430108	0.233339
1703	0.533333	0.375	0.397306	0.662791	0.437788	0.239836
1704	0.533333	0.384615	0.410774	0.709302	0.453149	0.256236
1705	0.616667	0.360577	0.420875	0.709302	0.457757	0.277932
1706	0.7	0.461538	0.373737	0.593023	0.460829	0.272132
1707	0.566667	0.346154	0.387205	0.604651	0.419355	0.212747
1708	0.566667	0.384615	0.451178	0.639535	0.465438	0.265585
1709	0.683333	0.432692	0.3367	0.732558	0.451613	0.261197
1710	0.583333	0.4375	0.343434	0.639535	0.434716	0.244526
1711	0.616667	0.360577	0.367003	0.77907	0.442396	0.258016
1712	0.5	0.403846	0.414141	0.72093	0.459293	0.265956
1713	0.65	0.451923	0.380471	0.604651	0.457757	0.261433
1714	0.516667	0.471154	0.3367	0.651163	0.437788	0.243982
1715	0.533333	0.326923	0.393939	0.581395	0.410138	0.200017
1716	0.533333	0.427885	0.37037	0.581395	0.431644	0.226042
1717	0.583333	0.389423	0.326599	0.569767	0.402458	0.193682
1718	0.566667	0.394231	0.363636	0.697674	0.436252	0.246105
1719	0.7	0.355769	0.417508	0.534884	0.439324	0.232419
1720	0.683333	0.432692	0.326599	0.651163	0.436252	0.249691
1721	0.583333	0.480769	0.363636	0.709302	0.466974	0.280907
1722	0.7	0.331731	0.393939	0.651163	0.436252	0.244032
1723	0.55	0.427885	0.387205	0.662791	0.451613	0.257285
1724	0.633333	0.432692	0.387205	0.686047	0.463902	0.28127
1725	0.566667	0.399038	0.393939	0.639535	0.443932	0.258018
1726	0.516667	0.350962	0.424242	0.627907	0.436252	0.233082
1727	0.616667	0.370192	0.350168	0.755814	0.434716	0.270683
1728	0.65	0.4375	0.420875	0.686047	0.482335	0.302733
1729	0.666667	0.379808	0.313131	0.674419	0.414747	0.225455
1730	0.516667	0.418269	0.329966	0.569767	0.407066	0.212315
1731	0.6	0.336538	0.417508	0.523256	0.422427	0.206196
1732	0.533333	0.350962	0.333333	0.662791	0.400922	0.200619
1733	0.616667	0.403846	0.333333	0.697674	0.430108	0.232343
1734	0.65	0.413462	0.464646	0.569767	0.479263	0.27457
1735	0.583333	0.350962	0.430976	0.651163	0.448541	0.24763
1736	0.65	0.447115	0.397306	0.616279	0.465438	0.275358
1737	0.633333	0.423077	0.356902	0.569767	0.431644	0.23715
1738	0.6	0.447115	0.367003	0.709302	0.459293	0.276307
1739	0.633333	0.341346	0.363636	0.604651	0.41321	0.200437
1740	0.616667	0.423077	0.390572	0.686047	0.460829	0.270804
1741	0.616667	0.322115	0.424242	0.593023	0.431644	0.215425
1742	0.683333	0.331731	0.350168	0.616279	0.410138	0.209303
1743	0.483333	0.427885	0.360269	0.534884	0.416283	0.196776
1744	0.666667	0.399038	0.373737	0.581395	0.436252	0.242545
1745	0.55	0.399038	0.377104	0.697674	0.442396	0.247156
1746	0.633333	0.346154	0.410774	0.72093	0.451613	0.259937
1747	0.566667	0.408654	0.414141	0.627907	0.454685	0.250452
1748	0.6	0.408654	0.393939	0.616279	0.447005	0.252012
1749	0.45	0.432692	0.319865	0.72093	0.420891	0.232625
1750	0.6	0.375	0.417508	0.662791	0.453149	0.259183
1751	0.516667	0.365385	0.454545	0.686047	0.462366	0.259784
1752	0.516667	0.360577	0.383838	0.709302	0.431644	0.225504
1753	0.55	0.456731	0.387205	0.581395	0.450077	0.245285
1754	0.633333	0.4375	0.3367	0.581395	0.428571	0.226567
1755	0.6	0.461538	0.387205	0.627907	0.462366	0.270509
1756	0.616667	0.379808	0.420875	0.72093	0.465438	0.284139
1757	0.533333	0.471154	0.360269	0.616279	0.445469	0.24973
1758	0.7	0.360577	0.377104	0.674419	0.44086	0.242189
1759	0.65	0.4375	0.373737	0.639535	0.454685	0.26698
1760	0.5	0.379808	0.454545	0.686047	0.465438	0.272041
1761	0.633333	0.370192	0.400673	0.674419	0.448541	0.251052
1762	0.65	0.442308	0.37037	0.616279	0.451613	0.26109
1763	0.516667	0.317308	0.346801	0.697674	0.399386	0.199833
1764	0.65	0.375	0.380471	0.674419	0.442396	0.248765
1765	0.583333	0.394231	0.329966	0.697674	0.422427	0.239672
1766	0.6	0.413462	0.373737	0.674419	0.447005	0.256176
1767	0.533333	0.370192	0.323232	0.767442	0.416283	0.220768
1768	0.516667	0.466346	0.373737	0.639535	0.451613	0.261438
1769	0.566667	0.384615	0.350168	0.581395	0.411674	0.204417
1770	0.683333	0.331731	0.478114	0.686047	0.477727	0.284988
1771	0.533333	0.389423	0.417508	0.604651	0.443932	0.238122
1772	0.6	0.379808	0.414141	0.639535	0.450077	0.256779
1773	0.616667	0.389423	0.387205	0.709302	0.451613	0.268657
1774	0.716667	0.355769	0.414141	0.546512	0.44086	0.238819
1775	0.6	0.293269	0.373737	0.662791	0.407066	0.211665
1776	0.516667	0.399038	0.373737	0.639535	0.430108	0.226974
1777	0.616667	0.394231	0.363636	0.697674	0.44086	0.255662
1778	0.616667	0.403846	0.360269	0.604651	0.430108	0.22808
1779	0.716667	0.365385	0.343434	0.627907	0.422427	0.237006
1780	0.666667	0.413462	0.350168	0.546512	0.425499	0.217566
1781	0.433333	0.365385	0.37037	0.686047	0.416283	0.208423
1782	0.616667	0.389423	0.474747	0.662791	0.485407	0.283371
1783	0.516667	0.293269	0.447811	0.627907	0.428571	0.216118
1784	0.683333	0.346154	0.390572	0.639535	0.436252	0.242461
1785	0.583333	0.341346	0.37037	0.593023	0.410138	0.204552
1786	0.616667	0.423077	0.400673	0.674419	0.463902	0.279286
1787	0.65	0.379808	0.427609	0.627907	0.459293	0.257777
1788	0.616667	0.379808	0.377104	0.651163	0.436252	0.240696
1789	0.533333	0.423077	0.367003	0.627907	0.434716	0.236069
1790	0.666667	0.423077	0.367003	0.697674	0.456221	0.272157
1791	0.583333	0.322115	0.430976	0.686047	0.443932	0.239211
1792	0.616667	0.423077	0.309764	0.593023	0.411674	0.208048
1793	0.516667	0.370192	0.387205	0.686047	0.43318	0.24387
1794	0.533333	0.418269	0.387205	0.674419	0.448541	0.259915
1795	0.6	0.336538	0.309764	0.686047	0.394777	0.193378
1796	0.633333	0.389423	0.40404	0.616279	0.448541	0.255826
1797	0.5	0.399038	0.400673	0.616279	0.437788	0.241896
1798	0.6	0.413462	0.387205	0.639535	0.448541	0.25669
1799	0.533333	0.4375	0.3367	0.616279	0.423963	0.221465
1800	0.7	0.384615	0.367003	0.662791	0.442396	0.237608
1801	0.6	0.293269	0.451178	0.651163	0.44086	0.238696
1802	0.65	0.370192	0.353535	0.616279	0.420891	0.227306
1803	0.5	0.394231	0.414141	0.662791	0.448541	0.254013
1804	0.633333	0.471154	0.373737	0.604651	0.459293	0.265093
1805	0.516667	0.466346	0.313131	0.732558	0.436252	0.250142
1806	0.633333	0.418269	0.356902	0.651163	0.44086	0.247918
1807	0.533333	0.399038	0.353535	0.604651	0.417819	0.213347
1808	0.666667	0.379808	0.383838	0.627907	0.44086	0.254009
1809	0.6	0.442308	0.37037	0.593023	0.443932	0.250705
1810	0.55	0.423077	0.360269	0.639535	0.434716	0.230229
1811	0.583333	0.394231	0.387205	0.581395	0.43318	0.230205
1812	0.55	0.504808	0.390572	0.616279	0.471582	0.275669
1813	0.65	0.379808	0.306397	0.72093	0.416283	0.229971
1814	0.55	0.413462	0.387205	0.674419	0.448541	0.257009
1815	0.616667	0.341346	0.407407	0.534884	0.422427	0.20586
1816	0.55	0.475962	0.387205	0.55814	0.453149	0.254282
1817	0.483333	0.408654	0.319865	0.732558	0.417819	0.225916
1818	0.633333	0.408654	0.367003	0.593023	0.434716	0.235281
1819	0.6	0.408654	0.367003	0.523256	0.422427	0.219613
1820	0.566667	0.350962	0.414141	0.686047	0.443932	0.236537
1821	0.616667	0.346154	0.37037	0.697674	0.428571	0.238799
1822	0.6	0.413462	0.367003	0.72093	0.450077	0.265445
1823	0.533333	0.389423	0.377104	0.616279	0.427035	0.229572
1824	0.55	0.423077	0.420875	0.569767	0.453149	0.251487
1825	0.55	0.355769	0.410774	0.662791	0.439324	0.230013
1826	0.683333	0.408654	0.377104	0.593023	0.443932	0.251051
1827	0.666667	0.384615	0.326599	0.639535	0.417819	0.226078
1828	0.516667	0.451923	0.3367	0.569767	0.420891	0.210727
1829	0.566667	0.418269	0.410774	0.55814	0.447005	0.238399
1830	0.666667	0.365385	0.474747	0.744186	0.493088	0.305467
1831	0.65	0.432692	0.346801	0.651163	0.442396	0.251377
1832	0.6	0.418269	0.346801	0.732558	0.443932	0.256417
1833	0.6	0.403846	0.441077	0.697674	0.477727	0.290518
1834	0.616667	0.403846	0.390572	0.593023	0.442396	0.24424
1835	0.583333	0.4375	0.360269	0.674419	0.447005	0.260442
1836	0.6	0.485577	0.400673	0.627907	0.47619	0.292265
1837	0.65	0.456731	0.400673	0.639535	0.473118	0.28813
1838	0.583333	0.346154	0.383838	0.511628	0.407066	0.182942
1839	0.633333	0.461538	0.373737	0.697674	0.46851	0.289095
1840	0.616667	0.408654	0.400673	0.686047	0.460829	0.270085
1841	0.633333	0.375	0.400673	0.651163	0.447005	0.255803
1842	0.533333	0.384615	0.410774	0.709302	0.453149	0.248959
1843	0.65	0.322115	0.430976	0.674419	0.448541	0.250611
1844	0.666667	0.432692	0.329966	0.686047	0.44086	0.257675
1845	0.583333	0.331731	0.434343	0.5	0.423963	0.196491
1846	0.666667	0.403846	0.43771	0.546512	0.462366	0.269264
1847	0.683333	0.399038	0.387205	0.616279	0.448541	0.261123
1848	0.733333	0.408654	0.356902	0.581395	0.437788	0.247064
1849	0.616667	0.384615	0.363636	0.593023	0.423963	0.223535
1850	0.616667	0.403846	0.441077	0.674419	0.47619	0.277492
1851	0.583333	0.355769	0.393939	0.627907	0.430108	0.227786
1852	0.6	0.418269	0.343434	0.546512	0.417819	0.20711
1853	0.633333	0.403846	0.420875	0.639535	0.463902	0.273098
1854	0.65	0.307692	0.468013	0.639535	0.456221	0.266445
1855	0.633333	0.447115	0.468013	0.604651	0.494624	0.305763
1856	0.55	0.432692	0.353535	0.651163	0.436252	0.25517
1857	0.6	0.326923	0.356902	0.651163	0.408602	0.207392
1858	0.65	0.413462	0.360269	0.709302	0.450077	0.270561
1859	0.566667	0.394231	0.400673	0.616279	0.442396	0.233266
1860	0.566667	0.432692	0.350168	0.616279	0.431644	0.23189
1861	0.533333	0.432692	0.400673	0.686047	0.460829	0.261635
1862	0.683333	0.375	0.397306	0.744186	0.462366	0.28892
1863	0.65	0.370192	0.393939	0.651163	0.443932	0.257959
1864	0.616667	0.355769	0.356902	0.709302	0.427035	0.238306
1865	0.55	0.538462	0.326599	0.639535	0.456221	0.276052
1866	0.6	0.427885	0.451178	0.604651	0.477727	0.279286
1867	0.75	0.423077	0.30303	0.77907	0.445469	0.28113
1868	0.633333	0.475962	0.434343	0.593023	0.486943	0.296269
1869	0.633333	0.408654	0.356902	0.627907	0.434716	0.24524
1870	0.566667	0.350962	0.390572	0.651163	0.428571	0.228819
1871	0.633333	0.346154	0.373737	0.639535	0.423963	0.229164
1872	0.616667	0.432692	0.383838	0.662791	0.457757	0.282143
1873	0.566667	0.399038	0.353535	0.709302	0.434716	0.247129
1874	0.566667	0.427885	0.367003	0.639535	0.44086	0.249361
1875	0.65	0.336538	0.377104	0.639535	0.423963	0.229791
1876	0.583333	0.365385	0.350168	0.662791	0.417819	0.21987
1877	0.583333	0.418269	0.363636	0.662791	0.44086	0.237327
1878	0.616667	0.403846	0.441077	0.686047	0.477727	0.291328
1879	0.5	0.375	0.390572	0.686047	0.434716	0.238764
1880	0.633333	0.471154	0.340067	0.569767	0.439324	0.25022
1881	0.716667	0.370192	0.377104	0.627907	0.439324	0.242876
1882	0.483333	0.423077	0.40404	0.569767	0.439324	0.226253
1883	0.616667	0.379808	0.393939	0.604651	0.437788	0.233822
1884	0.466667	0.322115	0.377104	0.569767	0.393241	0.170718
1885	0.583333	0.370192	0.400673	0.581395	0.431644	0.216058
1886	0.533333	0.350962	0.434343	0.604651	0.439324	0.223959
1887	0.533333	0.394231	0.424242	0.651163	0.454685	0.257742
1888	0.633333	0.5	0.30303	0.686047	0.447005	0.280172
1889	0.55	0.408654	0.420875	0.627907	0.456221	0.251965
1890	0.483333	0.408654	0.377104	0.639535	0.431644	0.216512
1891	0.583333	0.403846	0.390572	0.616279	0.442396	0.243578
1892	0.6	0.384615	0.397306	0.55814	0.43318	0.230595
1893	0.616667	0.394231	0.380471	0.674419	0.445469	0.268989
1894	0.6	0.389423	0.397306	0.627907	0.443932	0.232403
1895	0.633333	0.432692	0.30303	0.604651	0.414747	0.220508
1896	0.516667	0.384615	0.30303	0.627907	0.391705	0.184852
1897	0.55	0.408654	0.400673	0.686047	0.454685	0.253676
1898	0.666667	0.408654	0.350168	0.674419	0.44086	0.248889
1899	0.55	0.394231	0.387205	0.697674	0.445469	0.253324
1900	0.616667	0.451923	0.340067	0.639535	0.44086	0.255835
1901	0.583333	0.384615	0.326599	0.651163	0.411674	0.212812
1902	0.583333	0.399038	0.343434	0.662791	0.425499	0.234044
1903	0.533333	0.3125	0.407407	0.639535	0.419355	0.20974
1904	0.666667	0.451923	0.340067	0.627907	0.443932	0.251495
1905	0.633333	0.350962	0.380471	0.534884	0.414747	0.198457
1906	0.55	0.350962	0.447811	0.662791	0.454685	0.258861
1907	0.65	0.399038	0.400673	0.651163	0.456221	0.265667
1908	0.6	0.418269	0.397306	0.604651	0.450077	0.25408
1909	0.65	0.418269	0.380471	0.627907	0.450077	0.270131
1910	0.683333	0.384615	0.390572	0.674419	0.453149	0.270565
1911	0.566667	0.384615	0.363636	0.767442	0.442396	0.264224
1912	0.55	0.389423	0.40404	0.709302	0.453149	0.254973
1913	0.533333	0.461538	0.360269	0.639535	0.445469	0.24776
1914	0.516667	0.399038	0.393939	0.662791	0.442396	0.250391
1915	0.583333	0.495192	0.373737	0.662791	0.470046	0.290049
1916	0.583333	0.432692	0.40404	0.697674	0.46851	0.288368
1917	0.65	0.375	0.390572	0.55814	0.431644	0.224725
1918	0.65	0.403846	0.468013	0.651163	0.488479	0.303532
1919	0.633333	0.423077	0.393939	0.593023	0.451613	0.255834
1920	0.5	0.399038	0.360269	0.674419	0.427035	0.225839
1921	0.516667	0.350962	0.356902	0.674419	0.411674	0.210191
1922	0.633333	0.365385	0.353535	0.77907	0.439324	0.258923
1923	0.616667	0.432692	0.397306	0.732558	0.473118	0.297265
1924	0.65	0.370192	0.380471	0.604651	0.431644	0.234182
1925	0.583333	0.427885	0.420875	0.546512	0.454685	0.251168
1926	0.616667	0.379808	0.387205	0.651163	0.44086	0.252865
1927	0.616667	0.447115	0.390572	0.639535	0.462366	0.26791
1928	0.683333	0.442308	0.37037	0.5	0.439324	0.236064
1929	0.65	0.375	0.353535	0.72093	0.436252	0.253365
1930	0.533333	0.322115	0.380471	0.697674	0.417819	0.222623
1931	0.6	0.423077	0.350168	0.604651	0.430108	0.228037
1932	0.583333	0.408654	0.350168	0.755814	0.443932	0.257309
1933	0.616667	0.408654	0.393939	0.616279	0.448541	0.256183
1934	0.566667	0.432692	0.390572	0.523256	0.437788	0.230123
1935	0.533333	0.432692	0.410774	0.581395	0.451613	0.25591
1936	0.583333	0.466346	0.390572	0.639535	0.465438	0.272444
1937	0.566667	0.370192	0.393939	0.593023	0.428571	0.214956
1938	0.616667	0.4375	0.37037	0.732558	0.462366	0.283842
1939	0.683333	0.360577	0.43771	0.651163	0.463902	0.263425
1940	0.6	0.331731	0.468013	0.604651	0.454685	0.258571
1941	0.566667	0.4375	0.407407	0.639535	0.462366	0.268944
1942	0.616667	0.375	0.47138	0.604651	0.471582	0.271806
1943	0.6	0.442308	0.468013	0.604651	0.490015	0.291406
1944	0.583333	0.403846	0.393939	0.604651	0.442396	0.240822
1945	0.6	0.485577	0.380471	0.593023	0.462366	0.274727
1946	0.583333	0.375	0.377104	0.674419	0.434716	0.245709
1947	0.633333	0.427885	0.380471	0.581395	0.445469	0.246936
1948	0.583333	0.403846	0.390572	0.674419	0.450077	0.254745
1949	0.65	0.389423	0.397306	0.662791	0.453149	0.264511
1950	0.533333	0.418269	0.377104	0.72093	0.450077	0.256089
1951	0.616667	0.379808	0.427609	0.697674	0.465438	0.288771
1952	0.6	0.370192	0.309764	0.569767	0.390169	0.172366
1953	0.616667	0.317308	0.360269	0.709302	0.416283	0.23356
1954	0.516667	0.394231	0.356902	0.697674	0.428571	0.228703
1955	0.566667	0.408654	0.407407	0.604651	0.448541	0.24333
1956	0.533333	0.384615	0.356902	0.651163	0.420891	0.223704
1957	0.6	0.379808	0.380471	0.627907	0.43318	0.236123
1958	0.533333	0.365385	0.40404	0.674419	0.439324	0.237753
1959	0.533333	0.365385	0.360269	0.639535	0.414747	0.20576
1960	0.6	0.427885	0.464646	0.662791	0.491551	0.300877
1961	0.616667	0.442308	0.363636	0.627907	0.447005	0.260514
1962	0.55	0.423077	0.383838	0.686047	0.451613	0.248306
1963	0.55	0.389423	0.393939	0.511628	0.422427	0.208742
1964	0.483333	0.384615	0.410774	0.662791	0.442396	0.241008
1965	0.6	0.370192	0.356902	0.709302	0.430108	0.237267
1966	0.6	0.432692	0.468013	0.627907	0.490015	0.29721
1967	0.766667	0.379808	0.37037	0.581395	0.437788	0.244245
1968	0.65	0.389423	0.387205	0.523256	0.430108	0.222531
1969	0.666667	0.403846	0.400673	0.581395	0.450077	0.247009
1970	0.55	0.341346	0.447811	0.534884	0.434716	0.21417
1971	0.666667	0.394231	0.333333	0.686047	0.430108	0.239906
1972	0.55	0.379808	0.410774	0.686047	0.450077	0.252892
1973	0.6	0.350962	0.383838	0.627907	0.425499	0.219605
1974	0.633333	0.427885	0.400673	0.55814	0.451613	0.249454
1975	0.616667	0.394231	0.393939	0.709302	0.456221	0.274969
1976	0.65	0.389423	0.444444	0.744186	0.485407	0.295762
1977	0.533333	0.384615	0.410774	0.627907	0.442396	0.24551
1978	0.666667	0.447115	0.37037	0.627907	0.456221	0.259334
1979	0.483333	0.423077	0.340067	0.674419	0.423963	0.221833
1980	0.483333	0.370192	0.390572	0.639535	0.425499	0.209762
1981	0.566667	0.394231	0.410774	0.686047	0.456221	0.263699
1982	0.583333	0.413462	0.367003	0.627907	0.436252	0.236976
1983	0.65	0.4375	0.444444	0.569767	0.477727	0.276452
1984	0.733333	0.485577	0.309764	0.627907	0.447005	0.268007
1985	0.65	0.331731	0.454545	0.744186	0.471582	0.29131
1986	0.516667	0.427885	0.427609	0.709302	0.473118	0.28537
1987	0.533333	0.3125	0.481481	0.569767	0.443932	0.229938
1988	0.616667	0.389423	0.329966	0.651163	0.417819	0.22184
1989	0.55	0.350962	0.400673	0.686047	0.436252	0.240964
1990	0.566667	0.403846	0.410774	0.627907	0.451613	0.254146
1991	0.566667	0.379808	0.313131	0.55814	0.390169	0.192043
1992	0.583333	0.413462	0.434343	0.697674	0.47619	0.290381
1993	0.483333	0.365385	0.427609	0.627907	0.439324	0.222041
1994	0.7	0.399038	0.377104	0.581395	0.44086	0.233458
1995	0.55	0.4375	0.353535	0.662791	0.439324	0.242848
1996	0.566667	0.413462	0.400673	0.581395	0.443932	0.244074
1997	0.7	0.375	0.434343	0.755814	0.482335	0.311934
1998	0.633333	0.326923	0.474747	0.709302	0.473118	0.280078
1999	0.566667	0.399038	0.363636	0.546512	0.417819	0.215253
[truncated: 1,101 more rows]

## Sheet: SVM
Number	Stage A	Stage B	Stage C	Stage D	Overall	MCC
1	0.5	0.25	0.178451	0.395349	0.259601	0.0505757
2	0.566667	0.235577	0.296296	0.395349	0.3149	0.111584
3	0.55	0.331731	0.188552	0.406977	0.296467	0.101047
4	0.566667	0.322115	0.228956	0.395349	0.311828	0.107986
5	0.533333	0.336538	0.259259	0.465116	0.336406	0.130785
6	0.583333	0.346154	0.299663	0.5	0.367127	0.172312
7	0.566667	0.408654	0.299663	0.476744	0.382488	0.187239
8	0.6	0.418269	0.26936	0.523256	0.380952	0.19656
9	0.566667	0.379808	0.306397	0.476744	0.376344	0.177093
10	0.716667	0.375	0.306397	0.465116	0.387097	0.205754
11	0.716667	0.365385	0.346801	0.465116	0.402458	0.217822
12	0.7	0.365385	0.3367	0.5	0.400922	0.214194
13	0.683333	0.389423	0.356902	0.453488	0.410138	0.223698
14	0.733333	0.423077	0.3367	0.453488	0.416283	0.23461
15	0.75	0.403846	0.329966	0.465116	0.410138	0.228356
16	0.766667	0.413462	0.316498	0.453488	0.407066	0.227919
17	0.7	0.427885	0.3367	0.465116	0.416283	0.234714
18	0.633333	0.4375	0.360269	0.453488	0.422427	0.238694
19	0.683333	0.418269	0.363636	0.453488	0.422427	0.239773
20	0.733333	0.423077	0.333333	0.5	0.420891	0.239561
21	0.733333	0.413462	0.329966	0.5	0.416283	0.235817
22	0.733333	0.423077	0.326599	0.511628	0.419355	0.244716
23	0.716667	0.384615	0.323232	0.465116	0.397849	0.214135
24	0.716667	0.408654	0.353535	0.523256	0.427035	0.247913
25	0.733333	0.418269	0.343434	0.476744	0.420891	0.243416
26	0.733333	0.403846	0.37037	0.546512	0.437788	0.261654
27	0.733333	0.399038	0.37037	0.523256	0.43318	0.253788
28	0.666667	0.399038	0.360269	0.534884	0.423963	0.243085
29	0.666667	0.4375	0.356902	0.5	0.430108	0.243164
30	0.683333	0.432692	0.340067	0.511628	0.423963	0.235653
31	0.683333	0.408654	0.37037	0.546512	0.434716	0.24278
32	0.733333	0.408654	0.373737	0.55814	0.442396	0.256016
33	0.733333	0.399038	0.380471	0.55814	0.442396	0.254329
34	0.733333	0.399038	0.387205	0.546512	0.443932	0.255524
35	0.733333	0.399038	0.390572	0.534884	0.443932	0.256058
36	0.733333	0.418269	0.387205	0.55814	0.451613	0.268614
37	0.733333	0.413462	0.387205	0.55814	0.450077	0.266565
38	0.733333	0.423077	0.383838	0.55814	0.451613	0.270654
39	0.75	0.394231	0.373737	0.569767	0.44086	0.260546
40	0.733333	0.423077	0.360269	0.627907	0.450077	0.27363
41	0.733333	0.447115	0.377104	0.616279	0.463902	0.290526
42	0.733333	0.432692	0.380471	0.593023	0.457757	0.282239
43	0.733333	0.432692	0.37037	0.581395	0.451613	0.27307
44	0.75	0.427885	0.383838	0.569767	0.456221	0.279486
45	0.766667	0.442308	0.393939	0.581395	0.46851	0.294013
46	0.766667	0.432692	0.390572	0.581395	0.463902	0.286755
47	0.766667	0.427885	0.387205	0.616279	0.465438	0.292394
48	0.766667	0.403846	0.414141	0.639535	0.473118	0.303641
49	0.783333	0.408654	0.410774	0.639535	0.474654	0.303932
50	0.766667	0.408654	0.43771	0.616279	0.482335	0.306802
51	0.783333	0.4375	0.447811	0.616279	0.497696	0.32628
52	0.766667	0.432692	0.434343	0.627907	0.490015	0.317656
53	0.766667	0.427885	0.430976	0.616279	0.485407	0.314721
54	0.783333	0.427885	0.424242	0.604651	0.482335	0.310159
55	0.766667	0.418269	0.417508	0.593023	0.473118	0.29593
56	0.783333	0.451923	0.407407	0.616279	0.483871	0.309714
57	0.766667	0.442308	0.410774	0.627907	0.482335	0.308339
58	0.766667	0.447115	0.407407	0.639535	0.483871	0.311013
59	0.783333	0.427885	0.414141	0.627907	0.480799	0.304504
60	0.8	0.432692	0.424242	0.616279	0.486943	0.311651
61	0.783333	0.4375	0.424242	0.616279	0.486943	0.313067
62	0.75	0.475962	0.427609	0.639535	0.500768	0.324146
63	0.766667	0.490385	0.434343	0.639535	0.509985	0.336338
64	0.75	0.480769	0.43771	0.662791	0.509985	0.337646
65	0.8	0.485577	0.420875	0.639535	0.505376	0.334534
66	0.8	0.495192	0.424242	0.651163	0.511521	0.343553
67	0.8	0.509615	0.417508	0.674419	0.516129	0.351422
68	0.783333	0.5	0.420875	0.604651	0.50384	0.329749
69	0.783333	0.495192	0.430976	0.604651	0.506912	0.33292
70	0.816667	0.490385	0.410774	0.616279	0.500768	0.326138
71	0.816667	0.5	0.441077	0.627907	0.519201	0.350511
72	0.816667	0.509615	0.434343	0.639535	0.520737	0.354963
73	0.816667	0.490385	0.430976	0.651163	0.514593	0.349074
74	0.783333	0.495192	0.43771	0.639535	0.514593	0.345862
75	0.8	0.5	0.43771	0.639535	0.517665	0.352952
76	0.783333	0.480769	0.414141	0.639535	0.499232	0.329137
77	0.783333	0.471154	0.414141	0.662791	0.499232	0.329545
78	0.8	0.495192	0.417508	0.627907	0.505376	0.337059
79	0.816667	0.485577	0.427609	0.651163	0.511521	0.346237
80	0.816667	0.495192	0.420875	0.651163	0.511521	0.349845
81	0.816667	0.5	0.420875	0.616279	0.508449	0.342929
82	0.8	0.528846	0.420875	0.627907	0.517665	0.352022
83	0.8	0.519231	0.420875	0.616279	0.513057	0.346712
84	0.816667	0.533654	0.430976	0.616279	0.52381	0.362739
85	0.783333	0.509615	0.444444	0.616279	0.519201	0.353814
86	0.766667	0.533654	0.444444	0.604651	0.52381	0.355165
87	0.783333	0.538462	0.441077	0.616279	0.526882	0.35753
88	0.8	0.533654	0.451178	0.627907	0.533026	0.367103
89	0.783333	0.514423	0.454545	0.639535	0.528418	0.363545
90	0.833333	0.5	0.441077	0.627907	0.520737	0.356124
91	0.833333	0.514423	0.43771	0.662791	0.528418	0.367839
92	0.85	0.519231	0.434343	0.651163	0.528418	0.36708
93	0.866667	0.524038	0.424242	0.651163	0.526882	0.366431
94	0.85	0.504808	0.444444	0.651163	0.528418	0.362007
95	0.85	0.528846	0.43771	0.651163	0.533026	0.369762
96	0.866667	0.533654	0.43771	0.651163	0.536098	0.374288
97	0.866667	0.538462	0.434343	0.651163	0.536098	0.374139
98	0.85	0.533654	0.444444	0.697674	0.543779	0.386448
99	0.85	0.514423	0.468013	0.662791	0.543779	0.380789
100	0.85	0.514423	0.464646	0.651163	0.540707	0.378141
101	0.866667	0.533654	0.47138	0.639535	0.549923	0.390044
102	0.866667	0.519231	0.468013	0.627907	0.542243	0.380307
103	0.883333	0.528846	0.464646	0.627907	0.545315	0.383759
104	0.866667	0.5	0.468013	0.674419	0.542243	0.382857
105	0.866667	0.490385	0.468013	0.651163	0.536098	0.37217
106	0.866667	0.495192	0.474747	0.651163	0.540707	0.376486
107	0.883333	0.548077	0.457912	0.662791	0.552995	0.397329
108	0.883333	0.543269	0.461279	0.674419	0.554531	0.399494
109	0.883333	0.552885	0.464646	0.662791	0.557604	0.403465
110	0.866667	0.543269	0.461279	0.662791	0.551459	0.394204
111	0.866667	0.533654	0.481481	0.662791	0.557604	0.397493
112	0.9	0.557692	0.481481	0.651163	0.56682	0.412448
113	0.883333	0.557692	0.484848	0.662791	0.568356	0.414157
114	0.883333	0.538462	0.484848	0.674419	0.563748	0.408574
115	0.883333	0.576923	0.481481	0.674419	0.574501	0.422997
116	0.883333	0.557692	0.478114	0.674419	0.56682	0.414587
117	0.866667	0.567308	0.498316	0.674419	0.577573	0.425277
118	0.866667	0.572115	0.491582	0.674419	0.576037	0.424395
119	0.85	0.572115	0.488215	0.674419	0.572965	0.420402
120	0.85	0.5625	0.501684	0.674419	0.576037	0.421206
121	0.85	0.576923	0.498316	0.674419	0.579109	0.425285
122	0.866667	0.572115	0.498316	0.651163	0.576037	0.421588
123	0.85	0.557692	0.498316	0.697674	0.576037	0.421228
124	0.85	0.572115	0.498316	0.651163	0.574501	0.416464
125	0.866667	0.576923	0.498316	0.674419	0.580645	0.429885
126	0.866667	0.572115	0.474747	0.639535	0.563748	0.407951
127	0.883333	0.581731	0.491582	0.651163	0.577573	0.427082
128	0.866667	0.572115	0.494949	0.651163	0.574501	0.421797
129	0.883333	0.567308	0.484848	0.662791	0.571429	0.419107
130	0.866667	0.581731	0.47138	0.639535	0.565284	0.410061
131	0.866667	0.576923	0.484848	0.674419	0.574501	0.42362
132	0.866667	0.576923	0.491582	0.674419	0.577573	0.4259
133	0.866667	0.567308	0.488215	0.674419	0.572965	0.420826
134	0.866667	0.567308	0.484848	0.674419	0.571429	0.419473
135	0.866667	0.572115	0.474747	0.651163	0.565284	0.412535
136	0.883333	0.552885	0.468013	0.651163	0.557604	0.4036
137	0.866667	0.567308	0.468013	0.651163	0.560676	0.40484
138	0.866667	0.567308	0.474747	0.651163	0.563748	0.407789
139	0.866667	0.5625	0.478114	0.662791	0.565284	0.410381
140	0.866667	0.576923	0.484848	0.662791	0.572965	0.420485
141	0.883333	0.581731	0.491582	0.651163	0.577573	0.426756
142	0.883333	0.581731	0.488215	0.639535	0.574501	0.422059
143	0.866667	0.572115	0.481481	0.627907	0.565284	0.407561
144	0.866667	0.572115	0.481481	0.627907	0.565284	0.406322
145	0.883333	0.567308	0.478114	0.639535	0.565284	0.407644
146	0.883333	0.552885	0.468013	0.662791	0.55914	0.400256
147	0.883333	0.552885	0.478114	0.627907	0.55914	0.39775
148	0.883333	0.557692	0.481481	0.639535	0.563748	0.406694
149	0.883333	0.567308	0.491582	0.627907	0.569892	0.412263
150	0.9	0.572115	0.498316	0.651163	0.579109	0.423979
151	0.9	0.538462	0.515152	0.674419	0.579109	0.421099
152	0.9	0.552885	0.501684	0.674419	0.577573	0.42141
153	0.933333	0.552885	0.515152	0.674419	0.58679	0.434509
154	0.916667	0.5625	0.501684	0.674419	0.582181	0.428783
155	0.933333	0.5625	0.505051	0.674419	0.585253	0.433876
156	0.916667	0.567308	0.501684	0.686047	0.585253	0.432626
157	0.916667	0.581731	0.501684	0.662791	0.58679	0.43606
158	0.9	0.572115	0.484848	0.674419	0.576037	0.422461
159	0.883333	0.572115	0.484848	0.674419	0.574501	0.420883
160	0.883333	0.567308	0.498316	0.674419	0.579109	0.425242
161	0.883333	0.576923	0.488215	0.651163	0.574501	0.419868
162	0.883333	0.567308	0.488215	0.639535	0.569892	0.412025
163	0.883333	0.567308	0.481481	0.651163	0.568356	0.412801
164	0.883333	0.5625	0.491582	0.662791	0.572965	0.416974
165	0.883333	0.557692	0.491582	0.662791	0.571429	0.415171
166	0.883333	0.567308	0.494949	0.686047	0.579109	0.423746
167	0.9	0.596154	0.491582	0.686047	0.588326	0.439418
168	0.883333	0.567308	0.494949	0.651163	0.574501	0.419468
169	0.9	0.596154	0.478114	0.697674	0.583717	0.435479
170	0.916667	0.576923	0.501684	0.697674	0.589862	0.439062
171	0.9	0.572115	0.498316	0.686047	0.583717	0.429728
172	0.9	0.586538	0.488215	0.686047	0.583717	0.432902
173	0.9	0.572115	0.491582	0.686047	0.580645	0.428798
174	0.916667	0.576923	0.484848	0.709302	0.583717	0.435462
175	0.916667	0.572115	0.494949	0.709302	0.58679	0.439677
176	0.916667	0.591346	0.501684	0.686047	0.592934	0.446311
177	0.933333	0.572115	0.508418	0.697674	0.592934	0.446765
178	0.95	0.596154	0.501684	0.72093	0.602151	0.459448
179	0.933333	0.591346	0.491582	0.732558	0.596006	0.44956
180	0.933333	0.610577	0.491582	0.732558	0.602151	0.458988
181	0.933333	0.615385	0.481481	0.732558	0.599078	0.45628
182	0.933333	0.615385	0.488215	0.709302	0.599078	0.455099
183	0.933333	0.615385	0.501684	0.72093	0.606759	0.465425
184	0.95	0.620192	0.498316	0.72093	0.608295	0.468895
185	0.95	0.586538	0.505051	0.732558	0.602151	0.463562
186	0.95	0.591346	0.505051	0.732558	0.603687	0.465367
187	0.933333	0.596154	0.501684	0.709302	0.599078	0.458555
188	0.95	0.596154	0.505051	0.744186	0.606759	0.46922
189	0.95	0.586538	0.508418	0.744186	0.605223	0.469113
190	0.95	0.610577	0.511785	0.72093	0.611367	0.47389
191	0.933333	0.610577	0.515152	0.709302	0.609831	0.468253
192	0.933333	0.591346	0.501684	0.697674	0.596006	0.451033
193	0.933333	0.572115	0.508418	0.709302	0.59447	0.448234
194	0.933333	0.581731	0.508418	0.709302	0.597542	0.452018
195	0.95	0.591346	0.498316	0.72093	0.599078	0.455423
196	0.933333	0.591346	0.505051	0.732558	0.602151	0.456891
197	0.916667	0.581731	0.508418	0.72093	0.597542	0.447342
198	0.933333	0.581731	0.511785	0.732558	0.602151	0.455037
199	0.916667	0.605769	0.511785	0.72093	0.606759	0.459872
200	0.9	0.600962	0.518519	0.72093	0.606759	0.455901
201	0.9	0.600962	0.508418	0.709302	0.600614	0.448181
202	0.933333	0.591346	0.501684	0.697674	0.596006	0.442961
203	0.933333	0.586538	0.491582	0.686047	0.588326	0.433674
204	0.933333	0.581731	0.491582	0.709302	0.589862	0.437623
205	0.916667	0.572115	0.491582	0.744186	0.589862	0.439914
206	0.916667	0.572115	0.501684	0.744186	0.59447	0.443564
207	0.916667	0.586538	0.505051	0.709302	0.596006	0.446259
208	0.933333	0.596154	0.505051	0.744186	0.605223	0.459862
209	0.933333	0.591346	0.498316	0.732558	0.599078	0.45143
210	0.916667	0.576923	0.511785	0.732558	0.599078	0.447156
211	0.933333	0.586538	0.508418	0.732558	0.602151	0.453718
212	0.933333	0.596154	0.505051	0.732558	0.603687	0.455474
213	0.916667	0.591346	0.508418	0.767442	0.606759	0.457349
214	0.916667	0.605769	0.508418	0.767442	0.611367	0.464176
215	0.916667	0.605769	0.508418	0.767442	0.611367	0.464522
216	0.916667	0.600962	0.501684	0.732558	0.602151	0.45191
217	0.916667	0.591346	0.501684	0.732558	0.599078	0.44537
218	0.933333	0.591346	0.505051	0.72093	0.600614	0.448044
219	0.916667	0.605769	0.498316	0.709302	0.599078	0.446107
220	0.916667	0.615385	0.498316	0.732558	0.605223	0.454964
221	0.916667	0.625	0.498316	0.72093	0.606759	0.454895
222	0.916667	0.629808	0.511785	0.744186	0.617512	0.471487
223	0.9	0.625	0.508418	0.744186	0.612903	0.46455
224	0.916667	0.610577	0.518519	0.744186	0.614439	0.468461
225	0.916667	0.596154	0.505051	0.744186	0.603687	0.455242
226	0.916667	0.625	0.508418	0.755814	0.615975	0.471955
227	0.916667	0.634615	0.511785	0.755814	0.620584	0.477635
228	0.916667	0.639423	0.508418	0.732558	0.617512	0.472669
229	0.916667	0.634615	0.508418	0.744186	0.617512	0.472625
230	0.9	0.625	0.511785	0.744186	0.614439	0.468403
231	0.916667	0.625	0.511785	0.755814	0.617512	0.473501
232	0.916667	0.620192	0.525253	0.767442	0.623656	0.481143
233	0.916667	0.615385	0.525253	0.77907	0.623656	0.480723
234	0.916667	0.625	0.521886	0.767442	0.623656	0.480767
235	0.916667	0.629808	0.521886	0.744186	0.62212	0.47661
236	0.916667	0.605769	0.501684	0.767442	0.608295	0.460959
237	0.916667	0.610577	0.508418	0.767442	0.612903	0.468492
238	0.9	0.615385	0.494949	0.767442	0.606759	0.460681
239	0.916667	0.625	0.498316	0.790698	0.615975	0.472375
240	0.916667	0.610577	0.501684	0.77907	0.611367	0.465019
241	0.9	0.600962	0.501684	0.77907	0.606759	0.458937
242	0.9	0.600962	0.518519	0.77907	0.614439	0.467749
243	0.9	0.600962	0.52862	0.767442	0.617512	0.470722
244	0.9	0.581731	0.525253	0.767442	0.609831	0.462057
245	0.9	0.586538	0.52862	0.755814	0.611367	0.463024
246	0.9	0.620192	0.525253	0.744186	0.619048	0.475926
247	0.9	0.605769	0.521886	0.755814	0.614439	0.470016
248	0.933333	0.615385	0.521886	0.767442	0.62212	0.480236
249	0.933333	0.625	0.511785	0.767442	0.620584	0.478271
250	0.933333	0.625	0.525253	0.77907	0.628264	0.48786
251	0.933333	0.629808	0.525253	0.77907	0.6298	0.490395
252	0.933333	0.610577	0.525253	0.77907	0.623656	0.482496
253	0.933333	0.634615	0.518519	0.77907	0.628264	0.490768
254	0.933333	0.639423	0.515152	0.767442	0.626728	0.487813
255	0.933333	0.634615	0.515152	0.77907	0.626728	0.487653
256	0.933333	0.629808	0.515152	0.77907	0.625192	0.486367
257	0.933333	0.634615	0.511785	0.755814	0.62212	0.480359
258	0.933333	0.629808	0.508418	0.755814	0.619048	0.477552
259	0.933333	0.620192	0.515152	0.755814	0.619048	0.476323
260	0.933333	0.629808	0.515152	0.767442	0.623656	0.482508
261	0.933333	0.610577	0.515152	0.767442	0.617512	0.473805
262	0.933333	0.600962	0.52862	0.767442	0.620584	0.474587
263	0.933333	0.600962	0.52862	0.77907	0.62212	0.478095
264	0.933333	0.615385	0.531987	0.77907	0.628264	0.486507
265	0.933333	0.605769	0.531987	0.77907	0.625192	0.482738
266	0.933333	0.586538	0.535354	0.77907	0.620584	0.476447
267	0.95	0.591346	0.525253	0.802326	0.62212	0.480147
268	0.933333	0.591346	0.535354	0.790698	0.623656	0.482021
269	0.933333	0.586538	0.538721	0.790698	0.623656	0.482144
270	0.933333	0.596154	0.535354	0.790698	0.625192	0.485315
271	0.933333	0.605769	0.535354	0.77907	0.626728	0.486319
272	0.933333	0.615385	0.535354	0.77907	0.6298	0.487798
273	0.933333	0.620192	0.538721	0.77907	0.632873	0.491
274	0.95	0.620192	0.545455	0.77907	0.637481	0.497656
275	0.95	0.610577	0.542088	0.77907	0.632873	0.490446
276	0.95	0.615385	0.545455	0.744186	0.631336	0.485572
277	0.933333	0.610577	0.545455	0.744186	0.628264	0.479719
278	0.933333	0.605769	0.545455	0.744186	0.626728	0.47946
279	0.933333	0.605769	0.542088	0.755814	0.626728	0.480024
280	0.95	0.591346	0.548822	0.755814	0.626728	0.479798
281	0.916667	0.600962	0.542088	0.744186	0.62212	0.473277
282	0.933333	0.591346	0.538721	0.744186	0.619048	0.469064
283	0.95	0.586538	0.538721	0.744186	0.619048	0.470109
284	0.95	0.581731	0.542088	0.732558	0.617512	0.467036
285	0.95	0.576923	0.542088	0.744186	0.617512	0.468178
286	0.95	0.581731	0.538721	0.755814	0.619048	0.470067
287	0.95	0.591346	0.535354	0.744186	0.619048	0.469581
288	0.95	0.610577	0.531987	0.744186	0.623656	0.477406
289	0.95	0.596154	0.538721	0.755814	0.623656	0.476739
290	0.95	0.600962	0.535354	0.755814	0.623656	0.476396
291	0.95	0.591346	0.542088	0.767442	0.625192	0.478047
292	0.95	0.591346	0.542088	0.755814	0.623656	0.474805
293	0.95	0.605769	0.538721	0.744186	0.625192	0.478061
294	0.916667	0.625	0.558923	0.744186	0.637481	0.492475
295	0.933333	0.625	0.552189	0.755814	0.637481	0.49476
296	0.933333	0.629808	0.545455	0.744186	0.634409	0.490174
297	0.95	0.625	0.548822	0.755814	0.637481	0.494989
298	0.933333	0.629808	0.542088	0.732558	0.631336	0.485007
299	0.916667	0.629808	0.538721	0.732558	0.628264	0.480166
300	0.95	0.639423	0.542088	0.72093	0.634409	0.487712
301	0.95	0.629808	0.538721	0.72093	0.6298	0.483176
302	0.933333	0.634615	0.538721	0.72093	0.6298	0.481979
303	0.933333	0.629808	0.548822	0.72093	0.632873	0.485256
304	0.933333	0.620192	0.548822	0.732558	0.631336	0.481237
305	0.95	0.615385	0.542088	0.732558	0.628264	0.479887
306	0.966667	0.629808	0.545455	0.732558	0.635945	0.490004
307	0.966667	0.625	0.542088	0.732558	0.632873	0.485646
308	0.966667	0.600962	0.545455	0.755814	0.6298	0.480337
309	0.933333	0.615385	0.552189	0.755814	0.634409	0.485824
310	0.933333	0.610577	0.555556	0.767442	0.635945	0.489183
311	0.933333	0.605769	0.552189	0.767442	0.632873	0.485444
312	0.933333	0.596154	0.552189	0.767442	0.6298	0.482222
313	0.933333	0.591346	0.555556	0.744186	0.626728	0.476351
314	0.933333	0.596154	0.555556	0.744186	0.628264	0.478297
315	0.933333	0.629808	0.558923	0.744186	0.640553	0.497532
316	0.933333	0.634615	0.555556	0.744186	0.640553	0.496745
317	0.933333	0.625	0.552189	0.755814	0.637481	0.491922
318	0.933333	0.620192	0.555556	0.767442	0.639017	0.495043
319	0.933333	0.605769	0.548822	0.755814	0.6298	0.482957
320	0.95	0.610577	0.535354	0.755814	0.626728	0.480362
321	0.95	0.639423	0.525253	0.767442	0.632873	0.489271
322	0.95	0.620192	0.538721	0.767442	0.632873	0.490444
323	0.95	0.634615	0.545455	0.767442	0.640553	0.501198
324	0.95	0.629808	0.538721	0.767442	0.635945	0.494137
325	0.95	0.639423	0.52862	0.767442	0.634409	0.491912
326	0.95	0.634615	0.538721	0.767442	0.637481	0.495387
327	0.95	0.610577	0.538721	0.767442	0.6298	0.485469
328	0.983333	0.620192	0.535354	0.77907	0.635945	0.494203
329	0.95	0.610577	0.531987	0.77907	0.628264	0.483278
330	0.966667	0.610577	0.535354	0.77907	0.631336	0.48697
331	0.966667	0.605769	0.525253	0.790698	0.626728	0.482928
332	0.983333	0.610577	0.525253	0.790698	0.6298	0.485804
333	0.983333	0.581731	0.525253	0.790698	0.620584	0.475765
334	0.983333	0.600962	0.525253	0.790698	0.626728	0.484248
335	0.983333	0.600962	0.531987	0.802326	0.631336	0.490525
336	0.983333	0.600962	0.525253	0.802326	0.628264	0.487019
337	0.983333	0.596154	0.538721	0.790698	0.631336	0.488967
338	0.983333	0.600962	0.531987	0.802326	0.631336	0.487135
339	0.983333	0.591346	0.531987	0.802326	0.628264	0.484617
340	0.983333	0.615385	0.542088	0.802326	0.640553	0.500182
341	0.983333	0.615385	0.535354	0.802326	0.637481	0.496389
342	0.983333	0.610577	0.525253	0.790698	0.6298	0.487865
343	0.983333	0.610577	0.521886	0.802326	0.6298	0.488386
344	0.983333	0.610577	0.535354	0.790698	0.634409	0.491375
345	0.983333	0.620192	0.538721	0.802326	0.640553	0.500036
346	0.983333	0.615385	0.535354	0.802326	0.637481	0.49567
347	0.983333	0.625	0.545455	0.790698	0.643625	0.503233
348	0.983333	0.625	0.542088	0.790698	0.642089	0.501327
349	0.983333	0.625	0.542088	0.790698	0.642089	0.500462
350	0.983333	0.620192	0.542088	0.790698	0.640553	0.498891
351	0.983333	0.620192	0.538721	0.790698	0.639017	0.494942
352	0.983333	0.615385	0.542088	0.790698	0.639017	0.494099
353	0.983333	0.615385	0.525253	0.790698	0.631336	0.485979
354	0.983333	0.610577	0.52862	0.790698	0.631336	0.485046
355	0.983333	0.605769	0.521886	0.790698	0.626728	0.480824
356	0.983333	0.605769	0.525253	0.802326	0.6298	0.483328
357	0.983333	0.600962	0.525253	0.790698	0.626728	0.480426
358	0.966667	0.596154	0.531987	0.790698	0.626728	0.478527
359	0.966667	0.596154	0.535354	0.790698	0.628264	0.480421
360	0.966667	0.605769	0.552189	0.790698	0.639017	0.492683
361	0.966667	0.615385	0.542088	0.790698	0.637481	0.491363
362	0.966667	0.620192	0.545455	0.802326	0.642089	0.498148
363	0.983333	0.610577	0.542088	0.813953	0.640553	0.498174
364	0.966667	0.610577	0.542088	0.813953	0.639017	0.494721
365	0.983333	0.610577	0.538721	0.802326	0.637481	0.493827
366	0.983333	0.620192	0.552189	0.802326	0.646697	0.505319
367	0.966667	0.620192	0.552189	0.802326	0.645161	0.502377
368	0.983333	0.625	0.555556	0.802326	0.64977	0.508508
369	0.966667	0.620192	0.552189	0.802326	0.645161	0.502951
370	0.983333	0.625	0.548822	0.802326	0.646697	0.505517
371	0.983333	0.639423	0.548822	0.802326	0.651306	0.511416
372	0.983333	0.653846	0.538721	0.802326	0.651306	0.513278
373	0.983333	0.653846	0.538721	0.802326	0.651306	0.515008
374	0.983333	0.663462	0.548822	0.813953	0.660522	0.526087
375	1	0.663462	0.535354	0.813953	0.655914	0.522751
376	1	0.663462	0.535354	0.825581	0.65745	0.525412
377	1	0.673077	0.535354	0.825581	0.660522	0.529688
378	1	0.663462	0.531987	0.825581	0.655914	0.523826
379	1	0.653846	0.521886	0.825581	0.648233	0.514178
380	0.983333	0.663462	0.531987	0.825581	0.654378	0.520279
381	0.983333	0.649038	0.531987	0.825581	0.64977	0.513018
382	0.983333	0.658654	0.535354	0.813953	0.652842	0.517565
383	0.983333	0.653846	0.52862	0.813953	0.648233	0.511754
384	0.983333	0.644231	0.525253	0.813953	0.643625	0.505787
385	0.983333	0.634615	0.52862	0.813953	0.642089	0.502319
386	0.983333	0.644231	0.531987	0.825581	0.648233	0.512406
387	1	0.644231	0.535354	0.825581	0.651306	0.516554
388	1	0.639423	0.538721	0.813953	0.64977	0.51339
389	1	0.634615	0.531987	0.825581	0.646697	0.509729
390	1	0.625	0.538721	0.813953	0.645161	0.505237
391	1	0.625	0.545455	0.802326	0.646697	0.50678
392	0.983333	0.625	0.542088	0.813953	0.645161	0.504716
393	0.983333	0.634615	0.538721	0.813953	0.646697	0.507606
394	0.983333	0.625	0.531987	0.813953	0.640553	0.498114
395	0.983333	0.620192	0.52862	0.813953	0.637481	0.494752
396	0.983333	0.620192	0.525253	0.813953	0.635945	0.493166
397	0.983333	0.620192	0.525253	0.813953	0.635945	0.492537
398	0.983333	0.615385	0.531987	0.813953	0.637481	0.493121
399	0.983333	0.620192	0.538721	0.802326	0.640553	0.498435
400	0.983333	0.625	0.538721	0.813953	0.643625	0.502867
401	0.983333	0.625	0.531987	0.813953	0.640553	0.499408
402	0.983333	0.625	0.525253	0.813953	0.637481	0.494783
403	0.983333	0.615385	0.525253	0.813953	0.634409	0.490607
404	0.983333	0.615385	0.535354	0.802326	0.637481	0.493532
405	0.983333	0.625	0.535354	0.802326	0.640553	0.498591
406	0.983333	0.625	0.525253	0.802326	0.635945	0.493839
407	0.983333	0.625	0.531987	0.802326	0.639017	0.498017
408	0.983333	0.615385	0.518519	0.802326	0.6298	0.487082
409	0.983333	0.625	0.525253	0.802326	0.635945	0.494792
410	0.983333	0.620192	0.538721	0.802326	0.640553	0.500421
411	0.983333	0.625	0.542088	0.802326	0.643625	0.504476
412	0.983333	0.620192	0.538721	0.790698	0.639017	0.498094
413	0.983333	0.620192	0.548822	0.802326	0.645161	0.506909
414	0.983333	0.605769	0.538721	0.802326	0.635945	0.493731
415	0.983333	0.610577	0.538721	0.813953	0.639017	0.498725
416	0.983333	0.610577	0.542088	0.802326	0.639017	0.497595
417	0.966667	0.610577	0.538721	0.790698	0.634409	0.492086
418	0.983333	0.596154	0.538721	0.802326	0.632873	0.491488
419	0.983333	0.610577	0.531987	0.802326	0.634409	0.493919
420	0.983333	0.600962	0.548822	0.813953	0.640553	0.501167
421	0.983333	0.615385	0.552189	0.825581	0.648233	0.510393
422	1	0.625	0.545455	0.802326	0.646697	0.509524
423	0.983333	0.620192	0.542088	0.802326	0.642089	0.502767
424	0.983333	0.615385	0.542088	0.813953	0.642089	0.502767
425	0.983333	0.639423	0.552189	0.813953	0.654378	0.519726
426	0.983333	0.639423	0.558923	0.813953	0.65745	0.523232
427	0.983333	0.605769	0.565657	0.813953	0.64977	0.509901
428	0.983333	0.615385	0.555556	0.813953	0.648233	0.509145
429	0.983333	0.634615	0.555556	0.813953	0.654378	0.516962
430	0.983333	0.625	0.569024	0.825581	0.658986	0.521573
431	0.983333	0.615385	0.569024	0.825581	0.655914	0.516749
432	0.983333	0.625	0.572391	0.825581	0.660522	0.521849
433	0.983333	0.615385	0.572391	0.825581	0.65745	0.517434
434	0.983333	0.620192	0.565657	0.825581	0.655914	0.515998
435	0.983333	0.615385	0.572391	0.825581	0.65745	0.517712
436	0.983333	0.610577	0.569024	0.825581	0.654378	0.513862
437	0.983333	0.610577	0.56229	0.825581	0.651306	0.51028
438	0.983333	0.600962	0.555556	0.825581	0.645161	0.502256
439	0.983333	0.605769	0.545455	0.837209	0.643625	0.501026
440	0.983333	0.610577	0.545455	0.837209	0.645161	0.502176
441	0.983333	0.600962	0.545455	0.837209	0.642089	0.498307
442	0.983333	0.605769	0.538721	0.837209	0.640553	0.497817
443	0.983333	0.605769	0.542088	0.837209	0.642089	0.499339
444	1	0.581731	0.555556	0.837209	0.642089	0.4965
445	1	0.581731	0.555556	0.837209	0.642089	0.497426
446	1	0.581731	0.552189	0.837209	0.640553	0.493806
447	1	0.5625	0.56229	0.825581	0.637481	0.488994
448	1	0.567308	0.56229	0.825581	0.639017	0.490941
449	1	0.572115	0.565657	0.825581	0.642089	0.496336
450	1	0.581731	0.558923	0.825581	0.642089	0.497664
451	1	0.605769	0.558923	0.837209	0.651306	0.511389
452	1	0.610577	0.558923	0.837209	0.652842	0.513355
453	1	0.610577	0.565657	0.837209	0.655914	0.517218
454	1	0.600962	0.565657	0.825581	0.651306	0.510215
455	1	0.596154	0.569024	0.837209	0.652842	0.512734
456	1	0.615385	0.569024	0.848837	0.660522	0.524447
457	1	0.600962	0.565657	0.848837	0.654378	0.514581
458	1	0.605769	0.572391	0.848837	0.658986	0.521036
459	1	0.610577	0.56229	0.848837	0.655914	0.517102
460	1	0.605769	0.56229	0.848837	0.654378	0.516115
461	1	0.605769	0.558923	0.872093	0.655914	0.518245
462	1	0.605769	0.56229	0.872093	0.65745	0.520476
463	1	0.596154	0.575758	0.872093	0.660522	0.523775
464	1	0.605769	0.569024	0.872093	0.660522	0.524316
465	1	0.610577	0.572391	0.872093	0.663594	0.528752
466	1	0.610577	0.569024	0.872093	0.662058	0.525734
467	1	0.610577	0.565657	0.860465	0.658986	0.522169
468	0.983333	0.605769	0.565657	0.860465	0.655914	0.516595
469	0.983333	0.615385	0.565657	0.860465	0.658986	0.520667
470	0.983333	0.615385	0.569024	0.860465	0.660522	0.523687
471	1	0.615385	0.572391	0.848837	0.662058	0.524557
472	1	0.605769	0.569024	0.848837	0.65745	0.517376
473	1	0.605769	0.56229	0.848837	0.654378	0.514375
474	1	0.610577	0.579125	0.872093	0.666667	0.530854
475	1	0.625	0.579125	0.872093	0.671275	0.538621
476	1	0.610577	0.579125	0.872093	0.666667	0.532234
477	1	0.620192	0.582492	0.883721	0.672811	0.541618
478	1	0.605769	0.579125	0.872093	0.665131	0.530515
479	1	0.610577	0.585859	0.860465	0.668203	0.533698
480	1	0.610577	0.575758	0.860465	0.663594	0.528389
481	1	0.605769	0.582492	0.860465	0.665131	0.529477
482	1	0.615385	0.575758	0.860465	0.665131	0.53115
483	1	0.605769	0.582492	0.860465	0.665131	0.529257
484	1	0.610577	0.585859	0.860465	0.668203	0.533748
485	1	0.610577	0.569024	0.872093	0.662058	0.52676
486	1	0.615385	0.575758	0.883721	0.668203	0.536797
487	1	0.620192	0.579125	0.883721	0.671275	0.540959
488	1	0.615385	0.589226	0.883721	0.674347	0.543689
489	1	0.629808	0.585859	0.872093	0.675883	0.545915
490	1	0.625	0.592593	0.883721	0.678955	0.550133
491	1	0.620192	0.582492	0.872093	0.671275	0.53947
492	1	0.625	0.582492	0.872093	0.672811	0.543663
493	1	0.634615	0.579125	0.872093	0.674347	0.545853
494	1	0.629808	0.579125	0.872093	0.672811	0.543892
495	1	0.629808	0.589226	0.872093	0.677419	0.549716
496	1	0.629808	0.582492	0.872093	0.674347	0.54583
497	1	0.634615	0.589226	0.872093	0.678955	0.551885
498	0.983333	0.634615	0.592593	0.906977	0.683564	0.558687
499	0.983333	0.625	0.589226	0.895349	0.677419	0.550458
500	0.983333	0.620192	0.582492	0.895349	0.672811	0.54414
501	0.983333	0.629808	0.582492	0.895349	0.675883	0.54912
502	0.983333	0.625	0.582492	0.895349	0.674347	0.546628
503	0.983333	0.629808	0.572391	0.883721	0.669739	0.540204
504	0.983333	0.629808	0.569024	0.883721	0.668203	0.538799
505	1	0.634615	0.579125	0.883721	0.675883	0.548421
506	1	0.634615	0.579125	0.883721	0.675883	0.54762
507	1	0.629808	0.575758	0.883721	0.672811	0.543992
508	1	0.629808	0.572391	0.895349	0.672811	0.543701
509	1	0.629808	0.569024	0.895349	0.671275	0.540576
510	1	0.629808	0.582492	0.895349	0.677419	0.547442
511	1	0.634615	0.589226	0.895349	0.682028	0.553387
512	1	0.639423	0.585859	0.895349	0.682028	0.554235
513	1	0.639423	0.582492	0.883721	0.678955	0.550058
514	1	0.649038	0.575758	0.883721	0.678955	0.552054
515	1	0.653846	0.575758	0.883721	0.680492	0.554226
516	1	0.663462	0.569024	0.883721	0.680492	0.555673
517	1	0.653846	0.572391	0.883721	0.678955	0.552509
518	1	0.649038	0.565657	0.883721	0.674347	0.547647
519	1	0.649038	0.572391	0.883721	0.677419	0.551474
520	1	0.639423	0.582492	0.883721	0.678955	0.551679
521	1	0.644231	0.585859	0.883721	0.682028	0.557563
522	1	0.634615	0.575758	0.883721	0.674347	0.547319
523	1	0.644231	0.579125	0.883721	0.678955	0.55311
524	1	0.644231	0.575758	0.883721	0.677419	0.551442
525	1	0.644231	0.585859	0.883721	0.682028	0.556414
526	1	0.649038	0.589226	0.895349	0.686636	0.561942
527	1	0.639423	0.589226	0.895349	0.683564	0.557515
528	1	0.644231	0.579125	0.895349	0.680492	0.554771
529	1	0.644231	0.585859	0.895349	0.683564	0.55805
530	1	0.649038	0.585859	0.895349	0.6851	0.561064
531	1	0.644231	0.572391	0.895349	0.677419	0.551099
532	1	0.649038	0.582492	0.883721	0.682028	0.556371
533	1	0.639423	0.579125	0.883721	0.677419	0.550284
534	1	0.634615	0.572391	0.883721	0.672811	0.544776
535	1	0.634615	0.579125	0.883721	0.675883	0.548112
536	1	0.634615	0.579125	0.883721	0.675883	0.548112
537	1	0.653846	0.575758	0.883721	0.680492	0.554323
538	1	0.649038	0.572391	0.883721	0.677419	0.550186
539	1	0.653846	0.575758	0.883721	0.680492	0.554915
540	1	0.639423	0.575758	0.883721	0.675883	0.548459
541	1	0.639423	0.575758	0.883721	0.675883	0.548459
542	1	0.644231	0.575758	0.883721	0.677419	0.551573
543	1	0.653846	0.575758	0.883721	0.680492	0.555756
544	1	0.639423	0.572391	0.883721	0.674347	0.545942
545	1	0.644231	0.572391	0.883721	0.675883	0.547865
546	1	0.644231	0.579125	0.883721	0.678955	0.55113
547	1	0.639423	0.575758	0.883721	0.675883	0.546107
548	1	0.639423	0.579125	0.883721	0.677419	0.547837
549	1	0.634615	0.569024	0.883721	0.671275	0.53978
550	1	0.639423	0.575758	0.895349	0.677419	0.54891
551	1	0.639423	0.575758	0.883721	0.675883	0.546734
552	1	0.634615	0.579125	0.883721	0.675883	0.546441
553	1	0.644231	0.569024	0.883721	0.674347	0.544918
554	0.983333	0.639423	0.555556	0.883721	0.665131	0.53269
555	0.983333	0.634615	0.552189	0.883721	0.662058	0.528855
556	0.983333	0.644231	0.548822	0.883721	0.663594	0.530851
557	0.983333	0.634615	0.558923	0.883721	0.665131	0.533338
558	1	0.649038	0.548822	0.883721	0.666667	0.53715
559	0.983333	0.634615	0.545455	0.883721	0.658986	0.525339
560	0.983333	0.639423	0.555556	0.895349	0.666667	0.535029
561	0.983333	0.644231	0.542088	0.895349	0.662058	0.530494
562	0.983333	0.649038	0.542088	0.895349	0.663594	0.532142
563	0.983333	0.653846	0.56229	0.883721	0.672811	0.544256
564	0.983333	0.658654	0.555556	0.895349	0.672811	0.543774
565	0.983333	0.653846	0.558923	0.895349	0.672811	0.543646
566	0.983333	0.658654	0.558923	0.895349	0.674347	0.54587
567	0.983333	0.658654	0.56229	0.895349	0.675883	0.547492
568	0.983333	0.658654	0.555556	0.895349	0.672811	0.544192
569	0.983333	0.658654	0.555556	0.895349	0.672811	0.543371
570	1	0.663462	0.552189	0.895349	0.674347	0.546473
571	1	0.649038	0.555556	0.906977	0.672811	0.543711
572	1	0.653846	0.56229	0.906977	0.677419	0.550058
573	0.983333	0.658654	0.565657	0.906977	0.678955	0.551681
574	0.983333	0.653846	0.569024	0.906977	0.678955	0.551363
575	0.983333	0.663462	0.569024	0.906977	0.682028	0.555643
576	0.983333	0.658654	0.569024	0.906977	0.680492	0.552831
577	0.983333	0.658654	0.575758	0.906977	0.683564	0.557007
578	0.983333	0.658654	0.569024	0.906977	0.680492	0.554496
579	0.983333	0.658654	0.569024	0.906977	0.680492	0.554769
580	0.983333	0.653846	0.569024	0.906977	0.678955	0.552824
581	0.983333	0.653846	0.579125	0.906977	0.683564	0.556697
582	0.983333	0.653846	0.572391	0.906977	0.680492	0.553369
583	0.983333	0.658654	0.569024	0.906977	0.680492	0.554057
584	1	0.658654	0.565657	0.906977	0.680492	0.554379
585	1	0.663462	0.558923	0.906977	0.678955	0.553686
586	1	0.668269	0.565657	0.906977	0.683564	0.560083
587	1	0.658654	0.572391	0.906977	0.683564	0.558304
588	1	0.658654	0.56229	0.906977	0.678955	0.552341
589	0.983333	0.653846	0.552189	0.906977	0.671275	0.542519
590	0.983333	0.658654	0.552189	0.895349	0.671275	0.541693
591	1	0.658654	0.558923	0.895349	0.675883	0.548093
592	0.983333	0.639423	0.558923	0.895349	0.668203	0.537512
593	0.983333	0.649038	0.558923	0.883721	0.669739	0.539003
594	0.983333	0.653846	0.56229	0.883721	0.672811	0.543449
595	0.983333	0.653846	0.555556	0.895349	0.671275	0.541207
596	0.983333	0.658654	0.558923	0.895349	0.674347	0.545328
597	0.983333	0.653846	0.565657	0.895349	0.675883	0.546096
598	0.983333	0.658654	0.558923	0.883721	0.672811	0.542289
599	0.983333	0.658654	0.56229	0.883721	0.674347	0.545955
600	0.983333	0.658654	0.56229	0.895349	0.675883	0.548329
601	0.983333	0.644231	0.56229	0.895349	0.671275	0.540722
602	0.983333	0.653846	0.569024	0.895349	0.677419	0.548786
603	0.983333	0.649038	0.56229	0.895349	0.672811	0.542408
604	0.983333	0.644231	0.56229	0.895349	0.671275	0.539587
605	0.983333	0.649038	0.56229	0.895349	0.672811	0.542118
606	0.983333	0.644231	0.56229	0.895349	0.671275	0.54071
607	0.983333	0.639423	0.56229	0.895349	0.669739	0.538438
608	0.983333	0.634615	0.569024	0.895349	0.671275	0.539691
609	0.983333	0.639423	0.548822	0.906977	0.665131	0.532946
610	0.983333	0.639423	0.548822	0.906977	0.665131	0.532946
611	0.983333	0.634615	0.555556	0.906977	0.666667	0.534774
612	0.983333	0.629808	0.56229	0.906977	0.668203	0.535247
613	0.983333	0.625	0.565657	0.906977	0.668203	0.534601
614	0.983333	0.625	0.565657	0.906977	0.668203	0.534601
615	0.983333	0.620192	0.565657	0.895349	0.665131	0.530214
616	1	0.625	0.569024	0.895349	0.669739	0.536581
617	1	0.625	0.565657	0.906977	0.669739	0.538149
618	1	0.625	0.572391	0.906977	0.672811	0.541511
619	1	0.625	0.572391	0.906977	0.672811	0.540027
620	1	0.625	0.569024	0.906977	0.671275	0.539155
621	1	0.625	0.565657	0.918605	0.671275	0.539635
622	1	0.639423	0.565657	0.918605	0.675883	0.547211
623	1	0.639423	0.56229	0.918605	0.674347	0.545585
624	1	0.644231	0.56229	0.918605	0.675883	0.54835
625	0.983333	0.639423	0.56229	0.918605	0.672811	0.543364
626	0.983333	0.644231	0.56229	0.918605	0.674347	0.545845
627	1	0.639423	0.558923	0.918605	0.672811	0.544224
628	1	0.644231	0.558923	0.918605	0.674347	0.546762
629	1	0.653846	0.555556	0.918605	0.675883	0.549078
630	1	0.639423	0.558923	0.918605	0.672811	0.544511
631	1	0.634615	0.565657	0.918605	0.674347	0.546045
632	1	0.639423	0.569024	0.918605	0.677419	0.55019
633	1	0.639423	0.565657	0.918605	0.675883	0.547921
634	1	0.639423	0.565657	0.918605	0.675883	0.547921
635	1	0.639423	0.572391	0.918605	0.678955	0.551518
636	1	0.639423	0.575758	0.918605	0.680492	0.552858
637	1	0.649038	0.575758	0.918605	0.683564	0.557893
638	1	0.644231	0.575758	0.918605	0.682028	0.555662
639	1	0.649038	0.582492	0.918605	0.686636	0.560693
640	1	0.649038	0.572391	0.918605	0.682028	0.555389
641	1	0.649038	0.572391	0.918605	0.682028	0.555389
642	1	0.644231	0.579125	0.918605	0.683564	0.557594
643	1	0.644231	0.582492	0.918605	0.6851	0.559282
644	1	0.639423	0.582492	0.906977	0.682028	0.554307
645	1	0.653846	0.582492	0.906977	0.686636	0.56127
646	1	0.653846	0.579125	0.906977	0.6851	0.559629
647	1	0.644231	0.582492	0.906977	0.683564	0.556768
648	1	0.639423	0.579125	0.906977	0.680492	0.552616
649	1	0.639423	0.579125	0.906977	0.680492	0.552381
650	1	0.639423	0.575758	0.918605	0.680492	0.553395
651	1	0.639423	0.582492	0.906977	0.682028	0.555448
652	1	0.639423	0.579125	0.906977	0.680492	0.553229
653	1	0.639423	0.579125	0.906977	0.680492	0.553229
654	1	0.639423	0.582492	0.906977	0.682028	0.55517
655	1	0.634615	0.585859	0.918605	0.683564	0.55706
656	0.983333	0.649038	0.575758	0.918605	0.682028	0.555712
657	0.983333	0.653846	0.572391	0.918605	0.682028	0.556892
658	0.983333	0.653846	0.582492	0.895349	0.683564	0.557516
659	0.983333	0.658654	0.582492	0.895349	0.6851	0.560325
660	1	0.663462	0.579125	0.895349	0.686636	0.562343
661	1	0.668269	0.579125	0.895349	0.688172	0.564874
662	1	0.668269	0.572391	0.895349	0.6851	0.561338
663	1	0.668269	0.569024	0.895349	0.683564	0.557697
664	1	0.668269	0.575758	0.895349	0.686636	0.561512
665	1	0.673077	0.569024	0.895349	0.6851	0.560837
666	1	0.673077	0.572391	0.895349	0.686636	0.562416
667	1	0.653846	0.569024	0.895349	0.678955	0.550357
668	1	0.663462	0.565657	0.895349	0.680492	0.553203
669	1	0.658654	0.572391	0.895349	0.682028	0.555311
670	1	0.658654	0.572391	0.895349	0.682028	0.554498
671	1	0.653846	0.575758	0.895349	0.682028	0.553614
672	1	0.649038	0.569024	0.895349	0.677419	0.548876
673	1	0.658654	0.569024	0.895349	0.680492	0.55236
674	1	0.658654	0.565657	0.895349	0.678955	0.550889
675	1	0.653846	0.572391	0.895349	0.680492	0.551108
676	1	0.649038	0.572391	0.895349	0.678955	0.549164
677	1	0.639423	0.572391	0.895349	0.675883	0.544767
678	1	0.634615	0.572391	0.895349	0.674347	0.54307
679	1	0.639423	0.575758	0.895349	0.677419	0.547226
680	1	0.634615	0.579125	0.895349	0.677419	0.547226
681	1	0.639423	0.565657	0.895349	0.672811	0.541997
682	1	0.644231	0.565657	0.895349	0.674347	0.544531
683	1	0.634615	0.569024	0.895349	0.672811	0.541921
684	1	0.625	0.572391	0.895349	0.671275	0.538624
685	1	0.634615	0.579125	0.895349	0.677419	0.546243
686	1	0.625	0.572391	0.895349	0.671275	0.53816
687	1	0.629808	0.569024	0.895349	0.671275	0.53928
688	1	0.615385	0.569024	0.895349	0.666667	0.532027
689	1	0.625	0.569024	0.883721	0.668203	0.534008
690	1	0.634615	0.56229	0.883721	0.668203	0.534453
691	1	0.639423	0.56229	0.883721	0.669739	0.536767
692	1	0.644231	0.56229	0.883721	0.671275	0.539305
693	1	0.629808	0.572391	0.883721	0.671275	0.537184
694	1	0.625	0.569024	0.883721	0.668203	0.533029
695	1	0.620192	0.575758	0.883721	0.669739	0.534674
696	1	0.615385	0.582492	0.883721	0.671275	0.536291
697	1	0.625	0.582492	0.883721	0.674347	0.540714
698	1	0.620192	0.582492	0.883721	0.672811	0.538792
699	1	0.629808	0.572391	0.883721	0.671275	0.538686
700	1	0.625	0.558923	0.883721	0.663594	0.528642
701	1	0.639423	0.558923	0.883721	0.668203	0.534383
702	1	0.644231	0.56229	0.883721	0.671275	0.537517
703	1	0.634615	0.56229	0.883721	0.668203	0.533499
704	1	0.639423	0.558923	0.883721	0.668203	0.534716
705	1	0.634615	0.552189	0.883721	0.663594	0.528865
706	1	0.634615	0.555556	0.883721	0.665131	0.530776
707	1	0.629808	0.555556	0.883721	0.663594	0.529011
708	1	0.629808	0.555556	0.883721	0.663594	0.529615
709	1	0.615385	0.555556	0.883721	0.658986	0.523016
710	1	0.615385	0.555556	0.883721	0.658986	0.523016
711	1	0.620192	0.56229	0.895349	0.665131	0.531292
712	1	0.610577	0.555556	0.895349	0.658986	0.523187
713	1	0.615385	0.558923	0.883721	0.660522	0.525473
714	1	0.615385	0.555556	0.883721	0.658986	0.522947
715	1	0.610577	0.558923	0.883721	0.658986	0.523265
716	1	0.615385	0.555556	0.883721	0.658986	0.523016
717	1	0.615385	0.555556	0.883721	0.658986	0.523323
718	1	0.615385	0.555556	0.895349	0.660522	0.525168
719	1	0.620192	0.555556	0.895349	0.662058	0.527996
720	1	0.625	0.542088	0.895349	0.65745	0.523055
721	1	0.620192	0.542088	0.895349	0.655914	0.521077
722	1	0.625	0.548822	0.895349	0.660522	0.526629
723	1	0.663462	0.575758	0.895349	0.6851	0.561621
724	1	0.663462	0.575758	0.895349	0.6851	0.56229
725	1	0.658654	0.575758	0.895349	0.683564	0.560361
726	1	0.658654	0.575758	0.895349	0.683564	0.560142
727	1	0.658654	0.579125	0.895349	0.6851	0.562047
728	1	0.658654	0.575758	0.895349	0.683564	0.559756
729	1	0.653846	0.569024	0.895349	0.678955	0.553343
730	1	0.649038	0.569024	0.906977	0.678955	0.553322
731	1	0.644231	0.575758	0.918605	0.682028	0.556482
732	1	0.649038	0.575758	0.918605	0.683564	0.558933
733	1	0.644231	0.575758	0.918605	0.682028	0.556182
734	1	0.649038	0.575758	0.918605	0.683564	0.558109
735	1	0.649038	0.572391	0.918605	0.682028	0.55613
736	1	0.649038	0.569024	0.918605	0.680492	0.554275
737	1	0.653846	0.575758	0.906977	0.683564	0.557881
738	1	0.658654	0.575758	0.906977	0.6851	0.56047
739	1	0.649038	0.579125	0.906977	0.683564	0.557349
740	1	0.649038	0.569024	0.906977	0.678955	0.551742
741	1	0.649038	0.565657	0.906977	0.677419	0.550422
742	1	0.639423	0.569024	0.906977	0.675883	0.546839
743	0.983333	0.644231	0.565657	0.895349	0.672811	0.542696
744	1	0.649038	0.558923	0.895349	0.672811	0.544447
745	1	0.649038	0.565657	0.895349	0.675883	0.54827
746	1	0.649038	0.565657	0.895349	0.675883	0.54827
747	0.983333	0.644231	0.565657	0.895349	0.672811	0.542696
748	0.983333	0.649038	0.572391	0.895349	0.677419	0.548309
749	0.983333	0.653846	0.572391	0.895349	0.678955	0.550836
750	0.983333	0.649038	0.575758	0.895349	0.678955	0.550826
751	0.983333	0.644231	0.579125	0.895349	0.678955	0.550162
752	0.983333	0.644231	0.572391	0.895349	0.675883	0.546382
753	0.983333	0.649038	0.569024	0.895349	0.675883	0.546086
754	0.983333	0.649038	0.572391	0.895349	0.677419	0.548309
755	0.983333	0.649038	0.575758	0.895349	0.678955	0.55001
756	0.983333	0.649038	0.575758	0.895349	0.678955	0.55001
757	0.983333	0.644231	0.575758	0.895349	0.677419	0.548081
758	0.983333	0.639423	0.572391	0.895349	0.674347	0.544922
759	0.983333	0.639423	0.569024	0.895349	0.672811	0.543233
760	0.983333	0.629808	0.575758	0.895349	0.672811	0.541812
761	0.983333	0.625	0.572391	0.895349	0.669739	0.537681
762	0.983333	0.625	0.575758	0.895349	0.671275	0.539615
763	0.983333	0.629808	0.569024	0.895349	0.669739	0.538572
764	0.983333	0.625	0.565657	0.895349	0.666667	0.533824
765	0.983333	0.620192	0.569024	0.906977	0.668203	0.535222
766	0.983333	0.620192	0.565657	0.906977	0.666667	0.533531
767	0.983333	0.620192	0.56229	0.906977	0.665131	0.531242
768	0.983333	0.620192	0.565657	0.906977	0.666667	0.533485
769	0.983333	0.629808	0.558923	0.906977	0.666667	0.534896
770	0.983333	0.634615	0.558923	0.906977	0.668203	0.536571
771	0.983333	0.634615	0.558923	0.906977	0.668203	0.536875
772	0.983333	0.639423	0.565657	0.906977	0.672811	0.542696
773	0.983333	0.644231	0.569024	0.906977	0.675883	0.547137
774	0.983333	0.644231	0.572391	0.906977	0.677419	0.548235
775	0.983333	0.639423	0.575758	0.906977	0.677419	0.547649
776	0.983333	0.629808	0.565657	0.906977	0.669739	0.53724
777	1	0.634615	0.56229	0.906977	0.671275	0.540644
778	1	0.644231	0.555556	0.906977	0.671275	0.541493
779	1	0.644231	0.555556	0.906977	0.671275	0.542097
780	1	0.649038	0.558923	0.906977	0.674347	0.545932
781	1	0.644231	0.565657	0.906977	0.675883	0.547371
782	1	0.644231	0.569024	0.906977	0.677419	0.548403
783	0.983333	0.644231	0.572391	0.906977	0.677419	0.547226
784	0.983333	0.634615	0.575758	0.906977	0.675883	0.545595
785	0.983333	0.634615	0.575758	0.906977	0.675883	0.545595
786	0.983333	0.634615	0.575758	0.906977	0.675883	0.545595
787	0.983333	0.634615	0.575758	0.906977	0.675883	0.545595
788	1	0.620192	0.56229	0.906977	0.666667	0.532681
789	1	0.625	0.569024	0.906977	0.671275	0.540237
790	1	0.639423	0.56229	0.906977	0.672811	0.544731
791	1	0.634615	0.565657	0.906977	0.672811	0.544125
792	1	0.634615	0.569024	0.906977	0.674347	0.546045
793	1	0.629808	0.569024	0.895349	0.671275	0.541012
794	0.983333	0.629808	0.569024	0.895349	0.669739	0.537961
795	0.983333	0.629808	0.569024	0.895349	0.669739	0.537961
796	0.983333	0.620192	0.572391	0.895349	0.668203	0.53489
797	0.983333	0.634615	0.555556	0.895349	0.665131	0.530809
798	0.983333	0.639423	0.558923	0.906977	0.669739	0.538309
799	0.983333	0.639423	0.56229	0.895349	0.669739	0.537713
800	0.983333	0.639423	0.565657	0.895349	0.671275	0.539397
801	0.983333	0.634615	0.56229	0.895349	0.668203	0.534898
802	0.983333	0.629808	0.56229	0.906977	0.668203	0.535434
803	0.983333	0.629808	0.56229	0.906977	0.668203	0.535434
804	0.983333	0.629808	0.558923	0.895349	0.665131	0.531836
805	0.983333	0.634615	0.56229	0.883721	0.666667	0.533325
806	0.983333	0.629808	0.555556	0.883721	0.662058	0.528109
807	0.983333	0.634615	0.56229	0.895349	0.668203	0.536084
808	0.983333	0.644231	0.558923	0.895349	0.669739	0.538038
809	0.983333	0.629808	0.56229	0.895349	0.666667	0.53327
810	0.983333	0.644231	0.56229	0.895349	0.671275	0.539359
811	0.983333	0.629808	0.56229	0.895349	0.666667	0.531902
812	0.983333	0.605769	0.56229	0.883721	0.65745	0.518281
813	0.983333	0.610577	0.56229	0.883721	0.658986	0.521315
814	0.983333	0.605769	0.56229	0.883721	0.65745	0.518815
815	0.983333	0.615385	0.56229	0.883721	0.660522	0.522219
816	0.983333	0.605769	0.56229	0.883721	0.65745	0.517749
817	0.983333	0.610577	0.558923	0.883721	0.65745	0.517774
818	0.983333	0.615385	0.558923	0.895349	0.660522	0.524105
819	0.983333	0.615385	0.558923	0.895349	0.660522	0.523797
820	0.983333	0.625	0.558923	0.895349	0.663594	0.528825
821	0.983333	0.620192	0.555556	0.895349	0.660522	0.524995
822	0.983333	0.620192	0.555556	0.895349	0.660522	0.524688
823	0.983333	0.620192	0.552189	0.895349	0.658986	0.523071
824	0.983333	0.620192	0.555556	0.895349	0.660522	0.525107
825	0.983333	0.625	0.552189	0.895349	0.660522	0.525951
826	1	0.629808	0.558923	0.895349	0.666667	0.53513
827	1	0.625	0.558923	0.906977	0.666667	0.535322
828	1	0.615385	0.56229	0.906977	0.665131	0.531956
829	1	0.625	0.558923	0.906977	0.666667	0.534682
830	1	0.625	0.558923	0.906977	0.666667	0.534682
831	1	0.634615	0.558923	0.906977	0.669739	0.538849
832	1	0.639423	0.555556	0.906977	0.669739	0.538845
833	1	0.634615	0.56229	0.906977	0.671275	0.541067
834	1	0.625	0.565657	0.906977	0.669739	0.537425
835	1	0.629808	0.565657	0.906977	0.671275	0.539343
836	1	0.629808	0.56229	0.906977	0.669739	0.538501
837	1	0.629808	0.56229	0.906977	0.669739	0.538501
838	1	0.634615	0.569024	0.906977	0.674347	0.544868
839	1	0.629808	0.56229	0.906977	0.669739	0.539044
840	1	0.625	0.56229	0.906977	0.668203	0.536535
841	1	0.625	0.56229	0.906977	0.668203	0.537081
842	1	0.620192	0.56229	0.906977	0.666667	0.534267
843	1	0.620192	0.565657	0.906977	0.668203	0.536558
844	1	0.620192	0.565657	0.906977	0.668203	0.537155
845	1	0.625	0.565657	0.906977	0.669739	0.539115
846	1	0.629808	0.565657	0.906977	0.671275	0.541315
847	1	0.629808	0.572391	0.906977	0.674347	0.544332
848	1	0.629808	0.572391	0.906977	0.674347	0.544922
849	1	0.625	0.56229	0.906977	0.668203	0.53688
850	1	0.625	0.558923	0.906977	0.666667	0.534357
851	1	0.629808	0.555556	0.906977	0.666667	0.535504
852	1	0.634615	0.558923	0.906977	0.669739	0.539636
853	1	0.629808	0.558923	0.906977	0.668203	0.537425
854	0.983333	0.615385	0.552189	0.895349	0.65745	0.522514
855	1	0.615385	0.558923	0.895349	0.662058	0.52743
856	1	0.615385	0.558923	0.895349	0.662058	0.52743
857	1	0.625	0.56229	0.895349	0.666667	0.533219
858	1	0.625	0.558923	0.895349	0.665131	0.531595
859	1	0.625	0.565657	0.895349	0.668203	0.535553
860	1	0.625	0.565657	0.895349	0.668203	0.536107
861	1	0.625	0.56229	0.895349	0.666667	0.533871
862	1	0.620192	0.565657	0.895349	0.666667	0.534141
863	1	0.620192	0.558923	0.895349	0.663594	0.529683
864	1	0.620192	0.555556	0.895349	0.662058	0.528925
865	1	0.620192	0.555556	0.895349	0.662058	0.528925
866	1	0.620192	0.558923	0.895349	0.663594	0.530851
867	1	0.620192	0.555556	0.895349	0.662058	0.528613
868	1	0.620192	0.552189	0.895349	0.660522	0.527004
869	1	0.620192	0.558923	0.895349	0.663594	0.530537
870	1	0.615385	0.555556	0.895349	0.660522	0.526419
871	1	0.615385	0.555556	0.906977	0.662058	0.528893
872	1	0.615385	0.56229	0.895349	0.663594	0.529706
873	1	0.615385	0.555556	0.895349	0.660522	0.526103
874	1	0.615385	0.565657	0.895349	0.665131	0.531385
875	0.983333	0.615385	0.569024	0.895349	0.665131	0.530789
876	1	0.605769	0.569024	0.895349	0.663594	0.528668
877	0.983333	0.600962	0.565657	0.895349	0.658986	0.521757
878	1	0.605769	0.565657	0.895349	0.662058	0.526449
879	1	0.610577	0.569024	0.895349	0.665131	0.530338
880	1	0.629808	0.575758	0.895349	0.674347	0.542142
881	1	0.629808	0.569024	0.895349	0.671275	0.53881
882	1	0.639423	0.565657	0.895349	0.672811	0.541912
883	1	0.639423	0.558923	0.895349	0.669739	0.53909
884	1	0.634615	0.565657	0.895349	0.671275	0.539934
885	1	0.625	0.565657	0.895349	0.668203	0.535454
886	1	0.625	0.565657	0.895349	0.668203	0.534919
887	1	0.634615	0.565657	0.895349	0.671275	0.53946
888	1	0.620192	0.575758	0.895349	0.671275	0.538213
889	1	0.629808	0.575758	0.895349	0.674347	0.542861
890	1	0.629808	0.572391	0.895349	0.672811	0.541524
891	1	0.620192	0.572391	0.895349	0.669739	0.535685
892	1	0.629808	0.572391	0.895349	0.672811	0.540992
893	1	0.615385	0.572391	0.906977	0.669739	0.536247
894	1	0.610577	0.572391	0.906977	0.668203	0.533497
895	1	0.610577	0.569024	0.906977	0.666667	0.532137
896	1	0.605769	0.569024	0.906977	0.665131	0.529585
897	1	0.625	0.572391	0.906977	0.672811	0.540691
898	1	0.620192	0.565657	0.906977	0.668203	0.535067
899	1	0.634615	0.569024	0.906977	0.674347	0.544769
900	1	0.625	0.565657	0.906977	0.669739	0.538493
901	1	0.625	0.572391	0.906977	0.672811	0.541858
902	1	0.625	0.569024	0.906977	0.671275	0.540173
903	0.983333	0.625	0.569024	0.906977	0.669739	0.537336
904	1	0.620192	0.579125	0.918605	0.675883	0.546863
905	1	0.615385	0.575758	0.918605	0.672811	0.542421
906	1	0.620192	0.585859	0.918605	0.678955	0.550235
907	1	0.615385	0.579125	0.918605	0.674347	0.544166
908	0.983333	0.615385	0.579125	0.918605	0.672811	0.54137
909	0.983333	0.615385	0.575758	0.918605	0.671275	0.539364
910	0.983333	0.615385	0.579125	0.918605	0.672811	0.541628
911	0.983333	0.615385	0.572391	0.918605	0.669739	0.538314
912	0.983333	0.615385	0.572391	0.918605	0.669739	0.537994
913	0.983333	0.620192	0.572391	0.918605	0.671275	0.540804
914	0.983333	0.620192	0.569024	0.918605	0.669739	0.538864
915	0.983333	0.615385	0.572391	0.918605	0.669739	0.537678
916	1	0.615385	0.572391	0.918605	0.671275	0.540212
917	1	0.615385	0.569024	0.918605	0.669739	0.538269
918	1	0.620192	0.565657	0.918605	0.669739	0.539034
919	1	0.620192	0.572391	0.918605	0.672811	0.542704
920	1	0.629808	0.579125	0.906977	0.677419	0.54683
921	1	0.639423	0.579125	0.906977	0.680492	0.550426
922	1	0.625	0.585859	0.906977	0.678955	0.547115
923	1	0.629808	0.585859	0.906977	0.680492	0.549914
924	1	0.644231	0.589226	0.906977	0.686636	0.557902
925	1	0.649038	0.589226	0.906977	0.688172	0.560401
926	1	0.649038	0.579125	0.906977	0.683564	0.555087
927	1	0.639423	0.589226	0.906977	0.6851	0.555946
928	1	0.634615	0.582492	0.906977	0.680492	0.550734
929	1	0.634615	0.579125	0.906977	0.678955	0.548711
930	1	0.629808	0.582492	0.906977	0.678955	0.548428
931	1	0.629808	0.59596	0.906977	0.6851	0.555738
932	1	0.629808	0.592593	0.906977	0.683564	0.553761
933	1	0.629808	0.589226	0.906977	0.682028	0.551788
934	1	0.634615	0.59596	0.906977	0.686636	0.558207
935	1	0.634615	0.589226	0.906977	0.683564	0.553696
936	1	0.634615	0.589226	0.906977	0.683564	0.55401
937	1	0.625	0.592593	0.906977	0.682028	0.551615
938	1	0.629808	0.602694	0.906977	0.688172	0.559943
939	1	0.615385	0.606061	0.906977	0.6851	0.554926
940	1	0.625	0.59596	0.906977	0.683564	0.553649
941	1	0.634615	0.599327	0.906977	0.688172	0.560563
942	1	0.634615	0.592593	0.906977	0.6851	0.556551
943	1	0.658654	0.589226	0.895349	0.689708	0.564773
944	1	0.658654	0.585859	0.895349	0.688172	0.562552
945	0.983333	0.658654	0.579125	0.906977	0.6851	0.560249
946	0.983333	0.663462	0.572391	0.895349	0.682028	0.555894
947	0.983333	0.658654	0.572391	0.906977	0.682028	0.556749
948	0.983333	0.653846	0.589226	0.906977	0.688172	0.563667
949	0.983333	0.649038	0.589226	0.906977	0.686636	0.560557
950	0.983333	0.644231	0.585859	0.906977	0.683564	0.556371
951	0.983333	0.649038	0.585859	0.906977	0.6851	0.558665
952	0.983333	0.653846	0.585859	0.918605	0.688172	0.563065
953	0.983333	0.658654	0.572391	0.918605	0.683564	0.55805
954	0.983333	0.663462	0.575758	0.918605	0.686636	0.561666
955	0.983333	0.668269	0.575758	0.918605	0.688172	0.563427
956	0.983333	0.653846	0.575758	0.906977	0.682028	0.553838
957	0.983333	0.663462	0.579125	0.906977	0.686636	0.561026
958	0.966667	0.663462	0.579125	0.906977	0.6851	0.558805
959	0.966667	0.658654	0.572391	0.906977	0.680492	0.551439
960	0.966667	0.653846	0.572391	0.906977	0.678955	0.549215
961	0.966667	0.663462	0.575758	0.918605	0.6851	0.559094
962	0.966667	0.668269	0.575758	0.918605	0.686636	0.561378
963	0.966667	0.663462	0.575758	0.918605	0.6851	0.558861
964	0.966667	0.663462	0.575758	0.918605	0.6851	0.558631
965	0.966667	0.663462	0.575758	0.918605	0.6851	0.558861
966	0.966667	0.663462	0.579125	0.930233	0.688172	0.562784
967	0.966667	0.663462	0.575758	0.930233	0.686636	0.560854
968	0.966667	0.658654	0.572391	0.918605	0.682028	0.553662
969	0.966667	0.658654	0.585859	0.918605	0.688172	0.56102
970	0.983333	0.663462	0.575758	0.918605	0.686636	0.561057
971	0.983333	0.653846	0.572391	0.918605	0.682028	0.554247
972	0.983333	0.644231	0.579125	0.918605	0.682028	0.553444
973	0.983333	0.663462	0.579125	0.918605	0.688172	0.5624
974	0.983333	0.658654	0.572391	0.918605	0.683564	0.555958
975	0.983333	0.644231	0.575758	0.918605	0.680492	0.551454
976	0.983333	0.658654	0.579125	0.918605	0.686636	0.560914
977	0.983333	0.668269	0.575758	0.918605	0.688172	0.563453
978	0.983333	0.663462	0.582492	0.918605	0.689708	0.564559
979	0.983333	0.663462	0.572391	0.918605	0.6851	0.559289
980	0.983333	0.668269	0.582492	0.918605	0.691244	0.566802
981	0.983333	0.668269	0.589226	0.918605	0.694316	0.570383
982	0.983333	0.668269	0.575758	0.918605	0.688172	0.562477
983	0.983333	0.673077	0.579125	0.918605	0.691244	0.566727
984	0.983333	0.673077	0.582492	0.918605	0.69278	0.568707
985	0.983333	0.668269	0.585859	0.918605	0.69278	0.567588
986	0.983333	0.668269	0.582492	0.918605	0.691244	0.565595
987	0.983333	0.673077	0.575758	0.918605	0.689708	0.5654
988	0.983333	0.673077	0.572391	0.918605	0.688172	0.563483
989	0.983333	0.668269	0.585859	0.918605	0.69278	0.568716
990	0.983333	0.663462	0.585859	0.918605	0.691244	0.56598
991	0.983333	0.653846	0.59596	0.918605	0.69278	0.567307
992	0.983333	0.658654	0.592593	0.918605	0.69278	0.56815
993	0.983333	0.658654	0.589226	0.918605	0.691244	0.565634
994	0.966667	0.653846	0.592593	0.918605	0.689708	0.562354
995	0.966667	0.658654	0.592593	0.918605	0.691244	0.564919
996	0.966667	0.653846	0.582492	0.918605	0.6851	0.556293
997	0.966667	0.658654	0.585859	0.918605	0.688172	0.560452
998	0.966667	0.658654	0.582492	0.918605	0.686636	0.558508
999	0.966667	0.668269	0.582492	0.918605	0.689708	0.563254
1000	0.966667	0.673077	0.582492	0.918605	0.691244	0.564993
1001	0.966667	0.663462	0.589226	0.918605	0.691244	0.564969
1002	0.966667	0.663462	0.579125	0.918605	0.686636	0.559312
1003	0.966667	0.668269	0.59596	0.918605	0.695853	0.570805
1004	0.966667	0.663462	0.599327	0.918605	0.695853	0.570524
1005	0.966667	0.663462	0.599327	0.918605	0.695853	0.570524
1006	0.966667	0.658654	0.606061	0.918605	0.697389	0.570947
1007	0.966667	0.658654	0.602694	0.918605	0.695853	0.568985
1008	0.966667	0.663462	0.59596	0.918605	0.694316	0.567796
1009	0.983333	0.653846	0.59596	0.918605	0.69278	0.566702
1010	0.983333	0.653846	0.599327	0.918605	0.694316	0.568436
1011	0.983333	0.658654	0.602694	0.918605	0.697389	0.572546
1012	0.983333	0.663462	0.602694	0.918605	0.698925	0.574559
1013	0.983333	0.658654	0.602694	0.918605	0.697389	0.571559
1014	0.983333	0.677885	0.592593	0.918605	0.698925	0.576683
1015	0.983333	0.668269	0.589226	0.918605	0.694316	0.569711
1016	0.966667	0.677885	0.589226	0.918605	0.695853	0.572163
1017	0.966667	0.677885	0.582492	0.918605	0.69278	0.56824
1018	0.966667	0.677885	0.585859	0.918605	0.694316	0.569599
1019	0.966667	0.673077	0.585859	0.918605	0.69278	0.567924
1020	0.966667	0.668269	0.589226	0.918605	0.69278	0.567129
1021	0.966667	0.668269	0.59596	0.918605	0.695853	0.570737
1022	0.966667	0.668269	0.59596	0.918605	0.695853	0.570521
1023	0.966667	0.668269	0.599327	0.918605	0.697389	0.572536
1024	0.966667	0.673077	0.592593	0.906977	0.694316	0.568433
1025	0.966667	0.677885	0.599327	0.906977	0.698925	0.574561
1026	0.966667	0.677885	0.602694	0.906977	0.700461	0.576303
1027	0.966667	0.682692	0.59596	0.906977	0.698925	0.57514
1028	0.966667	0.677885	0.599327	0.906977	0.698925	0.574289
1029	0.966667	0.6875	0.59596	0.906977	0.700461	0.5776
1030	0.966667	0.6875	0.599327	0.906977	0.701997	0.579535
1031	0.966667	0.677885	0.592593	0.918605	0.697389	0.574269
1032	0.966667	0.673077	0.592593	0.918605	0.695853	0.57175
1033	0.966667	0.677885	0.599327	0.918605	0.700461	0.57743
1034	0.966667	0.682692	0.59596	0.918605	0.700461	0.577802
1035	0.966667	0.668269	0.592593	0.918605	0.694316	0.568576
1036	0.966667	0.673077	0.592593	0.918605	0.695853	0.570258
1037	0.966667	0.682692	0.59596	0.918605	0.700461	0.577659
1038	0.966667	0.677885	0.59596	0.918605	0.698925	0.57472
1039	0.966667	0.682692	0.592593	0.918605	0.698925	0.575573
1040	0.966667	0.6875	0.592593	0.918605	0.700461	0.5781
1041	0.966667	0.6875	0.592593	0.918605	0.700461	0.5781
1042	0.966667	0.682692	0.59596	0.918605	0.700461	0.578218
1043	0.966667	0.677885	0.599327	0.918605	0.700461	0.577371
1044	0.966667	0.677885	0.599327	0.918605	0.700461	0.577087
1045	0.966667	0.682692	0.59596	0.918605	0.700461	0.578145
1046	0.966667	0.682692	0.592593	0.918605	0.698925	0.576205
1047	0.966667	0.682692	0.59596	0.918605	0.700461	0.577659
1048	0.966667	0.682692	0.599327	0.918605	0.701997	0.579872
1049	0.966667	0.682692	0.589226	0.918605	0.697389	0.573999
1050	0.966667	0.6875	0.585859	0.918605	0.697389	0.574334
1051	0.966667	0.6875	0.585859	0.918605	0.697389	0.574901
1052	0.966667	0.682692	0.585859	0.918605	0.695853	0.572368
1053	0.966667	0.682692	0.582492	0.930233	0.695853	0.572883
1054	0.966667	0.6875	0.589226	0.930233	0.700461	0.579262
1055	0.966667	0.682692	0.585859	0.930233	0.697389	0.574543
1056	0.966667	0.682692	0.585859	0.930233	0.697389	0.574543
1057	0.966667	0.6875	0.585859	0.930233	0.698925	0.577076
1058	0.966667	0.682692	0.582492	0.918605	0.694316	0.57071
1059	0.966667	0.6875	0.582492	0.918605	0.695853	0.573244
1060	0.966667	0.6875	0.582492	0.918605	0.695853	0.573244
1061	0.966667	0.692308	0.582492	0.918605	0.697389	0.575782
1062	0.966667	0.6875	0.582492	0.918605	0.695853	0.572981
1063	0.966667	0.6875	0.582492	0.918605	0.695853	0.572981
1064	0.966667	0.682692	0.585859	0.918605	0.695853	0.572883
1065	0.966667	0.677885	0.589226	0.918605	0.695853	0.572796
1066	0.966667	0.673077	0.589226	0.918605	0.694316	0.570272
1067	0.966667	0.673077	0.589226	0.930233	0.695853	0.572945
1068	0.966667	0.682692	0.585859	0.918605	0.695853	0.573637
1069	0.966667	0.6875	0.585859	0.918605	0.697389	0.576109
1070	0.966667	0.6875	0.585859	0.918605	0.697389	0.576109
1071	0.966667	0.6875	0.585859	0.918605	0.697389	0.576031
1072	0.966667	0.6875	0.579125	0.918605	0.694316	0.572209
1073	0.966667	0.682692	0.575758	0.918605	0.691244	0.566671
1074	0.966667	0.6875	0.579125	0.918605	0.694316	0.571174
1075	0.966667	0.682692	0.572391	0.918605	0.689708	0.565019
1076	0.966667	0.692308	0.575758	0.918605	0.694316	0.572006
1077	0.966667	0.692308	0.575758	0.918605	0.694316	0.571794
1078	0.966667	0.701923	0.572391	0.918605	0.695853	0.574607
1079	0.966667	0.697115	0.579125	0.918605	0.697389	0.575886
1080	0.966667	0.692308	0.579125	0.930233	0.697389	0.575062
1081	0.966667	0.682692	0.575758	0.930233	0.69278	0.569117
1082	0.966667	0.682692	0.579125	0.930233	0.694316	0.57082
1083	0.966667	0.692308	0.579125	0.930233	0.697389	0.575318
1084	0.966667	0.692308	0.582492	0.930233	0.698925	0.577027
1085	0.966667	0.6875	0.579125	0.918605	0.694316	0.570391
1086	0.966667	0.677885	0.575758	0.918605	0.689708	0.563619
1087	0.966667	0.677885	0.579125	0.918605	0.691244	0.565063
1088	0.966667	0.677885	0.585859	0.930233	0.695853	0.571208
1089	0.966667	0.677885	0.589226	0.930233	0.697389	0.573094
1090	0.966667	0.677885	0.589226	0.930233	0.697389	0.573437
1091	0.966667	0.682692	0.589226	0.930233	0.698925	0.57565
1092	0.966667	0.677885	0.589226	0.930233	0.697389	0.573123
1093	0.966667	0.682692	0.592593	0.930233	0.700461	0.577326
1094	0.966667	0.677885	0.592593	0.930233	0.698925	0.574799
1095	0.966667	0.682692	0.59596	0.930233	0.701997	0.578714
1096	0.966667	0.682692	0.59596	0.94186	0.703533	0.581159
1097	0.966667	0.682692	0.592593	0.930233	0.700461	0.576775
1098	0.966667	0.682692	0.592593	0.930233	0.700461	0.576775
1099	0.966667	0.677885	0.59596	0.94186	0.701997	0.578639
1100	0.966667	0.677885	0.59596	0.94186	0.701997	0.578383
1101	0.966667	0.677885	0.59596	0.930233	0.700461	0.576739
1102	0.966667	0.673077	0.59596	0.94186	0.700461	0.576124
1103	0.966667	0.673077	0.592593	0.930233	0.697389	0.571988
1104	0.966667	0.673077	0.589226	0.94186	0.697389	0.572452
1105	0.966667	0.668269	0.589226	0.94186	0.695853	0.570309
1106	0.966667	0.668269	0.59596	0.94186	0.698925	0.573935
1107	0.966667	0.658654	0.599327	0.94186	0.697389	0.571101
1108	0.966667	0.658654	0.602694	0.94186	0.698925	0.573065
1109	0.966667	0.658654	0.599327	0.94186	0.697389	0.571059
1110	0.966667	0.663462	0.599327	0.94186	0.698925	0.573295
1111	0.966667	0.663462	0.59596	0.94186	0.697389	0.571567
1112	0.966667	0.663462	0.599327	0.94186	0.698925	0.573295
1113	0.966667	0.663462	0.599327	0.94186	0.698925	0.573295
1114	0.966667	0.668269	0.59596	0.94186	0.698925	0.574077
1115	0.966667	0.668269	0.599327	0.94186	0.700461	0.575303
1116	0.966667	0.673077	0.602694	0.94186	0.703533	0.579769
1117	0.966667	0.673077	0.599327	0.94186	0.701997	0.578075
1118	0.966667	0.677885	0.599327	0.94186	0.703533	0.580587
1119	0.966667	0.673077	0.599327	0.94186	0.701997	0.578075
1120	0.966667	0.673077	0.59596	0.94186	0.700461	0.576124
1121	0.966667	0.673077	0.59596	0.94186	0.700461	0.576124
1122	0.966667	0.673077	0.59596	0.94186	0.700461	0.576124
1123	0.966667	0.673077	0.59596	0.94186	0.700461	0.576124
1124	0.983333	0.677885	0.592593	0.94186	0.701997	0.57897
1125	0.983333	0.663462	0.59596	0.94186	0.698925	0.573378
1126	0.983333	0.677885	0.599327	0.94186	0.705069	0.582064
1127	0.983333	0.673077	0.59596	0.94186	0.701997	0.577856
1128	0.983333	0.673077	0.59596	0.94186	0.701997	0.577596
1129	0.983333	0.677885	0.602694	0.930233	0.705069	0.581106
1130	0.983333	0.677885	0.606061	0.94186	0.708141	0.585506
1131	0.983333	0.673077	0.606061	0.94186	0.706605	0.583209
1132	0.983333	0.673077	0.606061	0.94186	0.706605	0.583209
1133	0.983333	0.673077	0.602694	0.94186	0.705069	0.581744
1134	0.983333	0.668269	0.602694	0.94186	0.703533	0.579234
1135	0.983333	0.673077	0.602694	0.94186	0.705069	0.581744
1136	0.983333	0.677885	0.599327	0.94186	0.705069	0.582562
1137	0.983333	0.677885	0.602694	0.94186	0.706605	0.584553
1138	0.983333	0.677885	0.602694	0.94186	0.706605	0.584512
1139	0.983333	0.677885	0.606061	0.94186	0.708141	0.586726
1140	0.983333	0.677885	0.602694	0.94186	0.706605	0.584512
1141	0.983333	0.682692	0.602694	0.94186	0.708141	0.588083
1142	0.983333	0.673077	0.606061	0.94186	0.706605	0.585026
1143	0.983333	0.682692	0.612795	0.94186	0.71275	0.593412
1144	0.983333	0.677885	0.612795	0.94186	0.711214	0.590915
1145	0.983333	0.673077	0.612795	0.94186	0.709677	0.587889
1146	0.983333	0.673077	0.616162	0.94186	0.711214	0.589637
1147	0.983333	0.677885	0.612795	0.94186	0.711214	0.589684
1148	0.983333	0.6875	0.616162	0.94186	0.715822	0.596658
1149	0.983333	0.682692	0.612795	0.94186	0.71275	0.592423
1150	0.983333	0.682692	0.612795	0.94186	0.71275	0.592423
1151	0.983333	0.682692	0.612795	0.94186	0.71275	0.592951
1152	0.983333	0.668269	0.616162	0.94186	0.709677	0.588196
1153	0.983333	0.673077	0.619529	0.94186	0.71275	0.59244
1154	0.983333	0.663462	0.616162	0.94186	0.708141	0.585175
1155	0.983333	0.653846	0.619529	0.953488	0.708141	0.584965
1156	0.983333	0.668269	0.616162	0.953488	0.711214	0.590163
1157	0.983333	0.673077	0.619529	0.953488	0.714286	0.594411
1158	0.983333	0.677885	0.619529	0.953488	0.715822	0.596913
1159	0.983333	0.677885	0.622896	0.953488	0.717358	0.599404
1160	0.983333	0.658654	0.62963	0.953488	0.714286	0.594725
1161	0.983333	0.653846	0.62963	0.953488	0.71275	0.592726
1162	0.983333	0.653846	0.62963	0.953488	0.71275	0.592726
1163	0.983333	0.658654	0.62963	0.953488	0.714286	0.594124
1164	0.983333	0.658654	0.62963	0.953488	0.714286	0.594398
1165	0.983333	0.649038	0.626263	0.953488	0.709677	0.587936
1166	0.983333	0.649038	0.626263	0.953488	0.709677	0.587936
1167	0.983333	0.649038	0.622896	0.953488	0.708141	0.58619
1168	0.983333	0.649038	0.622896	0.953488	0.708141	0.58619
1169	0.983333	0.653846	0.619529	0.953488	0.708141	0.586164
1170	0.983333	0.649038	0.619529	0.953488	0.706605	0.585028
1171	0.983333	0.644231	0.619529	0.953488	0.705069	0.582549
1172	0.983333	0.644231	0.619529	0.953488	0.705069	0.582549
1173	0.983333	0.658654	0.622896	0.953488	0.711214	0.590924
1174	0.983333	0.644231	0.622896	0.953488	0.706605	0.584243
1175	0.983333	0.649038	0.616162	0.953488	0.705069	0.582516
1176	0.983333	0.663462	0.616162	0.953488	0.709677	0.589982
1177	0.983333	0.663462	0.619529	0.953488	0.711214	0.591947
1178	0.983333	0.658654	0.632997	0.953488	0.715822	0.596853
1179	0.983333	0.658654	0.62963	0.953488	0.714286	0.594865
1180	0.983333	0.658654	0.626263	0.953488	0.71275	0.59316
1181	0.983333	0.658654	0.626263	0.953488	0.71275	0.59316
1182	0.983333	0.653846	0.619529	0.953488	0.708141	0.5864
1183	0.983333	0.653846	0.626263	0.953488	0.711214	0.58985
1184	0.983333	0.663462	0.62963	0.953488	0.715822	0.597265
1185	0.983333	0.658654	0.626263	0.953488	0.71275	0.59308
1186	0.983333	0.663462	0.626263	0.953488	0.714286	0.594836
1187	0.983333	0.663462	0.636364	0.953488	0.718894	0.601077
1188	0.983333	0.663462	0.62963	0.953488	0.715822	0.597376
1189	0.983333	0.658654	0.622896	0.953488	0.711214	0.591216
1190	0.983333	0.658654	0.626263	0.953488	0.71275	0.592678
1191	0.983333	0.663462	0.62963	0.953488	0.715822	0.597139
1192	0.983333	0.663462	0.62963	0.953488	0.715822	0.597139
1193	0.983333	0.663462	0.622896	0.953488	0.71275	0.592647
1194	0.983333	0.682692	0.626263	0.953488	0.72043	0.605364
1195	0.983333	0.677885	0.632997	0.953488	0.721966	0.606554
1196	0.983333	0.677885	0.632997	0.953488	0.721966	0.606554
1197	0.983333	0.673077	0.62963	0.953488	0.718894	0.60237
1198	0.983333	0.682692	0.632997	0.953488	0.723502	0.609036
1199	0.983333	0.682692	0.632997	0.953488	0.723502	0.609308
1200	0.983333	0.673077	0.62963	0.953488	0.718894	0.60237
1201	0.983333	0.682692	0.62963	0.953488	0.721966	0.607063
1202	0.983333	0.682692	0.626263	0.953488	0.72043	0.604829
1203	0.983333	0.677885	0.622896	0.953488	0.717358	0.600369
1204	0.983333	0.677885	0.619529	0.953488	0.715822	0.598406
1205	0.983333	0.677885	0.619529	0.953488	0.715822	0.598406
1206	0.983333	0.677885	0.619529	0.953488	0.715822	0.598406
1207	0.983333	0.673077	0.622896	0.953488	0.715822	0.597875
1208	0.983333	0.668269	0.619529	0.953488	0.71275	0.593686
1209	0.983333	0.668269	0.619529	0.953488	0.71275	0.593686
1210	0.983333	0.658654	0.622896	0.953488	0.711214	0.590416
1211	0.983333	0.653846	0.619529	0.953488	0.708141	0.586164
1212	0.983333	0.653846	0.622896	0.953488	0.709677	0.588142
1213	0.983333	0.649038	0.62963	0.953488	0.711214	0.58964
1214	0.983333	0.653846	0.632997	0.953488	0.714286	0.593627
1215	0.983333	0.668269	0.639731	0.953488	0.721966	0.605262
1216	0.983333	0.668269	0.62963	0.953488	0.717358	0.599571
1217	0.983333	0.663462	0.632997	0.953488	0.717358	0.599084
1218	0.983333	0.673077	0.626263	0.953488	0.717358	0.599636
1219	0.983333	0.663462	0.62963	0.953488	0.715822	0.597187
1220	0.983333	0.658654	0.62963	0.953488	0.714286	0.595192
1221	0.983333	0.663462	0.636364	0.953488	0.718894	0.601077
1222	0.983333	0.663462	0.62963	0.953488	0.715822	0.596067
1223	0.983333	0.663462	0.626263	0.953488	0.714286	0.594124
1224	0.983333	0.663462	0.62963	0.953488	0.715822	0.596109
1225	0.983333	0.663462	0.62963	0.953488	0.715822	0.595365
1226	0.983333	0.663462	0.626263	0.953488	0.714286	0.593648
1227	0.983333	0.663462	0.632997	0.953488	0.717358	0.597628
1228	0.983333	0.663462	0.62963	0.953488	0.715822	0.595865
1229	0.983333	0.668269	0.632997	0.953488	0.718894	0.599862
1230	0.983333	0.668269	0.626263	0.953488	0.715822	0.595659
1231	0.983333	0.668269	0.622896	0.953488	0.714286	0.593677
1232	0.983333	0.668269	0.622896	0.953488	0.714286	0.593677
1233	0.983333	0.663462	0.639731	0.953488	0.72043	0.600632
1234	0.983333	0.663462	0.636364	0.953488	0.718894	0.599124
1235	0.983333	0.663462	0.643098	0.953488	0.721966	0.603172
1236	0.983333	0.663462	0.639731	0.953488	0.72043	0.600679
1237	0.983333	0.663462	0.636364	0.953488	0.718894	0.598684
1238	0.983333	0.658654	0.639731	0.953488	0.718894	0.599172
1239	0.983333	0.673077	0.643098	0.953488	0.725038	0.607633
1240	0.983333	0.682692	0.636364	0.953488	0.725038	0.608381
1241	0.983333	0.682692	0.632997	0.953488	0.723502	0.606402
1242	0.983333	0.682692	0.632997	0.953488	0.723502	0.60661
1243	0.983333	0.677885	0.62963	0.953488	0.72043	0.602138
1244	0.983333	0.682692	0.62963	0.953488	0.721966	0.604891
1245	0.983333	0.692308	0.632997	0.953488	0.726575	0.611652
1246	0.983333	0.692308	0.632997	0.953488	0.726575	0.611652
1247	0.983333	0.692308	0.62963	0.953488	0.725038	0.609684
1248	0.983333	0.692308	0.626263	0.953488	0.723502	0.607972
1249	0.983333	0.697115	0.626263	0.953488	0.725038	0.610479
1250	0.983333	0.6875	0.62963	0.953488	0.723502	0.607234
1251	0.983333	0.6875	0.622896	0.953488	0.72043	0.603559
1252	0.983333	0.6875	0.622896	0.953488	0.72043	0.604397
1253	0.983333	0.6875	0.619529	0.953488	0.718894	0.602697
1254	0.983333	0.6875	0.632997	0.953488	0.725038	0.610093
1255	0.983333	0.697115	0.626263	0.953488	0.725038	0.610586
1256	0.983333	0.697115	0.62963	0.953488	0.726575	0.612343
1257	0.983333	0.692308	0.62963	0.953488	0.725038	0.610093
1258	0.983333	0.692308	0.632997	0.953488	0.726575	0.611603
1259	0.983333	0.6875	0.632997	0.953488	0.725038	0.609105
1260	0.983333	0.682692	0.626263	0.953488	0.72043	0.603128
1261	0.983333	0.682692	0.622896	0.953488	0.718894	0.601208
1262	0.983333	0.677885	0.616162	0.953488	0.714286	0.595038
1263	0.983333	0.677885	0.616162	0.953488	0.714286	0.595038
1264	0.983333	0.677885	0.612795	0.953488	0.71275	0.593076
1265	0.983333	0.673077	0.612795	0.953488	0.711214	0.590843
1266	0.983333	0.673077	0.612795	0.953488	0.711214	0.591656
1267	0.983333	0.673077	0.609428	0.953488	0.709677	0.588879
1268	0.983333	0.668269	0.609428	0.953488	0.708141	0.587084
1269	0.983333	0.663462	0.612795	0.953488	0.708141	0.58682
1270	0.983333	0.668269	0.609428	0.953488	0.708141	0.587139
1271	0.983333	0.668269	0.606061	0.953488	0.706605	0.58496
1272	0.983333	0.663462	0.606061	0.953488	0.705069	0.582959
1273	0.983333	0.663462	0.609428	0.953488	0.706605	0.583662
1274	0.983333	0.673077	0.619529	0.953488	0.714286	0.594031
1275	0.983333	0.663462	0.622896	0.953488	0.71275	0.591332
1276	0.983333	0.663462	0.622896	0.953488	0.71275	0.591797
1277	0.983333	0.663462	0.626263	0.953488	0.714286	0.593769
1278	0.983333	0.663462	0.626263	0.953488	0.714286	0.593769
1279	0.983333	0.653846	0.619529	0.953488	0.708141	0.585377
1280	0.983333	0.673077	0.602694	0.953488	0.706605	0.585761
1281	0.983333	0.673077	0.606061	0.953488	0.708141	0.587759
1282	0.983333	0.677885	0.606061	0.953488	0.709677	0.589587
1283	0.983333	0.682692	0.606061	0.953488	0.711214	0.592111
1284	0.983333	0.682692	0.609428	0.953488	0.71275	0.593994
1285	0.983333	0.682692	0.609428	0.953488	0.71275	0.593994
1286	0.983333	0.682692	0.602694	0.953488	0.709677	0.590569
1287	0.983333	0.6875	0.606061	0.953488	0.71275	0.59454
1288	0.983333	0.682692	0.606061	0.953488	0.711214	0.592308
1289	0.983333	0.6875	0.606061	0.953488	0.71275	0.594527
1290	0.983333	0.692308	0.609428	0.953488	0.715822	0.598993
1291	0.983333	0.692308	0.609428	0.953488	0.715822	0.599693
1292	0.983333	0.692308	0.609428	0.953488	0.715822	0.599439
1293	0.983333	0.692308	0.612795	0.953488	0.717358	0.600692
1294	0.983333	0.6875	0.612795	0.953488	0.715822	0.598658
1295	0.983333	0.6875	0.612795	0.953488	0.715822	0.598658
1296	0.983333	0.692308	0.612795	0.953488	0.717358	0.601432
1297	0.983333	0.692308	0.609428	0.953488	0.715822	0.599493
1298	0.983333	0.6875	0.609428	0.953488	0.714286	0.59697
1299	0.983333	0.6875	0.609428	0.953488	0.714286	0.59697
1300	0.983333	0.6875	0.612795	0.953488	0.715822	0.598658
1301	0.983333	0.692308	0.609428	0.953488	0.715822	0.599003
1302	0.983333	0.692308	0.612795	0.953488	0.717358	0.600946
1303	0.983333	0.692308	0.609428	0.953488	0.715822	0.598517
1304	0.983333	0.706731	0.609428	0.953488	0.72043	0.606044
1305	0.983333	0.701923	0.609428	0.953488	0.718894	0.602781
1306	0.983333	0.701923	0.606061	0.953488	0.717358	0.600663
1307	0.983333	0.701923	0.609428	0.953488	0.718894	0.602596
1308	0.983333	0.692308	0.606061	0.953488	0.714286	0.595592
1309	0.983333	0.706731	0.609428	0.953488	0.72043	0.605315
1310	0.983333	0.701923	0.609428	0.953488	0.718894	0.602781
1311	0.983333	0.701923	0.609428	0.953488	0.718894	0.60297
1312	0.983333	0.697115	0.612795	0.953488	0.718894	0.602194
1313	0.983333	0.721154	0.616162	0.953488	0.728111	0.617586
1314	0.983333	0.716346	0.616162	0.953488	0.726575	0.615225
1315	0.983333	0.721154	0.616162	0.953488	0.728111	0.616998
1316	0.983333	0.716346	0.616162	0.953488	0.726575	0.615716
1317	0.983333	0.716346	0.616162	0.953488	0.726575	0.615716
1318	0.983333	0.711538	0.626263	0.953488	0.729647	0.619763
1319	0.983333	0.711538	0.619529	0.953488	0.726575	0.61511
1320	0.983333	0.706731	0.619529	0.953488	0.725038	0.612878
1321	0.983333	0.701923	0.616162	0.953488	0.721966	0.608766
1322	0.983333	0.706731	0.612795	0.953488	0.721966	0.609071
1323	0.983333	0.701923	0.612795	0.953488	0.72043	0.607274
1324	0.983333	0.706731	0.619529	0.953488	0.725038	0.612341
1325	0.983333	0.716346	0.622896	0.953488	0.729647	0.618807
1326	0.983333	0.716346	0.622896	0.94186	0.728111	0.616136
1327	0.966667	0.711538	0.622896	0.94186	0.725038	0.611088
1328	0.966667	0.711538	0.622896	0.953488	0.726575	0.613282
1329	0.966667	0.711538	0.622896	0.953488	0.726575	0.613282
1330	0.966667	0.711538	0.622896	0.953488	0.726575	0.613282
1331	0.966667	0.697115	0.622896	0.953488	0.721966	0.607093
1332	0.966667	0.697115	0.62963	0.953488	0.725038	0.611038
1333	0.966667	0.697115	0.626263	0.953488	0.723502	0.609284
1334	0.966667	0.697115	0.626263	0.953488	0.723502	0.609284
1335	0.966667	0.706731	0.622896	0.953488	0.725038	0.611854
1336	0.966667	0.711538	0.622896	0.953488	0.726575	0.614201
1337	0.966667	0.697115	0.619529	0.953488	0.72043	0.605204
1338	0.966667	0.701923	0.619529	0.953488	0.721966	0.607924
1339	0.966667	0.711538	0.619529	0.953488	0.725038	0.611918
1340	0.966667	0.716346	0.619529	0.953488	0.726575	0.613923
1341	0.966667	0.711538	0.619529	0.953488	0.725038	0.611386
1342	0.966667	0.711538	0.619529	0.953488	0.725038	0.611573
1343	0.966667	0.711538	0.616162	0.953488	0.723502	0.609828
1344	0.966667	0.716346	0.619529	0.953488	0.726575	0.614108
1345	0.966667	0.716346	0.619529	0.953488	0.726575	0.614108
1346	0.966667	0.711538	0.612795	0.953488	0.721966	0.607896
1347	0.966667	0.716346	0.616162	0.953488	0.725038	0.612062
1348	0.966667	0.716346	0.619529	0.953488	0.726575	0.613808
1349	0.966667	0.716346	0.622896	0.953488	0.728111	0.615748
1350	0.966667	0.716346	0.622896	0.953488	0.728111	0.615748
1351	0.966667	0.716346	0.622896	0.953488	0.728111	0.615792
1352	0.966667	0.716346	0.616162	0.953488	0.725038	0.612105
1353	0.966667	0.711538	0.616162	0.953488	0.723502	0.609574
1354	0.966667	0.721154	0.622896	0.953488	0.729647	0.618807
1355	0.966667	0.721154	0.622896	0.953488	0.729647	0.61851
1356	0.966667	0.721154	0.626263	0.953488	0.731183	0.620078
1357	0.966667	0.721154	0.626263	0.953488	0.731183	0.620078
1358	0.966667	0.721154	0.619529	0.953488	0.728111	0.616028
1359	0.966667	0.725962	0.619529	0.953488	0.729647	0.618572
1360	0.966667	0.721154	0.622896	0.953488	0.729647	0.618491
1361	0.966667	0.711538	0.616162	0.953488	0.723502	0.609498
1362	0.966667	0.711538	0.612795	0.953488	0.721966	0.607568
1363	0.966667	0.706731	0.612795	0.953488	0.72043	0.605027
1364	0.966667	0.706731	0.622896	0.953488	0.725038	0.611371
1365	0.966667	0.706731	0.622896	0.953488	0.725038	0.610841
1366	0.966667	0.716346	0.616162	0.953488	0.725038	0.611814
1367	0.966667	0.716346	0.62963	0.953488	0.731183	0.619373
1368	0.966667	0.716346	0.622896	0.953488	0.728111	0.615724
1369	0.966667	0.716346	0.622896	0.953488	0.728111	0.615246
1370	0.966667	0.721154	0.619529	0.94186	0.726575	0.613844
1371	0.966667	0.721154	0.619529	0.94186	0.726575	0.614381
1372	0.966667	0.716346	0.619529	0.94186	0.725038	0.611432
1373	0.966667	0.711538	0.622896	0.94186	0.725038	0.611371
1374	0.966667	0.711538	0.622896	0.94186	0.725038	0.610655
1375	0.966667	0.711538	0.619529	0.94186	0.723502	0.609248
1376	0.966667	0.711538	0.622896	0.94186	0.725038	0.611061
1377	0.966667	0.711538	0.622896	0.94186	0.725038	0.610826
1378	0.966667	0.706731	0.632997	0.94186	0.728111	0.614134
1379	0.966667	0.706731	0.632997	0.94186	0.728111	0.614562
1380	0.966667	0.701923	0.632997	0.94186	0.726575	0.612049
1381	0.966667	0.706731	0.632997	0.953488	0.729647	0.616556
1382	0.966667	0.706731	0.632997	0.953488	0.729647	0.616743
1383	0.966667	0.701923	0.632997	0.94186	0.726575	0.61186
1384	0.966667	0.701923	0.632997	0.94186	0.726575	0.61186
1385	0.966667	0.706731	0.62963	0.94186	0.726575	0.612423
1386	0.966667	0.701923	0.62963	0.94186	0.725038	0.609903
1387	0.966667	0.701923	0.62963	0.94186	0.725038	0.609903
1388	0.966667	0.701923	0.632997	0.94186	0.726575	0.611674
1389	0.966667	0.701923	0.636364	0.94186	0.728111	0.613802
1390	0.966667	0.706731	0.643098	0.94186	0.732719	0.619806
1391	0.966667	0.711538	0.643098	0.94186	0.734255	0.621655
1392	0.966667	0.711538	0.643098	0.94186	0.734255	0.621655
1393	0.966667	0.711538	0.643098	0.94186	0.734255	0.621655
1394	0.966667	0.711538	0.636364	0.94186	0.731183	0.617737
1395	0.966667	0.716346	0.632997	0.94186	0.731183	0.618546
1396	0.966667	0.716346	0.636364	0.94186	0.732719	0.620495
1397	0.966667	0.716346	0.636364	0.94186	0.732719	0.620326
1398	0.966667	0.716346	0.632997	0.94186	0.731183	0.618843
1399	0.966667	0.716346	0.636364	0.94186	0.732719	0.620794
1400	0.966667	0.716346	0.636364	0.94186	0.732719	0.620794
1401	0.966667	0.716346	0.62963	0.94186	0.729647	0.617068
1402	0.966667	0.721154	0.636364	0.94186	0.734255	0.623255
1403	0.966667	0.725962	0.636364	0.94186	0.735791	0.625263
1404	0.966667	0.725962	0.636364	0.94186	0.735791	0.625433
1405	0.966667	0.730769	0.639731	0.94186	0.738863	0.629684
1406	0.966667	0.725962	0.643098	0.94186	0.738863	0.629284
1407	0.966667	0.721154	0.639731	0.953488	0.737327	0.62746
1408	0.966667	0.725962	0.639731	0.953488	0.738863	0.630493
1409	0.966667	0.725962	0.643098	0.953488	0.740399	0.632212
1410	0.966667	0.716346	0.636364	0.953488	0.734255	0.622987
1411	0.966667	0.716346	0.639731	0.953488	0.735791	0.625041
1412	0.966667	0.716346	0.639731	0.953488	0.735791	0.624764
1413	0.966667	0.721154	0.639731	0.953488	0.737327	0.627279
1414	0.983333	0.701923	0.639731	0.953488	0.732719	0.621109
1415	0.983333	0.701923	0.636364	0.953488	0.731183	0.619197
1416	0.966667	0.701923	0.636364	0.953488	0.729647	0.61664
1417	0.966667	0.701923	0.632997	0.953488	0.728111	0.614675
1418	0.966667	0.706731	0.639731	0.953488	0.732719	0.620912
1419	0.966667	0.697115	0.62963	0.953488	0.725038	0.610955
1420	0.966667	0.697115	0.632997	0.953488	0.726575	0.61244
1421	0.966667	0.697115	0.639731	0.953488	0.729647	0.616376
1422	0.966667	0.697115	0.632997	0.953488	0.726575	0.61239
1423	0.966667	0.697115	0.632997	0.953488	0.726575	0.61239
1424	0.966667	0.697115	0.632997	0.953488	0.726575	0.612593
1425	0.966667	0.697115	0.62963	0.953488	0.725038	0.610631
1426	0.966667	0.697115	0.639731	0.953488	0.729647	0.616376
1427	0.966667	0.697115	0.632997	0.953488	0.726575	0.61239
1428	0.966667	0.697115	0.632997	0.953488	0.726575	0.61239
1429	0.966667	0.706731	0.632997	0.953488	0.729647	0.617131
1430	0.966667	0.706731	0.632997	0.953488	0.729647	0.617131
1431	0.966667	0.711538	0.639731	0.953488	0.734255	0.622902
1432	0.966667	0.711538	0.626263	0.953488	0.728111	0.615024
1433	0.966667	0.711538	0.626263	0.953488	0.728111	0.615024
1434	0.966667	0.711538	0.636364	0.953488	0.732719	0.62065
1435	0.966667	0.711538	0.636364	0.953488	0.732719	0.620938
1436	0.966667	0.706731	0.632997	0.953488	0.729647	0.616466
1437	0.966667	0.721154	0.62963	0.953488	0.732719	0.621499
1438	0.966667	0.716346	0.62963	0.953488	0.731183	0.61921
1439	0.966667	0.716346	0.62963	0.953488	0.731183	0.61921
1440	0.966667	0.716346	0.62963	0.953488	0.731183	0.619732
1441	0.966667	0.711538	0.62963	0.953488	0.729647	0.617214
1442	0.966667	0.706731	0.62963	0.953488	0.728111	0.615224
1443	0.966667	0.706731	0.626263	0.953488	0.726575	0.613271
1444	0.966667	0.706731	0.626263	0.953488	0.726575	0.613271
1445	0.966667	0.706731	0.622896	0.953488	0.725038	0.611517
1446	0.966667	0.706731	0.626263	0.953488	0.726575	0.61294
1447	0.966667	0.711538	0.622896	0.953488	0.726575	0.613701
1448	0.966667	0.711538	0.622896	0.953488	0.726575	0.6139
1449	0.966667	0.716346	0.626263	0.953488	0.729647	0.618123
1450	0.966667	0.706731	0.626263	0.953488	0.726575	0.613342
1451	0.966667	0.706731	0.622896	0.953488	0.725038	0.611916
1452	0.966667	0.711538	0.619529	0.953488	0.725038	0.612486
1453	0.966667	0.706731	0.616162	0.953488	0.721966	0.607777
1454	0.966667	0.706731	0.616162	0.953488	0.721966	0.607777
1455	0.966667	0.711538	0.616162	0.953488	0.723502	0.610302
1456	0.966667	0.716346	0.616162	0.953488	0.725038	0.612732
1457	0.966667	0.711538	0.616162	0.953488	0.723502	0.61021
1458	0.966667	0.706731	0.616162	0.953488	0.721966	0.608226
1459	0.966667	0.711538	0.612795	0.953488	0.721966	0.608564
1460	0.966667	0.711538	0.626263	0.953488	0.728111	0.615501
1461	0.966667	0.716346	0.62963	0.953488	0.731183	0.620262
1462	0.966667	0.711538	0.62963	0.953488	0.729647	0.617736
1463	0.966667	0.711538	0.626263	0.953488	0.728111	0.615792
1464	0.966667	0.716346	0.626263	0.953488	0.729647	0.618076
1465	0.966667	0.706731	0.626263	0.953488	0.726575	0.613266
1466	0.966667	0.706731	0.636364	0.953488	0.731183	0.61874
1467	0.966667	0.697115	0.636364	0.953488	0.728111	0.613712
1468	0.966667	0.701923	0.632997	0.953488	0.728111	0.614266
1469	0.966667	0.701923	0.632997	0.953488	0.728111	0.614266
1470	0.966667	0.701923	0.632997	0.953488	0.728111	0.614266
1471	0.966667	0.697115	0.62963	0.953488	0.725038	0.609708
1472	0.966667	0.697115	0.626263	0.953488	0.723502	0.607749
1473	0.966667	0.701923	0.626263	0.953488	0.725038	0.610267
1474	0.966667	0.701923	0.626263	0.953488	0.725038	0.610267
1475	0.966667	0.711538	0.62963	0.953488	0.729647	0.616738
1476	0.966667	0.711538	0.626263	0.953488	0.728111	0.614789
1477	0.966667	0.711538	0.626263	0.953488	0.728111	0.614789
1478	0.966667	0.706731	0.62963	0.953488	0.728111	0.615214
1479	0.966667	0.706731	0.62963	0.953488	0.728111	0.615214
1480	0.966667	0.711538	0.632997	0.953488	0.731183	0.619023
1481	0.966667	0.706731	0.632997	0.953488	0.729647	0.616787
1482	0.966667	0.716346	0.643098	0.953488	0.737327	0.627409
1483	0.966667	0.711538	0.639731	0.953488	0.734255	0.622935
1484	0.966667	0.711538	0.636364	0.953488	0.732719	0.620977
1485	0.966667	0.711538	0.636364	0.953488	0.732719	0.620743
1486	0.966667	0.711538	0.632997	0.953488	0.731183	0.618609
1487	0.966667	0.706731	0.62963	0.953488	0.728111	0.614132
1488	0.966667	0.701923	0.62963	0.953488	0.726575	0.612077
1489	0.966667	0.706731	0.632997	0.953488	0.729647	0.616738
1490	0.966667	0.706731	0.62963	0.953488	0.728111	0.614789
1491	0.966667	0.706731	0.632997	0.953488	0.729647	0.616738
1492	0.966667	0.711538	0.639731	0.953488	0.734255	0.623124
1493	0.966667	0.716346	0.643098	0.953488	0.737327	0.626946
1494	0.966667	0.716346	0.636364	0.953488	0.734255	0.623039
1495	0.966667	0.716346	0.636364	0.953488	0.734255	0.623266
1496	0.966667	0.716346	0.632997	0.953488	0.732719	0.621091
1497	0.966667	0.716346	0.632997	0.953488	0.732719	0.621317
1498	0.966667	0.721154	0.636364	0.953488	0.735791	0.625569
1499	0.966667	0.721154	0.636364	0.953488	0.735791	0.625395
1500	0.966667	0.721154	0.636364	0.953488	0.735791	0.625395
1501	0.966667	0.721154	0.636364	0.953488	0.735791	0.625617
1502	0.966667	0.721154	0.636364	0.953488	0.735791	0.625617
1503	0.966667	0.721154	0.636364	0.953488	0.735791	0.625617
1504	0.966667	0.716346	0.626263	0.953488	0.729647	0.617258
1505	0.966667	0.716346	0.62963	0.953488	0.731183	0.619197
1506	0.966667	0.716346	0.636364	0.953488	0.734255	0.623266
1507	0.966667	0.716346	0.636364	0.953488	0.734255	0.623449
1508	0.966667	0.711538	0.62963	0.953488	0.729647	0.617549
1509	0.966667	0.711538	0.62963	0.953488	0.729647	0.617317
1510	0.966667	0.711538	0.626263	0.953488	0.728111	0.615376
1511	0.966667	0.711538	0.626263	0.953488	0.728111	0.615376
1512	0.966667	0.721154	0.632997	0.953488	0.734255	0.62333
1513	0.966667	0.716346	0.62963	0.953488	0.731183	0.618561
1514	0.966667	0.721154	0.622896	0.953488	0.729647	0.61699
1515	0.966667	0.716346	0.616162	0.953488	0.725038	0.610578
1516	0.966667	0.711538	0.616162	0.953488	0.723502	0.608515
1517	0.966667	0.701923	0.626263	0.953488	0.725038	0.609274
1518	0.966667	0.706731	0.619529	0.953488	0.723502	0.608185
1519	0.966667	0.701923	0.619529	0.953488	0.721966	0.6059
1520	0.966667	0.701923	0.619529	0.953488	0.721966	0.605607
1521	0.966667	0.701923	0.626263	0.953488	0.725038	0.609839
1522	0.966667	0.701923	0.632997	0.953488	0.728111	0.612814
1523	0.966667	0.701923	0.62963	0.953488	0.726575	0.611041
1524	0.966667	0.701923	0.622896	0.953488	0.723502	0.607791
1525	0.966667	0.701923	0.622896	0.953488	0.723502	0.607791
1526	0.966667	0.701923	0.619529	0.953488	0.721966	0.605607
1527	0.966667	0.701923	0.619529	0.953488	0.721966	0.606133
1528	0.966667	0.701923	0.619529	0.953488	0.721966	0.60637
1529	0.966667	0.706731	0.622896	0.953488	0.725038	0.610841
1530	0.966667	0.711538	0.626263	0.953488	0.728111	0.615024
1531	0.966667	0.711538	0.632997	0.953488	0.731183	0.618692
1532	0.966667	0.706731	0.632997	0.953488	0.729647	0.616455
1533	0.966667	0.706731	0.639731	0.953488	0.732719	0.620184
1534	0.966667	0.706731	0.639731	0.953488	0.732719	0.620184
1535	0.966667	0.706731	0.639731	0.953488	0.732719	0.620184
1536	0.966667	0.721154	0.639731	0.953488	0.737327	0.627229
1537	0.966667	0.711538	0.639731	0.953488	0.734255	0.621914
1538	0.966667	0.711538	0.639731	0.953488	0.734255	0.621682
1539	0.966667	0.711538	0.636364	0.953488	0.732719	0.620184
1540	0.966667	0.716346	0.632997	0.953488	0.732719	0.620277
1541	0.966667	0.716346	0.632997	0.953488	0.732719	0.620793
1542	0.966667	0.721154	0.632997	0.953488	0.734255	0.622799
1543	0.966667	0.721154	0.636364	0.953488	0.735791	0.624576
1544	0.966667	0.716346	0.636364	0.953488	0.734255	0.622289
1545	0.966667	0.716346	0.636364	0.953488	0.734255	0.622803
1546	0.966667	0.716346	0.643098	0.953488	0.737327	0.626312
1547	0.966667	0.711538	0.643098	0.953488	0.735791	0.623982
1548	0.966667	0.716346	0.646465	0.953488	0.738863	0.628699
1549	0.966667	0.716346	0.643098	0.953488	0.737327	0.626729
1550	0.966667	0.716346	0.646465	0.953488	0.738863	0.628699
1551	0.966667	0.721154	0.649832	0.953488	0.741935	0.632436
1552	0.966667	0.730769	0.646465	0.953488	0.743472	0.63567
1553	0.966667	0.730769	0.646465	0.953488	0.743472	0.63567
1554	0.966667	0.725962	0.646465	0.953488	0.741935	0.633156
1555	0.966667	0.721154	0.649832	0.953488	0.741935	0.633121
1556	0.966667	0.725962	0.649832	0.953488	0.743472	0.635863
1557	0.966667	0.725962	0.646465	0.953488	0.741935	0.633896
1558	0.966667	0.721154	0.646465	0.953488	0.740399	0.631608
1559	0.966667	0.730769	0.653199	0.953488	0.746544	0.639696
1560	0.966667	0.730769	0.653199	0.953488	0.746544	0.640198
1561	0.966667	0.730769	0.653199	0.953488	0.746544	0.640198
1562	0.966667	0.730769	0.653199	0.953488	0.746544	0.640198
1563	0.966667	0.730769	0.653199	0.953488	0.746544	0.640198
1564	0.966667	0.730769	0.656566	0.953488	0.74808	0.642163
1565	0.966667	0.725962	0.649832	0.953488	0.743472	0.636541
1566	0.966667	0.725962	0.656566	0.953488	0.746544	0.640474
1567	0.966667	0.730769	0.653199	0.953488	0.746544	0.641013
1568	0.966667	0.730769	0.656566	0.953488	0.74808	0.642977
1569	0.966667	0.730769	0.6633	0.953488	0.751152	0.64671
1570	0.966667	0.725962	0.646465	0.953488	0.741935	0.633992
1571	0.966667	0.730769	0.646465	0.953488	0.743472	0.636356
1572	0.966667	0.730769	0.646465	0.953488	0.743472	0.636407
1573	0.966667	0.735577	0.646465	0.953488	0.745008	0.638922
1574	0.966667	0.735577	0.653199	0.953488	0.74808	0.642666
1575	0.966667	0.740385	0.653199	0.953488	0.749616	0.645354
1576	0.966667	0.745192	0.653199	0.953488	0.751152	0.647869
1577	0.966667	0.745192	0.659933	0.953488	0.754224	0.651564
1578	0.966667	0.75	0.659933	0.953488	0.75576	0.654078
1579	0.966667	0.745192	0.6633	0.953488	0.75576	0.653531
1580	0.966667	0.745192	0.6633	0.953488	0.75576	0.653531
1581	0.966667	0.745192	0.659933	0.953488	0.754224	0.651564
1582	0.966667	0.745192	0.659933	0.953488	0.754224	0.651741
1583	0.966667	0.740385	0.659933	0.953488	0.752688	0.649235
1584	0.966667	0.75	0.659933	0.953488	0.75576	0.653754
1585	0.966667	0.745192	0.659933	0.953488	0.754224	0.651741
1586	0.966667	0.745192	0.656566	0.953488	0.752688	0.649602
1587	0.966667	0.75	0.653199	0.953488	0.752688	0.650166
1588	0.966667	0.75	0.659933	0.953488	0.75576	0.654078
1589	0.966667	0.745192	0.656566	0.953488	0.752688	0.649602
1590	0.966667	0.745192	0.656566	0.953488	0.752688	0.649828
1591	0.966667	0.740385	0.659933	0.953488	0.752688	0.649285
1592	0.966667	0.745192	0.656566	0.953488	0.752688	0.649381
1593	0.966667	0.75	0.653199	0.953488	0.752688	0.650337
1594	0.966667	0.754808	0.656566	0.953488	0.75576	0.654309
1595	0.966667	0.754808	0.656566	0.953488	0.75576	0.654309
1596	0.966667	0.754808	0.656566	0.953488	0.75576	0.654094
1597	0.966667	0.754808	0.656566	0.953488	0.75576	0.654094
1598	0.966667	0.75	0.656566	0.953488	0.754224	0.651573
1599	0.966667	0.745192	0.656566	0.953488	0.752688	0.649056
1600	0.966667	0.75	0.659933	0.953488	0.75576	0.653754
1601	0.966667	0.745192	0.6633	0.953488	0.75576	0.652992
1602	0.966667	0.745192	0.6633	0.953488	0.75576	0.652992
1603	0.966667	0.75	0.670034	0.953488	0.760369	0.659269
1604	0.966667	0.75	0.666667	0.953488	0.758833	0.65747
1605	0.966667	0.754808	0.666667	0.953488	0.760369	0.659978
1606	0.966667	0.754808	0.666667	0.953488	0.760369	0.659978
1607	0.966667	0.75	0.666667	0.953488	0.758833	0.657516
1608	0.966667	0.754808	0.6633	0.953488	0.758833	0.658058
1609	0.966667	0.754808	0.666667	0.953488	0.760369	0.659807
1610	0.966667	0.75	0.666667	0.953488	0.758833	0.65708
1611	0.966667	0.75	0.666667	0.953488	0.758833	0.657785
1612	0.966667	0.754808	0.6633	0.953488	0.758833	0.658122
1613	0.966667	0.75	0.6633	0.953488	0.757296	0.655602
1614	0.966667	0.745192	0.656566	0.953488	0.752688	0.649554
1615	0.966667	0.754808	0.6633	0.953488	0.758833	0.658505
1616	0.966667	0.754808	0.659933	0.953488	0.757296	0.656547
1617	0.966667	0.75	0.656566	0.953488	0.754224	0.652072
1618	0.966667	0.75	0.656566	0.953488	0.754224	0.652246
1619	0.966667	0.754808	0.656566	0.953488	0.75576	0.654765
1620	0.966667	0.754808	0.653199	0.953488	0.754224	0.652814
1621	0.966667	0.754808	0.649832	0.953488	0.752688	0.650868
1622	0.966667	0.754808	0.653199	0.953488	0.754224	0.652814
1623	0.966667	0.745192	0.653199	0.953488	0.751152	0.647772
1624	0.966667	0.740385	0.646465	0.953488	0.746544	0.641344
1625	0.966667	0.735577	0.643098	0.953488	0.743472	0.637382
1626	0.966667	0.735577	0.643098	0.953488	0.743472	0.637382
1627	0.966667	0.740385	0.646465	0.953488	0.746544	0.641412
1628	0.966667	0.735577	0.646465	0.953488	0.745008	0.638885
1629	0.966667	0.735577	0.646465	0.953488	0.745008	0.638885
1630	0.966667	0.735577	0.646465	0.953488	0.745008	0.638885
1631	0.966667	0.735577	0.646465	0.953488	0.745008	0.638885
1632	0.966667	0.735577	0.646465	0.953488	0.745008	0.638885
1633	0.966667	0.735577	0.646465	0.953488	0.745008	0.638885
1634	0.966667	0.740385	0.646465	0.953488	0.746544	0.641412
1635	0.966667	0.740385	0.646465	0.953488	0.746544	0.641412
1636	0.966667	0.745192	0.646465	0.953488	0.74808	0.643942
1637	0.966667	0.745192	0.643098	0.953488	0.746544	0.642216
1638	0.966667	0.745192	0.643098	0.953488	0.746544	0.642216
1639	0.966667	0.740385	0.639731	0.953488	0.743472	0.637743
1640	0.966667	0.740385	0.643098	0.953488	0.745008	0.639467
1641	0.966667	0.740385	0.639731	0.953488	0.743472	0.637743
1642	0.966667	0.735577	0.643098	0.953488	0.743472	0.636936
1643	0.966667	0.740385	0.639731	0.953488	0.743472	0.637357
1644	0.966667	0.740385	0.639731	0.953488	0.743472	0.637357
1645	0.966667	0.740385	0.639731	0.953488	0.743472	0.637357
1646	0.966667	0.740385	0.639731	0.953488	0.743472	0.637357
1647	0.966667	0.745192	0.639731	0.953488	0.745008	0.6399
1648	0.966667	0.745192	0.639731	0.953488	0.745008	0.640111
1649	0.966667	0.745192	0.639731	0.953488	0.745008	0.640111
1650	0.966667	0.745192	0.636364	0.953488	0.743472	0.638179
1651	0.966667	0.745192	0.632997	0.953488	0.741935	0.636464
1652	0.966667	0.745192	0.636364	0.953488	0.743472	0.638393
1653	0.966667	0.745192	0.636364	0.953488	0.743472	0.638393
1654	0.966667	0.745192	0.636364	0.953488	0.743472	0.638393
1655	0.966667	0.745192	0.636364	0.953488	0.743472	0.638179
1656	0.966667	0.745192	0.636364	0.953488	0.743472	0.638179
1657	0.966667	0.745192	0.636364	0.953488	0.743472	0.638179
1658	0.966667	0.745192	0.636364	0.953488	0.743472	0.638179
1659	0.966667	0.745192	0.636364	0.953488	0.743472	0.638346
1660	0.966667	0.745192	0.636364	0.953488	0.743472	0.638346
1661	0.966667	0.745192	0.636364	0.953488	0.743472	0.638346
1662	0.966667	0.745192	0.636364	0.953488	0.743472	0.638346
1663	0.966667	0.745192	0.632997	0.953488	0.741935	0.636632
1664	0.966667	0.740385	0.632997	0.953488	0.740399	0.634091
1665	0.966667	0.740385	0.632997	0.953488	0.740399	0.634091
1666	0.966667	0.740385	0.632997	0.953488	0.740399	0.634091
1667	0.966667	0.745192	0.636364	0.953488	0.743472	0.637828
1668	0.966667	0.75	0.636364	0.953488	0.745008	0.640372
1669	0.966667	0.759615	0.636364	0.953488	0.74808	0.645676
1670	0.966667	0.759615	0.632997	0.953488	0.746544	0.643756
1671	0.966667	0.75	0.636364	0.953488	0.745008	0.640583
1672	0.966667	0.754808	0.636364	0.953488	0.746544	0.643127
1673	0.966667	0.75	0.632997	0.953488	0.743472	0.638654
1674	0.966667	0.754808	0.62963	0.953488	0.743472	0.639282
1675	0.966667	0.754808	0.639731	0.953488	0.74808	0.644847
1676	0.966667	0.754808	0.636364	0.953488	0.746544	0.643127
1677	0.966667	0.754808	0.639731	0.953488	0.74808	0.644847
1678	0.966667	0.754808	0.639731	0.953488	0.74808	0.644847
1679	0.966667	0.75	0.643098	0.953488	0.74808	0.64424
1680	0.966667	0.75	0.643098	0.953488	0.74808	0.643826
1681	0.966667	0.75	0.643098	0.953488	0.74808	0.644031
1682	0.966667	0.745192	0.639731	0.953488	0.745008	0.640236
1683	0.966667	0.745192	0.643098	0.953488	0.746544	0.642174
1684	0.966667	0.745192	0.643098	0.953488	0.746544	0.64239
1685	0.966667	0.745192	0.639731	0.953488	0.745008	0.640671
1686	0.966667	0.745192	0.639731	0.953488	0.745008	0.640671
1687	0.966667	0.745192	0.639731	0.953488	0.745008	0.640451
1688	0.966667	0.75	0.636364	0.953488	0.745008	0.640797
1689	0.966667	0.754808	0.636364	0.953488	0.746544	0.643649
1690	0.966667	0.754808	0.639731	0.953488	0.74808	0.64541
1691	0.966667	0.754808	0.643098	0.953488	0.749616	0.647553
1692	0.966667	0.754808	0.646465	0.953488	0.751152	0.649272
1693	0.966667	0.754808	0.643098	0.953488	0.749616	0.647647
1694	0.966667	0.759615	0.639731	0.953488	0.749616	0.647754
1695	0.966667	0.759615	0.643098	0.953488	0.751152	0.649677
1696	0.966667	0.754808	0.643098	0.953488	0.749616	0.647647
1697	0.966667	0.759615	0.643098	0.953488	0.751152	0.649677
1698	0.966667	0.759615	0.643098	0.953488	0.751152	0.649677
1699	0.966667	0.764423	0.649832	0.953488	0.75576	0.655974
1700	0.966667	0.764423	0.653199	0.953488	0.757296	0.657904
1701	0.966667	0.759615	0.653199	0.953488	0.75576	0.655362
1702	0.966667	0.759615	0.653199	0.953488	0.75576	0.655362
1703	0.966667	0.764423	0.653199	0.953488	0.757296	0.657904
1704	0.966667	0.764423	0.653199	0.953488	0.757296	0.657904
1705	0.966667	0.754808	0.653199	0.953488	0.754224	0.653335
1706	0.966667	0.759615	0.656566	0.953488	0.757296	0.65781
1707	0.966667	0.759615	0.656566	0.953488	0.757296	0.65781
1708	0.966667	0.754808	0.653199	0.953488	0.754224	0.653335
1709	0.966667	0.754808	0.656566	0.953488	0.75576	0.655732
1710	0.966667	0.75	0.653199	0.953488	0.752688	0.650801
1711	0.966667	0.75	0.649832	0.953488	0.751152	0.64886
1712	0.966667	0.759615	0.653199	0.953488	0.75576	0.655362
1713	0.966667	0.764423	0.656566	0.953488	0.758833	0.660047
1714	0.966667	0.764423	0.656566	0.953488	0.758833	0.660047
1715	0.966667	0.759615	0.6633	0.953488	0.760369	0.661192
1716	0.966667	0.764423	0.6633	0.953488	0.761905	0.663721
1717	0.966667	0.764423	0.659933	0.953488	0.760369	0.661778
1718	0.966667	0.769231	0.659933	0.953488	0.761905	0.664315
1719	0.966667	0.769231	0.659933	0.953488	0.761905	0.663313
1720	0.966667	0.769231	0.656566	0.953488	0.760369	0.661573
1721	0.966667	0.769231	0.6633	0.953488	0.763441	0.665059
1722	0.966667	0.774038	0.659933	0.953488	0.763441	0.665853
1723	0.966667	0.774038	0.659933	0.953488	0.763441	0.665853
1724	0.966667	0.774038	0.659933	0.953488	0.763441	0.665853
1725	0.966667	0.769231	0.6633	0.953488	0.763441	0.665508
1726	0.966667	0.764423	0.659933	0.953488	0.760369	0.661275
1727	0.966667	0.764423	0.653199	0.953488	0.757296	0.657396
1728	0.966667	0.764423	0.653199	0.953488	0.757296	0.657396
1729	0.966667	0.764423	0.653199	0.953488	0.757296	0.657854
1730	0.966667	0.759615	0.653199	0.953488	0.75576	0.655312
1731	0.966667	0.764423	0.656566	0.953488	0.758833	0.659285
1732	0.966667	0.759615	0.659933	0.953488	0.758833	0.658245
1733	0.966667	0.759615	0.659933	0.953488	0.758833	0.658245
1734	0.966667	0.759615	0.659933	0.953488	0.758833	0.658245
1735	0.966667	0.759615	0.659933	0.953488	0.758833	0.658245
1736	0.966667	0.759615	0.659933	0.953488	0.758833	0.658245
1737	0.966667	0.759615	0.653199	0.953488	0.75576	0.654557
1738	0.966667	0.759615	0.656566	0.953488	0.757296	0.656503
1739	0.966667	0.754808	0.659933	0.953488	0.757296	0.656665
1740	0.966667	0.764423	0.659933	0.953488	0.760369	0.661228
1741	0.966667	0.769231	0.659933	0.953488	0.761905	0.663764
1742	0.966667	0.769231	0.659933	0.953488	0.761905	0.663764
1743	0.966667	0.769231	0.659933	0.953488	0.761905	0.663764
1744	0.966667	0.769231	0.659933	0.953488	0.761905	0.663764
1745	0.966667	0.769231	0.659933	0.953488	0.761905	0.663764
1746	0.966667	0.769231	0.6633	0.953488	0.763441	0.665707
1747	0.966667	0.769231	0.6633	0.953488	0.763441	0.665707
1748	0.966667	0.769231	0.659933	0.953488	0.761905	0.663764
1749	0.966667	0.764423	0.6633	0.953488	0.761905	0.663174
1750	0.966667	0.769231	0.659933	0.953488	0.761905	0.663267
1751	0.966667	0.769231	0.659933	0.953488	0.761905	0.663267
1752	0.966667	0.774038	0.659933	0.953488	0.763441	0.665807
1753	0.966667	0.769231	0.659933	0.953488	0.761905	0.663764
1754	0.966667	0.774038	0.659933	0.953488	0.763441	0.665807
1755	0.966667	0.769231	0.659933	0.953488	0.761905	0.663764
1756	0.966667	0.774038	0.659933	0.953488	0.763441	0.665807
1757	0.966667	0.774038	0.653199	0.953488	0.760369	0.661793
1758	0.966667	0.774038	0.653199	0.953488	0.760369	0.661793
1759	0.966667	0.769231	0.656566	0.953488	0.760369	0.661175
1760	0.966667	0.769231	0.659933	0.953488	0.761905	0.663115
1761	0.966667	0.764423	0.6633	0.953488	0.761905	0.662326
1762	0.966667	0.769231	0.659933	0.953488	0.761905	0.662921
1763	0.966667	0.764423	0.659933	0.953488	0.760369	0.660379
1764	0.966667	0.764423	0.659933	0.953488	0.760369	0.660379
1765	0.966667	0.764423	0.6633	0.953488	0.761905	0.662326
1766	0.966667	0.764423	0.659933	0.953488	0.760369	0.660379
1767	0.966667	0.764423	0.6633	0.953488	0.761905	0.662326
1768	0.966667	0.764423	0.656566	0.953488	0.758833	0.658436
1769	0.966667	0.764423	0.659933	0.953488	0.760369	0.660379
1770	0.966667	0.764423	0.659933	0.953488	0.760369	0.660379
1771	0.966667	0.764423	0.653199	0.953488	0.757296	0.656692
1772	0.966667	0.769231	0.653199	0.953488	0.758833	0.659551
1773	0.966667	0.764423	0.656566	0.953488	0.758833	0.658832
1774	0.966667	0.759615	0.653199	0.953488	0.75576	0.654351
1775	0.966667	0.759615	0.656566	0.953488	0.757296	0.656296
1776	0.966667	0.759615	0.649832	0.953488	0.754224	0.65241
1777	0.966667	0.759615	0.649832	0.953488	0.754224	0.652013
1778	0.966667	0.759615	0.646465	0.953488	0.752688	0.650274
1779	0.966667	0.759615	0.646465	0.953488	0.752688	0.650474
1780	0.966667	0.764423	0.646465	0.953488	0.754224	0.653023
1781	0.966667	0.764423	0.646465	0.953488	0.754224	0.653023
1782	0.966667	0.759615	0.653199	0.953488	0.75576	0.654149
1783	0.966667	0.769231	0.656566	0.953488	0.760369	0.661175
1784	0.966667	0.764423	0.659933	0.94186	0.758833	0.658034
1785	0.966667	0.764423	0.6633	0.94186	0.760369	0.659785
1786	0.966667	0.764423	0.659933	0.94186	0.758833	0.657841
1787	0.966667	0.764423	0.659933	0.94186	0.758833	0.657841
1788	0.966667	0.774038	0.656566	0.953488	0.761905	0.663393
1789	0.966667	0.774038	0.649832	0.953488	0.758833	0.659542
1790	0.966667	0.778846	0.649832	0.953488	0.760369	0.66211
1791	0.966667	0.778846	0.649832	0.953488	0.760369	0.66211
1792	0.966667	0.778846	0.653199	0.953488	0.761905	0.664029
1793	0.966667	0.778846	0.646465	0.953488	0.758833	0.660329
1794	0.966667	0.778846	0.649832	0.953488	0.760369	0.66229
1795	0.966667	0.769231	0.653199	0.953488	0.758833	0.659095
1796	0.966667	0.759615	0.653199	0.953488	0.75576	0.654197
1797	0.966667	0.769231	0.653199	0.953488	0.758833	0.659095
1798	0.966667	0.764423	0.653199	0.953488	0.757296	0.656544
1799	0.966667	0.769231	0.656566	0.953488	0.760369	0.661029
1800	0.966667	0.764423	0.656566	0.953488	0.758833	0.65868
1801	0.966667	0.759615	0.659933	0.953488	0.758833	0.658089
1802	0.966667	0.769231	0.659933	0.953488	0.761905	0.663162
1803	0.966667	0.769231	0.659933	0.953488	0.761905	0.662817
1804	0.966667	0.769231	0.659933	0.953488	0.761905	0.662817
1805	0.966667	0.769231	0.656566	0.953488	0.760369	0.661072
1806	0.966667	0.769231	0.656566	0.953488	0.760369	0.661027
1807	0.966667	0.764423	0.656566	0.953488	0.758833	0.658491
1808	0.966667	0.759615	0.656566	0.953488	0.757296	0.655959
1809	0.966667	0.759615	0.659933	0.953488	0.758833	0.657508
1810	0.966667	0.774038	0.653199	0.953488	0.760369	0.661292
1811	0.966667	0.774038	0.653199	0.953488	0.760369	0.661793
1812	0.966667	0.774038	0.653199	0.953488	0.760369	0.661793
1813	0.966667	0.774038	0.656566	0.953488	0.761905	0.663723
1814	0.966667	0.769231	0.656566	0.953488	0.760369	0.661676
1815	0.966667	0.778846	0.653199	0.953488	0.761905	0.664397
1816	0.966667	0.774038	0.653199	0.953488	0.760369	0.662347
1817	0.966667	0.778846	0.653199	0.953488	0.761905	0.664397
1818	0.966667	0.778846	0.656566	0.953488	0.763441	0.666323
1819	0.966667	0.778846	0.653199	0.953488	0.761905	0.66473
1820	0.966667	0.778846	0.653199	0.953488	0.761905	0.664349
1821	0.966667	0.774038	0.649832	0.953488	0.758833	0.660011
1822	0.966667	0.774038	0.649832	0.953488	0.758833	0.660204
1823	0.966667	0.778846	0.653199	0.953488	0.761905	0.664683
1824	0.966667	0.778846	0.653199	0.953488	0.761905	0.664683
1825	0.966667	0.783654	0.653199	0.953488	0.763441	0.667285
1826	0.966667	0.774038	0.656566	0.953488	0.761905	0.663823
1827	0.966667	0.783654	0.656566	0.953488	0.764977	0.669068
1828	0.966667	0.774038	0.656566	0.953488	0.761905	0.663966
1829	0.966667	0.774038	0.656566	0.953488	0.761905	0.664114
1830	0.966667	0.774038	0.659933	0.953488	0.763441	0.665209
1831	0.966667	0.783654	0.659933	0.953488	0.766513	0.670124
1832	0.966667	0.778846	0.656566	0.953488	0.763441	0.666136
1833	0.966667	0.778846	0.656566	0.953488	0.763441	0.666136
1834	0.966667	0.774038	0.656566	0.953488	0.761905	0.663082
1835	0.966667	0.783654	0.656566	0.953488	0.764977	0.668333
1836	0.966667	0.778846	0.656566	0.953488	0.763441	0.665143
1837	0.966667	0.778846	0.653199	0.953488	0.761905	0.663848
1838	0.966667	0.774038	0.653199	0.953488	0.760369	0.661292
1839	0.966667	0.778846	0.649832	0.953488	0.760369	0.661605
1840	0.966667	0.774038	0.653199	0.953488	0.760369	0.660839
1841	0.966667	0.778846	0.649832	0.953488	0.760369	0.661605
1842	0.966667	0.778846	0.649832	0.953488	0.760369	0.661605
1843	0.966667	0.783654	0.653199	0.953488	0.763441	0.66609
1844	0.966667	0.778846	0.653199	0.953488	0.761905	0.663535
1845	0.966667	0.774038	0.653199	0.953488	0.760369	0.661482
1846	0.966667	0.778846	0.656566	0.953488	0.763441	0.665283
1847	0.966667	0.774038	0.656566	0.953488	0.761905	0.663226
1848	0.966667	0.774038	0.656566	0.953488	0.761905	0.663226
1849	0.966667	0.774038	0.656566	0.953488	0.761905	0.663082
1850	0.966667	0.774038	0.656566	0.953488	0.761905	0.663226
1851	0.966667	0.778846	0.656566	0.953488	0.763441	0.665283
1852	0.966667	0.774038	0.656566	0.953488	0.761905	0.662898
1853	0.966667	0.769231	0.653199	0.953488	0.758833	0.65924
1854	0.966667	0.769231	0.653199	0.953488	0.758833	0.659197
1855	0.966667	0.769231	0.653199	0.953488	0.758833	0.659197
1856	0.966667	0.769231	0.653199	0.953488	0.758833	0.659197
1857	0.966667	0.769231	0.653199	0.953488	0.758833	0.659197
1858	0.966667	0.769231	0.656566	0.953488	0.760369	0.661132
1859	0.966667	0.769231	0.656566	0.953488	0.760369	0.660638
1860	0.966667	0.764423	0.656566	0.953488	0.758833	0.658136
1861	0.966667	0.764423	0.656566	0.953488	0.758833	0.658136
1862	0.966667	0.769231	0.653199	0.953488	0.758833	0.659086
1863	0.966667	0.769231	0.656566	0.953488	0.760369	0.661027
1864	0.966667	0.764423	0.659933	0.953488	0.760369	0.660777
1865	0.966667	0.764423	0.656566	0.953488	0.758833	0.658832
1866	0.966667	0.774038	0.653199	0.953488	0.760369	0.661676
1867	0.966667	0.769231	0.653199	0.953488	0.758833	0.659635
1868	0.966667	0.769231	0.653199	0.953488	0.758833	0.659635
1869	0.966667	0.769231	0.653199	0.953488	0.758833	0.659635
1870	0.966667	0.769231	0.653199	0.953488	0.758833	0.659941
1871	0.966667	0.764423	0.653199	0.953488	0.757296	0.657904
1872	0.966667	0.759615	0.653199	0.953488	0.75576	0.655362
1873	0.966667	0.764423	0.649832	0.953488	0.75576	0.655974
1874	0.966667	0.759615	0.649832	0.953488	0.754224	0.653428
1875	0.966667	0.759615	0.649832	0.953488	0.754224	0.653275
1876	0.966667	0.759615	0.653199	0.953488	0.75576	0.655209
1877	0.966667	0.759615	0.656566	0.953488	0.757296	0.657146
1878	0.966667	0.759615	0.653199	0.953488	0.75576	0.654701
1879	0.966667	0.764423	0.653199	0.953488	0.757296	0.657396
1880	0.966667	0.759615	0.649832	0.953488	0.754224	0.653074
1881	0.966667	0.759615	0.649832	0.953488	0.754224	0.653074
1882	0.966667	0.759615	0.649832	0.953488	0.754224	0.652917
1883	0.966667	0.759615	0.653199	0.953488	0.75576	0.654854
1884	0.966667	0.759615	0.653199	0.953488	0.75576	0.654854
1885	0.966667	0.759615	0.653199	0.953488	0.75576	0.654351
1886	0.966667	0.759615	0.653199	0.953488	0.75576	0.654854
1887	0.966667	0.759615	0.653199	0.953488	0.75576	0.654854
1888	0.966667	0.759615	0.653199	0.953488	0.75576	0.654854
1889	0.966667	0.759615	0.656566	0.953488	0.757296	0.656796
1890	0.966667	0.764423	0.656566	0.953488	0.758833	0.659333
1891	0.966667	0.764423	0.659933	0.953488	0.760369	0.661072
1892	0.966667	0.754808	0.6633	0.953488	0.758833	0.657959
1893	0.966667	0.759615	0.6633	0.953488	0.760369	0.660486
1894	0.966667	0.759615	0.6633	0.953488	0.760369	0.660486
1895	0.966667	0.769231	0.659933	0.953488	0.761905	0.663115
1896	0.966667	0.764423	0.656566	0.953488	0.758833	0.658182
1897	0.966667	0.769231	0.653199	0.953488	0.758833	0.659145
1898	0.966667	0.769231	0.656566	0.953488	0.760369	0.661079
1899	0.966667	0.778846	0.659933	0.953488	0.764977	0.667569
1900	0.966667	0.778846	0.649832	0.953488	0.760369	0.66229
1901	0.966667	0.769231	0.649832	0.953488	0.757296	0.657816
1902	0.966667	0.764423	0.649832	0.953488	0.75576	0.655576
1903	0.966667	0.764423	0.656566	0.953488	0.758833	0.65924
1904	0.966667	0.769231	0.653199	0.953488	0.758833	0.659363
1905	0.966667	0.774038	0.653199	0.953488	0.760369	0.661923
1906	0.966667	0.778846	0.653199	0.953488	0.761905	0.664488
1907	0.966667	0.778846	0.653199	0.953488	0.761905	0.664488
1908	0.966667	0.774038	0.653199	0.953488	0.760369	0.662615
1909	0.966667	0.774038	0.653199	0.953488	0.760369	0.662428
1910	0.966667	0.774038	0.656566	0.953488	0.761905	0.664349
1911	0.966667	0.778846	0.656566	0.953488	0.763441	0.666408
1912	0.966667	0.774038	0.656566	0.953488	0.761905	0.663848
1913	0.966667	0.774038	0.656566	0.953488	0.761905	0.663893
1914	0.966667	0.774038	0.656566	0.953488	0.761905	0.664034
1915	0.966667	0.769231	0.653199	0.953488	0.758833	0.659599
1916	0.966667	0.774038	0.653199	0.953488	0.760369	0.662155
1917	0.966667	0.774038	0.653199	0.953488	0.760369	0.662155
1918	0.966667	0.774038	0.653199	0.953488	0.760369	0.661651
1919	0.966667	0.774038	0.653199	0.953488	0.760369	0.661651
1920	0.966667	0.764423	0.656566	0.953488	0.758833	0.658934
1921	0.966667	0.764423	0.659933	0.953488	0.760369	0.660873
1922	0.966667	0.764423	0.653199	0.953488	0.757296	0.656999
1923	0.966667	0.769231	0.653199	0.953488	0.758833	0.659551
1924	0.966667	0.769231	0.653199	0.953488	0.758833	0.659698
1925	0.966667	0.769231	0.656566	0.953488	0.760369	0.661439
1926	0.966667	0.774038	0.653199	0.953488	0.760369	0.661152
1927	0.966667	0.769231	0.653199	0.953488	0.758833	0.659179
1928	0.966667	0.769231	0.656566	0.953488	0.760369	0.661605
1929	0.966667	0.769231	0.653199	0.953488	0.758833	0.65968
1930	0.966667	0.769231	0.653199	0.953488	0.758833	0.65968
1931	0.966667	0.769231	0.656566	0.953488	0.760369	0.660612
1932	0.966667	0.769231	0.659933	0.953488	0.761905	0.662548
1933	0.966667	0.769231	0.659933	0.953488	0.761905	0.662548
1934	0.966667	0.769231	0.656566	0.953488	0.760369	0.660796
1935	0.966667	0.769231	0.656566	0.953488	0.760369	0.660796
1936	0.966667	0.769231	0.656566	0.953488	0.760369	0.660796
1937	0.966667	0.769231	0.659933	0.953488	0.761905	0.662733
1938	0.966667	0.764423	0.653199	0.953488	0.757296	0.656955
1939	0.966667	0.769231	0.649832	0.953488	0.757296	0.657438
1940	0.966667	0.769231	0.636364	0.953488	0.751152	0.64978
1941	0.966667	0.769231	0.643098	0.953488	0.754224	0.65407
1942	0.966667	0.769231	0.646465	0.953488	0.75576	0.655517
1943	0.966667	0.769231	0.646465	0.953488	0.75576	0.655983
1944	0.966667	0.769231	0.646465	0.953488	0.75576	0.655983
1945	0.966667	0.769231	0.646465	0.953488	0.75576	0.655983
1946	0.966667	0.774038	0.649832	0.953488	0.758833	0.659961
1947	0.966667	0.774038	0.649832	0.953488	0.758833	0.659961
1948	0.966667	0.774038	0.649832	0.953488	0.758833	0.659961
1949	0.966667	0.774038	0.649832	0.953488	0.758833	0.659961
1950	0.966667	0.774038	0.649832	0.953488	0.758833	0.659961
1951	0.966667	0.769231	0.649832	0.953488	0.757296	0.657901
1952	0.966667	0.774038	0.646465	0.953488	0.757296	0.658186
1953	0.966667	0.774038	0.649832	0.953488	0.758833	0.659925
1954	0.966667	0.769231	0.649832	0.953488	0.757296	0.658368
1955	0.966667	0.769231	0.646465	0.953488	0.75576	0.655983
1956	0.966667	0.769231	0.643098	0.953488	0.754224	0.65403
1957	0.966667	0.759615	0.646465	0.953488	0.752688	0.651324
1958	0.966667	0.759615	0.646465	0.953488	0.752688	0.651324
1959	0.966667	0.764423	0.649832	0.953488	0.75576	0.65534
1960	0.966667	0.769231	0.649832	0.953488	0.757296	0.656436
1961	0.966667	0.764423	0.646465	0.953488	0.754224	0.652952
1962	0.966667	0.764423	0.646465	0.953488	0.754224	0.652783
1963	0.966667	0.759615	0.649832	0.953488	0.754224	0.652322
1964	0.966667	0.764423	0.649832	0.953488	0.75576	0.654714
1965	0.966667	0.769231	0.646465	0.953488	0.75576	0.655517
1966	0.966667	0.764423	0.646465	0.953488	0.754224	0.653565
1967	0.966667	0.769231	0.646465	0.953488	0.75576	0.655806
1968	0.966667	0.774038	0.646465	0.953488	0.757296	0.658695
1969	0.966667	0.774038	0.649832	0.953488	0.758833	0.660002
1970	0.966667	0.774038	0.653199	0.953488	0.760369	0.662245
1971	0.966667	0.774038	0.653199	0.953488	0.760369	0.662245
1972	0.966667	0.774038	0.653199	0.953488	0.760369	0.662245
1973	0.966667	0.774038	0.653199	0.953488	0.760369	0.662245
1974	0.966667	0.774038	0.649832	0.953488	0.758833	0.659866
1975	0.966667	0.774038	0.649832	0.953488	0.758833	0.659866
1976	0.966667	0.774038	0.649832	0.953488	0.758833	0.659866
1977	0.966667	0.769231	0.649832	0.953488	0.757296	0.657298
1978	0.966667	0.769231	0.649832	0.953488	0.757296	0.657298
1979	0.966667	0.769231	0.649832	0.953488	0.757296	0.65776
1980	0.966667	0.774038	0.649832	0.953488	0.758833	0.660329
1981	0.966667	0.769231	0.649832	0.953488	0.757296	0.657901
1982	0.966667	0.769231	0.646465	0.953488	0.75576	0.656027
1983	0.966667	0.769231	0.639731	0.953488	0.752688	0.652488
1984	0.966667	0.764423	0.639731	0.953488	0.751152	0.64992
1985	0.966667	0.764423	0.643098	0.953488	0.752688	0.651836
1986	0.966667	0.764423	0.643098	0.953488	0.752688	0.651688
1987	0.966667	0.764423	0.639731	0.953488	0.751152	0.64992
1988	0.966667	0.764423	0.643098	0.953488	0.752688	0.651688
1989	0.966667	0.764423	0.643098	0.953488	0.752688	0.651688
1990	0.966667	0.764423	0.649832	0.953488	0.75576	0.655383
1991	0.966667	0.764423	0.649832	0.953488	0.75576	0.655383
1992	0.966667	0.759615	0.646465	0.953488	0.752688	0.6509
1993	0.966667	0.759615	0.646465	0.953488	0.752688	0.6509
1994	0.966667	0.759615	0.649832	0.953488	0.754224	0.652827
1995	0.966667	0.759615	0.646465	0.953488	0.752688	0.6509
1996	0.966667	0.759615	0.646465	0.953488	0.752688	0.6509
1997	0.966667	0.764423	0.643098	0.953488	0.752688	0.651688
1998	0.966667	0.769231	0.643098	0.953488	0.754224	0.654254
1999	0.966667	0.764423	0.643098	0.953488	0.752688	0.652077
[truncated: 2,001 more rows]
