# Supplementary material for: Copy Number Variation Pattern for Discriminating MACROD2 States of Colorectal Cancer Subtypes
Source: Front Bioeng Biotechnol. 2019 Dec 19;7:407. doi: 10.3389/fbioe.2019.00407 (PMC6930883; doi:10.3389/fbioe.2019.00407)
Supplement: Table S10 — Classification rules learned by RIPPER for CRC stage with LRR. [file Table_10.XLSX]

## Sheet: Sheet1
Table S10. Classification rules learned by RIPPER for CRC stage with LRR
Index	Condition	Result
1	(rs2248180 >= 0.087952) and (rs12340210 >= 0.0356) and (rs498284 <= -0.004875) and (rs10753902 >= -0.196927) and (rs10508557 >= -0.0744)	Stage D
2	(rs619796 >= 0.127106) and (rs3746207 <= -0.148878) and (rs17679567 >= 0.069667)	Stage D
3	(rs2399152 <= -0.103917) and (rs356478 >= -0.023525) and (rs9880436 <= -0.045571) and (rs161450 <= 0.053711) and (rs12378755 <= -0.0168)	Stage D
4	(rs11804244 >= 0.1476) and (rs1039457 >= -0.015678) and (rs11703802 <= -0.117955) and (rs1565513 <= 0.068)	Stage D
5	(rs17799480 >= 0.172688) and (rs10220563 <= -0.289164) and (rs9349899 >= -0.1061)	Stage D
6	(rs373648 <= -0.141668) and (rs1389644 >= -0.01014) and (rs2931474 >= -0.0467) and (cnvi0000726 >= -0.189046)	Stage D
7	(rs4529958 <= -0.1409) and (rs8189213 >= -0.1197) and (rs10108984 >= 0.166876)	Stage D
8	(rs10927386 >= 0.120532) and (rs1326543 <= -0.0361) and (rs4244187 <= -0.008288)	Stage D
9	(rs6679072 >= 0.0738) and (rs306496 >= -0.007114) and (rs11196845 >= 0.095823) and (rs16956561 >= -0.117082) and (rs34951355 <= 0.282202)	Stage D
10	(rs3737989 <= -0.2258) and (cnvi0022815 <= -0.218297)	Stage D
11	(rs2834109 <= -0.167916) and (rs2403695 >= 0.133455) and (rs7745179 <= 0.1053) and (rs740836 <= 0.086015)	Stage D
12	(rs2188363 >= 0.288975) and (rs10415156 <= -0.5716)	Stage D
13	(rs5761898 <= -0.257453) and (rs11857629 >= -0.01149) and (rs4548807 <= -0.014014)	Stage D
14	(rs893891 <= -0.0328) and (rs9471857 >= -0.008988) and (cnvi0006995 <= 0.1389)	Stage B
15	(rs12909056 <= -0.0968) and (rs7767344 >= 0.388333)	Stage B
16	(rs9923527 >= 0.1316) and (rs11660414 <= -0.07834) and (rs28454407 <= 0.052294)	Stage B
17	(rs5905692 >= 0.2827) and (cnvi0005893 <= -0.1164)	Stage B
18	(rs12959053 >= 0.0258) and (rs7231736 >= 0.0375) and (rs3127637 >= -0.0108)	Stage B
19	(rs2944665 <= -0.071506) and (rs4759334 >= -0.0058) and (cnvi0022809 <= -0.1187) and (rs1321207 >= -0.2818)	Stage B
20	(rs1461224 <= -0.1552) and (rs3132833 <= -0.196) and (rs10098238 <= 0.215261)	Stage B
21	(cnvi0022559 <= -0.144) and (rs8065874 >= -0.0279) and (rs4509106 >= 0.0131) and (rs740836 <= 0.0891)	Stage B
22	(rs7827856 <= -0.086) and (rs7527549 <= 0.0435) and (rs9830266 <= -0.0032)	Stage B
23	(rs2390732 >= 0.2441) and (rs17400304 >= 0.0543) and (rs6834411 <= 0.02)	Stage B
24	(rs6834271 >= 0.0713) and (rs349902 <= -0.1358)	Stage B
25	(rs1707273 <= -0.2304) and (rs11648589 <= -0.0935)	Stage B
26	(rs11119147 <= -0.011751) and (rs2520037 <= 0.008735) and (rs28454407 <= 0.038566) and (rs7786831 >= -0.002276)	Stage A
27	(rs4753840 <= -0.04125) and (rs7091871 <= -0.090478) and (rs11725282 <= -0.000406) and (rs4823185 <= 0.023498) and (rs10964427 >= -0.135176)	Stage A
28	(rs2458456 <= 0.0006) and (rs2376591 <= -0.178649) and (cnvi0020575 <= 0.0418) and (rs1321207 <= 0.209)	Stage A
29	(rs4686820 <= -0.023007) and (rs13114604 >= 0.040805) and (rs983534 >= -0.154738) and (rs4948809 >= -0.3555)	Stage A
30	(cnvi0006552 <= -2.206441) and (rs1335887 >= 0.055743) and (rs10888157 >= -0.178767) and (rs4798315 >= -0.2809)	Stage A
31	(rs893367 >= 0.216078) and (rs12170039 >= 0.090018)	Stage A
32	Others	Stage C
