# Supplementary material for: Copy Number Variation Pattern for Discriminating MACROD2 States of Colorectal Cancer Subtypes
Source: Front Bioeng Biotechnol. 2019 Dec 19;7:407. doi: 10.3389/fbioe.2019.00407 (PMC6930883; doi:10.3389/fbioe.2019.00407)
Supplement: Table S11 — Performance of 1st-stage IFS with SVM and RIPPER for MACROD2 status with BAF. [file Table_11.XLSX]

## Sheet: RIPPER
Number	Wild-type	Heterozygous deletion	Homozygous deletion	Overall	MCC
10	0.689342	0.270073	0.39726	0.568356	0.118564
20	0.671202	0.321168	0.39726	0.56682	0.142415
30	0.657596	0.270073	0.520548	0.560676	0.139608
40	0.666667	0.291971	0.589041	0.579109	0.185653
50	0.673469	0.350365	0.60274	0.597542	0.224213
60	0.693878	0.343066	0.520548	0.600614	0.214621
70	0.62585	0.328467	0.69863	0.571429	0.214823
80	0.68254	0.328467	0.657534	0.605223	0.247079
90	0.712018	0.321168	0.547945	0.611367	0.229558
100	0.643991	0.328467	0.630137	0.576037	0.20269
110	0.659864	0.394161	0.60274	0.597542	0.249018
120	0.702948	0.416058	0.534247	0.623656	0.268759
130	0.684807	0.321168	0.630137	0.602151	0.232757
140	0.678005	0.386861	0.643836	0.612903	0.260545
150	0.653061	0.335766	0.547945	0.574501	0.202686
160	0.70068	0.29927	0.561644	0.600614	0.218991
170	0.614512	0.394161	0.60274	0.56682	0.209982
180	0.637188	0.445255	0.534247	0.585253	0.242524
190	0.668934	0.430657	0.671233	0.619048	0.289495
200	0.675737	0.445255	0.561644	0.614439	0.275447
210	0.671202	0.357664	0.616438	0.599078	0.232334
220	0.650794	0.364964	0.671233	0.592934	0.244635
230	0.678005	0.357664	0.589041	0.600614	0.237282
240	0.639456	0.350365	0.575342	0.571429	0.204305
250	0.687075	0.394161	0.616438	0.617512	0.270827
260	0.646259	0.430657	0.616438	0.597542	0.255012
270	0.657596	0.343066	0.561644	0.580645	0.197667
280	0.641723	0.364964	0.643836	0.583717	0.227261
290	0.689342	0.350365	0.561644	0.603687	0.233025
300	0.69161	0.416058	0.60274	0.623656	0.276393
310	0.648526	0.386861	0.60274	0.588326	0.227864
320	0.664399	0.364964	0.506849	0.583717	0.210848
330	0.650794	0.423358	0.643836	0.602151	0.266845
340	0.653061	0.386861	0.643836	0.596006	0.25414
350	0.637188	0.372263	0.589041	0.576037	0.216241
360	0.69161	0.350365	0.643836	0.614439	0.256138
370	0.696145	0.313869	0.60274	0.605223	0.22243
380	0.657596	0.277372	0.671233	0.579109	0.202842
390	0.657596	0.29927	0.739726	0.591398	0.226259
400	0.643991	0.445255	0.589041	0.596006	0.257284
410	0.689342	0.313869	0.712329	0.612903	0.254983
420	0.714286	0.364964	0.616438	0.6298	0.271239
430	0.646259	0.430657	0.657534	0.602151	0.272562
440	0.693878	0.335766	0.575342	0.605223	0.229458
450	0.705215	0.335766	0.671233	0.623656	0.272858
460	0.600907	0.343066	0.671233	0.554531	0.199834
470	0.662132	0.408759	0.561644	0.597542	0.24147
480	0.664399	0.416058	0.589041	0.603687	0.257221
490	0.643991	0.430657	0.643836	0.599078	0.26142
500	0.671202	0.394161	0.547945	0.599078	0.239397
510	0.707483	0.379562	0.589041	0.625192	0.271466
520	0.662132	0.459854	0.657534	0.619048	0.300775
530	0.630385	0.350365	0.739726	0.583717	0.242643
540	0.68254	0.474453	0.643836	0.634409	0.319293
550	0.702948	0.357664	0.671233	0.626728	0.288012
560	0.678005	0.379562	0.60274	0.606759	0.255267
570	0.61678	0.437956	0.616438	0.579109	0.238095
580	0.664399	0.321168	0.60274	0.585253	0.202618
590	0.668934	0.481752	0.589041	0.620584	0.292235
600	0.718821	0.379562	0.60274	0.634409	0.279343
610	0.650794	0.394161	0.575342	0.588326	0.245716
620	0.632653	0.437956	0.589041	0.58679	0.246577
630	0.70068	0.328467	0.575342	0.608295	0.241103
640	0.693878	0.364964	0.589041	0.612903	0.254574
650	0.662132	0.445255	0.60274	0.609831	0.270243
660	0.653061	0.343066	0.561644	0.577573	0.198474
670	0.659864	0.445255	0.616438	0.609831	0.277616
680	0.668934	0.445255	0.69863	0.625192	0.318817
690	0.680272	0.29927	0.60274	0.591398	0.218372
700	0.68254	0.343066	0.643836	0.606759	0.255834
710	0.687075	0.379562	0.671233	0.620584	0.28288
720	0.657596	0.335766	0.712329	0.596006	0.248918
730	0.684807	0.379562	0.671233	0.619048	0.268109
740	0.653061	0.357664	0.60274	0.585253	0.22407
750	0.680272	0.379562	0.671233	0.615975	0.264868
760	0.68254	0.423358	0.547945	0.612903	0.266967
770	0.643991	0.386861	0.589041	0.583717	0.22099
780	0.650794	0.372263	0.630137	0.589862	0.230292
790	0.628118	0.40146	0.547945	0.571429	0.216697
800	0.689342	0.364964	0.643836	0.615975	0.271673
810	0.641723	0.408759	0.726027	0.602151	0.273713
820	0.668934	0.430657	0.657534	0.617512	0.283011
830	0.650794	0.408759	0.657534	0.600614	0.260382
840	0.69161	0.364964	0.69863	0.623656	0.280326
850	0.603175	0.394161	0.60274	0.55914	0.196054
860	0.659864	0.423358	0.643836	0.608295	0.269002
870	0.634921	0.40146	0.561644	0.577573	0.234072
880	0.673469	0.386861	0.684932	0.614439	0.279837
890	0.648526	0.394161	0.506849	0.579109	0.211565
900	0.684807	0.350365	0.60274	0.605223	0.240683
910	0.657596	0.408759	0.534247	0.591398	0.223932
920	0.662132	0.357664	0.60274	0.591398	0.227088
930	0.60771	0.408759	0.630137	0.568356	0.216361
940	0.687075	0.350365	0.753425	0.623656	0.282943
950	0.641723	0.350365	0.780822	0.596006	0.252822
960	0.668934	0.40146	0.589041	0.603687	0.255442
970	0.687075	0.364964	0.575342	0.606759	0.229956
980	0.659864	0.40146	0.60274	0.599078	0.246676
990	0.648526	0.437956	0.630137	0.602151	0.271797
1000	0.664399	0.481752	0.671233	0.626728	0.306165
1010	0.684807	0.321168	0.60274	0.599078	0.219505
1020	0.693878	0.423358	0.657534	0.632873	0.305296
1030	0.689342	0.430657	0.589041	0.623656	0.28567
1040	0.634921	0.372263	0.671233	0.583717	0.232752
1050	0.648526	0.394161	0.643836	0.59447	0.253689
1060	0.639456	0.386861	0.616438	0.583717	0.231352
1070	0.634921	0.394161	0.643836	0.585253	0.234128
1080	0.69161	0.364964	0.547945	0.606759	0.22827
1090	0.668934	0.416058	0.684932	0.617512	0.294058
1100	0.632653	0.408759	0.616438	0.583717	0.237356
1110	0.641723	0.379562	0.60274	0.582181	0.220889
1120	0.657596	0.372263	0.684932	0.600614	0.259109
1130	0.668934	0.306569	0.69863	0.596006	0.236004
1140	0.639456	0.416058	0.684932	0.597542	0.275795
1150	0.666667	0.386861	0.712329	0.612903	0.272276
1160	0.648526	0.408759	0.671233	0.600614	0.270839
1170	0.714286	0.379562	0.69863	0.642089	0.305766
1180	0.628118	0.328467	0.630137	0.565284	0.197828
1190	0.632653	0.321168	0.643836	0.568356	0.209505
1200	0.639456	0.379562	0.780822	0.600614	0.286911
1210	0.646259	0.423358	0.589041	0.592934	0.242758
1220	0.684807	0.394161	0.657534	0.620584	0.280931
1230	0.646259	0.467153	0.643836	0.608295	0.290563
1240	0.675737	0.430657	0.671233	0.623656	0.310783
1250	0.61678	0.489051	0.630137	0.591398	0.269219
1260	0.657596	0.416058	0.616438	0.602151	0.256914
1270	0.666667	0.423358	0.630137	0.611367	0.268083
1280	0.668934	0.357664	0.60274	0.596006	0.23175
1290	0.643991	0.321168	0.657534	0.577573	0.211221
1300	0.619048	0.350365	0.643836	0.565284	0.204204
1310	0.62585	0.335766	0.671233	0.569892	0.20918
1320	0.630385	0.357664	0.616438	0.571429	0.206026
1330	0.628118	0.40146	0.671233	0.585253	0.251407
1340	0.650794	0.379562	0.739726	0.603687	0.265669
1350	0.630385	0.40146	0.753425	0.596006	0.271871
1360	0.60771	0.364964	0.684932	0.565284	0.223181
1370	0.646259	0.416058	0.671233	0.600614	0.273675
1380	0.666667	0.408759	0.753425	0.62212	0.296928
1390	0.61678	0.459854	0.60274	0.582181	0.243696
1400	0.634921	0.386861	0.547945	0.572965	0.203983
1410	0.605442	0.408759	0.739726	0.579109	0.268677
1420	0.632653	0.474453	0.561644	0.591398	0.256207
1430	0.666667	0.350365	0.643836	0.597542	0.236415
1440	0.598639	0.408759	0.643836	0.563748	0.220619
1450	0.664399	0.408759	0.520548	0.59447	0.224831
1460	0.650794	0.423358	0.739726	0.612903	0.294808
1470	0.62585	0.481752	0.684932	0.602151	0.282646
1480	0.648526	0.394161	0.60274	0.589862	0.246095
1490	0.646259	0.372263	0.616438	0.585253	0.232
1500	0.639456	0.364964	0.671233	0.585253	0.245898
1510	0.605442	0.394161	0.657534	0.56682	0.226617
1520	0.646259	0.430657	0.630137	0.599078	0.276193
1530	0.639456	0.430657	0.547945	0.585253	0.241388
1540	0.630385	0.350365	0.616438	0.569892	0.20808
1550	0.689342	0.313869	0.671233	0.608295	0.239591
1560	0.600907	0.437956	0.575342	0.563748	0.227456
1570	0.643991	0.379562	0.616438	0.585253	0.22493
1580	0.61678	0.408759	0.616438	0.572965	0.228989
1590	0.61678	0.430657	0.684932	0.585253	0.264296
1600	0.614512	0.372263	0.616438	0.563748	0.209341
1610	0.569161	0.452555	0.657534	0.554531	0.232096
1620	0.648526	0.430657	0.60274	0.597542	0.266496
1630	0.62585	0.416058	0.739726	0.59447	0.27255
1640	0.580499	0.408759	0.753425	0.563748	0.249152
1650	0.650794	0.408759	0.616438	0.596006	0.251319
1660	0.705215	0.343066	0.643836	0.62212	0.268769
1670	0.650794	0.408759	0.616438	0.596006	0.249469
1680	0.589569	0.437956	0.671233	0.56682	0.241252
1690	0.632653	0.525547	0.684932	0.615975	0.327994
1700	0.614512	0.452555	0.643836	0.583717	0.266428
1710	0.600907	0.452555	0.69863	0.580645	0.272829
1720	0.578231	0.452555	0.767123	0.572965	0.261123
1730	0.535147	0.467153	0.739726	0.543779	0.238762
1740	0.573696	0.416058	0.780822	0.563748	0.259388
1750	0.539683	0.49635	0.684932	0.546851	0.244342
1760	0.560091	0.489051	0.657534	0.556068	0.251789
1770	0.61678	0.459854	0.630137	0.585253	0.261853
1780	0.560091	0.49635	0.671233	0.55914	0.252678
1790	0.546485	0.50365	0.69863	0.554531	0.253485
1800	0.657596	0.416058	0.739726	0.615975	0.299527
1810	0.61678	0.394161	0.794521	0.589862	0.281003
1820	0.591837	0.386861	0.767123	0.568356	0.254036
1830	0.54195	0.49635	0.630137	0.542243	0.232488
1840	0.666667	0.408759	0.60274	0.605223	0.271578
1850	0.648526	0.40146	0.726027	0.605223	0.281425
1860	0.666667	0.40146	0.69863	0.614439	0.296243
1870	0.571429	0.437956	0.684932	0.556068	0.235439
1880	0.648526	0.364964	0.739726	0.599078	0.265676
1890	0.680272	0.386861	0.561644	0.605223	0.250156
1900	0.53288	0.386861	0.712329	0.522273	0.197558
1910	0.60771	0.489051	0.739726	0.597542	0.303862
1920	0.621315	0.394161	0.657534	0.577573	0.232039
1930	0.571429	0.343066	0.684932	0.536098	0.197036
1940	0.589569	0.50365	0.684932	0.582181	0.280363
1950	0.573696	0.394161	0.643836	0.543779	0.209116
1960	0.564626	0.408759	0.69863	0.546851	0.223788
1970	0.575964	0.467153	0.69863	0.56682	0.264641
1980	0.598639	0.343066	0.575342	0.542243	0.182893
1990	0.675737	0.445255	0.643836	0.623656	0.296466
2000	0.605442	0.452555	0.726027	0.58679	0.279004
2010	0.598639	0.49635	0.739726	0.592934	0.304572
2020	0.600907	0.467153	0.643836	0.577573	0.252041
2030	0.569161	0.430657	0.767123	0.562212	0.252279
2040	0.553288	0.481752	0.60274	0.543779	0.229699
2050	0.609977	0.40146	0.657534	0.571429	0.225134
2060	0.623583	0.445255	0.69863	0.59447	0.288573
2070	0.587302	0.357664	0.739726	0.556068	0.22456
2080	0.578231	0.467153	0.69863	0.568356	0.260288
2090	0.639456	0.489051	0.643836	0.608295	0.302531
2100	0.571429	0.489051	0.726027	0.571429	0.264331
2110	0.594104	0.467153	0.739726	0.583717	0.281273
2120	0.621315	0.386861	0.671233	0.577573	0.238196
2130	0.517007	0.481752	0.630137	0.522273	0.22545
2140	0.573696	0.510949	0.616438	0.565284	0.259442
2150	0.535147	0.437956	0.794521	0.543779	0.2514
2160	0.596372	0.510949	0.671233	0.58679	0.283776
2170	0.555556	0.49635	0.684932	0.557604	0.265143
2180	0.623583	0.416058	0.60274	0.577573	0.237337
2190	0.560091	0.437956	0.739726	0.554531	0.247592
2200	0.560091	0.518248	0.726027	0.569892	0.280361
2210	0.662132	0.408759	0.794521	0.623656	0.318315
2220	0.643991	0.510949	0.684932	0.620584	0.323465
2230	0.573696	0.437956	0.726027	0.562212	0.256609
2240	0.621315	0.372263	0.60274	0.56682	0.215158
2250	0.612245	0.481752	0.657534	0.589862	0.269294
2260	0.578231	0.554745	0.60274	0.576037	0.279219
2270	0.621315	0.423358	0.657534	0.583717	0.250231
2280	0.630385	0.437956	0.616438	0.588326	0.248806
2290	0.582766	0.518248	0.684932	0.580645	0.274387
2300	0.61678	0.459854	0.671233	0.589862	0.273935
2310	0.646259	0.394161	0.69863	0.599078	0.259439
2320	0.639456	0.459854	0.630137	0.600614	0.286798
2330	0.619048	0.459854	0.657534	0.589862	0.262373
2340	0.530612	0.459854	0.630137	0.526882	0.206831
2350	0.639456	0.49635	0.589041	0.603687	0.279286
2360	0.587302	0.29927	0.753425	0.545315	0.191854
2370	0.580499	0.481752	0.671233	0.569892	0.262133
2380	0.646259	0.459854	0.657534	0.608295	0.291549
2390	0.614512	0.452555	0.643836	0.583717	0.259109
2400	0.587302	0.481752	0.60274	0.56682	0.251265
2410	0.553288	0.445255	0.657534	0.542243	0.216284
2420	0.598639	0.452555	0.684932	0.577573	0.260455
2430	0.603175	0.474453	0.643836	0.580645	0.261601
2440	0.582766	0.474453	0.630137	0.565284	0.250778
2450	0.564626	0.343066	0.739726	0.537634	0.204849
2460	0.632653	0.437956	0.657534	0.59447	0.265387
2470	0.596372	0.452555	0.657534	0.572965	0.24882
2480	0.544218	0.532847	0.657534	0.554531	0.267875
2490	0.619048	0.481752	0.684932	0.597542	0.287504
2500	0.623583	0.445255	0.780822	0.603687	0.295765
2510	0.632653	0.452555	0.794521	0.612903	0.313975
2520	0.637188	0.408759	0.657534	0.591398	0.260159
2530	0.575964	0.518248	0.671233	0.574501	0.277618
2540	0.623583	0.416058	0.630137	0.580645	0.250939
2550	0.598639	0.525547	0.684932	0.592934	0.29663
2560	0.605442	0.459854	0.643836	0.579109	0.259435
2570	0.60771	0.40146	0.657534	0.569892	0.232969
2580	0.623583	0.445255	0.60274	0.583717	0.253081
2590	0.632653	0.416058	0.616438	0.585253	0.242263
2600	0.619048	0.321168	0.671233	0.562212	0.211146
2610	0.548753	0.467153	0.657534	0.543779	0.221463
2620	0.634921	0.532847	0.69863	0.620584	0.326782
2630	0.589569	0.445255	0.712329	0.572965	0.256614
2640	0.605442	0.416058	0.616438	0.56682	0.227531
2650	0.596372	0.40146	0.780822	0.576037	0.260974
2660	0.634921	0.474453	0.671233	0.605223	0.294111
2670	0.641723	0.459854	0.60274	0.599078	0.275731
2680	0.587302	0.445255	0.69863	0.569892	0.245266
2690	0.575964	0.518248	0.69863	0.577573	0.281297
2700	0.562358	0.423358	0.630137	0.540707	0.214939
2710	0.564626	0.474453	0.630137	0.552995	0.233027
2720	0.62585	0.379562	0.753425	0.588326	0.247787
2730	0.643991	0.459854	0.520548	0.591398	0.241482
2740	0.585034	0.394161	0.739726	0.562212	0.231532
2750	0.60771	0.467153	0.684932	0.58679	0.270972
2760	0.578231	0.467153	0.684932	0.56682	0.252682
2770	0.609977	0.394161	0.794521	0.585253	0.268262
2780	0.591837	0.467153	0.643836	0.571429	0.254685
2790	0.589569	0.459854	0.69863	0.574501	0.26442
2800	0.619048	0.416058	0.69863	0.585253	0.261247
2810	0.671202	0.423358	0.630137	0.614439	0.274972
2820	0.603175	0.445255	0.616438	0.571429	0.235556
2830	0.680272	0.40146	0.671233	0.620584	0.287592
2840	0.569161	0.510949	0.616438	0.562212	0.244085
2850	0.60771	0.423358	0.684932	0.577573	0.25114
2860	0.655329	0.430657	0.69863	0.612903	0.292117
2870	0.666667	0.459854	0.684932	0.625192	0.314628
2880	0.634921	0.474453	0.616438	0.599078	0.285901
2890	0.573696	0.49635	0.630137	0.563748	0.246376
2900	0.612245	0.49635	0.671233	0.59447	0.292647
2910	0.61678	0.423358	0.684932	0.583717	0.255783
2920	0.596372	0.474453	0.726027	0.585253	0.27425
2930	0.614512	0.423358	0.643836	0.577573	0.236935
2940	0.62585	0.379562	0.657534	0.577573	0.226778
2950	0.594104	0.379562	0.712329	0.562212	0.224638
2960	0.673469	0.306569	0.712329	0.600614	0.244941
2970	0.560091	0.459854	0.726027	0.557604	0.252469
2980	0.612245	0.452555	0.561644	0.572965	0.235438
2990	0.643991	0.408759	0.712329	0.602151	0.274062
3000	0.678005	0.416058	0.616438	0.615975	0.265771
3010	0.603175	0.423358	0.671233	0.572965	0.243757
3020	0.637188	0.474453	0.739726	0.614439	0.317092
3030	0.61678	0.437956	0.657534	0.583717	0.251213
3040	0.539683	0.49635	0.657534	0.543779	0.23284
3050	0.580499	0.40146	0.561644	0.540707	0.195637
3060	0.605442	0.467153	0.589041	0.574501	0.2471
3070	0.591837	0.372263	0.630137	0.549923	0.198597
3080	0.60771	0.386861	0.561644	0.556068	0.184514
3090	0.641723	0.394161	0.589041	0.583717	0.234027
3100	0.605442	0.40146	0.616438	0.563748	0.217777
3110	0.596372	0.416058	0.616438	0.560676	0.214779
3120	0.612245	0.518248	0.69863	0.602151	0.308165
3130	0.632653	0.423358	0.780822	0.605223	0.295218
3140	0.573696	0.430657	0.69863	0.557604	0.243627
3150	0.684807	0.423358	0.69863	0.631336	0.316386
3160	0.605442	0.489051	0.726027	0.59447	0.29924
3170	0.609977	0.364964	0.671233	0.565284	0.22682
3180	0.566893	0.49635	0.657534	0.562212	0.253359
3190	0.589569	0.437956	0.643836	0.563748	0.239579
3200	0.648526	0.350365	0.684932	0.589862	0.238505
3210	0.571429	0.408759	0.671233	0.548387	0.213041
3220	0.664399	0.437956	0.712329	0.62212	0.302019
3230	0.612245	0.474453	0.684932	0.591398	0.279481
3240	0.614512	0.423358	0.671233	0.580645	0.246193
3250	0.621315	0.459854	0.767123	0.603687	0.303572
3260	0.60771	0.364964	0.561644	0.551459	0.181634
3270	0.639456	0.364964	0.684932	0.58679	0.240561
3280	0.587302	0.474453	0.630137	0.568356	0.247386
3290	0.646259	0.459854	0.657534	0.608295	0.294891
3300	0.68254	0.350365	0.684932	0.612903	0.266386
3310	0.571429	0.467153	0.712329	0.565284	0.256725
3320	0.628118	0.394161	0.630137	0.579109	0.227623
3330	0.600907	0.459854	0.726027	0.585253	0.274465
3340	0.657596	0.481752	0.684932	0.623656	0.31849
3350	0.634921	0.423358	0.643836	0.591398	0.26486
3360	0.673469	0.335766	0.712329	0.606759	0.260662
3370	0.603175	0.40146	0.616438	0.562212	0.215946
3380	0.598639	0.445255	0.657534	0.572965	0.242356
3390	0.596372	0.49635	0.60274	0.576037	0.262432
3400	0.648526	0.40146	0.547945	0.585253	0.228261
3410	0.60771	0.49635	0.643836	0.588326	0.274881
3420	0.603175	0.459854	0.589041	0.571429	0.245507
3430	0.591837	0.437956	0.726027	0.574501	0.25257
3440	0.664399	0.467153	0.671233	0.623656	0.30841
3450	0.575964	0.437956	0.712329	0.562212	0.242002
3460	0.643991	0.430657	0.684932	0.603687	0.265701
3470	0.637188	0.430657	0.643836	0.59447	0.256848
3480	0.598639	0.343066	0.630137	0.548387	0.186402
3490	0.639456	0.408759	0.726027	0.600614	0.279343
3500	0.62585	0.445255	0.630137	0.588326	0.258177
3510	0.648526	0.467153	0.684932	0.614439	0.303346
3520	0.62585	0.49635	0.616438	0.597542	0.283536
3530	0.609977	0.50365	0.60274	0.58679	0.264255
3540	0.573696	0.372263	0.739726	0.549923	0.208543
3550	0.614512	0.489051	0.671233	0.59447	0.280349
3560	0.585034	0.489051	0.657534	0.572965	0.264121
3570	0.632653	0.313869	0.643836	0.56682	0.191754
3580	0.643991	0.481752	0.712329	0.617512	0.311911
3590	0.628118	0.452555	0.630137	0.591398	0.259564
3600	0.564626	0.437956	0.739726	0.557604	0.240047
3610	0.628118	0.49635	0.69863	0.608295	0.30793
3620	0.582766	0.510949	0.69863	0.580645	0.286029
3630	0.641723	0.459854	0.493151	0.58679	0.226642
3640	0.582766	0.540146	0.726027	0.589862	0.30623
3650	0.648526	0.430657	0.630137	0.600614	0.272284
3660	0.628118	0.437956	0.726027	0.599078	0.275086
3670	0.673469	0.459854	0.69863	0.631336	0.320078
3680	0.641723	0.467153	0.643836	0.605223	0.287272
3690	0.566893	0.394161	0.739726	0.549923	0.220062
3700	0.650794	0.459854	0.684932	0.614439	0.295097
3710	0.619048	0.445255	0.69863	0.591398	0.274993
3720	0.546485	0.474453	0.684932	0.546851	0.233675
3730	0.562358	0.394161	0.684932	0.540707	0.198397
3740	0.628118	0.408759	0.726027	0.592934	0.271885
3750	0.664399	0.394161	0.726027	0.614439	0.280923
3760	0.609977	0.445255	0.712329	0.58679	0.268535
3770	0.557823	0.489051	0.739726	0.563748	0.269457
3780	0.664399	0.350365	0.712329	0.603687	0.263413
3790	0.619048	0.518248	0.616438	0.597542	0.290131
3800	0.639456	0.467153	0.60274	0.599078	0.269203
3810	0.61678	0.416058	0.643836	0.577573	0.240066
3820	0.614512	0.489051	0.630137	0.589862	0.283678
3830	0.662132	0.386861	0.657534	0.603687	0.278383
3840	0.612245	0.445255	0.589041	0.574501	0.235106
3850	0.598639	0.459854	0.712329	0.582181	0.263525
3860	0.628118	0.445255	0.616438	0.588326	0.254513
3870	0.623583	0.474453	0.684932	0.599078	0.295675
3880	0.589569	0.518248	0.657534	0.582181	0.288344
3890	0.605442	0.49635	0.712329	0.59447	0.292881
3900	0.634921	0.49635	0.726027	0.615975	0.318749
3910	0.575964	0.379562	0.69863	0.548387	0.210975
3920	0.639456	0.525547	0.69863	0.62212	0.332467
3930	0.646259	0.445255	0.726027	0.612903	0.304313
3940	0.60771	0.408759	0.69863	0.576037	0.251499
3950	0.598639	0.481752	0.684932	0.583717	0.275127
3960	0.573696	0.467153	0.657534	0.560676	0.237963
3970	0.646259	0.437956	0.589041	0.596006	0.251112
3980	0.641723	0.408759	0.547945	0.582181	0.21762
3990	0.605442	0.423358	0.643836	0.571429	0.235254
4000	0.585034	0.452555	0.643836	0.563748	0.238129
4010	0.662132	0.452555	0.69863	0.62212	0.309736
4020	0.646259	0.364964	0.657534	0.588326	0.238683
4030	0.60771	0.489051	0.616438	0.583717	0.262032
4040	0.573696	0.540146	0.657534	0.576037	0.285229
4050	0.628118	0.481752	0.657534	0.600614	0.290389
4060	0.566893	0.423358	0.69863	0.551459	0.220985
4070	0.639456	0.452555	0.60274	0.596006	0.262766
4080	0.680272	0.452555	0.69863	0.634409	0.327405
4090	0.639456	0.467153	0.739726	0.614439	0.307421
4100	0.641723	0.489051	0.671233	0.612903	0.30757
4110	0.643991	0.372263	0.671233	0.589862	0.241976
4120	0.637188	0.452555	0.643836	0.599078	0.260422
4130	0.580499	0.372263	0.671233	0.546851	0.197376
4140	0.614512	0.452555	0.739726	0.59447	0.284301
4150	0.600907	0.437956	0.712329	0.579109	0.259902
4160	0.594104	0.40146	0.643836	0.55914	0.225937
4170	0.62585	0.423358	0.712329	0.592934	0.275519
4180	0.621315	0.467153	0.712329	0.599078	0.296174
4190	0.650794	0.416058	0.726027	0.609831	0.285213
4200	0.648526	0.452555	0.671233	0.609831	0.285813
4210	0.653061	0.416058	0.684932	0.606759	0.274841
4220	0.60771	0.50365	0.69863	0.596006	0.303582
4230	0.61678	0.430657	0.657534	0.582181	0.254091
4240	0.623583	0.467153	0.657534	0.59447	0.268054
4250	0.619048	0.408759	0.739726	0.588326	0.267222
4260	0.605442	0.452555	0.589041	0.571429	0.233422
4270	0.598639	0.510949	0.684932	0.589862	0.287646
4280	0.614512	0.459854	0.780822	0.600614	0.301113
4290	0.612245	0.467153	0.630137	0.583717	0.25785
4300	0.630385	0.40146	0.643836	0.583717	0.231352
4310	0.619048	0.554745	0.630137	0.606759	0.305851
4320	0.637188	0.364964	0.60274	0.576037	0.2142
4330	0.55102	0.430657	0.643836	0.536098	0.198383
4340	0.653061	0.408759	0.712329	0.608295	0.282331
4350	0.630385	0.474453	0.60274	0.59447	0.265125
4360	0.598639	0.452555	0.60274	0.568356	0.232414
4370	0.60771	0.423358	0.657534	0.574501	0.24462
4380	0.643991	0.416058	0.69863	0.602151	0.274002
4390	0.632653	0.430657	0.671233	0.59447	0.273469
4400	0.630385	0.474453	0.739726	0.609831	0.311133
4410	0.580499	0.474453	0.739726	0.576037	0.272843
4420	0.587302	0.474453	0.684932	0.574501	0.263229
4430	0.657596	0.445255	0.643836	0.611367	0.285676
4440	0.668934	0.445255	0.726027	0.628264	0.327142
4450	0.61678	0.423358	0.712329	0.58679	0.269346
4460	0.560091	0.49635	0.657534	0.557604	0.250608
4470	0.585034	0.408759	0.60274	0.549923	0.202041
4480	0.539683	0.569343	0.575342	0.549923	0.241508
4490	0.600907	0.467153	0.589041	0.571429	0.242018
4500	0.60771	0.452555	0.712329	0.58679	0.27838
4510	0.666667	0.416058	0.547945	0.600614	0.253709
4520	0.62585	0.474453	0.671233	0.599078	0.28676
4530	0.632653	0.423358	0.60274	0.585253	0.23858
4540	0.637188	0.452555	0.671233	0.602151	0.274986
4550	0.603175	0.445255	0.534247	0.562212	0.21058
4560	0.562358	0.489051	0.684932	0.560676	0.259451
4570	0.646259	0.430657	0.684932	0.605223	0.284709
4580	0.605442	0.416058	0.726027	0.579109	0.262752
4590	0.609977	0.50365	0.726027	0.600614	0.301921
4600	0.648526	0.416058	0.726027	0.608295	0.29074
4610	0.639456	0.357664	0.69863	0.58679	0.239709
4620	0.621315	0.430657	0.712329	0.591398	0.273869
4630	0.560091	0.525547	0.547945	0.551459	0.231406
4640	0.62585	0.423358	0.684932	0.589862	0.264014
4650	0.557823	0.532847	0.712329	0.569892	0.267539
4660	0.646259	0.452555	0.657534	0.606759	0.283704
4670	0.632653	0.394161	0.69863	0.589862	0.256979
4680	0.614512	0.408759	0.657534	0.576037	0.234305
4690	0.591837	0.364964	0.726027	0.55914	0.207891
4700	0.61678	0.430657	0.60274	0.576037	0.235909
4710	0.637188	0.372263	0.671233	0.585253	0.239339
4720	0.600907	0.481752	0.712329	0.588326	0.28847
4730	0.55102	0.459854	0.561644	0.533026	0.204492
4740	0.605442	0.423358	0.630137	0.569892	0.237036
4750	0.591837	0.408759	0.712329	0.56682	0.235869
4760	0.648526	0.386861	0.712329	0.600614	0.266461
4770	0.650794	0.394161	0.630137	0.59447	0.246039
4780	0.573696	0.445255	0.726027	0.563748	0.252919
4790	0.587302	0.50365	0.616438	0.572965	0.248373
4800	0.594104	0.40146	0.657534	0.560676	0.220223
4810	0.603175	0.423358	0.60274	0.565284	0.223984
4820	0.612245	0.459854	0.630137	0.582181	0.259193
4830	0.650794	0.459854	0.69863	0.615975	0.307107
4840	0.628118	0.452555	0.69863	0.599078	0.282174
4850	0.619048	0.474453	0.589041	0.585253	0.259787
4860	0.582766	0.459854	0.630137	0.562212	0.231619
4870	0.553288	0.532847	0.712329	0.56682	0.272596
4880	0.664399	0.379562	0.794521	0.619048	0.300224
4890	0.566893	0.459854	0.726027	0.562212	0.24933
4900	0.600907	0.474453	0.684932	0.583717	0.274849
4910	0.655329	0.394161	0.657534	0.600614	0.257313
4920	0.639456	0.423358	0.671233	0.597542	0.26768
4930	0.632653	0.394161	0.643836	0.583717	0.237093
4940	0.603175	0.481752	0.575342	0.574501	0.239099
4950	0.632653	0.437956	0.630137	0.591398	0.251313
4960	0.623583	0.416058	0.630137	0.580645	0.234115
4970	0.553288	0.481752	0.726027	0.557604	0.258602
4980	0.589569	0.510949	0.547945	0.568356	0.242658
4990	0.623583	0.430657	0.616438	0.582181	0.251087
5000	0.596372	0.49635	0.630137	0.579109	0.274353
5010	0.61678	0.467153	0.739726	0.599078	0.293696
5020	0.589569	0.547445	0.684932	0.591398	0.304801
5030	0.598639	0.423358	0.589041	0.560676	0.225019
5040	0.630385	0.445255	0.726027	0.602151	0.291021
5050	0.659864	0.489051	0.712329	0.6298	0.326959
5060	0.564626	0.489051	0.60274	0.552995	0.233643
5070	0.582766	0.459854	0.589041	0.557604	0.22731
5080	0.594104	0.525547	0.589041	0.579109	0.271482
5090	0.580499	0.452555	0.589041	0.554531	0.214314
5100	0.653061	0.40146	0.616438	0.596006	0.245942
5110	0.650794	0.321168	0.630137	0.579109	0.209765
5120	0.623583	0.357664	0.726027	0.579109	0.241314
5130	0.655329	0.40146	0.60274	0.596006	0.246193
5140	0.623583	0.40146	0.726027	0.588326	0.254217
5150	0.587302	0.437956	0.616438	0.55914	0.221436
5160	0.637188	0.518248	0.630137	0.611367	0.312569
5170	0.614512	0.474453	0.616438	0.585253	0.265303
5180	0.648526	0.386861	0.547945	0.582181	0.205416
5190	0.628118	0.423358	0.726027	0.596006	0.280654
5200	0.621315	0.372263	0.643836	0.571429	0.224969
5210	0.589569	0.416058	0.643836	0.55914	0.214333
5220	0.632653	0.437956	0.589041	0.58679	0.256679
5230	0.659864	0.437956	0.794521	0.628264	0.325851
5240	0.634921	0.437956	0.561644	0.585253	0.240784
5250	0.585034	0.518248	0.643836	0.577573	0.266571
5260	0.637188	0.343066	0.712329	0.583717	0.235889
5270	0.612245	0.510949	0.616438	0.591398	0.280556
5280	0.650794	0.467153	0.684932	0.615975	0.2986
5290	0.630385	0.481752	0.684932	0.605223	0.30453
5300	0.609977	0.459854	0.630137	0.580645	0.261893
5310	0.623583	0.386861	0.657534	0.577573	0.235062
5320	0.596372	0.459854	0.671233	0.576037	0.264796
5330	0.628118	0.40146	0.561644	0.572965	0.210226
5340	0.609977	0.379562	0.616438	0.562212	0.199036
5350	0.619048	0.489051	0.69863	0.600614	0.294469
5360	0.614512	0.379562	0.671233	0.571429	0.222461
5370	0.600907	0.452555	0.616438	0.571429	0.236655
5380	0.600907	0.437956	0.60274	0.56682	0.224835
5390	0.671202	0.489051	0.684932	0.634409	0.322691
5400	0.619048	0.452555	0.589041	0.580645	0.257244
5410	0.553288	0.532847	0.575342	0.551459	0.241647
5420	0.560091	0.532847	0.547945	0.552995	0.223355
5430	0.587302	0.467153	0.684932	0.572965	0.267611
5440	0.598639	0.452555	0.657534	0.574501	0.249397
5450	0.587302	0.474453	0.671233	0.572965	0.265018
5460	0.596372	0.423358	0.60274	0.560676	0.215827
5470	0.628118	0.408759	0.616438	0.580645	0.227114
5480	0.62585	0.474453	0.547945	0.585253	0.246687
5490	0.589569	0.49635	0.69863	0.582181	0.28414
5500	0.646259	0.459854	0.616438	0.603687	0.271139
5510	0.680272	0.437956	0.60274	0.620584	0.282439
5520	0.632653	0.49635	0.589041	0.599078	0.283423
5530	0.648526	0.562044	0.726027	0.639017	0.367699
5540	0.623583	0.481752	0.547945	0.585253	0.244436
5550	0.637188	0.386861	0.643836	0.585253	0.241126
5560	0.630385	0.372263	0.575342	0.569892	0.216116
5570	0.587302	0.489051	0.657534	0.574501	0.266527
5580	0.582766	0.481752	0.69863	0.574501	0.269943
5590	0.650794	0.474453	0.630137	0.611367	0.289855
5600	0.655329	0.445255	0.657534	0.611367	0.292992
5610	0.600907	0.50365	0.60274	0.580645	0.255373
5620	0.61678	0.489051	0.671233	0.596006	0.2879
5630	0.573696	0.525547	0.643836	0.571429	0.266019
5640	0.614512	0.489051	0.684932	0.596006	0.296467
5650	0.628118	0.452555	0.60274	0.588326	0.253611
5660	0.587302	0.430657	0.69863	0.56682	0.244712
5670	0.664399	0.423358	0.657534	0.612903	0.273986
5680	0.69161	0.467153	0.657534	0.640553	0.329778
5690	0.69161	0.467153	0.589041	0.632873	0.298966
5700	0.62585	0.416058	0.643836	0.583717	0.249158
5710	0.632653	0.481752	0.60274	0.597542	0.275087
5720	0.621315	0.423358	0.561644	0.572965	0.220353
5730	0.600907	0.474453	0.684932	0.583717	0.264984
5740	0.641723	0.306569	0.739726	0.582181	0.217622
5750	0.650794	0.474453	0.684932	0.617512	0.298828
5760	0.591837	0.510949	0.60274	0.576037	0.264772
5770	0.648526	0.467153	0.657534	0.611367	0.296546
5780	0.585034	0.459854	0.657534	0.56682	0.24328
5790	0.548753	0.467153	0.616438	0.539171	0.221448
5800	0.634921	0.416058	0.60274	0.585253	0.234128
5810	0.628118	0.416058	0.69863	0.591398	0.261814
5820	0.569161	0.489051	0.589041	0.554531	0.229937
5830	0.566893	0.430657	0.739726	0.557604	0.241816
5840	0.634921	0.379562	0.547945	0.571429	0.200413
5850	0.619048	0.394161	0.739726	0.585253	0.256551
5860	0.603175	0.547445	0.616438	0.592934	0.28903
5870	0.571429	0.416058	0.657534	0.548387	0.213294
5880	0.589569	0.481752	0.643836	0.572965	0.264825
5890	0.594104	0.445255	0.643836	0.568356	0.24383
5900	0.634921	0.437956	0.726027	0.603687	0.281041
5910	0.62585	0.459854	0.671233	0.596006	0.282077
5920	0.62585	0.423358	0.643836	0.585253	0.24898
5930	0.603175	0.518248	0.657534	0.591398	0.283512
5940	0.646259	0.364964	0.684932	0.591398	0.251812
5950	0.582766	0.50365	0.671233	0.576037	0.263304
5960	0.61678	0.423358	0.671233	0.582181	0.250568
5970	0.605442	0.445255	0.643836	0.576037	0.250348
5980	0.639456	0.452555	0.671233	0.603687	0.276814
5990	0.578231	0.518248	0.561644	0.563748	0.239544
6000	0.634921	0.408759	0.671233	0.591398	0.257516
6010	0.646259	0.481752	0.547945	0.600614	0.278538
6020	0.603175	0.467153	0.712329	0.58679	0.267001
6030	0.614512	0.452555	0.671233	0.58679	0.261068
6040	0.693878	0.416058	0.589041	0.623656	0.279562
6050	0.655329	0.437956	0.616438	0.605223	0.283056
6060	0.680272	0.430657	0.657534	0.625192	0.300952
6070	0.614512	0.50365	0.712329	0.602151	0.299772
6080	0.596372	0.49635	0.671233	0.583717	0.275544
6090	0.619048	0.474453	0.589041	0.585253	0.254904
6100	0.650794	0.452555	0.561644	0.599078	0.261167
6110	0.673469	0.372263	0.671233	0.609831	0.268429
6120	0.605442	0.423358	0.589041	0.565284	0.219637
6130	0.609977	0.474453	0.547945	0.574501	0.243617
6140	0.655329	0.430657	0.684932	0.611367	0.279765
6150	0.571429	0.49635	0.753425	0.576037	0.279321
6160	0.587302	0.49635	0.726027	0.583717	0.284565
6170	0.585034	0.50365	0.69863	0.580645	0.278638
6180	0.594104	0.518248	0.575342	0.576037	0.255477
6190	0.61678	0.379562	0.671233	0.572965	0.219159
6200	0.646259	0.459854	0.630137	0.605223	0.270633
6210	0.589569	0.430657	0.69863	0.568356	0.241879
6220	0.628118	0.452555	0.69863	0.599078	0.289998
6230	0.535147	0.49635	0.657534	0.540707	0.229391
6240	0.600907	0.430657	0.616438	0.56682	0.229811
6250	0.637188	0.452555	0.60274	0.59447	0.257131
6260	0.621315	0.437956	0.630137	0.583717	0.249562
6270	0.591837	0.423358	0.547945	0.551459	0.199897
6280	0.619048	0.40146	0.60274	0.571429	0.228224
6290	0.585034	0.452555	0.561644	0.554531	0.217158
6300	0.587302	0.408759	0.643836	0.556068	0.221293
6310	0.612245	0.445255	0.630137	0.579109	0.246619
6320	0.596372	0.510949	0.630137	0.582181	0.280069
6330	0.609977	0.518248	0.589041	0.588326	0.263218
6340	0.643991	0.321168	0.657534	0.577573	0.212027
6350	0.653061	0.481752	0.684932	0.620584	0.314522
6360	0.560091	0.452555	0.616438	0.543779	0.207415
6370	0.653061	0.437956	0.630137	0.605223	0.268853
6380	0.591837	0.437956	0.643836	0.565284	0.235806
6390	0.630385	0.430657	0.657534	0.591398	0.254339
6400	0.603175	0.423358	0.657534	0.571429	0.23786
6410	0.637188	0.467153	0.684932	0.606759	0.288004
6420	0.587302	0.489051	0.712329	0.580645	0.275676
6430	0.598639	0.416058	0.671233	0.568356	0.236387
6440	0.575964	0.416058	0.671233	0.552995	0.229652
6450	0.612245	0.357664	0.671233	0.565284	0.206566
6460	0.580499	0.423358	0.561644	0.545315	0.199224
6470	0.594104	0.525547	0.630137	0.583717	0.27878
6480	0.643991	0.430657	0.589041	0.592934	0.252312
6490	0.614512	0.452555	0.547945	0.572965	0.221589
6500	0.578231	0.591241	0.60274	0.583717	0.290176
6510	0.664399	0.394161	0.561644	0.596006	0.243716
6520	0.623583	0.467153	0.671233	0.596006	0.272837
6530	0.582766	0.459854	0.712329	0.571429	0.256448
6540	0.612245	0.430657	0.616438	0.574501	0.238552
6550	0.546485	0.50365	0.69863	0.554531	0.247438
6560	0.62585	0.467153	0.534247	0.582181	0.23676
6570	0.587302	0.459854	0.616438	0.563748	0.224048
6580	0.60771	0.474453	0.657534	0.585253	0.26486
6590	0.580499	0.40146	0.630137	0.548387	0.199391
6600	0.585034	0.437956	0.630137	0.55914	0.233282
6610	0.628118	0.518248	0.630137	0.605223	0.300747
6620	0.630385	0.394161	0.657534	0.583717	0.242917
6630	0.655329	0.416058	0.561644	0.59447	0.242517
6640	0.621315	0.430657	0.684932	0.588326	0.256734
6650	0.60771	0.40146	0.616438	0.565284	0.209994
6660	0.591837	0.423358	0.671233	0.565284	0.230442
6670	0.632653	0.40146	0.671233	0.588326	0.251956
6680	0.609977	0.481752	0.684932	0.591398	0.281006
6690	0.614512	0.452555	0.684932	0.588326	0.260891
6700	0.587302	0.489051	0.60274	0.568356	0.234228
6710	0.598639	0.627737	0.589041	0.603687	0.322169
6720	0.571429	0.489051	0.69863	0.568356	0.257841
6730	0.582766	0.510949	0.657534	0.576037	0.264197
6740	0.619048	0.437956	0.630137	0.582181	0.250448
6750	0.603175	0.518248	0.643836	0.589862	0.276373
6760	0.659864	0.518248	0.780822	0.643625	0.36576
6770	0.575964	0.518248	0.643836	0.571429	0.269232
6780	0.596372	0.532847	0.684932	0.592934	0.297024
6790	0.675737	0.40146	0.643836	0.614439	0.273063
6800	0.600907	0.49635	0.684932	0.588326	0.280532
6810	0.643991	0.364964	0.589041	0.579109	0.217801
6820	0.619048	0.394161	0.684932	0.579109	0.23654
6830	0.678005	0.408759	0.684932	0.62212	0.296426
6840	0.653061	0.364964	0.60274	0.58679	0.227301
6850	0.630385	0.423358	0.630137	0.58679	0.245431
6860	0.650794	0.430657	0.60274	0.599078	0.250505
6870	0.591837	0.489051	0.657534	0.577573	0.274584
6880	0.600907	0.474453	0.657534	0.580645	0.263665
6890	0.659864	0.49635	0.671233	0.626728	0.32053
6900	0.614512	0.452555	0.60274	0.579109	0.245384
6910	0.589569	0.481752	0.69863	0.579109	0.26491
6920	0.585034	0.510949	0.630137	0.574501	0.258871
6930	0.587302	0.474453	0.630137	0.568356	0.247305
6940	0.61678	0.489051	0.60274	0.588326	0.267557
6950	0.598639	0.445255	0.684932	0.576037	0.26327
6960	0.594104	0.452555	0.561644	0.560676	0.215287
6970	0.623583	0.474453	0.630137	0.592934	0.274846
6980	0.655329	0.437956	0.630137	0.606759	0.269294
6990	0.594104	0.510949	0.616438	0.579109	0.267992
7000	0.544218	0.518248	0.712329	0.557604	0.259029
7010	0.632653	0.49635	0.561644	0.596006	0.270942
7020	0.589569	0.467153	0.630137	0.568356	0.239142
7030	0.605442	0.481752	0.616438	0.580645	0.254231
7040	0.594104	0.343066	0.616438	0.543779	0.168511
7050	0.564626	0.481752	0.589041	0.549923	0.22096
7060	0.675737	0.386861	0.643836	0.611367	0.2759
7070	0.603175	0.474453	0.630137	0.579109	0.256101
7080	0.612245	0.430657	0.712329	0.585253	0.255443
7090	0.628118	0.474453	0.60274	0.592934	0.266124
7100	0.623583	0.467153	0.684932	0.597542	0.290109
7110	0.612245	0.540146	0.506849	0.585253	0.262627
7120	0.655329	0.386861	0.643836	0.597542	0.261332
7130	0.634921	0.408759	0.657534	0.589862	0.258091
7140	0.655329	0.394161	0.69863	0.605223	0.265015
7150	0.623583	0.518248	0.630137	0.602151	0.295022
7160	0.598639	0.547445	0.657534	0.59447	0.295803
7170	0.603175	0.474453	0.60274	0.576037	0.244557
7180	0.585034	0.489051	0.684932	0.576037	0.265602
7190	0.668934	0.437956	0.616438	0.614439	0.275769
7200	0.637188	0.423358	0.616438	0.589862	0.249666
7210	0.621315	0.467153	0.684932	0.596006	0.276381
7220	0.650794	0.408759	0.726027	0.608295	0.282331
7230	0.575964	0.474453	0.575342	0.554531	0.220706
7240	0.650794	0.408759	0.657534	0.600614	0.256959
7250	0.575964	0.489051	0.630137	0.563748	0.239777
7260	0.634921	0.459854	0.643836	0.599078	0.271997
7270	0.609977	0.416058	0.726027	0.582181	0.25867
7280	0.600907	0.525547	0.643836	0.589862	0.288059
7290	0.544218	0.474453	0.671233	0.543779	0.221069
7300	0.585034	0.481752	0.767123	0.583717	0.282248
7310	0.60771	0.518248	0.616438	0.589862	0.281467
7320	0.61678	0.481752	0.684932	0.596006	0.285688
7330	0.664399	0.394161	0.684932	0.609831	0.27595
7340	0.643991	0.445255	0.630137	0.600614	0.265442
7350	0.666667	0.408759	0.575342	0.602151	0.251037
7360	0.621315	0.489051	0.739726	0.606759	0.307598
7370	0.587302	0.481752	0.657534	0.572965	0.255828
7380	0.60771	0.372263	0.643836	0.562212	0.205436
7390	0.70068	0.408759	0.589041	0.626728	0.281778
7400	0.643991	0.416058	0.657534	0.597542	0.254892
7410	0.62585	0.467153	0.69863	0.600614	0.284508
7420	0.634921	0.379562	0.684932	0.58679	0.248442
7430	0.589569	0.379562	0.643836	0.551459	0.202015
7440	0.643991	0.445255	0.60274	0.597542	0.264052
7450	0.585034	0.379562	0.684932	0.552995	0.211322
7460	0.675737	0.467153	0.69863	0.634409	0.320856
7470	0.628118	0.416058	0.671233	0.588326	0.256333
7480	0.619048	0.474453	0.547945	0.580645	0.23826
7490	0.591837	0.416058	0.657534	0.562212	0.229024
7500	0.598639	0.430657	0.726027	0.577573	0.257366
7510	0.637188	0.510949	0.547945	0.600614	0.280956
7520	0.612245	0.372263	0.616438	0.562212	0.205033
7530	0.591837	0.532847	0.589041	0.579109	0.262995
7540	0.668934	0.430657	0.60274	0.611367	0.272878
7550	0.650794	0.430657	0.69863	0.609831	0.28549
7560	0.673469	0.489051	0.589041	0.625192	0.30365
7570	0.582766	0.437956	0.589041	0.552995	0.208191
7580	0.632653	0.416058	0.630137	0.58679	0.24954
7590	0.653061	0.423358	0.671233	0.606759	0.282415
7600	0.589569	0.474453	0.575342	0.563748	0.224544
7610	0.600907	0.562044	0.616438	0.59447	0.290317
7620	0.537415	0.445255	0.69863	0.536098	0.221313
7630	0.614512	0.50365	0.643836	0.59447	0.283962
7640	0.605442	0.532847	0.657534	0.596006	0.290435
7650	0.659864	0.510949	0.589041	0.620584	0.300372
7660	0.587302	0.452555	0.616438	0.562212	0.232767
7670	0.639456	0.423358	0.589041	0.588326	0.238387
7680	0.589569	0.481752	0.60274	0.568356	0.236574
7690	0.657596	0.416058	0.589041	0.599078	0.252711
7700	0.641723	0.459854	0.767123	0.617512	0.312522
7710	0.650794	0.379562	0.60274	0.588326	0.229906
7720	0.639456	0.489051	0.643836	0.608295	0.293507
7730	0.61678	0.489051	0.616438	0.589862	0.277538
7740	0.580499	0.445255	0.684932	0.563748	0.239088
7750	0.623583	0.437956	0.712329	0.59447	0.268995
7760	0.630385	0.518248	0.561644	0.599078	0.280971
7770	0.587302	0.474453	0.616438	0.56682	0.238651
7780	0.594104	0.525547	0.630137	0.583717	0.270462
7790	0.673469	0.423358	0.616438	0.614439	0.275905
7800	0.614512	0.518248	0.684932	0.602151	0.294836
7810	0.639456	0.379562	0.657534	0.58679	0.24481
7820	0.619048	0.437956	0.684932	0.588326	0.26441
7830	0.594104	0.481752	0.575342	0.568356	0.235911
7840	0.641723	0.49635	0.671233	0.614439	0.301865
7850	0.632653	0.562044	0.616438	0.615975	0.316896
7860	0.62585	0.481752	0.671233	0.600614	0.284793
7870	0.605442	0.416058	0.616438	0.56682	0.224408
7880	0.614512	0.547445	0.657534	0.605223	0.311267
7890	0.589569	0.474453	0.616438	0.568356	0.242658
7900	0.589569	0.430657	0.616438	0.55914	0.220498
7910	0.62585	0.445255	0.547945	0.579109	0.239094
7920	0.643991	0.445255	0.643836	0.602151	0.274799
7930	0.582766	0.49635	0.657534	0.572965	0.268529
7940	0.637188	0.379562	0.739726	0.59447	0.25073
7950	0.544218	0.532847	0.60274	0.548387	0.23872
7960	0.62585	0.416058	0.643836	0.583717	0.242792
7970	0.575964	0.576642	0.534247	0.571429	0.267929
7980	0.612245	0.510949	0.712329	0.602151	0.306736
7990	0.641723	0.357664	0.60274	0.577573	0.20554
8000	0.628118	0.445255	0.657534	0.592934	0.26911
8010	0.557823	0.518248	0.684932	0.563748	0.257081
8020	0.55102	0.518248	0.630137	0.552995	0.23755
8030	0.675737	0.364964	0.643836	0.606759	0.252834
8040	0.628118	0.510949	0.657534	0.606759	0.30184
8050	0.603175	0.49635	0.671233	0.588326	0.278988
8060	0.62585	0.386861	0.520548	0.563748	0.187238
8070	0.61678	0.357664	0.657534	0.56682	0.212393
8080	0.634921	0.437956	0.671233	0.597542	0.264041
8090	0.598639	0.525547	0.589041	0.582181	0.263117
8100	0.673469	0.40146	0.60274	0.608295	0.267006
8110	0.605442	0.430657	0.726027	0.582181	0.261233
8120	0.62585	0.430657	0.616438	0.583717	0.245466
8130	0.60771	0.518248	0.534247	0.580645	0.263674
8140	0.614512	0.379562	0.643836	0.568356	0.222871
8150	0.680272	0.394161	0.712329	0.623656	0.296676
8160	0.61678	0.445255	0.726027	0.592934	0.275431
8170	0.619048	0.467153	0.630137	0.588326	0.265516
8180	0.632653	0.40146	0.60274	0.580645	0.224794
8190	0.600907	0.416058	0.630137	0.565284	0.225922
8200	0.61678	0.547445	0.589041	0.599078	0.292998
8210	0.575964	0.50365	0.643836	0.568356	0.252708
8220	0.594104	0.437956	0.684932	0.571429	0.243922
8230	0.600907	0.423358	0.657534	0.569892	0.23287
8240	0.580499	0.437956	0.684932	0.562212	0.235959
8250	0.598639	0.416058	0.671233	0.568356	0.229547
8260	0.630385	0.350365	0.684932	0.577573	0.223476
8270	0.598639	0.445255	0.684932	0.576037	0.24868
8280	0.664399	0.445255	0.643836	0.615975	0.289358
8290	0.643991	0.437956	0.561644	0.591398	0.246638
8300	0.623583	0.452555	0.643836	0.589862	0.262003
8310	0.575964	0.430657	0.630137	0.551459	0.210081
8320	0.689342	0.452555	0.657534	0.635945	0.311484
8330	0.671202	0.474453	0.630137	0.625192	0.310322
8340	0.628118	0.437956	0.712329	0.597542	0.275954
8350	0.578231	0.437956	0.630137	0.554531	0.222151
8360	0.614512	0.430657	0.630137	0.577573	0.233193
8370	0.61678	0.459854	0.643836	0.58679	0.260356
8380	0.648526	0.50365	0.684932	0.62212	0.310107
8390	0.553288	0.562044	0.739726	0.576037	0.30549
8400	0.646259	0.430657	0.671233	0.603687	0.271949
8410	0.650794	0.423358	0.60274	0.597542	0.253392
8420	0.643991	0.357664	0.657534	0.585253	0.232564
8430	0.587302	0.416058	0.630137	0.556068	0.225432
8440	0.662132	0.357664	0.657534	0.597542	0.245063
8450	0.571429	0.525547	0.60274	0.565284	0.250826
8460	0.614512	0.386861	0.657534	0.571429	0.220885
8470	0.632653	0.49635	0.561644	0.596006	0.272132
8480	0.62585	0.474453	0.69863	0.602151	0.289081
8490	0.55102	0.576642	0.657534	0.568356	0.285464
8500	0.612245	0.408759	0.671233	0.576037	0.238232
8510	0.634921	0.379562	0.684932	0.58679	0.250465
8520	0.614512	0.416058	0.616438	0.572965	0.230711
8530	0.619048	0.459854	0.684932	0.592934	0.27939
8540	0.560091	0.50365	0.671233	0.560676	0.261802
8550	0.614512	0.459854	0.630137	0.583717	0.254412
8560	0.585034	0.459854	0.657534	0.56682	0.233494
8570	0.628118	0.489051	0.767123	0.614439	0.314321
8580	0.614512	0.481752	0.657534	0.591398	0.286748
8590	0.60771	0.416058	0.643836	0.571429	0.231325
8600	0.637188	0.50365	0.60274	0.605223	0.286154
8610	0.643991	0.437956	0.616438	0.597542	0.256548
8620	0.603175	0.459854	0.616438	0.574501	0.242146
8630	0.573696	0.459854	0.657534	0.55914	0.231307
8640	0.612245	0.445255	0.69863	0.58679	0.262876
8650	0.560091	0.481752	0.739726	0.563748	0.265264
8660	0.630385	0.416058	0.589041	0.580645	0.221563
8670	0.571429	0.50365	0.643836	0.565284	0.257539
8680	0.655329	0.437956	0.60274	0.603687	0.261843
8690	0.650794	0.430657	0.616438	0.600614	0.26229
8700	0.657596	0.357664	0.69863	0.599078	0.242006
8710	0.603175	0.459854	0.643836	0.577573	0.259857
8720	0.637188	0.459854	0.69863	0.606759	0.29759
8730	0.535147	0.474453	0.616438	0.53149	0.212044
8740	0.585034	0.510949	0.534247	0.563748	0.23276
8750	0.612245	0.408759	0.739726	0.583717	0.251686
8760	0.619048	0.50365	0.753425	0.609831	0.315073
8770	0.582766	0.540146	0.684932	0.585253	0.289903
8780	0.596372	0.467153	0.712329	0.582181	0.268817
8790	0.646259	0.423358	0.575342	0.591398	0.250544
8800	0.587302	0.408759	0.712329	0.563748	0.235115
8810	0.634921	0.467153	0.60274	0.596006	0.270738
8820	0.594104	0.474453	0.630137	0.572965	0.242356
8830	0.637188	0.467153	0.643836	0.602151	0.277518
8840	0.605442	0.452555	0.575342	0.569892	0.227488
8850	0.596372	0.445255	0.630137	0.568356	0.230249
8860	0.612245	0.408759	0.671233	0.576037	0.235159
8870	0.600907	0.467153	0.643836	0.577573	0.255065
8880	0.61678	0.467153	0.616438	0.585253	0.255766
8890	0.630385	0.474453	0.712329	0.606759	0.296881
8900	0.639456	0.386861	0.671233	0.589862	0.24337
8910	0.614512	0.459854	0.630137	0.583717	0.252296
8920	0.619048	0.459854	0.643836	0.588326	0.266078
8930	0.628118	0.474453	0.60274	0.592934	0.26976
8940	0.662132	0.459854	0.60274	0.612903	0.28454
8950	0.639456	0.445255	0.684932	0.603687	0.280114
8960	0.548753	0.437956	0.589041	0.529954	0.189033
8970	0.609977	0.50365	0.671233	0.59447	0.290315
8980	0.598639	0.489051	0.684932	0.585253	0.272195
8990	0.632653	0.467153	0.712329	0.606759	0.299592
9000	0.69161	0.430657	0.69863	0.637481	0.315747
9010	0.619048	0.416058	0.589041	0.572965	0.219925
9020	0.609977	0.50365	0.69863	0.597542	0.285863
9030	0.585034	0.408759	0.616438	0.551459	0.199393
9040	0.591837	0.379562	0.643836	0.552995	0.199978
9050	0.612245	0.430657	0.643836	0.577573	0.245044
9060	0.646259	0.394161	0.616438	0.589862	0.236274
9070	0.646259	0.394161	0.657534	0.59447	0.245888
9080	0.619048	0.452555	0.589041	0.580645	0.241734
9090	0.580499	0.430657	0.657534	0.557604	0.22311
9100	0.718821	0.394161	0.616438	0.639017	0.298325
9110	0.662132	0.452555	0.726027	0.625192	0.318248
9120	0.628118	0.474453	0.643836	0.597542	0.272246
9130	0.609977	0.372263	0.589041	0.557604	0.190046
9140	0.62585	0.459854	0.520548	0.579109	0.239567
9150	0.657596	0.364964	0.657534	0.596006	0.236359
9160	0.61678	0.416058	0.616438	0.574501	0.234678
9170	0.619048	0.416058	0.630137	0.577573	0.226198
9180	0.585034	0.452555	0.616438	0.560676	0.231087
9190	0.655329	0.350365	0.561644	0.580645	0.205011
9200	0.619048	0.489051	0.657534	0.596006	0.287711
9210	0.585034	0.518248	0.616438	0.574501	0.26547
9220	0.650794	0.386861	0.630137	0.592934	0.252739
9230	0.630385	0.379562	0.684932	0.583717	0.241652
9240	0.634921	0.452555	0.60274	0.592934	0.259223
9250	0.623583	0.328467	0.589041	0.557604	0.171152
9260	0.62585	0.394161	0.575342	0.571429	0.214823
9270	0.630385	0.481752	0.643836	0.600614	0.275251
9280	0.609977	0.489051	0.671233	0.591398	0.28312
9290	0.621315	0.459854	0.506849	0.574501	0.223784
9300	0.62585	0.40146	0.684932	0.585253	0.262978
9310	0.614512	0.489051	0.657534	0.592934	0.275431
9320	0.637188	0.540146	0.739726	0.628264	0.349122
9330	0.634921	0.452555	0.589041	0.591398	0.250292
9340	0.621315	0.40146	0.60274	0.572965	0.229322
9350	0.62585	0.467153	0.589041	0.588326	0.25648
9360	0.632653	0.467153	0.657534	0.600614	0.267913
9370	0.62585	0.40146	0.630137	0.579109	0.242822
9380	0.600907	0.467153	0.657534	0.579109	0.253251
9390	0.630385	0.452555	0.712329	0.602151	0.28259
9400	0.621315	0.474453	0.657534	0.59447	0.27716
9410	0.634921	0.386861	0.630137	0.582181	0.230609
9420	0.598639	0.386861	0.60274	0.554531	0.199568
9430	0.612245	0.452555	0.657534	0.583717	0.269446
9440	0.557823	0.510949	0.589041	0.551459	0.233518
9450	0.619048	0.40146	0.630137	0.574501	0.23152
9460	0.621315	0.430657	0.726027	0.592934	0.283082
9470	0.60771	0.437956	0.69863	0.582181	0.266508
9480	0.619048	0.459854	0.616438	0.585253	0.258413
9490	0.632653	0.445255	0.589041	0.588326	0.240243
9500	0.655329	0.430657	0.712329	0.614439	0.29363
9510	0.609977	0.518248	0.684932	0.599078	0.301368
9520	0.619048	0.459854	0.657534	0.589862	0.263561
9530	0.594104	0.452555	0.575342	0.562212	0.218374
9540	0.573696	0.540146	0.643836	0.574501	0.280211
9550	0.598639	0.518248	0.630137	0.585253	0.277446
9560	0.657596	0.459854	0.671233	0.617512	0.299067
9570	0.637188	0.416058	0.589041	0.585253	0.234037
9580	0.605442	0.40146	0.657534	0.568356	0.22444
9590	0.61678	0.430657	0.616438	0.577573	0.242041
9600	0.62585	0.408759	0.712329	0.589862	0.258997
9610	0.614512	0.437956	0.69863	0.58679	0.268621
9620	0.641723	0.474453	0.671233	0.609831	0.291221
9630	0.61678	0.423358	0.60274	0.574501	0.233182
9640	0.659864	0.386861	0.712329	0.608295	0.273023
9650	0.587302	0.518248	0.671233	0.582181	0.279837
9660	0.598639	0.49635	0.630137	0.580645	0.259304
9670	0.68254	0.386861	0.547945	0.605223	0.237157
9680	0.634921	0.452555	0.671233	0.600614	0.283843
9690	0.634921	0.437956	0.589041	0.588326	0.240827
9700	0.621315	0.467153	0.69863	0.597542	0.289919
9710	0.634921	0.386861	0.561644	0.574501	0.21591
9720	0.598639	0.481752	0.69863	0.585253	0.272657
9730	0.612245	0.49635	0.60274	0.58679	0.258632
9740	0.632653	0.510949	0.616438	0.605223	0.294898
9750	0.650794	0.49635	0.643836	0.617512	0.304959
9760	0.623583	0.467153	0.671233	0.596006	0.275725
9770	0.643991	0.430657	0.671233	0.602151	0.272368
9780	0.60771	0.423358	0.60274	0.568356	0.221807
9790	0.621315	0.437956	0.630137	0.583717	0.253726
9800	0.598639	0.423358	0.69863	0.572965	0.243929
9810	0.646259	0.474453	0.69863	0.615975	0.303634
9820	0.571429	0.510949	0.657534	0.568356	0.262122
9830	0.643991	0.459854	0.657534	0.606759	0.278778
9840	0.580499	0.452555	0.60274	0.556068	0.218129
9850	0.653061	0.467153	0.60274	0.608295	0.274932
9860	0.643991	0.452555	0.671233	0.606759	0.297979
9870	0.628118	0.459854	0.643836	0.59447	0.274084
9880	0.591837	0.445255	0.712329	0.574501	0.260075
9890	0.655329	0.416058	0.630137	0.602151	0.259776
9900	0.657596	0.489051	0.589041	0.614439	0.291876
9910	0.598639	0.481752	0.60274	0.574501	0.240977
9920	0.575964	0.459854	0.630137	0.557604	0.229211
9930	0.687075	0.386861	0.616438	0.615975	0.259686
9940	0.632653	0.437956	0.60274	0.588326	0.250191
9950	0.60771	0.394161	0.712329	0.574501	0.245866
9960	0.675737	0.489051	0.616438	0.6298	0.306167
9970	0.641723	0.50365	0.630137	0.611367	0.300079
9980	0.634921	0.437956	0.60274	0.589862	0.247971
9990	0.614512	0.489051	0.561644	0.582181	0.245149
10000	0.573696	0.569343	0.575342	0.572965	0.263533
10010	0.612245	0.394161	0.547945	0.55914	0.183823
10020	0.587302	0.518248	0.69863	0.585253	0.290326
10030	0.585034	0.445255	0.547945	0.551459	0.206321
10040	0.657596	0.416058	0.60274	0.600614	0.257369
10050	0.591837	0.481752	0.561644	0.565284	0.232301
10060	0.594104	0.437956	0.575342	0.55914	0.214795
10070	0.591837	0.576642	0.643836	0.59447	0.311002
10080	0.623583	0.467153	0.561644	0.583717	0.250955
10090	0.62585	0.459854	0.616438	0.589862	0.255967
10100	0.628118	0.423358	0.69863	0.592934	0.274111
10110	0.589569	0.416058	0.684932	0.563748	0.226295
10120	0.594104	0.474453	0.643836	0.574501	0.246546
10130	0.646259	0.481752	0.657534	0.612903	0.298841
10140	0.575964	0.445255	0.671233	0.55914	0.230595
10150	0.53288	0.481752	0.616438	0.53149	0.201993
10160	0.632653	0.525547	0.547945	0.600614	0.278868
10170	0.639456	0.467153	0.589041	0.597542	0.269715
10180	0.62585	0.49635	0.630137	0.599078	0.273522
10190	0.637188	0.430657	0.534247	0.582181	0.223367
10200	0.60771	0.423358	0.520548	0.55914	0.19774
10210	0.648526	0.394161	0.657534	0.596006	0.244716
10220	0.637188	0.386861	0.671233	0.588326	0.234357
10230	0.598639	0.430657	0.684932	0.572965	0.233489
10240	0.680272	0.437956	0.643836	0.625192	0.297242
10250	0.548753	0.510949	0.630137	0.549923	0.233217
10260	0.60771	0.481752	0.657534	0.58679	0.277983
10270	0.603175	0.518248	0.657534	0.591398	0.279641
10280	0.596372	0.547445	0.684932	0.596006	0.3055
10290	0.643991	0.562044	0.643836	0.626728	0.334831
10300	0.612245	0.459854	0.643836	0.583717	0.263838
10310	0.569161	0.532847	0.630137	0.568356	0.270207
10320	0.632653	0.481752	0.739726	0.612903	0.310128
10330	0.623583	0.510949	0.69863	0.608295	0.300691
10340	0.605442	0.489051	0.671233	0.588326	0.279912
10350	0.619048	0.40146	0.616438	0.572965	0.221764
10360	0.587302	0.445255	0.671233	0.56682	0.246876
10370	0.569161	0.49635	0.643836	0.562212	0.250859
10380	0.659864	0.445255	0.684932	0.617512	0.302927
10390	0.70068	0.357664	0.575342	0.614439	0.245946
10400	0.60771	0.562044	0.589041	0.596006	0.293189
10410	0.687075	0.430657	0.643836	0.628264	0.29509
10420	0.637188	0.416058	0.589041	0.585253	0.241825
10430	0.628118	0.467153	0.643836	0.596006	0.272757
10440	0.646259	0.386861	0.657534	0.592934	0.248413
10450	0.603175	0.437956	0.630137	0.571429	0.23652
10460	0.623583	0.379562	0.589041	0.568356	0.206063
10470	0.61678	0.49635	0.69863	0.600614	0.298767
10480	0.623583	0.408759	0.561644	0.571429	0.217223
10490	0.596372	0.49635	0.616438	0.577573	0.258028
10500	0.643991	0.394161	0.589041	0.585253	0.234128
10510	0.598639	0.335766	0.561644	0.539171	0.155807
10520	0.634921	0.313869	0.657534	0.569892	0.197895
10530	0.637188	0.408759	0.657534	0.591398	0.254099
10540	0.678005	0.459854	0.712329	0.635945	0.327737
10550	0.560091	0.481752	0.60274	0.548387	0.214399
10560	0.650794	0.40146	0.589041	0.591398	0.230572
10570	0.653061	0.437956	0.575342	0.599078	0.252677
10580	0.609977	0.452555	0.643836	0.580645	0.24734
10590	0.609977	0.518248	0.616438	0.591398	0.279188
10600	0.578231	0.459854	0.630137	0.55914	0.228961
10610	0.571429	0.474453	0.589041	0.552995	0.216718
10620	0.648526	0.489051	0.60274	0.609831	0.279422
10630	0.591837	0.510949	0.616438	0.577573	0.265902
10640	0.573696	0.481752	0.671233	0.565284	0.244694
10650	0.628118	0.510949	0.657534	0.606759	0.299763
10660	0.60771	0.481752	0.630137	0.583717	0.267295
10670	0.646259	0.40146	0.726027	0.603687	0.274161
10680	0.623583	0.525547	0.616438	0.602151	0.29525
10690	0.619048	0.481752	0.643836	0.592934	0.270425
10700	0.61678	0.445255	0.506849	0.568356	0.219945
10710	0.612245	0.562044	0.630137	0.603687	0.304495
10720	0.659864	0.49635	0.506849	0.608295	0.266337
10730	0.634921	0.379562	0.60274	0.577573	0.210689
10740	0.580499	0.40146	0.671233	0.552995	0.211109
10750	0.603175	0.532847	0.671233	0.596006	0.299033
10760	0.639456	0.430657	0.643836	0.596006	0.253639
10770	0.609977	0.518248	0.575342	0.58679	0.256454
10780	0.580499	0.416058	0.561644	0.543779	0.182691
10790	0.678005	0.29927	0.657534	0.596006	0.227223
10800	0.671202	0.437956	0.671233	0.62212	0.298853
10810	0.630385	0.430657	0.630137	0.588326	0.239771
10820	0.643991	0.372263	0.60274	0.582181	0.220367
10830	0.589569	0.445255	0.657534	0.56682	0.232326
10840	0.621315	0.510949	0.60274	0.596006	0.279322
10850	0.619048	0.49635	0.671233	0.599078	0.288429
10860	0.621315	0.481752	0.643836	0.59447	0.275103
10870	0.596372	0.481752	0.547945	0.56682	0.227658
10880	0.671202	0.408759	0.712329	0.620584	0.300229
10890	0.623583	0.510949	0.561644	0.592934	0.26203
10900	0.575964	0.50365	0.60274	0.563748	0.248698
10910	0.580499	0.49635	0.643836	0.569892	0.249449
10920	0.603175	0.510949	0.575342	0.580645	0.247514
10930	0.596372	0.569343	0.561644	0.58679	0.284307
10940	0.61678	0.547445	0.575342	0.597542	0.287538
10950	0.621315	0.423358	0.589041	0.576037	0.232511
10960	0.600907	0.525547	0.643836	0.589862	0.280847
10970	0.596372	0.452555	0.60274	0.56682	0.227236
10980	0.623583	0.437956	0.506849	0.571429	0.215124
10990	0.60771	0.50365	0.589041	0.583717	0.265593
11000	0.623583	0.459854	0.643836	0.591398	0.264389
11010	0.609977	0.40146	0.630137	0.568356	0.21193
11020	0.569161	0.459854	0.643836	0.554531	0.226625
11030	0.621315	0.40146	0.684932	0.582181	0.250436
11040	0.69161	0.364964	0.630137	0.615975	0.262162
11050	0.585034	0.452555	0.684932	0.568356	0.244826
11060	0.639456	0.49635	0.657534	0.611367	0.298361
11070	0.632653	0.394161	0.60274	0.579109	0.218899
11080	0.612245	0.481752	0.671233	0.591398	0.269385
11090	0.580499	0.474453	0.561644	0.556068	0.220231
11100	0.637188	0.467153	0.630137	0.600614	0.279544
11110	0.648526	0.386861	0.534247	0.580645	0.212284
11120	0.612245	0.416058	0.616438	0.571429	0.236365
11130	0.598639	0.489051	0.671233	0.583717	0.281405
11140	0.60771	0.408759	0.547945	0.55914	0.191711
11150	0.621315	0.525547	0.589041	0.597542	0.283536
11160	0.623583	0.547445	0.630137	0.608295	0.302169
11170	0.571429	0.49635	0.589041	0.557604	0.229497
11180	0.639456	0.452555	0.630137	0.599078	0.265117
11190	0.605442	0.50365	0.630137	0.58679	0.277306
11200	0.623583	0.489051	0.616438	0.59447	0.273345
11210	0.60771	0.49635	0.671233	0.591398	0.283293
11220	0.648526	0.394161	0.657534	0.596006	0.251591
11230	0.641723	0.481752	0.643836	0.608295	0.293957
11240	0.637188	0.416058	0.671233	0.59447	0.265651
11250	0.643991	0.452555	0.684932	0.608295	0.278078
11260	0.643991	0.408759	0.575342	0.58679	0.225707
11270	0.585034	0.430657	0.534247	0.546851	0.185654
11280	0.62585	0.50365	0.643836	0.602151	0.294797
11290	0.648526	0.459854	0.60274	0.603687	0.268389
11300	0.641723	0.452555	0.657534	0.603687	0.281694
11310	0.641723	0.40146	0.616438	0.588326	0.242993
11320	0.614512	0.489051	0.684932	0.596006	0.288643
11330	0.634921	0.416058	0.657534	0.591398	0.256207
11340	0.555556	0.474453	0.60274	0.543779	0.223377
11350	0.605442	0.510949	0.712329	0.597542	0.306162
11360	0.61678	0.416058	0.616438	0.574501	0.233998
11370	0.718821	0.408759	0.60274	0.640553	0.299597
11380	0.614512	0.445255	0.630137	0.580645	0.257973
11390	0.664399	0.416058	0.520548	0.596006	0.232561
11400	0.668934	0.474453	0.643836	0.625192	0.302046
11410	0.609977	0.437956	0.60274	0.572965	0.230695
11420	0.591837	0.452555	0.589041	0.562212	0.221024
11430	0.621315	0.481752	0.643836	0.59447	0.274471
11440	0.643991	0.445255	0.589041	0.596006	0.262293
11450	0.653061	0.364964	0.630137	0.589862	0.230173
11460	0.680272	0.452555	0.630137	0.626728	0.302516
11470	0.566893	0.416058	0.684932	0.548387	0.209889
11480	0.639456	0.452555	0.684932	0.605223	0.270628
11490	0.60771	0.481752	0.561644	0.576037	0.245447
11500	0.580499	0.49635	0.589041	0.563748	0.242638
11510	0.612245	0.50365	0.643836	0.592934	0.278172
11520	0.600907	0.386861	0.60274	0.556068	0.195546
11530	0.598639	0.394161	0.589041	0.554531	0.201276
11540	0.575964	0.445255	0.643836	0.556068	0.222827
11550	0.637188	0.459854	0.616438	0.597542	0.266812
11560	0.573696	0.525547	0.69863	0.577573	0.2811
11570	0.585034	0.474453	0.643836	0.568356	0.246642
11580	0.585034	0.430657	0.657534	0.560676	0.225187
11590	0.578231	0.459854	0.60274	0.556068	0.218096
11600	0.537415	0.474453	0.630137	0.534562	0.213404
11610	0.675737	0.489051	0.575342	0.625192	0.294246
11620	0.630385	0.49635	0.60274	0.599078	0.26949
11630	0.61678	0.467153	0.643836	0.588326	0.279481
11640	0.546485	0.525547	0.657534	0.554531	0.261277
11650	0.62585	0.437956	0.506849	0.572965	0.213556
11660	0.603175	0.459854	0.643836	0.577573	0.254306
11670	0.61678	0.452555	0.589041	0.579109	0.235159
11680	0.634921	0.467153	0.657534	0.602151	0.281111
11690	0.623583	0.423358	0.657534	0.585253	0.270445
11700	0.61678	0.335766	0.671233	0.563748	0.204662
11710	0.596372	0.416058	0.630137	0.562212	0.223561
11720	0.594104	0.525547	0.657534	0.58679	0.285277
11730	0.575964	0.532847	0.643836	0.574501	0.266473
11740	0.643991	0.467153	0.60274	0.602151	0.268523
11750	0.603175	0.416058	0.547945	0.557604	0.196247
11760	0.619048	0.532847	0.534247	0.591398	0.266426
11770	0.662132	0.445255	0.671233	0.617512	0.289744
11780	0.61678	0.489051	0.60274	0.588326	0.263618
11790	0.664399	0.386861	0.561644	0.59447	0.227377
11800	0.562358	0.547445	0.684932	0.572965	0.281161
11810	0.580499	0.532847	0.589041	0.571429	0.260204
11820	0.684807	0.423358	0.547945	0.614439	0.269191
11830	0.632653	0.445255	0.534247	0.582181	0.22114
11840	0.68254	0.379562	0.60274	0.609831	0.263432
11850	0.628118	0.467153	0.643836	0.596006	0.26998
11860	0.643991	0.459854	0.643836	0.605223	0.274458
11870	0.61678	0.416058	0.726027	0.58679	0.258646
11880	0.571429	0.452555	0.60274	0.549923	0.217472
11890	0.657596	0.386861	0.575342	0.591398	0.216646
11900	0.662132	0.416058	0.589041	0.602151	0.255789
11910	0.653061	0.372263	0.547945	0.582181	0.211747
11920	0.596372	0.481752	0.671233	0.580645	0.258421
11930	0.594104	0.49635	0.657534	0.580645	0.273886
11940	0.569161	0.532847	0.657534	0.571429	0.269537
11950	0.621315	0.40146	0.69863	0.583717	0.256381
11960	0.630385	0.467153	0.671233	0.600614	0.272908
11970	0.580499	0.467153	0.547945	0.552995	0.210334
11980	0.61678	0.430657	0.616438	0.577573	0.236695
11990	0.657596	0.372263	0.630137	0.59447	0.250021
12000	0.623583	0.394161	0.616438	0.574501	0.233554
12010	0.637188	0.467153	0.712329	0.609831	0.304793
12020	0.630385	0.481752	0.589041	0.59447	0.26742
12030	0.664399	0.474453	0.726027	0.631336	0.319713
12040	0.666667	0.379562	0.726027	0.612903	0.279352
12050	0.668934	0.445255	0.60274	0.614439	0.27924
12060	0.598639	0.532847	0.643836	0.589862	0.285706
12070	0.560091	0.467153	0.671233	0.552995	0.240372
12080	0.600907	0.437956	0.726027	0.580645	0.255563
12090	0.666667	0.40146	0.684932	0.612903	0.27391
12100	0.632653	0.459854	0.657534	0.599078	0.278043
12110	0.605442	0.532847	0.657534	0.596006	0.292207
12120	0.612245	0.481752	0.643836	0.588326	0.265737
12130	0.650794	0.474453	0.60274	0.608295	0.277
12140	0.675737	0.372263	0.589041	0.602151	0.239621
12150	0.612245	0.474453	0.657534	0.588326	0.266681
12160	0.598639	0.489051	0.616438	0.577573	0.260096
12170	0.605442	0.452555	0.575342	0.569892	0.227055
12180	0.68254	0.357664	0.616438	0.606759	0.244223
12190	0.646259	0.459854	0.534247	0.59447	0.252117
12200	0.632653	0.416058	0.520548	0.574501	0.221154
12210	0.61678	0.474453	0.506849	0.574501	0.228837
12220	0.650794	0.372263	0.547945	0.580645	0.211765
12230	0.612245	0.445255	0.726027	0.589862	0.279993
12240	0.621315	0.49635	0.561644	0.588326	0.256798
12250	0.62585	0.459854	0.589041	0.58679	0.254489
12260	0.634921	0.525547	0.60274	0.608295	0.297306
12270	0.619048	0.445255	0.712329	0.592934	0.281798
12280	0.623583	0.459854	0.520548	0.577573	0.228105
12290	0.612245	0.481752	0.630137	0.58679	0.264726
12300	0.666667	0.343066	0.657534	0.597542	0.243542
12310	0.582766	0.481752	0.657534	0.569892	0.253916
12320	0.557823	0.445255	0.616438	0.540707	0.203438
12330	0.632653	0.437956	0.561644	0.583717	0.231986
12340	0.596372	0.459854	0.630137	0.571429	0.24901
12350	0.619048	0.343066	0.671233	0.56682	0.204848
12360	0.673469	0.386861	0.630137	0.608295	0.261334
12370	0.571429	0.50365	0.630137	0.563748	0.254055
12380	0.603175	0.50365	0.643836	0.58679	0.284387
12390	0.585034	0.525547	0.547945	0.568356	0.24743
12400	0.612245	0.481752	0.589041	0.582181	0.253384
12410	0.643991	0.452555	0.630137	0.602151	0.271371
12420	0.621315	0.510949	0.60274	0.596006	0.283436
12430	0.630385	0.40146	0.726027	0.592934	0.266987
12440	0.621315	0.50365	0.60274	0.59447	0.273168
12450	0.637188	0.335766	0.643836	0.574501	0.206173
12460	0.605442	0.467153	0.630137	0.579109	0.247068
12470	0.668934	0.40146	0.60274	0.605223	0.259809
12480	0.609977	0.437956	0.684932	0.582181	0.256405
12490	0.632653	0.423358	0.657534	0.591398	0.267634
12500	0.603175	0.445255	0.506849	0.55914	0.203881
12510	0.630385	0.452555	0.616438	0.591398	0.255694
12520	0.68254	0.474453	0.616438	0.631336	0.303643
12530	0.571429	0.481752	0.616438	0.557604	0.223791
12540	0.60771	0.452555	0.712329	0.58679	0.267829
12550	0.596372	0.467153	0.684932	0.579109	0.267299
12560	0.623583	0.423358	0.561644	0.574501	0.220643
12570	0.705215	0.416058	0.534247	0.625192	0.271231
12580	0.687075	0.437956	0.671233	0.632873	0.312939
12590	0.587302	0.423358	0.589041	0.552995	0.193856
12600	0.609977	0.437956	0.616438	0.574501	0.235486
12610	0.62585	0.445255	0.60274	0.585253	0.248056
12620	0.632653	0.467153	0.506849	0.583717	0.236449
12630	0.657596	0.489051	0.60274	0.615975	0.294397
12640	0.61678	0.459854	0.60274	0.582181	0.246531
12650	0.573696	0.437956	0.60274	0.548387	0.21107
12660	0.612245	0.525547	0.671233	0.600614	0.295397
12670	0.614512	0.467153	0.561644	0.577573	0.240646
12680	0.619048	0.416058	0.506849	0.563748	0.196364
12690	0.639456	0.489051	0.657534	0.609831	0.299687
12700	0.634921	0.445255	0.671233	0.599078	0.272625
12710	0.60771	0.423358	0.643836	0.572965	0.230188
12720	0.671202	0.394161	0.684932	0.614439	0.269433
12730	0.650794	0.328467	0.616438	0.579109	0.210618
12740	0.637188	0.423358	0.616438	0.589862	0.242766
12750	0.662132	0.459854	0.561644	0.608295	0.27134
12760	0.639456	0.437956	0.589041	0.591398	0.250121
12770	0.589569	0.459854	0.643836	0.568356	0.237978
12780	0.650794	0.445255	0.534247	0.59447	0.242691
12790	0.641723	0.416058	0.657534	0.596006	0.262758
12800	0.664399	0.386861	0.561644	0.59447	0.230517
12810	0.580499	0.554745	0.630137	0.580645	0.281088
12820	0.575964	0.437956	0.69863	0.560676	0.246792
12830	0.634921	0.452555	0.616438	0.59447	0.26328
12840	0.668934	0.40146	0.616438	0.606759	0.259393
12850	0.650794	0.437956	0.671233	0.608295	0.278496
12860	0.650794	0.394161	0.69863	0.602151	0.27234
12870	0.643991	0.481752	0.561644	0.600614	0.270162
12880	0.628118	0.408759	0.561644	0.574501	0.219579
12890	0.650794	0.335766	0.616438	0.580645	0.208717
12900	0.696145	0.430657	0.69863	0.640553	0.31959
12910	0.605442	0.445255	0.671233	0.579109	0.249807
12920	0.678005	0.445255	0.712329	0.632873	0.3211
12930	0.648526	0.467153	0.60274	0.605223	0.27057
12940	0.605442	0.518248	0.630137	0.589862	0.275916
12950	0.664399	0.430657	0.616438	0.609831	0.270506
12960	0.571429	0.518248	0.534247	0.556068	0.231005
12970	0.650794	0.467153	0.589041	0.605223	0.264312
12980	0.614512	0.49635	0.589041	0.58679	0.26244
12990	0.639456	0.547445	0.561644	0.611367	0.299652
13000	0.612245	0.423358	0.671233	0.579109	0.250229
13010	0.637188	0.386861	0.630137	0.583717	0.229389
13020	0.587302	0.437956	0.534247	0.549923	0.197981
13030	0.637188	0.459854	0.726027	0.609831	0.299518
13040	0.605442	0.481752	0.671233	0.58679	0.271347
13050	0.628118	0.474453	0.671233	0.600614	0.285036
13060	0.643991	0.306569	0.739726	0.583717	0.220578
13070	0.582766	0.350365	0.712329	0.548387	0.197511
13080	0.646259	0.49635	0.589041	0.608295	0.281393
13090	0.609977	0.474453	0.60274	0.580645	0.252374
13100	0.623583	0.423358	0.534247	0.571429	0.216752
13110	0.621315	0.467153	0.69863	0.597542	0.284686
13120	0.582766	0.474453	0.657534	0.568356	0.251757
13130	0.684807	0.437956	0.657534	0.6298	0.298336
13140	0.657596	0.437956	0.630137	0.608295	0.275401
13150	0.621315	0.423358	0.616438	0.579109	0.225616
13160	0.653061	0.474453	0.630137	0.612903	0.29187
13170	0.664399	0.40146	0.657534	0.608295	0.267825
13180	0.621315	0.445255	0.753425	0.599078	0.290853
13190	0.564626	0.459854	0.589041	0.545315	0.209258
13200	0.60771	0.50365	0.726027	0.599078	0.297231
13210	0.621315	0.481752	0.657534	0.596006	0.284311
13220	0.619048	0.423358	0.589041	0.574501	0.223062
13230	0.603175	0.489051	0.657534	0.585253	0.271029
13240	0.653061	0.423358	0.616438	0.600614	0.260213
13250	0.675737	0.408759	0.60274	0.611367	0.265293
13260	0.619048	0.489051	0.60274	0.589862	0.265382
13270	0.598639	0.489051	0.671233	0.583717	0.274394
13280	0.614512	0.423358	0.60274	0.572965	0.222957
13290	0.643991	0.518248	0.616438	0.614439	0.296975
13300	0.646259	0.518248	0.643836	0.619048	0.317376
13310	0.689342	0.416058	0.520548	0.612903	0.255085
13320	0.628118	0.423358	0.616438	0.583717	0.239653
13330	0.637188	0.386861	0.657534	0.58679	0.23361
13340	0.655329	0.474453	0.60274	0.611367	0.282332
13350	0.589569	0.467153	0.643836	0.569892	0.248487
13360	0.619048	0.452555	0.589041	0.580645	0.244051
13370	0.60771	0.416058	0.643836	0.571429	0.228949
13380	0.646259	0.386861	0.520548	0.577573	0.212645
13390	0.675737	0.489051	0.547945	0.62212	0.295388
13400	0.641723	0.408759	0.671233	0.596006	0.254741
13410	0.578231	0.445255	0.671233	0.560676	0.234612
13420	0.69161	0.416058	0.643836	0.628264	0.295941
13430	0.646259	0.445255	0.589041	0.597542	0.254712
13440	0.657596	0.423358	0.643836	0.606759	0.264583
13450	0.630385	0.525547	0.671233	0.612903	0.318904
13460	0.69161	0.350365	0.630137	0.612903	0.255373
13470	0.560091	0.452555	0.643836	0.546851	0.214468
13480	0.566893	0.452555	0.616438	0.548387	0.214165
13490	0.664399	0.40146	0.684932	0.611367	0.275684
13500	0.630385	0.467153	0.69863	0.603687	0.290517
13510	0.628118	0.379562	0.616438	0.574501	0.213055
13520	0.619048	0.430657	0.657534	0.583717	0.250554
13530	0.596372	0.459854	0.657534	0.574501	0.252445
13540	0.680272	0.328467	0.60274	0.597542	0.225703
13550	0.655329	0.379562	0.589041	0.589862	0.221906
13560	0.603175	0.437956	0.616438	0.569892	0.228892
13570	0.598639	0.474453	0.616438	0.574501	0.250043
13580	0.598639	0.49635	0.60274	0.577573	0.247687
13590	0.591837	0.445255	0.589041	0.560676	0.220033
13600	0.659864	0.510949	0.60274	0.62212	0.316029
13610	0.639456	0.408759	0.643836	0.591398	0.244999
13620	0.623583	0.430657	0.684932	0.589862	0.259982
13630	0.612245	0.50365	0.657534	0.59447	0.280688
13640	0.655329	0.481752	0.643836	0.617512	0.301733
13650	0.657596	0.437956	0.671233	0.612903	0.28414
13660	0.600907	0.474453	0.561644	0.569892	0.24338
13670	0.634921	0.474453	0.630137	0.600614	0.282192
13680	0.600907	0.489051	0.671233	0.585253	0.268507
13690	0.689342	0.445255	0.69863	0.639017	0.323206
13700	0.637188	0.379562	0.671233	0.58679	0.232942
13710	0.664399	0.386861	0.616438	0.600614	0.245505
13720	0.621315	0.445255	0.589041	0.580645	0.238266
13730	0.657596	0.40146	0.534247	0.589862	0.229559
13740	0.614512	0.474453	0.69863	0.59447	0.285376
13750	0.659864	0.408759	0.657534	0.606759	0.267952
13760	0.621315	0.357664	0.575342	0.560676	0.190637
13770	0.666667	0.408759	0.630137	0.608295	0.270716
13780	0.659864	0.430657	0.60274	0.605223	0.264134
13790	0.609977	0.423358	0.575342	0.56682	0.217766
13800	0.637188	0.445255	0.657534	0.599078	0.272145
13810	0.634921	0.372263	0.561644	0.571429	0.204579
13820	0.612245	0.467153	0.561644	0.576037	0.229683
13830	0.62585	0.50365	0.60274	0.597542	0.279012
13840	0.535147	0.518248	0.69863	0.549923	0.261913
13850	0.587302	0.467153	0.60274	0.563748	0.233443
13860	0.603175	0.386861	0.575342	0.554531	0.195802
13870	0.671202	0.40146	0.643836	0.611367	0.261866
13880	0.639456	0.518248	0.575342	0.606759	0.289715
13890	0.623583	0.489051	0.561644	0.588326	0.26023
13900	0.596372	0.452555	0.657534	0.572965	0.255728
13910	0.675737	0.386861	0.520548	0.597542	0.228161
13920	0.696145	0.474453	0.575342	0.635945	0.302567
13930	0.585034	0.445255	0.493151	0.545315	0.193235
13940	0.643991	0.474453	0.643836	0.608295	0.286078
13950	0.61678	0.430657	0.69863	0.58679	0.261855
13960	0.664399	0.518248	0.60274	0.626728	0.312398
13970	0.650794	0.379562	0.60274	0.588326	0.230222
13980	0.662132	0.510949	0.589041	0.62212	0.302099
13990	0.619048	0.50365	0.684932	0.602151	0.297272
14000	0.628118	0.445255	0.726027	0.600614	0.28654
14010	0.582766	0.49635	0.575342	0.563748	0.240278
14020	0.637188	0.49635	0.643836	0.608295	0.29056
14030	0.628118	0.437956	0.712329	0.597542	0.272901
14040	0.594104	0.430657	0.616438	0.562212	0.220489
14050	0.612245	0.452555	0.575342	0.574501	0.235486
14060	0.61678	0.459854	0.739726	0.597542	0.287009
14070	0.664399	0.459854	0.616438	0.615975	0.288717
14080	0.657596	0.437956	0.684932	0.614439	0.292558
14090	0.632653	0.394161	0.589041	0.577573	0.224617
14100	0.643991	0.321168	0.657534	0.577573	0.216267
14110	0.678005	0.445255	0.739726	0.635945	0.338225
14120	0.62585	0.518248	0.60274	0.600614	0.285635
14130	0.587302	0.452555	0.726027	0.574501	0.264264
14140	0.628118	0.437956	0.69863	0.596006	0.265988
14150	0.605442	0.437956	0.616438	0.571429	0.243655
14160	0.609977	0.445255	0.534247	0.56682	0.212393
14170	0.621315	0.50365	0.643836	0.599078	0.283231
14180	0.664399	0.467153	0.630137	0.619048	0.288423
14190	0.678005	0.364964	0.506849	0.592934	0.20755
14200	0.621315	0.452555	0.60274	0.583717	0.245189
14210	0.603175	0.532847	0.60274	0.588326	0.279046
14220	0.673469	0.518248	0.60274	0.632873	0.323237
14230	0.662132	0.394161	0.630137	0.602151	0.253612
14240	0.639456	0.459854	0.575342	0.59447	0.262833
14250	0.62585	0.49635	0.534247	0.588326	0.250847
14260	0.600907	0.474453	0.547945	0.568356	0.219381
14270	0.673469	0.49635	0.575342	0.625192	0.29379
14280	0.643991	0.467153	0.671233	0.609831	0.296703
14290	0.623583	0.532847	0.630137	0.605223	0.301876
14300	0.648526	0.50365	0.534247	0.605223	0.268953
14310	0.657596	0.467153	0.616438	0.612903	0.291287
14320	0.600907	0.423358	0.575342	0.560676	0.217168
14330	0.648526	0.481752	0.630137	0.611367	0.293417
14340	0.587302	0.423358	0.60274	0.554531	0.205766
14350	0.657596	0.437956	0.506849	0.59447	0.234171
14360	0.653061	0.379562	0.616438	0.591398	0.234877
14370	0.61678	0.452555	0.657534	0.58679	0.257261
14380	0.634921	0.379562	0.616438	0.579109	0.228878
14390	0.614512	0.532847	0.60274	0.596006	0.287596
14400	0.664399	0.40146	0.630137	0.605223	0.261954
14410	0.587302	0.430657	0.69863	0.56682	0.24705
14420	0.612245	0.437956	0.684932	0.583717	0.257395
14430	0.619048	0.459854	0.575342	0.580645	0.238314
14440	0.641723	0.452555	0.534247	0.589862	0.247045
14450	0.591837	0.467153	0.69863	0.577573	0.262631
14460	0.619048	0.474453	0.657534	0.592934	0.27113
14470	0.666667	0.510949	0.616438	0.628264	0.314503
14480	0.646259	0.408759	0.60274	0.591398	0.240294
14490	0.659864	0.59854	0.506849	0.6298	0.325806
14500	0.594104	0.474453	0.69863	0.580645	0.26234
14510	0.603175	0.437956	0.575342	0.565284	0.222967
14520	0.609977	0.452555	0.671233	0.583717	0.271884
14530	0.582766	0.416058	0.684932	0.55914	0.234051
14540	0.653061	0.452555	0.561644	0.600614	0.253986
14550	0.61678	0.459854	0.630137	0.585253	0.261626
14560	0.650794	0.474453	0.60274	0.608295	0.274872
14570	0.580499	0.474453	0.616438	0.562212	0.236274
14580	0.648526	0.452555	0.60274	0.602151	0.271371
14590	0.630385	0.445255	0.643836	0.592934	0.272027
14600	0.621315	0.408759	0.60274	0.574501	0.223062
14610	0.643991	0.437956	0.630137	0.599078	0.267416
14620	0.657596	0.474453	0.60274	0.612903	0.281683
14630	0.578231	0.430657	0.643836	0.554531	0.2174
14640	0.668934	0.386861	0.671233	0.609831	0.268714
14650	0.589569	0.40146	0.739726	0.56682	0.245841
14660	0.557823	0.474453	0.561644	0.540707	0.205103
14670	0.637188	0.40146	0.643836	0.588326	0.244165
14680	0.639456	0.467153	0.616438	0.600614	0.276488
14690	0.628118	0.540146	0.60274	0.606759	0.304839
14700	0.575964	0.452555	0.643836	0.557604	0.226203
14710	0.566893	0.379562	0.780822	0.551459	0.217505
14720	0.61678	0.386861	0.630137	0.569892	0.218826
14730	0.60771	0.481752	0.630137	0.583717	0.263906
14740	0.696145	0.357664	0.657534	0.620584	0.273856
14750	0.655329	0.510949	0.534247	0.611367	0.292306
14760	0.623583	0.50365	0.520548	0.58679	0.249549
14770	0.664399	0.416058	0.589041	0.603687	0.259603
14780	0.62585	0.452555	0.630137	0.589862	0.262564
14790	0.621315	0.49635	0.589041	0.591398	0.264618
14800	0.600907	0.554745	0.616438	0.592934	0.290993
14810	0.641723	0.459854	0.589041	0.597542	0.255206
14820	0.619048	0.445255	0.60274	0.580645	0.24521
14830	0.612245	0.49635	0.643836	0.591398	0.277361
14840	0.637188	0.459854	0.589041	0.59447	0.260103
14850	0.589569	0.467153	0.643836	0.569892	0.245003
14860	0.637188	0.49635	0.643836	0.608295	0.289881
14870	0.605442	0.40146	0.657534	0.568356	0.224625
14880	0.60771	0.474453	0.630137	0.582181	0.257081
14890	0.684807	0.474453	0.616438	0.632873	0.306785
14900	0.621315	0.547445	0.657534	0.609831	0.311716
14910	0.630385	0.459854	0.589041	0.589862	0.251809
14920	0.639456	0.445255	0.575342	0.591398	0.250929
14930	0.628118	0.445255	0.589041	0.585253	0.256918
14940	0.639456	0.49635	0.616438	0.606759	0.290377
14950	0.589569	0.525547	0.534247	0.569892	0.239249
14960	0.643991	0.372263	0.712329	0.59447	0.250927
14970	0.648526	0.416058	0.712329	0.606759	0.290618
14980	0.671202	0.416058	0.616438	0.611367	0.268213
14990	0.582766	0.423358	0.671233	0.55914	0.219047
15000	0.646259	0.437956	0.561644	0.592934	0.242513
15010	0.643991	0.372263	0.561644	0.577573	0.214069
15020	0.675737	0.357664	0.589041	0.599078	0.238227
15030	0.673469	0.518248	0.60274	0.632873	0.311599
15040	0.671202	0.437956	0.575342	0.611367	0.266232
15050	0.714286	0.379562	0.520548	0.62212	0.254613
15060	0.61678	0.525547	0.630137	0.599078	0.293623
15070	0.653061	0.394161	0.643836	0.597542	0.248129
15080	0.614512	0.489051	0.643836	0.591398	0.275398
15090	0.630385	0.408759	0.575342	0.577573	0.220345
15100	0.664399	0.364964	0.575342	0.591398	0.224954
15110	0.666667	0.445255	0.561644	0.608295	0.265918
15120	0.634921	0.467153	0.684932	0.605223	0.282569
15130	0.612245	0.474453	0.60274	0.582181	0.25154
15140	0.641723	0.40146	0.575342	0.583717	0.235618
15150	0.657596	0.489051	0.561644	0.611367	0.274351
15160	0.612245	0.474453	0.547945	0.576037	0.238263
15170	0.603175	0.452555	0.60274	0.571429	0.231573
15180	0.659864	0.423358	0.575342	0.600614	0.251484
15190	0.603175	0.430657	0.561644	0.562212	0.203214
15200	0.668934	0.452555	0.712329	0.628264	0.322464
15210	0.596372	0.525547	0.60274	0.582181	0.268596
15220	0.639456	0.379562	0.630137	0.583717	0.225755
15230	0.653061	0.518248	0.616438	0.620584	0.314469
15240	0.562358	0.50365	0.616438	0.556068	0.244875
15250	0.587302	0.525547	0.657534	0.582181	0.278932
15260	0.612245	0.510949	0.589041	0.588326	0.26897
15270	0.600907	0.540146	0.60274	0.588326	0.280357
15280	0.68254	0.437956	0.60274	0.62212	0.291826
15290	0.609977	0.525547	0.657534	0.597542	0.302095
15300	0.675737	0.40146	0.575342	0.606759	0.250061
15310	0.648526	0.452555	0.630137	0.605223	0.28488
15320	0.585034	0.518248	0.589041	0.571429	0.24953
15330	0.614512	0.474453	0.575342	0.580645	0.240816
15340	0.564626	0.547445	0.643836	0.569892	0.275771
15350	0.623583	0.430657	0.69863	0.591398	0.26123
15360	0.573696	0.489051	0.60274	0.55914	0.242917
15370	0.662132	0.40146	0.671233	0.608295	0.269856
15380	0.619048	0.452555	0.520548	0.572965	0.226593
15390	0.628118	0.452555	0.684932	0.597542	0.274094
15400	0.657596	0.372263	0.60274	0.591398	0.238441
15410	0.646259	0.423358	0.671233	0.602151	0.270219
15420	0.702948	0.408759	0.630137	0.632873	0.295007
15430	0.62585	0.430657	0.671233	0.589862	0.265171
15440	0.603175	0.489051	0.616438	0.580645	0.264828
15450	0.689342	0.430657	0.69863	0.635945	0.314098
15460	0.630385	0.459854	0.616438	0.592934	0.262905
15470	0.614512	0.510949	0.630137	0.59447	0.278594
15480	0.609977	0.430657	0.60274	0.571429	0.231941
15490	0.643991	0.430657	0.630137	0.597542	0.257907
15500	0.659864	0.474453	0.643836	0.619048	0.301609
15510	0.634921	0.408759	0.657534	0.589862	0.244763
15520	0.639456	0.50365	0.589041	0.605223	0.282336
15530	0.634921	0.372263	0.506849	0.565284	0.199597
15540	0.646259	0.40146	0.60274	0.589862	0.239187
15550	0.659864	0.423358	0.561644	0.599078	0.250547
15560	0.632653	0.437956	0.657534	0.59447	0.268739
15570	0.575964	0.540146	0.60274	0.571429	0.268441
15580	0.589569	0.467153	0.643836	0.569892	0.237775
15590	0.591837	0.430657	0.671233	0.56682	0.235132
15600	0.585034	0.481752	0.575342	0.562212	0.236476
15610	0.698413	0.357664	0.643836	0.620584	0.266223
15620	0.641723	0.467153	0.726027	0.614439	0.311414
15630	0.628118	0.467153	0.547945	0.585253	0.237224
15640	0.598639	0.540146	0.60274	0.58679	0.273616
15650	0.639456	0.49635	0.534247	0.597542	0.267958
15660	0.653061	0.489051	0.589041	0.611367	0.287232
15670	0.619048	0.437956	0.547945	0.572965	0.21643
15680	0.650794	0.437956	0.643836	0.605223	0.270171
15690	0.69161	0.518248	0.547945	0.639017	0.320948
15700	0.634921	0.372263	0.630137	0.579109	0.213415
15710	0.675737	0.423358	0.657534	0.620584	0.293211
15720	0.61678	0.474453	0.69863	0.596006	0.275092
15730	0.630385	0.430657	0.616438	0.58679	0.243502
15740	0.621315	0.481752	0.506849	0.579109	0.238916
15750	0.646259	0.459854	0.643836	0.606759	0.27894
15760	0.653061	0.394161	0.712329	0.605223	0.274912
15770	0.612245	0.416058	0.616438	0.571429	0.223363
15780	0.643991	0.481752	0.671233	0.612903	0.300081
15790	0.630385	0.489051	0.643836	0.602151	0.284313
15800	0.659864	0.50365	0.69863	0.631336	0.333551
15810	0.634921	0.474453	0.630137	0.600614	0.270967
15820	0.662132	0.474453	0.671233	0.623656	0.300799
15830	0.666667	0.474453	0.657534	0.625192	0.310226
15840	0.662132	0.437956	0.561644	0.603687	0.258238
15850	0.603175	0.518248	0.561644	0.580645	0.248492
15860	0.678005	0.379562	0.589041	0.605223	0.2373
15870	0.564626	0.49635	0.726027	0.568356	0.261367
15880	0.605442	0.445255	0.643836	0.576037	0.247554
15890	0.643991	0.423358	0.534247	0.585253	0.224453
15900	0.630385	0.481752	0.547945	0.589862	0.250698
15910	0.657596	0.474453	0.616438	0.614439	0.288548
15920	0.632653	0.437956	0.671233	0.596006	0.264618
15930	0.605442	0.416058	0.726027	0.579109	0.257165
15940	0.605442	0.481752	0.630137	0.582181	0.267436
15950	0.673469	0.394161	0.561644	0.602151	0.2498
15960	0.664399	0.416058	0.575342	0.602151	0.269593
15970	0.630385	0.489051	0.534247	0.589862	0.248424
15980	0.60771	0.452555	0.575342	0.571429	0.23597
15990	0.637188	0.540146	0.657534	0.619048	0.318446
16000	0.668934	0.408759	0.616438	0.608295	0.25956
16010	0.641723	0.576642	0.506849	0.612903	0.300614
16020	0.566893	0.481752	0.561644	0.548387	0.218437
16030	0.628118	0.49635	0.561644	0.592934	0.261537
16040	0.612245	0.50365	0.575342	0.585253	0.271489
16050	0.60771	0.423358	0.561644	0.563748	0.212338
16060	0.60771	0.452555	0.534247	0.56682	0.224474
16070	0.621315	0.437956	0.643836	0.585253	0.249436
16080	0.653061	0.423358	0.643836	0.603687	0.264843
16090	0.648526	0.386861	0.60274	0.588326	0.23627
16100	0.623583	0.489051	0.712329	0.605223	0.297595
16110	0.61678	0.452555	0.589041	0.579109	0.245872
16120	0.623583	0.459854	0.616438	0.588326	0.259086
16130	0.61678	0.467153	0.630137	0.58679	0.261036
16140	0.62585	0.459854	0.671233	0.596006	0.274557
16150	0.637188	0.40146	0.684932	0.592934	0.257842
16160	0.614512	0.474453	0.575342	0.580645	0.235989
16170	0.632653	0.474453	0.643836	0.600614	0.288801
16180	0.62585	0.467153	0.575342	0.58679	0.26269
16190	0.632653	0.540146	0.575342	0.606759	0.296091
16200	0.560091	0.459854	0.616438	0.545315	0.206616
16210	0.623583	0.437956	0.69863	0.592934	0.276218
16220	0.641723	0.416058	0.616438	0.591398	0.243508
16230	0.657596	0.372263	0.657534	0.597542	0.25155
16240	0.632653	0.452555	0.657534	0.597542	0.275004
16250	0.646259	0.510949	0.520548	0.603687	0.27516
16260	0.609977	0.408759	0.684932	0.576037	0.239752
16270	0.653061	0.437956	0.69863	0.612903	0.287449
16280	0.643991	0.554745	0.630137	0.623656	0.325931
16290	0.643991	0.423358	0.616438	0.59447	0.254459
16300	0.655329	0.510949	0.589041	0.617512	0.297968
16310	0.678005	0.459854	0.493151	0.611367	0.266126
16320	0.596372	0.416058	0.657534	0.565284	0.22267
16330	0.653061	0.445255	0.493151	0.591398	0.230113
16340	0.623583	0.481752	0.630137	0.59447	0.279418
16350	0.596372	0.452555	0.589041	0.565284	0.228453
16360	0.671202	0.386861	0.630137	0.606759	0.249665
16370	0.634921	0.394161	0.616438	0.582181	0.225662
16380	0.684807	0.408759	0.643836	0.62212	0.291837
16390	0.655329	0.445255	0.616438	0.606759	0.277558
16400	0.614512	0.445255	0.616438	0.579109	0.244585
16410	0.648526	0.49635	0.547945	0.605223	0.273776
16420	0.678005	0.481752	0.69863	0.639017	0.322638
16430	0.671202	0.437956	0.657534	0.620584	0.29078
16440	0.634921	0.386861	0.589041	0.577573	0.211729
16450	0.62585	0.394161	0.671233	0.582181	0.237366
16460	0.689342	0.408759	0.452055	0.603687	0.226712
16470	0.687075	0.481752	0.60274	0.634409	0.314388
16480	0.655329	0.430657	0.643836	0.606759	0.269152
16490	0.671202	0.408759	0.561644	0.603687	0.24523
16500	0.643991	0.525547	0.643836	0.619048	0.315274
16510	0.668934	0.452555	0.575342	0.612903	0.276947
16520	0.605442	0.430657	0.643836	0.572965	0.239744
16530	0.637188	0.489051	0.547945	0.596006	0.260484
16540	0.659864	0.372263	0.493151	0.580645	0.197155
16550	0.632653	0.452555	0.575342	0.588326	0.241749
16560	0.641723	0.437956	0.657534	0.600614	0.285036
16570	0.612245	0.416058	0.561644	0.565284	0.20331
16580	0.664399	0.445255	0.630137	0.614439	0.284759
16590	0.648526	0.510949	0.561644	0.609831	0.285314
16600	0.623583	0.474453	0.575342	0.58679	0.247486
16610	0.666667	0.416058	0.630137	0.609831	0.27894
16620	0.598639	0.459854	0.534247	0.562212	0.213642
16630	0.650794	0.49635	0.60274	0.612903	0.295138
16640	0.623583	0.459854	0.60274	0.58679	0.251667
16650	0.62585	0.532847	0.534247	0.596006	0.276033
16660	0.648526	0.474453	0.616438	0.608295	0.283388
16670	0.605442	0.459854	0.493151	0.562212	0.204401
16680	0.668934	0.372263	0.575342	0.596006	0.238185
16690	0.594104	0.525547	0.657534	0.58679	0.285884
16700	0.639456	0.445255	0.726027	0.608295	0.288317
16710	0.653061	0.386861	0.69863	0.602151	0.269954
16720	0.598639	0.474453	0.60274	0.572965	0.236281
16730	0.614512	0.562044	0.561644	0.597542	0.292996
16740	0.628118	0.445255	0.657534	0.592934	0.254673
16750	0.673469	0.430657	0.767123	0.632873	0.325293
16760	0.664399	0.394161	0.643836	0.605223	0.264768
16770	0.632653	0.489051	0.630137	0.602151	0.291482
16780	0.591837	0.437956	0.561644	0.556068	0.203904
16790	0.653061	0.459854	0.643836	0.611367	0.285415
16800	0.641723	0.452555	0.589041	0.596006	0.261848
16810	0.671202	0.474453	0.534247	0.614439	0.271173
16820	0.657596	0.452555	0.547945	0.602151	0.255574
16830	0.605442	0.518248	0.60274	0.58679	0.268006
16840	0.580499	0.459854	0.684932	0.56682	0.242506
16850	0.646259	0.459854	0.575342	0.599078	0.262415
16860	0.614512	0.540146	0.589041	0.596006	0.287637
16870	0.662132	0.467153	0.60274	0.614439	0.282321
16880	0.596372	0.459854	0.479452	0.554531	0.203037
16890	0.605442	0.481752	0.630137	0.582181	0.264018
16900	0.589569	0.437956	0.616438	0.560676	0.232268
16910	0.673469	0.430657	0.643836	0.619048	0.288107
16920	0.634921	0.452555	0.561644	0.588326	0.254098
16930	0.623583	0.547445	0.60274	0.605223	0.304461
16940	0.662132	0.372263	0.616438	0.596006	0.23192
16950	0.666667	0.408759	0.726027	0.619048	0.291351
16960	0.628118	0.394161	0.657534	0.582181	0.25689
16970	0.650794	0.408759	0.575342	0.591398	0.236661
16980	0.62585	0.50365	0.561644	0.592934	0.255937
16990	0.612245	0.452555	0.643836	0.582181	0.250311
17000	0.648526	0.430657	0.657534	0.603687	0.26681
17010	0.580499	0.49635	0.561644	0.560676	0.227308
17020	0.643991	0.343066	0.630137	0.579109	0.219187
17030	0.619048	0.452555	0.589041	0.580645	0.244282
17040	0.60771	0.49635	0.616438	0.585253	0.274925
17050	0.587302	0.532847	0.671233	0.585253	0.289356
17060	0.655329	0.372263	0.657534	0.596006	0.247129
17070	0.666667	0.437956	0.630137	0.614439	0.287711
17080	0.632653	0.459854	0.643836	0.597542	0.278941
17090	0.632653	0.445255	0.643836	0.59447	0.269888
17100	0.589569	0.540146	0.589041	0.579109	0.265967
17110	0.61678	0.452555	0.616438	0.582181	0.245075
17120	0.630385	0.467153	0.575342	0.589862	0.254581
17130	0.662132	0.49635	0.547945	0.614439	0.276553
17140	0.634921	0.423358	0.534247	0.579109	0.216734
17150	0.641723	0.423358	0.616438	0.592934	0.251632
17160	0.603175	0.518248	0.630137	0.588326	0.270237
17170	0.655329	0.467153	0.630137	0.612903	0.295651
17180	0.664399	0.489051	0.520548	0.611367	0.272697
17190	0.619048	0.474453	0.575342	0.583717	0.252592
17200	0.630385	0.481752	0.671233	0.603687	0.286412
17210	0.650794	0.408759	0.465753	0.579109	0.203634
17220	0.684807	0.49635	0.616438	0.637481	0.323211
17230	0.673469	0.459854	0.69863	0.631336	0.321325
17240	0.578231	0.467153	0.643836	0.562212	0.236954
17250	0.614512	0.423358	0.534247	0.565284	0.206163
17260	0.60771	0.510949	0.60274	0.58679	0.271601
17270	0.573696	0.423358	0.643836	0.549923	0.207949
17280	0.637188	0.40146	0.671233	0.591398	0.253488
17290	0.650794	0.437956	0.630137	0.603687	0.267718
17300	0.641723	0.372263	0.630137	0.583717	0.237296
17310	0.612245	0.489051	0.547945	0.579109	0.250791
17320	0.650794	0.335766	0.589041	0.577573	0.213802
17330	0.641723	0.525547	0.684932	0.62212	0.323314
17340	0.655329	0.445255	0.671233	0.612903	0.281333
17350	0.634921	0.467153	0.69863	0.606759	0.295959
17360	0.634921	0.372263	0.589041	0.574501	0.201092
17370	0.628118	0.452555	0.657534	0.59447	0.266979
17380	0.655329	0.437956	0.657534	0.609831	0.285753
17390	0.668934	0.430657	0.60274	0.611367	0.262328
17400	0.632653	0.467153	0.534247	0.58679	0.244481
17410	0.612245	0.510949	0.60274	0.589862	0.272037
17420	0.605442	0.510949	0.561644	0.580645	0.25908
17430	0.589569	0.50365	0.616438	0.574501	0.249384
17440	0.62585	0.437956	0.630137	0.58679	0.255072
17450	0.641723	0.423358	0.534247	0.583717	0.223815
17460	0.612245	0.554745	0.630137	0.602151	0.297049
17470	0.641723	0.408759	0.657534	0.59447	0.247738
17480	0.650794	0.459854	0.671233	0.612903	0.296595
17490	0.655329	0.408759	0.657534	0.603687	0.267011
17500	0.671202	0.437956	0.630137	0.617512	0.284397
17510	0.578231	0.540146	0.684932	0.582181	0.286995
17520	0.62585	0.489051	0.616438	0.596006	0.279186
17530	0.62585	0.525547	0.671233	0.609831	0.315284
17540	0.589569	0.459854	0.630137	0.56682	0.237478
17550	0.678005	0.474453	0.547945	0.620584	0.28126
17560	0.630385	0.416058	0.630137	0.585253	0.249505
17570	0.621315	0.467153	0.671233	0.59447	0.264183
17580	0.650794	0.437956	0.616438	0.602151	0.270328
17590	0.61678	0.474453	0.726027	0.599078	0.294571
17600	0.664399	0.394161	0.630137	0.603687	0.25075
17610	0.612245	0.459854	0.589041	0.577573	0.239013
17620	0.596372	0.467153	0.684932	0.579109	0.258301
17630	0.62585	0.430657	0.616438	0.583717	0.25331
17640	0.671202	0.481752	0.616438	0.625192	0.301892
17650	0.634921	0.489051	0.630137	0.603687	0.287677
17660	0.630385	0.386861	0.643836	0.580645	0.231564
17670	0.689342	0.364964	0.657534	0.617512	0.263215
17680	0.646259	0.430657	0.575342	0.592934	0.245388
17690	0.594104	0.518248	0.589041	0.577573	0.260701
17700	0.628118	0.481752	0.534247	0.58679	0.257597
17710	0.639456	0.452555	0.561644	0.591398	0.248833
17720	0.628118	0.416058	0.657534	0.58679	0.250465
17730	0.678005	0.423358	0.643836	0.620584	0.289733
17740	0.585034	0.489051	0.726027	0.580645	0.285934
17750	0.653061	0.474453	0.69863	0.620584	0.314759
17760	0.657596	0.386861	0.60274	0.59447	0.229353
17770	0.671202	0.357664	0.589041	0.596006	0.22722
17780	0.653061	0.474453	0.630137	0.612903	0.296113
17790	0.605442	0.40146	0.616438	0.563748	0.208962
17800	0.632653	0.416058	0.575342	0.580645	0.231159
17810	0.603175	0.489051	0.60274	0.579109	0.24954
17820	0.641723	0.540146	0.616438	0.617512	0.312396
17830	0.600907	0.583942	0.561644	0.592934	0.296759
17840	0.591837	0.416058	0.712329	0.568356	0.240104
17850	0.619048	0.437956	0.561644	0.574501	0.228869
17860	0.639456	0.452555	0.69863	0.606759	0.293544
17870	0.62585	0.386861	0.630137	0.576037	0.227744
17880	0.657596	0.430657	0.643836	0.608295	0.273567
17890	0.596372	0.459854	0.616438	0.569892	0.236263
17900	0.62585	0.423358	0.69863	0.591398	0.264151
17910	0.603175	0.474453	0.616438	0.577573	0.249464
17920	0.612245	0.49635	0.630137	0.589862	0.276354
17930	0.621315	0.430657	0.616438	0.580645	0.238737
17940	0.671202	0.445255	0.643836	0.620584	0.288362
17950	0.61678	0.459854	0.589041	0.580645	0.248245
17960	0.609977	0.437956	0.657534	0.579109	0.243996
17970	0.61678	0.50365	0.630137	0.59447	0.284752
17980	0.666667	0.481752	0.547945	0.614439	0.279873
17990	0.646259	0.547445	0.561644	0.615975	0.309875
18000	0.634921	0.40146	0.589041	0.580645	0.228099
18010	0.587302	0.459854	0.671233	0.569892	0.252236
18020	0.668934	0.452555	0.616438	0.617512	0.28668
18030	0.61678	0.481752	0.60274	0.58679	0.261923
18040	0.637188	0.467153	0.657534	0.603687	0.278567
18050	0.637188	0.40146	0.547945	0.577573	0.215231
18060	0.61678	0.445255	0.712329	0.591398	0.268995
18070	0.646259	0.423358	0.561644	0.589862	0.231345
18080	0.60771	0.474453	0.684932	0.588326	0.278037
18090	0.684807	0.452555	0.575342	0.623656	0.282905
18100	0.671202	0.335766	0.60274	0.592934	0.215588
18110	0.60771	0.474453	0.60274	0.579109	0.255145
18120	0.650794	0.40146	0.684932	0.602151	0.255837
18130	0.675737	0.467153	0.630137	0.626728	0.306493
18140	0.664399	0.445255	0.589041	0.609831	0.265018
18150	0.623583	0.430657	0.589041	0.579109	0.232481
18160	0.639456	0.467153	0.671233	0.606759	0.281485
18170	0.653061	0.467153	0.575342	0.605223	0.263893
18180	0.612245	0.437956	0.643836	0.579109	0.247927
18190	0.659864	0.452555	0.561644	0.605223	0.261441
18200	0.689342	0.459854	0.575342	0.628264	0.290405
18210	0.643991	0.416058	0.547945	0.585253	0.216696
18220	0.643991	0.430657	0.60274	0.59447	0.25073
18230	0.668934	0.408759	0.630137	0.609831	0.269674
18240	0.648526	0.474453	0.657534	0.612903	0.294298
18250	0.646259	0.459854	0.589041	0.600614	0.2619
18260	0.671202	0.437956	0.671233	0.62212	0.294029
18270	0.657596	0.481752	0.575342	0.611367	0.284051
18280	0.632653	0.423358	0.589041	0.583717	0.231855
18290	0.564626	0.474453	0.575342	0.546851	0.208732
18300	0.659864	0.430657	0.671233	0.612903	0.285059
18310	0.585034	0.518248	0.60274	0.572965	0.2651
18320	0.655329	0.459854	0.589041	0.606759	0.283333
18330	0.659864	0.437956	0.630137	0.609831	0.277562
18340	0.655329	0.452555	0.630137	0.609831	0.274901
18350	0.60771	0.532847	0.589041	0.589862	0.282964
18360	0.655329	0.437956	0.589041	0.602151	0.275172
18370	0.60771	0.474453	0.589041	0.577573	0.247136
18380	0.575964	0.467153	0.589041	0.554531	0.224306
18390	0.575964	0.554745	0.616438	0.576037	0.263702
18400	0.637188	0.510949	0.534247	0.599078	0.273341
18410	0.621315	0.423358	0.534247	0.569892	0.207524
18420	0.632653	0.452555	0.671233	0.599078	0.275603
18430	0.666667	0.423358	0.60274	0.608295	0.263808
18440	0.637188	0.437956	0.671233	0.599078	0.275775
18450	0.664399	0.445255	0.575342	0.608295	0.258857
18460	0.705215	0.562044	0.671233	0.671275	0.392313
18470	0.641723	0.562044	0.684932	0.6298	0.348471
18480	0.678005	0.423358	0.60274	0.615975	0.272782
18490	0.60771	0.372263	0.671233	0.565284	0.204984
18500	0.634921	0.525547	0.643836	0.612903	0.309275
18510	0.641723	0.452555	0.589041	0.596006	0.262118
18520	0.637188	0.474453	0.575342	0.596006	0.259839
18530	0.60771	0.379562	0.575342	0.556068	0.196983
18540	0.643991	0.437956	0.643836	0.600614	0.266811
18550	0.664399	0.416058	0.60274	0.605223	0.262231
18560	0.612245	0.489051	0.60274	0.585253	0.262416
18570	0.62585	0.474453	0.506849	0.580645	0.233954
18580	0.648526	0.547445	0.630137	0.625192	0.326951
18590	0.612245	0.489051	0.684932	0.59447	0.289404
18600	0.662132	0.40146	0.561644	0.596006	0.232344
18610	0.659864	0.386861	0.589041	0.59447	0.23472
18620	0.589569	0.430657	0.60274	0.557604	0.22002
18630	0.598639	0.49635	0.630137	0.580645	0.273886
18640	0.600907	0.510949	0.684932	0.591398	0.298326
18650	0.643991	0.357664	0.643836	0.583717	0.22205
18660	0.609977	0.452555	0.671233	0.583717	0.263603
18670	0.646259	0.430657	0.671233	0.603687	0.272912
18680	0.594104	0.474453	0.547945	0.563748	0.233489
18690	0.648526	0.459854	0.69863	0.614439	0.299241
18700	0.664399	0.467153	0.69863	0.626728	0.31379
18710	0.684807	0.40146	0.630137	0.619048	0.282233
18720	0.571429	0.467153	0.506849	0.542243	0.193813
18730	0.650794	0.50365	0.561644	0.609831	0.277118
18740	0.600907	0.510949	0.547945	0.576037	0.24584
18750	0.61678	0.386861	0.643836	0.571429	0.237064
18760	0.671202	0.357664	0.643836	0.602151	0.241375
18770	0.666667	0.510949	0.534247	0.619048	0.289749
18780	0.594104	0.452555	0.657534	0.571429	0.241783
18790	0.646259	0.437956	0.561644	0.592934	0.243285
18800	0.623583	0.372263	0.561644	0.563748	0.191971
18810	0.591837	0.437956	0.630137	0.563748	0.229949
18820	0.639456	0.394161	0.616438	0.585253	0.239845
18830	0.603175	0.408759	0.616438	0.563748	0.212064
18840	0.646259	0.445255	0.616438	0.600614	0.270309
18850	0.671202	0.481752	0.616438	0.625192	0.305886
18860	0.70068	0.357664	0.739726	0.632873	0.290611
18870	0.648526	0.40146	0.767123	0.609831	0.293073
18880	0.62585	0.445255	0.547945	0.579109	0.240133
18890	0.643991	0.416058	0.671233	0.599078	0.262163
18900	0.630385	0.459854	0.643836	0.596006	0.269107
18910	0.641723	0.416058	0.684932	0.599078	0.269326
18920	0.705215	0.357664	0.726027	0.634409	0.293457
18930	0.655329	0.437956	0.616438	0.605223	0.260688
18940	0.641723	0.518248	0.547945	0.605223	0.285242
18950	0.628118	0.49635	0.60274	0.597542	0.273372
18960	0.582766	0.467153	0.630137	0.563748	0.240133
18970	0.630385	0.540146	0.643836	0.612903	0.316964
18980	0.609977	0.489051	0.616438	0.585253	0.262627
18990	0.671202	0.40146	0.780822	0.626728	0.303328
19000	0.641723	0.394161	0.643836	0.589862	0.25474
19010	0.643991	0.430657	0.657534	0.600614	0.270662
19020	0.68254	0.437956	0.657534	0.628264	0.298678
19030	0.655329	0.372263	0.69863	0.600614	0.259006
19040	0.614512	0.437956	0.630137	0.579109	0.247442
19050	0.623583	0.423358	0.589041	0.577573	0.240218
19060	0.687075	0.437956	0.616438	0.626728	0.286241
19070	0.673469	0.379562	0.712329	0.615975	0.281956
19080	0.544218	0.518248	0.69863	0.556068	0.254652
19090	0.70068	0.50365	0.575342	0.645161	0.329576
19100	0.668934	0.416058	0.684932	0.617512	0.290563
19110	0.585034	0.430657	0.643836	0.55914	0.22468
19120	0.628118	0.357664	0.69863	0.579109	0.230018
19130	0.632653	0.481752	0.547945	0.591398	0.256455
19140	0.62585	0.49635	0.69863	0.606759	0.296291
19150	0.639456	0.423358	0.643836	0.59447	0.262976
19160	0.641723	0.379562	0.589041	0.580645	0.236874
19170	0.650794	0.445255	0.60274	0.602151	0.269109
19180	0.650794	0.430657	0.561644	0.59447	0.242231
19190	0.621315	0.452555	0.424658	0.563748	0.198255
19200	0.657596	0.416058	0.643836	0.605223	0.273128
19210	0.666667	0.437956	0.671233	0.619048	0.287101
19220	0.662132	0.343066	0.534247	0.580645	0.197714
19230	0.69161	0.452555	0.616438	0.632873	0.310567
19240	0.641723	0.452555	0.643836	0.602151	0.272807
19250	0.687075	0.357664	0.60274	0.608295	0.247477
19260	0.621315	0.386861	0.60274	0.569892	0.204141
19270	0.641723	0.416058	0.684932	0.599078	0.263305
19280	0.648526	0.467153	0.575342	0.602151	0.270713
19290	0.628118	0.518248	0.684932	0.611367	0.307445
19300	0.634921	0.452555	0.630137	0.596006	0.26206
19310	0.664399	0.408759	0.561644	0.599078	0.24304
19320	0.623583	0.437956	0.520548	0.572965	0.222008
19330	0.648526	0.452555	0.684932	0.611367	0.294622
19340	0.689342	0.343066	0.657534	0.612903	0.264873
19350	0.68254	0.408759	0.657534	0.62212	0.29531
19360	0.639456	0.467153	0.561644	0.59447	0.256659
19370	0.630385	0.445255	0.589041	0.58679	0.245918
19380	0.589569	0.386861	0.575342	0.545315	0.188437
19390	0.643991	0.518248	0.643836	0.617512	0.317564
19400	0.673469	0.467153	0.643836	0.626728	0.309434
19410	0.621315	0.416058	0.589041	0.574501	0.224337
19420	0.623583	0.50365	0.643836	0.600614	0.288628
19430	0.639456	0.408759	0.643836	0.591398	0.249585
19440	0.571429	0.49635	0.561644	0.554531	0.227661
19450	0.609977	0.525547	0.739726	0.606759	0.318378
19460	0.612245	0.437956	0.630137	0.577573	0.238092
19470	0.68254	0.386861	0.643836	0.615975	0.273887
19480	0.594104	0.489051	0.616438	0.574501	0.245381
19490	0.62585	0.445255	0.60274	0.585253	0.249486
19500	0.637188	0.467153	0.589041	0.596006	0.260924
19510	0.659864	0.437956	0.60274	0.606759	0.265881
19520	0.62585	0.481752	0.616438	0.59447	0.262917
19530	0.678005	0.386861	0.630137	0.611367	0.2625
19540	0.657596	0.430657	0.589041	0.602151	0.26415
19550	0.655329	0.423358	0.616438	0.602151	0.248455
19560	0.619048	0.408759	0.506849	0.562212	0.184711
19570	0.619048	0.474453	0.657534	0.592934	0.276592
19580	0.619048	0.532847	0.547945	0.592934	0.278978
19590	0.662132	0.437956	0.671233	0.615975	0.291199
19600	0.650794	0.467153	0.547945	0.600614	0.259623
19610	0.653061	0.437956	0.630137	0.605223	0.279949
19620	0.643991	0.525547	0.60274	0.614439	0.309165
19630	0.666667	0.481752	0.657534	0.626728	0.310965
19640	0.680272	0.386861	0.671233	0.617512	0.274986
19650	0.653061	0.452555	0.534247	0.597542	0.24899
19660	0.646259	0.459854	0.643836	0.606759	0.280058
19670	0.662132	0.423358	0.712329	0.617512	0.291938
19680	0.60771	0.459854	0.60274	0.576037	0.240793
19690	0.630385	0.423358	0.616438	0.585253	0.230724
19700	0.632653	0.437956	0.589041	0.58679	0.24725
19710	0.648526	0.474453	0.712329	0.619048	0.304868
19720	0.70068	0.430657	0.561644	0.628264	0.27697
19730	0.675737	0.423358	0.616438	0.615975	0.271437
19740	0.664399	0.547445	0.575342	0.6298	0.325221
19750	0.662132	0.452555	0.671233	0.619048	0.298357
19760	0.657596	0.335766	0.575342	0.580645	0.201957
19770	0.614512	0.547445	0.726027	0.612903	0.331347
19780	0.648526	0.50365	0.534247	0.605223	0.27085
19790	0.639456	0.474453	0.69863	0.611367	0.303487
19800	0.621315	0.49635	0.589041	0.591398	0.272159
19810	0.668934	0.430657	0.589041	0.609831	0.267857
19820	0.609977	0.386861	0.684932	0.571429	0.234637
19830	0.657596	0.408759	0.616438	0.600614	0.258424
19840	0.668934	0.452555	0.616438	0.617512	0.298625
19850	0.666667	0.40146	0.616438	0.605223	0.271018
19860	0.643991	0.430657	0.506849	0.583717	0.218436
19870	0.659864	0.416058	0.671233	0.609831	0.281969
19880	0.60771	0.394161	0.534247	0.554531	0.189285
19890	0.673469	0.40146	0.589041	0.606759	0.265171
19900	0.648526	0.459854	0.69863	0.614439	0.301676
19910	0.653061	0.481752	0.684932	0.620584	0.31602
19920	0.659864	0.408759	0.575342	0.597542	0.247895
19930	0.630385	0.481752	0.589041	0.59447	0.265847
19940	0.621315	0.481752	0.561644	0.585253	0.247727
19950	0.657596	0.430657	0.547945	0.597542	0.248784
19960	0.637188	0.467153	0.643836	0.602151	0.280236
19970	0.641723	0.452555	0.575342	0.59447	0.260543
19980	0.643991	0.489051	0.506849	0.596006	0.256356
19990	0.69161	0.379562	0.630137	0.619048	0.280014
[truncated: 84 more rows]

## Sheet: SVM
Number	Wild-type	Heterozygous deletion	Homozygous deletion	Overall	MCC
10	0.369615	0.50365	0.643836	0.428571	0.170927
20	0.446712	0.532847	0.712329	0.494624	0.219206
30	0.548753	0.562044	0.753425	0.574501	0.303242
40	0.569161	0.605839	0.739726	0.596006	0.331641
50	0.62585	0.576642	0.753425	0.6298	0.353091
60	0.666667	0.656934	0.849315	0.6851	0.454952
70	0.639456	0.656934	0.808219	0.662058	0.41655
80	0.655329	0.678832	0.821918	0.678955	0.441211
90	0.628118	0.678832	0.835616	0.662058	0.423646
100	0.680272	0.70073	0.835616	0.701997	0.475631
110	0.687075	0.715328	0.849315	0.711214	0.492923
120	0.716553	0.70073	0.890411	0.732719	0.519748
130	0.725624	0.729927	0.849315	0.740399	0.530247
140	0.723356	0.70073	0.863014	0.734255	0.516982
150	0.741497	0.766423	0.917808	0.766513	0.583929
160	0.725624	0.737226	0.90411	0.74808	0.549958
170	0.741497	0.759124	0.90411	0.763441	0.576251
180	0.741497	0.759124	0.917808	0.764977	0.580917
190	0.791383	0.751825	0.931507	0.798771	0.625644
200	0.780045	0.729927	0.931507	0.786482	0.60281
210	0.773243	0.715328	0.90411	0.77573	0.580178
220	0.777778	0.751825	0.945205	0.791091	0.614985
230	0.786848	0.759124	0.931507	0.797235	0.623308
240	0.789116	0.766423	0.931507	0.800307	0.629252
250	0.786848	0.766423	0.972603	0.803379	0.638678
260	0.791383	0.817518	0.958904	0.815668	0.665964
270	0.800454	0.810219	0.972603	0.821813	0.674119
280	0.823129	0.79562	0.986301	0.835637	0.692066
290	0.818594	0.781022	0.986301	0.829493	0.680137
300	0.795918	0.766423	0.986301	0.81106	0.650896
310	0.798186	0.759124	0.986301	0.81106	0.64921
320	0.825397	0.781022	1	0.835637	0.690559
330	0.798186	0.773723	1	0.815668	0.660715
340	0.811791	0.788321	1	0.827957	0.681145
350	0.816327	0.766423	1	0.826421	0.674195
360	0.825397	0.810219	1	0.841782	0.705652
370	0.820862	0.79562	1	0.835637	0.693704
380	0.816327	0.773723	1	0.827957	0.677976
390	0.8322	0.810219	1	0.84639	0.712342
400	0.809524	0.824818	0.986301	0.832565	0.694266
410	0.820862	0.79562	0.986301	0.834101	0.689972
420	0.818594	0.810219	1	0.837174	0.69911
430	0.816327	0.79562	1	0.832565	0.689318
440	0.820862	0.80292	1	0.837174	0.697434
450	0.836735	0.817518	1	0.850998	0.720551
460	0.836735	0.80292	1	0.847926	0.713158
470	0.829932	0.817518	1	0.84639	0.713899
480	0.839002	0.832117	0.986301	0.854071	0.726684
490	0.854875	0.846715	0.986301	0.867896	0.750207
500	0.85941	0.839416	0.986301	0.869432	0.751213
510	0.857143	0.861314	0.986301	0.872504	0.759926
520	0.866213	0.875912	0.986301	0.88172	0.776687
530	0.863946	0.861314	0.986301	0.877112	0.766927
540	0.879819	0.875912	0.986301	0.890937	0.791124
550	0.877551	0.868613	0.986301	0.887865	0.785052
560	0.877551	0.854015	0.986301	0.884793	0.777785
570	0.870748	0.861314	0.986301	0.88172	0.774142
580	0.870748	0.846715	0.986301	0.878648	0.766836
590	0.879819	0.861314	0.986301	0.887865	0.78387
600	0.882086	0.868613	0.986301	0.890937	0.789954
610	0.875283	0.861314	0.986301	0.884793	0.77898
620	0.879819	0.854015	0.986301	0.886329	0.780243
630	0.877551	0.846715	1	0.884793	0.777749
640	0.866213	0.846715	1	0.877112	0.765605
650	0.870748	0.861314	1	0.883257	0.777701
660	0.873016	0.868613	1	0.886329	0.783795
670	0.879819	0.875912	1	0.892473	0.794699
680	0.893424	0.890511	1	0.904762	0.816741
690	0.886621	0.89781	1	0.90169	0.812888
700	0.879819	0.89781	1	0.897081	0.805571
710	0.882086	0.890511	1	0.897081	0.804379
720	0.888889	0.89781	1	0.903226	0.815353
730	0.891156	0.905109	1	0.906298	0.821423
740	0.897959	0.905109	1	0.910906	0.828919
750	0.895692	0.905109	1	0.90937	0.826406
760	0.907029	0.905109	1	0.917051	0.839108
770	0.907029	0.89781	1	0.915515	0.835569
780	0.904762	0.89781	1	0.913978	0.832993
790	0.902494	0.905109	1	0.913978	0.833985
800	0.900227	0.912409	1	0.913978	0.835064
810	0.902494	0.912409	1	0.915515	0.837595
820	0.913832	0.905109	1	0.921659	0.84694
830	0.911565	0.912409	1	0.921659	0.847859
840	0.909297	0.912409	1	0.920123	0.845272
850	0.911565	0.905109	1	0.920123	0.84433
860	0.909297	0.912409	1	0.920123	0.845272
870	0.904762	0.905109	1	0.915515	0.836587
880	0.904762	0.912409	1	0.917051	0.840139
890	0.902494	0.919708	1	0.917051	0.841155
900	0.902494	0.919708	1	0.917051	0.841155
910	0.904762	0.919708	1	0.918587	0.843693
920	0.907029	0.919708	1	0.920123	0.846244
930	0.907029	0.927007	1	0.921659	0.84979
940	0.911565	0.927007	1	0.924731	0.854921
950	0.913832	0.919708	1	0.924731	0.853984
960	0.911565	0.927007	1	0.924731	0.854921
970	0.929705	0.927007	1	0.93702	0.876037
980	0.920635	0.934307	1	0.932412	0.868858
990	0.922902	0.927007	1	0.932412	0.868004
1000	0.922902	0.934307	1	0.933948	0.871496
1010	0.918367	0.934307	1	0.930876	0.866234
1020	0.911565	0.934307	1	0.926267	0.858453
1030	0.907029	0.941606	1	0.924731	0.856886
1040	0.911565	0.941606	1	0.927803	0.861986
1050	0.9161	0.941606	1	0.930876	0.867143
1060	0.920635	0.941606	1	0.933948	0.87236
1070	0.920635	0.941606	1	0.933948	0.87236
1080	0.922902	0.941606	1	0.935484	0.87499
1090	0.922902	0.941606	1	0.935484	0.87499
1100	0.920635	0.941606	1	0.933948	0.87236
1110	0.918367	0.941606	1	0.932412	0.869744
1120	0.92517	0.941606	1	0.93702	0.877636
1130	0.927438	0.941606	1	0.938556	0.880297
1140	0.92517	0.948905	1	0.938556	0.881122
1150	0.927438	0.941606	1	0.938556	0.880297
1160	0.92517	0.941606	1	0.93702	0.877636
1170	0.918367	0.941606	1	0.932412	0.869744
1180	0.918367	0.948905	1	0.933948	0.873255
1190	0.9161	0.948905	1	0.932412	0.870662
1200	0.920635	0.948905	1	0.935484	0.875862
1210	0.920635	0.948905	1	0.935484	0.875862
1220	0.929705	0.948905	1	0.941628	0.886443
1230	0.931973	0.956204	1	0.9447	0.892589
1240	0.922902	0.956204	1	0.938556	0.88198
1250	0.922902	0.956204	1	0.938556	0.88198
1260	0.92517	0.956204	1	0.940092	0.88461
1270	0.929705	0.956204	1	0.943164	0.889914
1280	0.931973	0.956204	1	0.9447	0.892589
1290	0.927438	0.956204	1	0.941628	0.887254
1300	0.93424	0.956204	1	0.946237	0.89528
1310	0.929705	0.956204	1	0.943164	0.889914
1320	0.929705	0.956204	1	0.943164	0.889914
1330	0.931973	0.956204	1	0.9447	0.892589
1340	0.931973	0.956204	1	0.9447	0.892589
1350	0.938776	0.956204	1	0.949309	0.90071
1360	0.931973	0.956204	1	0.9447	0.892589
1370	0.93424	0.956204	1	0.946237	0.89528
1380	0.93424	0.948905	1	0.9447	0.891826
1390	0.936508	0.948905	1	0.946237	0.894541
1400	0.938776	0.948905	1	0.947773	0.897273
1410	0.938776	0.948905	1	0.947773	0.897273
1420	0.941043	0.948905	1	0.949309	0.900021
1430	0.938776	0.956204	1	0.949309	0.90071
1440	0.938776	0.956204	1	0.949309	0.90071
1450	0.941043	0.956204	1	0.950845	0.903449
1460	0.941043	0.948905	1	0.949309	0.900021
1470	0.941043	0.948905	1	0.949309	0.900021
1480	0.945578	0.956204	1	0.953917	0.908976
1490	0.945578	0.956204	1	0.953917	0.908976
1500	0.943311	0.956204	1	0.952381	0.906204
1510	0.941043	0.956204	1	0.950845	0.903449
1520	0.943311	0.963504	1	0.953917	0.909624
1530	0.941043	0.963504	1	0.952381	0.906878
1540	0.938776	0.956204	1	0.949309	0.90071
1550	0.93424	0.956204	1	0.946237	0.89528
1560	0.936508	0.956204	1	0.947773	0.897987
1570	0.938776	0.956204	1	0.949309	0.90071
1580	0.941043	0.956204	1	0.950845	0.903449
1590	0.938776	0.956204	1	0.949309	0.90071
1600	0.936508	0.956204	1	0.947773	0.897987
1610	0.938776	0.956204	1	0.949309	0.90071
1620	0.943311	0.956204	1	0.952381	0.906204
1630	0.941043	0.956204	1	0.950845	0.903449
1640	0.943311	0.956204	1	0.952381	0.906204
1650	0.947846	0.956204	1	0.955453	0.911765
1660	0.947846	0.956204	1	0.955453	0.911765
1670	0.947846	0.956204	1	0.955453	0.911765
1680	0.950113	0.956204	1	0.956989	0.91457
1690	0.943311	0.956204	1	0.952381	0.906204
1700	0.947846	0.956204	1	0.955453	0.911765
1710	0.941043	0.956204	1	0.950845	0.903449
1720	0.938776	0.956204	1	0.949309	0.90071
1730	0.93424	0.956204	1	0.946237	0.89528
1740	0.952381	0.956204	1	0.958525	0.917393
1750	0.950113	0.956204	1	0.956989	0.91457
1760	0.950113	0.956204	1	0.956989	0.91457
1770	0.947846	0.956204	1	0.955453	0.911765
1780	0.950113	0.956204	1	0.956989	0.91457
1790	0.950113	0.956204	1	0.956989	0.91457
1800	0.947846	0.956204	1	0.955453	0.911765
1810	0.945578	0.956204	1	0.953917	0.908976
1820	0.945578	0.956204	1	0.953917	0.908976
1830	0.943311	0.956204	1	0.952381	0.906204
1840	0.947846	0.956204	1	0.955453	0.911765
1850	0.950113	0.956204	1	0.956989	0.91457
1860	0.950113	0.948905	1	0.955453	0.911179
1870	0.956916	0.948905	1	0.960061	0.919728
1880	0.956916	0.948905	1	0.960061	0.919728
1890	0.961451	0.948905	1	0.963134	0.925516
1900	0.965986	0.948905	1	0.966206	0.931377
1910	0.963719	0.948905	1	0.96467	0.928437
1920	0.961451	0.948905	1	0.963134	0.925516
1930	0.963719	0.948905	1	0.96467	0.928437
1940	0.963719	0.948905	1	0.96467	0.928437
1950	0.961451	0.948905	1	0.963134	0.925516
1960	0.968254	0.948905	1	0.967742	0.934336
1970	0.968254	0.948905	1	0.967742	0.934336
1980	0.968254	0.948905	1	0.967742	0.934336
1990	0.968254	0.948905	1	0.967742	0.934336
2000	0.965986	0.948905	1	0.966206	0.931377
2010	0.963719	0.956204	1	0.966206	0.931771
2020	0.968254	0.956204	1	0.969278	0.93765
2030	0.963719	0.948905	1	0.96467	0.928437
2040	0.965986	0.956204	1	0.967742	0.934701
2050	0.968254	0.956204	1	0.969278	0.93765
2060	0.970522	0.948905	1	0.969278	0.937313
2070	0.968254	0.956204	1	0.969278	0.93765
2080	0.970522	0.956204	1	0.970814	0.940617
2090	0.965986	0.956204	1	0.967742	0.934701
2100	0.963719	0.956204	1	0.966206	0.931771
2110	0.968254	0.956204	1	0.969278	0.93765
2120	0.970522	0.956204	1	0.970814	0.940617
2130	0.970522	0.956204	1	0.970814	0.940617
2140	0.972789	0.956204	1	0.97235	0.943603
2150	0.970522	0.956204	1	0.970814	0.940617
2160	0.972789	0.956204	1	0.97235	0.943603
2170	0.968254	0.956204	1	0.969278	0.93765
2180	0.968254	0.956204	1	0.969278	0.93765
2190	0.968254	0.956204	1	0.969278	0.93765
2200	0.970522	0.956204	1	0.970814	0.940617
2210	0.968254	0.956204	1	0.969278	0.93765
2220	0.968254	0.956204	1	0.969278	0.93765
2230	0.968254	0.956204	1	0.969278	0.93765
2240	0.968254	0.956204	1	0.969278	0.93765
2250	0.970522	0.956204	1	0.970814	0.940617
2260	0.968254	0.956204	1	0.969278	0.93765
2270	0.968254	0.956204	1	0.969278	0.93765
2280	0.968254	0.956204	1	0.969278	0.93765
2290	0.963719	0.956204	1	0.966206	0.931771
2300	0.968254	0.956204	1	0.969278	0.93765
2310	0.970522	0.956204	1	0.970814	0.940617
2320	0.968254	0.956204	1	0.969278	0.93765
2330	0.968254	0.956204	1	0.969278	0.93765
2340	0.970522	0.956204	1	0.970814	0.940617
2350	0.970522	0.956204	1	0.970814	0.940617
2360	0.970522	0.956204	1	0.970814	0.940617
2370	0.970522	0.963504	1	0.97235	0.943922
2380	0.965986	0.956204	1	0.967742	0.934701
2390	0.965986	0.963504	1	0.969278	0.938027
2400	0.970522	0.956204	1	0.970814	0.940617
2410	0.968254	0.956204	1	0.969278	0.93765
2420	0.972789	0.963504	1	0.973886	0.946898
2430	0.972789	0.956204	1	0.97235	0.943603
2440	0.970522	0.956204	1	0.970814	0.940617
2450	0.972789	0.956204	1	0.97235	0.943603
2460	0.972789	0.956204	1	0.97235	0.943603
2470	0.970522	0.956204	1	0.970814	0.940617
2480	0.972789	0.956204	1	0.97235	0.943603
2490	0.972789	0.963504	1	0.973886	0.946898
2500	0.970522	0.956204	1	0.970814	0.940617
2510	0.970522	0.956204	1	0.970814	0.940617
2520	0.970522	0.956204	1	0.970814	0.940617
2530	0.972789	0.956204	1	0.97235	0.943603
2540	0.972789	0.956204	1	0.97235	0.943603
2550	0.977324	0.956204	1	0.975422	0.949634
2560	0.972789	0.956204	1	0.97235	0.943603
2570	0.972789	0.956204	1	0.97235	0.943603
2580	0.968254	0.956204	1	0.969278	0.93765
2590	0.970522	0.956204	1	0.970814	0.940617
2600	0.968254	0.956204	1	0.969278	0.93765
2610	0.970522	0.956204	1	0.970814	0.940617
2620	0.970522	0.956204	1	0.970814	0.940617
2630	0.970522	0.956204	1	0.970814	0.940617
2640	0.970522	0.956204	1	0.970814	0.940617
2650	0.972789	0.956204	1	0.97235	0.943603
2660	0.975057	0.956204	1	0.973886	0.946609
2670	0.977324	0.956204	1	0.975422	0.949634
2680	0.972789	0.956204	1	0.97235	0.943603
2690	0.975057	0.956204	1	0.973886	0.946609
2700	0.975057	0.956204	1	0.973886	0.946609
2710	0.977324	0.956204	1	0.975422	0.949634
2720	0.977324	0.956204	1	0.975422	0.949634
2730	0.979592	0.956204	1	0.976959	0.952679
2740	0.977324	0.956204	1	0.975422	0.949634
2750	0.975057	0.956204	1	0.973886	0.946609
2760	0.977324	0.956204	1	0.975422	0.949634
2770	0.977324	0.956204	1	0.975422	0.949634
2780	0.979592	0.956204	1	0.976959	0.952679
2790	0.979592	0.956204	1	0.976959	0.952679
2800	0.977324	0.956204	1	0.975422	0.949634
2810	0.979592	0.956204	1	0.976959	0.952679
2820	0.977324	0.956204	1	0.975422	0.949634
2830	0.975057	0.956204	1	0.973886	0.946609
2840	0.977324	0.956204	1	0.975422	0.949634
2850	0.977324	0.956204	1	0.975422	0.949634
2860	0.975057	0.956204	1	0.973886	0.946609
2870	0.979592	0.956204	1	0.976959	0.952679
2880	0.975057	0.956204	1	0.973886	0.946609
2890	0.975057	0.956204	1	0.973886	0.946609
2900	0.975057	0.956204	1	0.973886	0.946609
2910	0.977324	0.956204	1	0.975422	0.949634
2920	0.975057	0.956204	1	0.973886	0.946609
2930	0.975057	0.956204	1	0.973886	0.946609
2940	0.975057	0.956204	1	0.973886	0.946609
2950	0.977324	0.956204	1	0.975422	0.949634
2960	0.977324	0.956204	1	0.975422	0.949634
2970	0.977324	0.956204	1	0.975422	0.949634
2980	0.977324	0.956204	1	0.975422	0.949634
2990	0.977324	0.956204	1	0.975422	0.949634
3000	0.977324	0.956204	1	0.975422	0.949634
3010	0.977324	0.956204	1	0.975422	0.949634
3020	0.979592	0.956204	1	0.976959	0.952679
3030	0.979592	0.956204	1	0.976959	0.952679
3040	0.979592	0.956204	1	0.976959	0.952679
3050	0.977324	0.956204	1	0.975422	0.949634
3060	0.977324	0.956204	1	0.975422	0.949634
3070	0.977324	0.956204	1	0.975422	0.949634
3080	0.977324	0.956204	1	0.975422	0.949634
3090	0.979592	0.956204	1	0.976959	0.952679
3100	0.977324	0.956204	1	0.975422	0.949634
3110	0.977324	0.956204	1	0.975422	0.949634
3120	0.977324	0.956204	1	0.975422	0.949634
3130	0.977324	0.956204	1	0.975422	0.949634
3140	0.975057	0.956204	1	0.973886	0.946609
3150	0.975057	0.956204	1	0.973886	0.946609
3160	0.977324	0.956204	1	0.975422	0.949634
3170	0.977324	0.956204	1	0.975422	0.949634
3180	0.977324	0.956204	1	0.975422	0.949634
3190	0.979592	0.956204	1	0.976959	0.952679
3200	0.979592	0.956204	1	0.976959	0.952679
3210	0.979592	0.956204	1	0.976959	0.952679
3220	0.979592	0.956204	1	0.976959	0.952679
3230	0.979592	0.956204	1	0.976959	0.952679
3240	0.979592	0.956204	1	0.976959	0.952679
3250	0.979592	0.956204	1	0.976959	0.952679
3260	0.979592	0.956204	1	0.976959	0.952679
3270	0.979592	0.956204	1	0.976959	0.952679
3280	0.979592	0.956204	1	0.976959	0.952679
3290	0.979592	0.956204	1	0.976959	0.952679
3300	0.979592	0.956204	1	0.976959	0.952679
3310	0.979592	0.956204	1	0.976959	0.952679
3320	0.979592	0.956204	1	0.976959	0.952679
3330	0.979592	0.956204	1	0.976959	0.952679
3340	0.979592	0.956204	1	0.976959	0.952679
3350	0.979592	0.956204	1	0.976959	0.952679
3360	0.979592	0.956204	1	0.976959	0.952679
3370	0.979592	0.956204	1	0.976959	0.952679
3380	0.979592	0.956204	1	0.976959	0.952679
3390	0.979592	0.956204	1	0.976959	0.952679
3400	0.979592	0.956204	1	0.976959	0.952679
3410	0.979592	0.956204	1	0.976959	0.952679
3420	0.979592	0.956204	1	0.976959	0.952679
3430	0.979592	0.956204	1	0.976959	0.952679
3440	0.979592	0.956204	1	0.976959	0.952679
3450	0.979592	0.956204	1	0.976959	0.952679
3460	0.981859	0.956204	1	0.978495	0.955743
3470	0.984127	0.956204	1	0.980031	0.958828
3480	0.984127	0.956204	1	0.980031	0.958828
3490	0.986395	0.956204	1	0.981567	0.961934
3500	0.986395	0.956204	1	0.981567	0.961934
3510	0.984127	0.956204	1	0.980031	0.958828
3520	0.986395	0.956204	1	0.981567	0.961934
3530	0.981859	0.956204	1	0.978495	0.955743
3540	0.981859	0.956204	1	0.978495	0.955743
3550	0.981859	0.956204	1	0.978495	0.955743
3560	0.984127	0.956204	1	0.980031	0.958828
3570	0.984127	0.956204	1	0.980031	0.958828
3580	0.984127	0.956204	1	0.980031	0.958828
3590	0.984127	0.956204	1	0.980031	0.958828
3600	0.981859	0.956204	1	0.978495	0.955743
3610	0.984127	0.956204	1	0.980031	0.958828
3620	0.984127	0.956204	1	0.980031	0.958828
3630	0.984127	0.956204	1	0.980031	0.958828
3640	0.984127	0.956204	1	0.980031	0.958828
3650	0.984127	0.956204	1	0.980031	0.958828
3660	0.984127	0.956204	1	0.980031	0.958828
3670	0.984127	0.956204	1	0.980031	0.958828
3680	0.984127	0.956204	1	0.980031	0.958828
3690	0.984127	0.956204	1	0.980031	0.958828
3700	0.984127	0.956204	1	0.980031	0.958828
3710	0.984127	0.956204	1	0.980031	0.958828
3720	0.984127	0.956204	1	0.980031	0.958828
3730	0.986395	0.956204	1	0.981567	0.961934
3740	0.986395	0.956204	1	0.981567	0.961934
3750	0.986395	0.956204	1	0.981567	0.961934
3760	0.986395	0.956204	1	0.981567	0.961934
3770	0.984127	0.956204	1	0.980031	0.958828
3780	0.984127	0.956204	1	0.980031	0.958828
3790	0.984127	0.956204	1	0.980031	0.958828
3800	0.984127	0.956204	1	0.980031	0.958828
3810	0.986395	0.956204	1	0.981567	0.961934
3820	0.986395	0.956204	1	0.981567	0.961934
3830	0.986395	0.956204	1	0.981567	0.961934
3840	0.984127	0.956204	1	0.980031	0.958828
3850	0.981859	0.956204	1	0.978495	0.955743
3860	0.984127	0.956204	1	0.980031	0.958828
3870	0.981859	0.956204	1	0.978495	0.955743
3880	0.984127	0.956204	1	0.980031	0.958828
3890	0.984127	0.956204	1	0.980031	0.958828
3900	0.984127	0.956204	1	0.980031	0.958828
3910	0.986395	0.956204	1	0.981567	0.961934
3920	0.986395	0.956204	1	0.981567	0.961934
3930	0.986395	0.956204	1	0.981567	0.961934
3940	0.984127	0.956204	1	0.980031	0.958828
3950	0.984127	0.956204	1	0.980031	0.958828
3960	0.984127	0.956204	1	0.980031	0.958828
3970	0.984127	0.956204	1	0.980031	0.958828
3980	0.984127	0.956204	1	0.980031	0.958828
3990	0.984127	0.956204	1	0.980031	0.958828
4000	0.984127	0.956204	1	0.980031	0.958828
4010	0.984127	0.956204	1	0.980031	0.958828
4020	0.981859	0.956204	1	0.978495	0.955743
4030	0.984127	0.956204	1	0.980031	0.958828
4040	0.984127	0.956204	1	0.980031	0.958828
4050	0.984127	0.956204	1	0.980031	0.958828
4060	0.984127	0.956204	1	0.980031	0.958828
4070	0.984127	0.956204	1	0.980031	0.958828
4080	0.984127	0.956204	1	0.980031	0.958828
4090	0.986395	0.956204	1	0.981567	0.961934
4100	0.986395	0.956204	1	0.981567	0.961934
4110	0.986395	0.956204	1	0.981567	0.961934
4120	0.986395	0.956204	1	0.981567	0.961934
4130	0.986395	0.956204	1	0.981567	0.961934
4140	0.986395	0.956204	1	0.981567	0.961934
4150	0.986395	0.956204	1	0.981567	0.961934
4160	0.986395	0.956204	1	0.981567	0.961934
4170	0.986395	0.963504	1	0.983103	0.965163
4180	0.986395	0.963504	1	0.983103	0.965163
4190	0.986395	0.963504	1	0.983103	0.965163
4200	0.986395	0.963504	1	0.983103	0.965163
4210	0.986395	0.963504	1	0.983103	0.965163
4220	0.986395	0.963504	1	0.983103	0.965163
4230	0.986395	0.963504	1	0.983103	0.965163
4240	0.986395	0.963504	1	0.983103	0.965163
4250	0.986395	0.963504	1	0.983103	0.965163
4260	0.986395	0.963504	1	0.983103	0.965163
4270	0.984127	0.963504	1	0.981567	0.962069
4280	0.984127	0.963504	1	0.981567	0.962069
4290	0.984127	0.963504	1	0.981567	0.962069
4300	0.984127	0.963504	1	0.981567	0.962069
4310	0.986395	0.963504	1	0.983103	0.965163
4320	0.984127	0.963504	1	0.981567	0.962069
4330	0.986395	0.963504	1	0.983103	0.965163
4340	0.986395	0.963504	1	0.983103	0.965163
4350	0.986395	0.963504	1	0.983103	0.965163
4360	0.986395	0.963504	1	0.983103	0.965163
4370	0.984127	0.963504	1	0.981567	0.962069
4380	0.984127	0.963504	1	0.981567	0.962069
4390	0.984127	0.963504	1	0.981567	0.962069
4400	0.984127	0.963504	1	0.981567	0.962069
4410	0.984127	0.963504	1	0.981567	0.962069
4420	0.984127	0.963504	1	0.981567	0.962069
4430	0.984127	0.963504	1	0.981567	0.962069
4440	0.984127	0.963504	1	0.981567	0.962069
4450	0.984127	0.963504	1	0.981567	0.962069
4460	0.984127	0.963504	1	0.981567	0.962069
4470	0.984127	0.963504	1	0.981567	0.962069
4480	0.984127	0.963504	1	0.981567	0.962069
4490	0.984127	0.963504	1	0.981567	0.962069
4500	0.984127	0.963504	1	0.981567	0.962069
4510	0.984127	0.963504	1	0.981567	0.962069
4520	0.984127	0.963504	1	0.981567	0.962069
4530	0.984127	0.963504	1	0.981567	0.962069
4540	0.984127	0.963504	1	0.981567	0.962069
4550	0.984127	0.963504	1	0.981567	0.962069
4560	0.984127	0.963504	1	0.981567	0.962069
4570	0.984127	0.963504	1	0.981567	0.962069
4580	0.984127	0.963504	1	0.981567	0.962069
4590	0.984127	0.963504	1	0.981567	0.962069
4600	0.984127	0.963504	1	0.981567	0.962069
4610	0.984127	0.963504	1	0.981567	0.962069
4620	0.984127	0.963504	1	0.981567	0.962069
4630	0.984127	0.963504	1	0.981567	0.962069
4640	0.984127	0.963504	1	0.981567	0.962069
4650	0.984127	0.963504	1	0.981567	0.962069
4660	0.984127	0.963504	1	0.981567	0.962069
4670	0.984127	0.963504	1	0.981567	0.962069
4680	0.986395	0.963504	1	0.983103	0.965163
4690	0.986395	0.963504	1	0.983103	0.965163
4700	0.986395	0.963504	1	0.983103	0.965163
4710	0.986395	0.963504	1	0.983103	0.965163
4720	0.986395	0.963504	1	0.983103	0.965163
4730	0.986395	0.963504	1	0.983103	0.965163
4740	0.986395	0.963504	1	0.983103	0.965163
4750	0.984127	0.963504	1	0.981567	0.962069
4760	0.986395	0.963504	1	0.983103	0.965163
4770	0.986395	0.963504	1	0.983103	0.965163
4780	0.986395	0.963504	1	0.983103	0.965163
4790	0.986395	0.963504	1	0.983103	0.965163
4800	0.984127	0.963504	1	0.981567	0.962069
4810	0.984127	0.963504	1	0.981567	0.962069
4820	0.986395	0.963504	1	0.983103	0.965163
4830	0.986395	0.963504	1	0.983103	0.965163
4840	0.984127	0.963504	1	0.981567	0.962069
4850	0.984127	0.963504	1	0.981567	0.962069
4860	0.986395	0.963504	1	0.983103	0.965163
4870	0.986395	0.963504	1	0.983103	0.965163
4880	0.984127	0.963504	1	0.981567	0.962069
4890	0.984127	0.963504	1	0.981567	0.962069
4900	0.984127	0.963504	1	0.981567	0.962069
4910	0.984127	0.963504	1	0.981567	0.962069
4920	0.981859	0.963504	1	0.980031	0.958995
4930	0.984127	0.963504	1	0.981567	0.962069
4940	0.984127	0.963504	1	0.981567	0.962069
4950	0.984127	0.963504	1	0.981567	0.962069
4960	0.984127	0.963504	1	0.981567	0.962069
4970	0.984127	0.963504	1	0.981567	0.962069
4980	0.984127	0.963504	1	0.981567	0.962069
4990	0.984127	0.963504	1	0.981567	0.962069
5000	0.984127	0.963504	1	0.981567	0.962069
5010	0.984127	0.963504	1	0.981567	0.962069
5020	0.984127	0.963504	1	0.981567	0.962069
5030	0.984127	0.963504	1	0.981567	0.962069
5040	0.984127	0.963504	1	0.981567	0.962069
5050	0.984127	0.963504	1	0.981567	0.962069
5060	0.986395	0.963504	1	0.983103	0.965163
5070	0.984127	0.963504	1	0.981567	0.962069
5080	0.986395	0.963504	1	0.983103	0.965163
5090	0.986395	0.963504	1	0.983103	0.965163
5100	0.986395	0.963504	1	0.983103	0.965163
5110	0.986395	0.963504	1	0.983103	0.965163
5120	0.986395	0.963504	1	0.983103	0.965163
5130	0.986395	0.963504	1	0.983103	0.965163
5140	0.986395	0.963504	1	0.983103	0.965163
5150	0.986395	0.963504	1	0.983103	0.965163
5160	0.986395	0.963504	1	0.983103	0.965163
5170	0.986395	0.963504	1	0.983103	0.965163
5180	0.986395	0.963504	1	0.983103	0.965163
5190	0.986395	0.963504	1	0.983103	0.965163
5200	0.986395	0.963504	1	0.983103	0.965163
5210	0.986395	0.963504	1	0.983103	0.965163
5220	0.986395	0.963504	1	0.983103	0.965163
5230	0.986395	0.963504	1	0.983103	0.965163
5240	0.986395	0.963504	1	0.983103	0.965163
5250	0.986395	0.963504	1	0.983103	0.965163
5260	0.986395	0.963504	1	0.983103	0.965163
5270	0.986395	0.963504	1	0.983103	0.965163
5280	0.986395	0.963504	1	0.983103	0.965163
5290	0.986395	0.963504	1	0.983103	0.965163
5300	0.986395	0.963504	1	0.983103	0.965163
5310	0.986395	0.963504	1	0.983103	0.965163
5320	0.986395	0.963504	1	0.983103	0.965163
5330	0.986395	0.963504	1	0.983103	0.965163
5340	0.986395	0.963504	1	0.983103	0.965163
5350	0.986395	0.963504	1	0.983103	0.965163
5360	0.986395	0.963504	1	0.983103	0.965163
5370	0.986395	0.963504	1	0.983103	0.965163
5380	0.986395	0.963504	1	0.983103	0.965163
5390	0.986395	0.963504	1	0.983103	0.965163
5400	0.986395	0.963504	1	0.983103	0.965163
5410	0.986395	0.963504	1	0.983103	0.965163
5420	0.986395	0.963504	1	0.983103	0.965163
5430	0.986395	0.963504	1	0.983103	0.965163
5440	0.986395	0.963504	1	0.983103	0.965163
5450	0.986395	0.963504	1	0.983103	0.965163
5460	0.986395	0.963504	1	0.983103	0.965163
5470	0.986395	0.963504	1	0.983103	0.965163
5480	0.986395	0.963504	1	0.983103	0.965163
5490	0.986395	0.963504	1	0.983103	0.965163
5500	0.986395	0.963504	1	0.983103	0.965163
5510	0.986395	0.963504	1	0.983103	0.965163
5520	0.986395	0.963504	1	0.983103	0.965163
5530	0.986395	0.963504	1	0.983103	0.965163
5540	0.986395	0.963504	1	0.983103	0.965163
5550	0.986395	0.963504	1	0.983103	0.965163
5560	0.986395	0.963504	1	0.983103	0.965163
5570	0.986395	0.963504	1	0.983103	0.965163
5580	0.986395	0.963504	1	0.983103	0.965163
5590	0.986395	0.963504	1	0.983103	0.965163
5600	0.986395	0.963504	1	0.983103	0.965163
5610	0.988662	0.963504	1	0.984639	0.968278
5620	0.988662	0.963504	1	0.984639	0.968278
5630	0.988662	0.963504	1	0.984639	0.968278
5640	0.988662	0.963504	1	0.984639	0.968278
5650	0.988662	0.963504	1	0.984639	0.968278
5660	0.988662	0.963504	1	0.984639	0.968278
5670	0.988662	0.963504	1	0.984639	0.968278
5680	0.988662	0.963504	1	0.984639	0.968278
5690	0.988662	0.963504	1	0.984639	0.968278
5700	0.988662	0.963504	1	0.984639	0.968278
5710	0.988662	0.963504	1	0.984639	0.968278
5720	0.988662	0.963504	1	0.984639	0.968278
5730	0.988662	0.963504	1	0.984639	0.968278
5740	0.988662	0.963504	1	0.984639	0.968278
5750	0.988662	0.963504	1	0.984639	0.968278
5760	0.988662	0.963504	1	0.984639	0.968278
5770	0.988662	0.963504	1	0.984639	0.968278
5780	0.988662	0.963504	1	0.984639	0.968278
5790	0.988662	0.963504	1	0.984639	0.968278
5800	0.988662	0.963504	1	0.984639	0.968278
5810	0.988662	0.963504	1	0.984639	0.968278
5820	0.986395	0.963504	1	0.983103	0.965163
5830	0.988662	0.963504	1	0.984639	0.968278
5840	0.988662	0.963504	1	0.984639	0.968278
5850	0.988662	0.963504	1	0.984639	0.968278
5860	0.988662	0.963504	1	0.984639	0.968278
5870	0.988662	0.963504	1	0.984639	0.968278
5880	0.988662	0.963504	1	0.984639	0.968278
5890	0.988662	0.963504	1	0.984639	0.968278
5900	0.988662	0.963504	1	0.984639	0.968278
5910	0.988662	0.963504	1	0.984639	0.968278
5920	0.988662	0.963504	1	0.984639	0.968278
5930	0.988662	0.963504	1	0.984639	0.968278
5940	0.986395	0.963504	1	0.983103	0.965163
5950	0.986395	0.963504	1	0.983103	0.965163
5960	0.986395	0.963504	1	0.983103	0.965163
5970	0.986395	0.963504	1	0.983103	0.965163
5980	0.986395	0.963504	1	0.983103	0.965163
5990	0.986395	0.963504	1	0.983103	0.965163
6000	0.986395	0.963504	1	0.983103	0.965163
6010	0.986395	0.963504	1	0.983103	0.965163
6020	0.986395	0.963504	1	0.983103	0.965163
6030	0.986395	0.963504	1	0.983103	0.965163
6040	0.986395	0.963504	1	0.983103	0.965163
6050	0.986395	0.963504	1	0.983103	0.965163
6060	0.986395	0.963504	1	0.983103	0.965163
6070	0.986395	0.963504	1	0.983103	0.965163
6080	0.986395	0.963504	1	0.983103	0.965163
6090	0.986395	0.963504	1	0.983103	0.965163
6100	0.986395	0.963504	1	0.983103	0.965163
6110	0.986395	0.963504	1	0.983103	0.965163
6120	0.986395	0.963504	1	0.983103	0.965163
6130	0.986395	0.963504	1	0.983103	0.965163
6140	0.986395	0.963504	1	0.983103	0.965163
6150	0.986395	0.963504	1	0.983103	0.965163
6160	0.986395	0.963504	1	0.983103	0.965163
6170	0.986395	0.963504	1	0.983103	0.965163
6180	0.986395	0.963504	1	0.983103	0.965163
6190	0.986395	0.963504	1	0.983103	0.965163
6200	0.986395	0.963504	1	0.983103	0.965163
6210	0.986395	0.963504	1	0.983103	0.965163
6220	0.986395	0.963504	1	0.983103	0.965163
6230	0.986395	0.963504	1	0.983103	0.965163
6240	0.986395	0.963504	1	0.983103	0.965163
6250	0.986395	0.963504	1	0.983103	0.965163
6260	0.986395	0.963504	1	0.983103	0.965163
6270	0.986395	0.963504	1	0.983103	0.965163
6280	0.986395	0.963504	1	0.983103	0.965163
6290	0.986395	0.963504	1	0.983103	0.965163
6300	0.986395	0.963504	1	0.983103	0.965163
6310	0.986395	0.963504	1	0.983103	0.965163
6320	0.988662	0.963504	1	0.984639	0.968278
6330	0.988662	0.963504	1	0.984639	0.968278
6340	0.988662	0.963504	1	0.984639	0.968278
6350	0.988662	0.963504	1	0.984639	0.968278
6360	0.988662	0.963504	1	0.984639	0.968278
6370	0.988662	0.963504	1	0.984639	0.968278
6380	0.988662	0.963504	1	0.984639	0.968278
6390	0.988662	0.963504	1	0.984639	0.968278
6400	0.988662	0.963504	1	0.984639	0.968278
6410	0.988662	0.963504	1	0.984639	0.968278
6420	0.988662	0.963504	1	0.984639	0.968278
6430	0.988662	0.963504	1	0.984639	0.968278
6440	0.988662	0.963504	1	0.984639	0.968278
6450	0.988662	0.963504	1	0.984639	0.968278
6460	0.988662	0.963504	1	0.984639	0.968278
6470	0.988662	0.963504	1	0.984639	0.968278
6480	0.988662	0.963504	1	0.984639	0.968278
6490	0.988662	0.963504	1	0.984639	0.968278
6500	0.988662	0.963504	1	0.984639	0.968278
6510	0.988662	0.963504	1	0.984639	0.968278
6520	0.988662	0.963504	1	0.984639	0.968278
6530	0.988662	0.963504	1	0.984639	0.968278
6540	0.988662	0.963504	1	0.984639	0.968278
6550	0.988662	0.963504	1	0.984639	0.968278
6560	0.988662	0.963504	1	0.984639	0.968278
6570	0.988662	0.963504	1	0.984639	0.968278
6580	0.988662	0.963504	1	0.984639	0.968278
6590	0.988662	0.963504	1	0.984639	0.968278
6600	0.988662	0.963504	1	0.984639	0.968278
6610	0.988662	0.963504	1	0.984639	0.968278
6620	0.988662	0.963504	1	0.984639	0.968278
6630	0.988662	0.963504	1	0.984639	0.968278
6640	0.988662	0.963504	1	0.984639	0.968278
6650	0.988662	0.963504	1	0.984639	0.968278
6660	0.988662	0.963504	1	0.984639	0.968278
6670	0.988662	0.963504	1	0.984639	0.968278
6680	0.988662	0.963504	1	0.984639	0.968278
6690	0.988662	0.963504	1	0.984639	0.968278
6700	0.988662	0.963504	1	0.984639	0.968278
6710	0.988662	0.963504	1	0.984639	0.968278
6720	0.988662	0.963504	1	0.984639	0.968278
6730	0.988662	0.963504	1	0.984639	0.968278
6740	0.988662	0.963504	1	0.984639	0.968278
6750	0.988662	0.963504	1	0.984639	0.968278
6760	0.988662	0.963504	1	0.984639	0.968278
6770	0.988662	0.963504	1	0.984639	0.968278
6780	0.988662	0.963504	1	0.984639	0.968278
6790	0.988662	0.963504	1	0.984639	0.968278
6800	0.988662	0.963504	1	0.984639	0.968278
6810	0.988662	0.963504	1	0.984639	0.968278
6820	0.988662	0.963504	1	0.984639	0.968278
6830	0.988662	0.963504	1	0.984639	0.968278
6840	0.988662	0.963504	1	0.984639	0.968278
6850	0.988662	0.963504	1	0.984639	0.968278
6860	0.988662	0.963504	1	0.984639	0.968278
6870	0.988662	0.963504	1	0.984639	0.968278
6880	0.988662	0.963504	1	0.984639	0.968278
6890	0.988662	0.963504	1	0.984639	0.968278
6900	0.988662	0.963504	1	0.984639	0.968278
6910	0.988662	0.963504	1	0.984639	0.968278
6920	0.988662	0.963504	1	0.984639	0.968278
6930	0.988662	0.963504	1	0.984639	0.968278
6940	0.988662	0.963504	1	0.984639	0.968278
6950	0.988662	0.963504	1	0.984639	0.968278
6960	0.988662	0.963504	1	0.984639	0.968278
6970	0.988662	0.963504	1	0.984639	0.968278
6980	0.988662	0.963504	1	0.984639	0.968278
6990	0.988662	0.963504	1	0.984639	0.968278
7000	0.988662	0.963504	1	0.984639	0.968278
7010	0.988662	0.963504	1	0.984639	0.968278
7020	0.988662	0.963504	1	0.984639	0.968278
7030	0.988662	0.963504	1	0.984639	0.968278
7040	0.988662	0.963504	1	0.984639	0.968278
7050	0.988662	0.963504	1	0.984639	0.968278
7060	0.988662	0.963504	1	0.984639	0.968278
7070	0.988662	0.963504	1	0.984639	0.968278
7080	0.988662	0.963504	1	0.984639	0.968278
7090	0.988662	0.963504	1	0.984639	0.968278
7100	0.988662	0.963504	1	0.984639	0.968278
7110	0.988662	0.963504	1	0.984639	0.968278
7120	0.988662	0.963504	1	0.984639	0.968278
7130	0.988662	0.963504	1	0.984639	0.968278
7140	0.988662	0.963504	1	0.984639	0.968278
7150	0.988662	0.963504	1	0.984639	0.968278
7160	0.988662	0.963504	1	0.984639	0.968278
7170	0.988662	0.963504	1	0.984639	0.968278
7180	0.988662	0.963504	1	0.984639	0.968278
7190	0.988662	0.963504	1	0.984639	0.968278
7200	0.988662	0.963504	1	0.984639	0.968278
7210	0.988662	0.963504	1	0.984639	0.968278
7220	0.988662	0.963504	1	0.984639	0.968278
7230	0.988662	0.963504	1	0.984639	0.968278
7240	0.988662	0.963504	1	0.984639	0.968278
7250	0.988662	0.963504	1	0.984639	0.968278
7260	0.988662	0.963504	1	0.984639	0.968278
7270	0.988662	0.963504	1	0.984639	0.968278
7280	0.988662	0.963504	1	0.984639	0.968278
7290	0.988662	0.963504	1	0.984639	0.968278
7300	0.988662	0.963504	1	0.984639	0.968278
7310	0.988662	0.963504	1	0.984639	0.968278
7320	0.988662	0.963504	1	0.984639	0.968278
7330	0.988662	0.963504	1	0.984639	0.968278
7340	0.988662	0.963504	1	0.984639	0.968278
7350	0.988662	0.963504	1	0.984639	0.968278
7360	0.988662	0.963504	1	0.984639	0.968278
7370	0.988662	0.963504	1	0.984639	0.968278
7380	0.988662	0.963504	1	0.984639	0.968278
7390	0.988662	0.963504	1	0.984639	0.968278
7400	0.988662	0.963504	1	0.984639	0.968278
7410	0.988662	0.963504	1	0.984639	0.968278
7420	0.988662	0.963504	1	0.984639	0.968278
7430	0.988662	0.963504	1	0.984639	0.968278
7440	0.988662	0.963504	1	0.984639	0.968278
7450	0.988662	0.963504	1	0.984639	0.968278
7460	0.988662	0.963504	1	0.984639	0.968278
7470	0.988662	0.963504	1	0.984639	0.968278
7480	0.988662	0.963504	1	0.984639	0.968278
7490	0.988662	0.963504	1	0.984639	0.968278
7500	0.988662	0.963504	1	0.984639	0.968278
7510	0.988662	0.963504	1	0.984639	0.968278
7520	0.988662	0.963504	1	0.984639	0.968278
7530	0.988662	0.963504	1	0.984639	0.968278
7540	0.988662	0.963504	1	0.984639	0.968278
7550	0.988662	0.963504	1	0.984639	0.968278
7560	0.988662	0.963504	1	0.984639	0.968278
7570	0.988662	0.963504	1	0.984639	0.968278
7580	0.988662	0.963504	1	0.984639	0.968278
7590	0.988662	0.963504	1	0.984639	0.968278
7600	0.988662	0.963504	1	0.984639	0.968278
7610	0.988662	0.963504	1	0.984639	0.968278
7620	0.988662	0.963504	1	0.984639	0.968278
7630	0.988662	0.963504	1	0.984639	0.968278
7640	0.988662	0.963504	1	0.984639	0.968278
7650	0.988662	0.963504	1	0.984639	0.968278
7660	0.988662	0.963504	1	0.984639	0.968278
7670	0.988662	0.963504	1	0.984639	0.968278
7680	0.988662	0.963504	1	0.984639	0.968278
7690	0.988662	0.963504	1	0.984639	0.968278
7700	0.988662	0.963504	1	0.984639	0.968278
7710	0.988662	0.963504	1	0.984639	0.968278
7720	0.988662	0.963504	1	0.984639	0.968278
7730	0.988662	0.963504	1	0.984639	0.968278
7740	0.988662	0.963504	1	0.984639	0.968278
7750	0.988662	0.963504	1	0.984639	0.968278
7760	0.988662	0.963504	1	0.984639	0.968278
7770	0.988662	0.963504	1	0.984639	0.968278
7780	0.988662	0.963504	1	0.984639	0.968278
7790	0.988662	0.963504	1	0.984639	0.968278
7800	0.988662	0.963504	1	0.984639	0.968278
7810	0.988662	0.963504	1	0.984639	0.968278
7820	0.988662	0.963504	1	0.984639	0.968278
7830	0.988662	0.963504	1	0.984639	0.968278
7840	0.988662	0.963504	1	0.984639	0.968278
7850	0.988662	0.963504	1	0.984639	0.968278
7860	0.988662	0.963504	1	0.984639	0.968278
7870	0.988662	0.963504	1	0.984639	0.968278
7880	0.988662	0.963504	1	0.984639	0.968278
7890	0.988662	0.963504	1	0.984639	0.968278
7900	0.988662	0.963504	1	0.984639	0.968278
7910	0.988662	0.963504	1	0.984639	0.968278
7920	0.988662	0.963504	1	0.984639	0.968278
7930	0.988662	0.963504	1	0.984639	0.968278
7940	0.988662	0.963504	1	0.984639	0.968278
7950	0.988662	0.963504	1	0.984639	0.968278
7960	0.988662	0.963504	1	0.984639	0.968278
7970	0.988662	0.963504	1	0.984639	0.968278
7980	0.988662	0.963504	1	0.984639	0.968278
7990	0.988662	0.963504	1	0.984639	0.968278
8000	0.988662	0.963504	1	0.984639	0.968278
8010	0.986395	0.963504	1	0.983103	0.965163
8020	0.986395	0.963504	1	0.983103	0.965163
8030	0.986395	0.963504	1	0.983103	0.965163
8040	0.986395	0.963504	1	0.983103	0.965163
8050	0.988662	0.963504	1	0.984639	0.968278
8060	0.988662	0.963504	1	0.984639	0.968278
8070	0.988662	0.963504	1	0.984639	0.968278
8080	0.988662	0.963504	1	0.984639	0.968278
8090	0.988662	0.963504	1	0.984639	0.968278
8100	0.988662	0.963504	1	0.984639	0.968278
8110	0.988662	0.963504	1	0.984639	0.968278
8120	0.988662	0.963504	1	0.984639	0.968278
8130	0.988662	0.963504	1	0.984639	0.968278
8140	0.988662	0.963504	1	0.984639	0.968278
8150	0.988662	0.963504	1	0.984639	0.968278
8160	0.988662	0.963504	1	0.984639	0.968278
8170	0.988662	0.963504	1	0.984639	0.968278
8180	0.988662	0.963504	1	0.984639	0.968278
8190	0.988662	0.963504	1	0.984639	0.968278
8200	0.988662	0.963504	1	0.984639	0.968278
8210	0.988662	0.963504	1	0.984639	0.968278
8220	0.988662	0.963504	1	0.984639	0.968278
8230	0.988662	0.963504	1	0.984639	0.968278
8240	0.988662	0.963504	1	0.984639	0.968278
8250	0.988662	0.963504	1	0.984639	0.968278
8260	0.988662	0.963504	1	0.984639	0.968278
8270	0.988662	0.963504	1	0.984639	0.968278
8280	0.988662	0.963504	1	0.984639	0.968278
8290	0.988662	0.963504	1	0.984639	0.968278
8300	0.988662	0.963504	1	0.984639	0.968278
8310	0.988662	0.963504	1	0.984639	0.968278
8320	0.988662	0.963504	1	0.984639	0.968278
8330	0.988662	0.963504	1	0.984639	0.968278
8340	0.988662	0.963504	1	0.984639	0.968278
8350	0.988662	0.963504	1	0.984639	0.968278
8360	0.988662	0.963504	1	0.984639	0.968278
8370	0.988662	0.963504	1	0.984639	0.968278
8380	0.988662	0.963504	1	0.984639	0.968278
8390	0.986395	0.963504	1	0.983103	0.965163
8400	0.986395	0.963504	1	0.983103	0.965163
8410	0.986395	0.963504	1	0.983103	0.965163
8420	0.986395	0.963504	1	0.983103	0.965163
8430	0.988662	0.963504	1	0.984639	0.968278
8440	0.986395	0.963504	1	0.983103	0.965163
8450	0.986395	0.963504	1	0.983103	0.965163
8460	0.988662	0.963504	1	0.984639	0.968278
8470	0.988662	0.963504	1	0.984639	0.968278
8480	0.988662	0.963504	1	0.984639	0.968278
8490	0.988662	0.963504	1	0.984639	0.968278
8500	0.988662	0.963504	1	0.984639	0.968278
8510	0.988662	0.963504	1	0.984639	0.968278
8520	0.988662	0.963504	1	0.984639	0.968278
8530	0.988662	0.963504	1	0.984639	0.968278
8540	0.988662	0.963504	1	0.984639	0.968278
8550	0.988662	0.963504	1	0.984639	0.968278
8560	0.988662	0.963504	1	0.984639	0.968278
8570	0.988662	0.963504	1	0.984639	0.968278
8580	0.988662	0.963504	1	0.984639	0.968278
8590	0.988662	0.963504	1	0.984639	0.968278
8600	0.988662	0.963504	1	0.984639	0.968278
8610	0.988662	0.963504	1	0.984639	0.968278
8620	0.988662	0.963504	1	0.984639	0.968278
8630	0.988662	0.963504	1	0.984639	0.968278
8640	0.988662	0.963504	1	0.984639	0.968278
8650	0.988662	0.963504	1	0.984639	0.968278
8660	0.988662	0.963504	1	0.984639	0.968278
8670	0.988662	0.963504	1	0.984639	0.968278
8680	0.988662	0.963504	1	0.984639	0.968278
8690	0.988662	0.963504	1	0.984639	0.968278
8700	0.988662	0.963504	1	0.984639	0.968278
8710	0.988662	0.963504	1	0.984639	0.968278
8720	0.988662	0.963504	1	0.984639	0.968278
8730	0.988662	0.963504	1	0.984639	0.968278
8740	0.988662	0.963504	1	0.984639	0.968278
8750	0.988662	0.963504	1	0.984639	0.968278
8760	0.988662	0.963504	1	0.984639	0.968278
8770	0.988662	0.963504	1	0.984639	0.968278
8780	0.988662	0.963504	1	0.984639	0.968278
8790	0.988662	0.963504	1	0.984639	0.968278
8800	0.988662	0.963504	1	0.984639	0.968278
8810	0.988662	0.963504	1	0.984639	0.968278
8820	0.988662	0.963504	1	0.984639	0.968278
8830	0.988662	0.963504	1	0.984639	0.968278
8840	0.988662	0.963504	1	0.984639	0.968278
8850	0.988662	0.963504	1	0.984639	0.968278
8860	0.988662	0.963504	1	0.984639	0.968278
8870	0.988662	0.963504	1	0.984639	0.968278
8880	0.988662	0.963504	1	0.984639	0.968278
8890	0.988662	0.963504	1	0.984639	0.968278
8900	0.988662	0.963504	1	0.984639	0.968278
8910	0.988662	0.963504	1	0.984639	0.968278
8920	0.988662	0.963504	1	0.984639	0.968278
8930	0.988662	0.963504	1	0.984639	0.968278
8940	0.988662	0.963504	1	0.984639	0.968278
8950	0.988662	0.963504	1	0.984639	0.968278
8960	0.988662	0.963504	1	0.984639	0.968278
8970	0.988662	0.963504	1	0.984639	0.968278
8980	0.988662	0.963504	1	0.984639	0.968278
8990	0.988662	0.963504	1	0.984639	0.968278
9000	0.988662	0.963504	1	0.984639	0.968278
9010	0.988662	0.963504	1	0.984639	0.968278
9020	0.988662	0.963504	1	0.984639	0.968278
9030	0.988662	0.963504	1	0.984639	0.968278
9040	0.988662	0.963504	1	0.984639	0.968278
9050	0.988662	0.963504	1	0.984639	0.968278
9060	0.988662	0.963504	1	0.984639	0.968278
9070	0.988662	0.963504	1	0.984639	0.968278
9080	0.988662	0.963504	1	0.984639	0.968278
9090	0.988662	0.963504	1	0.984639	0.968278
9100	0.988662	0.963504	1	0.984639	0.968278
9110	0.988662	0.963504	1	0.984639	0.968278
9120	0.988662	0.963504	1	0.984639	0.968278
9130	0.988662	0.963504	1	0.984639	0.968278
9140	0.988662	0.963504	1	0.984639	0.968278
9150	0.988662	0.963504	1	0.984639	0.968278
9160	0.988662	0.963504	1	0.984639	0.968278
9170	0.988662	0.963504	1	0.984639	0.968278
9180	0.988662	0.963504	1	0.984639	0.968278
9190	0.988662	0.963504	1	0.984639	0.968278
9200	0.988662	0.963504	1	0.984639	0.968278
9210	0.988662	0.963504	1	0.984639	0.968278
9220	0.988662	0.963504	1	0.984639	0.968278
9230	0.988662	0.963504	1	0.984639	0.968278
9240	0.988662	0.963504	1	0.984639	0.968278
9250	0.988662	0.963504	1	0.984639	0.968278
9260	0.988662	0.963504	1	0.984639	0.968278
9270	0.988662	0.963504	1	0.984639	0.968278
9280	0.988662	0.963504	1	0.984639	0.968278
9290	0.988662	0.963504	1	0.984639	0.968278
9300	0.988662	0.963504	1	0.984639	0.968278
9310	0.988662	0.963504	1	0.984639	0.968278
9320	0.988662	0.963504	1	0.984639	0.968278
9330	0.988662	0.963504	1	0.984639	0.968278
9340	0.988662	0.963504	1	0.984639	0.968278
9350	0.988662	0.963504	1	0.984639	0.968278
9360	0.988662	0.963504	1	0.984639	0.968278
9370	0.988662	0.963504	1	0.984639	0.968278
9380	0.988662	0.963504	1	0.984639	0.968278
9390	0.988662	0.963504	1	0.984639	0.968278
9400	0.988662	0.963504	1	0.984639	0.968278
9410	0.988662	0.963504	1	0.984639	0.968278
9420	0.988662	0.963504	1	0.984639	0.968278
9430	0.988662	0.963504	1	0.984639	0.968278
9440	0.988662	0.963504	1	0.984639	0.968278
9450	0.988662	0.963504	1	0.984639	0.968278
9460	0.988662	0.963504	1	0.984639	0.968278
9470	0.988662	0.963504	1	0.984639	0.968278
9480	0.988662	0.963504	1	0.984639	0.968278
9490	0.988662	0.963504	1	0.984639	0.968278
9500	0.988662	0.963504	1	0.984639	0.968278
9510	0.988662	0.963504	1	0.984639	0.968278
9520	0.988662	0.963504	1	0.984639	0.968278
9530	0.988662	0.963504	1	0.984639	0.968278
9540	0.988662	0.963504	1	0.984639	0.968278
9550	0.988662	0.963504	1	0.984639	0.968278
9560	0.988662	0.963504	1	0.984639	0.968278
9570	0.988662	0.963504	1	0.984639	0.968278
9580	0.988662	0.963504	1	0.984639	0.968278
9590	0.988662	0.963504	1	0.984639	0.968278
9600	0.988662	0.963504	1	0.984639	0.968278
9610	0.988662	0.963504	1	0.984639	0.968278
9620	0.988662	0.963504	1	0.984639	0.968278
9630	0.988662	0.963504	1	0.984639	0.968278
9640	0.988662	0.963504	1	0.984639	0.968278
9650	0.988662	0.963504	1	0.984639	0.968278
9660	0.988662	0.963504	1	0.984639	0.968278
9670	0.988662	0.963504	1	0.984639	0.968278
9680	0.988662	0.963504	1	0.984639	0.968278
9690	0.988662	0.963504	1	0.984639	0.968278
9700	0.988662	0.963504	1	0.984639	0.968278
9710	0.988662	0.963504	1	0.984639	0.968278
9720	0.988662	0.963504	1	0.984639	0.968278
9730	0.988662	0.963504	1	0.984639	0.968278
9740	0.988662	0.963504	1	0.984639	0.968278
9750	0.988662	0.963504	1	0.984639	0.968278
9760	0.988662	0.963504	1	0.984639	0.968278
9770	0.988662	0.963504	1	0.984639	0.968278
9780	0.988662	0.963504	1	0.984639	0.968278
9790	0.988662	0.963504	1	0.984639	0.968278
9800	0.988662	0.963504	1	0.984639	0.968278
9810	0.988662	0.963504	1	0.984639	0.968278
9820	0.988662	0.963504	1	0.984639	0.968278
9830	0.988662	0.963504	1	0.984639	0.968278
9840	0.988662	0.963504	1	0.984639	0.968278
9850	0.988662	0.963504	1	0.984639	0.968278
9860	0.988662	0.963504	1	0.984639	0.968278
9870	0.988662	0.963504	1	0.984639	0.968278
9880	0.988662	0.963504	1	0.984639	0.968278
9890	0.988662	0.963504	1	0.984639	0.968278
9900	0.988662	0.963504	1	0.984639	0.968278
9910	0.988662	0.963504	1	0.984639	0.968278
9920	0.988662	0.963504	1	0.984639	0.968278
9930	0.988662	0.963504	1	0.984639	0.968278
9940	0.988662	0.963504	1	0.984639	0.968278
9950	0.988662	0.963504	1	0.984639	0.968278
9960	0.988662	0.963504	1	0.984639	0.968278
9970	0.988662	0.963504	1	0.984639	0.968278
9980	0.988662	0.963504	1	0.984639	0.968278
9990	0.988662	0.963504	1	0.984639	0.968278
10000	0.988662	0.963504	1	0.984639	0.968278
10010	0.988662	0.963504	1	0.984639	0.968278
10020	0.988662	0.963504	1	0.984639	0.968278
10030	0.988662	0.963504	1	0.984639	0.968278
10040	0.988662	0.963504	1	0.984639	0.968278
10050	0.988662	0.963504	1	0.984639	0.968278
10060	0.988662	0.963504	1	0.984639	0.968278
10070	0.988662	0.963504	1	0.984639	0.968278
10080	0.988662	0.963504	1	0.984639	0.968278
10090	0.988662	0.963504	1	0.984639	0.968278
10100	0.988662	0.963504	1	0.984639	0.968278
10110	0.988662	0.963504	1	0.984639	0.968278
10120	0.988662	0.963504	1	0.984639	0.968278
10130	0.988662	0.963504	1	0.984639	0.968278
10140	0.988662	0.963504	1	0.984639	0.968278
10150	0.988662	0.963504	1	0.984639	0.968278
10160	0.988662	0.963504	1	0.984639	0.968278
10170	0.988662	0.963504	1	0.984639	0.968278
10180	0.988662	0.963504	1	0.984639	0.968278
10190	0.988662	0.963504	1	0.984639	0.968278
10200	0.988662	0.963504	1	0.984639	0.968278
10210	0.988662	0.963504	1	0.984639	0.968278
10220	0.988662	0.963504	1	0.984639	0.968278
10230	0.988662	0.963504	1	0.984639	0.968278
10240	0.988662	0.963504	1	0.984639	0.968278
10250	0.988662	0.963504	1	0.984639	0.968278
10260	0.988662	0.963504	1	0.984639	0.968278
10270	0.988662	0.963504	1	0.984639	0.968278
10280	0.988662	0.963504	1	0.984639	0.968278
10290	0.988662	0.963504	1	0.984639	0.968278
10300	0.988662	0.963504	1	0.984639	0.968278
10310	0.988662	0.963504	1	0.984639	0.968278
10320	0.988662	0.963504	1	0.984639	0.968278
10330	0.988662	0.963504	1	0.984639	0.968278
10340	0.988662	0.963504	1	0.984639	0.968278
10350	0.988662	0.963504	1	0.984639	0.968278
10360	0.988662	0.963504	1	0.984639	0.968278
10370	0.988662	0.963504	1	0.984639	0.968278
10380	0.988662	0.963504	1	0.984639	0.968278
10390	0.988662	0.963504	1	0.984639	0.968278
10400	0.988662	0.963504	1	0.984639	0.968278
10410	0.988662	0.963504	1	0.984639	0.968278
10420	0.988662	0.963504	1	0.984639	0.968278
10430	0.988662	0.963504	1	0.984639	0.968278
10440	0.988662	0.963504	1	0.984639	0.968278
10450	0.988662	0.963504	1	0.984639	0.968278
10460	0.988662	0.963504	1	0.984639	0.968278
10470	0.988662	0.963504	1	0.984639	0.968278
10480	0.988662	0.963504	1	0.984639	0.968278
10490	0.988662	0.963504	1	0.984639	0.968278
10500	0.988662	0.963504	1	0.984639	0.968278
10510	0.988662	0.963504	1	0.984639	0.968278
10520	0.988662	0.963504	1	0.984639	0.968278
10530	0.988662	0.963504	1	0.984639	0.968278
10540	0.988662	0.963504	1	0.984639	0.968278
10550	0.988662	0.963504	1	0.984639	0.968278
10560	0.988662	0.963504	1	0.984639	0.968278
10570	0.988662	0.963504	1	0.984639	0.968278
10580	0.988662	0.963504	1	0.984639	0.968278
10590	0.988662	0.963504	1	0.984639	0.968278
10600	0.988662	0.963504	1	0.984639	0.968278
10610	0.988662	0.963504	1	0.984639	0.968278
10620	0.988662	0.963504	1	0.984639	0.968278
10630	0.988662	0.963504	1	0.984639	0.968278
10640	0.988662	0.963504	1	0.984639	0.968278
10650	0.988662	0.963504	1	0.984639	0.968278
10660	0.988662	0.963504	1	0.984639	0.968278
10670	0.988662	0.963504	1	0.984639	0.968278
10680	0.988662	0.963504	1	0.984639	0.968278
10690	0.988662	0.963504	1	0.984639	0.968278
10700	0.988662	0.963504	1	0.984639	0.968278
10710	0.988662	0.963504	1	0.984639	0.968278
10720	0.988662	0.963504	1	0.984639	0.968278
10730	0.988662	0.963504	1	0.984639	0.968278
10740	0.988662	0.963504	1	0.984639	0.968278
10750	0.988662	0.963504	1	0.984639	0.968278
10760	0.988662	0.963504	1	0.984639	0.968278
10770	0.988662	0.963504	1	0.984639	0.968278
10780	0.988662	0.963504	1	0.984639	0.968278
10790	0.988662	0.963504	1	0.984639	0.968278
10800	0.988662	0.963504	1	0.984639	0.968278
10810	0.988662	0.963504	1	0.984639	0.968278
10820	0.988662	0.963504	1	0.984639	0.968278
10830	0.988662	0.963504	1	0.984639	0.968278
10840	0.988662	0.963504	1	0.984639	0.968278
10850	0.988662	0.963504	1	0.984639	0.968278
10860	0.988662	0.963504	1	0.984639	0.968278
10870	0.988662	0.963504	1	0.984639	0.968278
10880	0.988662	0.963504	1	0.984639	0.968278
10890	0.988662	0.963504	1	0.984639	0.968278
10900	0.988662	0.963504	1	0.984639	0.968278
10910	0.988662	0.963504	1	0.984639	0.968278
10920	0.988662	0.963504	1	0.984639	0.968278
10930	0.988662	0.963504	1	0.984639	0.968278
10940	0.988662	0.963504	1	0.984639	0.968278
10950	0.988662	0.963504	1	0.984639	0.968278
10960	0.988662	0.963504	1	0.984639	0.968278
10970	0.988662	0.963504	1	0.984639	0.968278
10980	0.988662	0.963504	1	0.984639	0.968278
10990	0.988662	0.963504	1	0.984639	0.968278
11000	0.988662	0.963504	1	0.984639	0.968278
11010	0.988662	0.963504	1	0.984639	0.968278
11020	0.988662	0.963504	1	0.984639	0.968278
11030	0.988662	0.963504	1	0.984639	0.968278
11040	0.988662	0.963504	1	0.984639	0.968278
11050	0.988662	0.963504	1	0.984639	0.968278
11060	0.988662	0.963504	1	0.984639	0.968278
11070	0.988662	0.963504	1	0.984639	0.968278
11080	0.988662	0.963504	1	0.984639	0.968278
11090	0.988662	0.963504	1	0.984639	0.968278
11100	0.988662	0.963504	1	0.984639	0.968278
11110	0.988662	0.963504	1	0.984639	0.968278
11120	0.988662	0.963504	1	0.984639	0.968278
11130	0.988662	0.963504	1	0.984639	0.968278
11140	0.988662	0.963504	1	0.984639	0.968278
11150	0.988662	0.963504	1	0.984639	0.968278
11160	0.988662	0.963504	1	0.984639	0.968278
11170	0.988662	0.963504	1	0.984639	0.968278
11180	0.988662	0.963504	1	0.984639	0.968278
11190	0.988662	0.963504	1	0.984639	0.968278
11200	0.988662	0.963504	1	0.984639	0.968278
11210	0.988662	0.963504	1	0.984639	0.968278
11220	0.988662	0.963504	1	0.984639	0.968278
11230	0.988662	0.963504	1	0.984639	0.968278
11240	0.988662	0.963504	1	0.984639	0.968278
11250	0.988662	0.963504	1	0.984639	0.968278
11260	0.988662	0.963504	1	0.984639	0.968278
11270	0.988662	0.963504	1	0.984639	0.968278
11280	0.988662	0.963504	1	0.984639	0.968278
11290	0.988662	0.963504	1	0.984639	0.968278
11300	0.988662	0.963504	1	0.984639	0.968278
11310	0.988662	0.963504	1	0.984639	0.968278
11320	0.988662	0.963504	1	0.984639	0.968278
11330	0.988662	0.963504	1	0.984639	0.968278
11340	0.988662	0.963504	1	0.984639	0.968278
11350	0.988662	0.963504	1	0.984639	0.968278
11360	0.988662	0.963504	1	0.984639	0.968278
11370	0.988662	0.963504	1	0.984639	0.968278
11380	0.988662	0.963504	1	0.984639	0.968278
11390	0.988662	0.963504	1	0.984639	0.968278
11400	0.988662	0.963504	1	0.984639	0.968278
11410	0.988662	0.963504	1	0.984639	0.968278
11420	0.988662	0.963504	1	0.984639	0.968278
11430	0.988662	0.963504	1	0.984639	0.968278
11440	0.988662	0.963504	1	0.984639	0.968278
11450	0.988662	0.963504	1	0.984639	0.968278
11460	0.988662	0.963504	1	0.984639	0.968278
11470	0.988662	0.963504	1	0.984639	0.968278
11480	0.988662	0.963504	1	0.984639	0.968278
11490	0.988662	0.963504	1	0.984639	0.968278
11500	0.988662	0.963504	1	0.984639	0.968278
11510	0.988662	0.963504	1	0.984639	0.968278
11520	0.988662	0.963504	1	0.984639	0.968278
11530	0.988662	0.963504	1	0.984639	0.968278
11540	0.988662	0.963504	1	0.984639	0.968278
11550	0.988662	0.963504	1	0.984639	0.968278
11560	0.988662	0.963504	1	0.984639	0.968278
11570	0.988662	0.963504	1	0.984639	0.968278
11580	0.988662	0.963504	1	0.984639	0.968278
11590	0.988662	0.963504	1	0.984639	0.968278
11600	0.988662	0.963504	1	0.984639	0.968278
11610	0.988662	0.963504	1	0.984639	0.968278
11620	0.988662	0.963504	1	0.984639	0.968278
11630	0.988662	0.963504	1	0.984639	0.968278
11640	0.988662	0.963504	1	0.984639	0.968278
11650	0.988662	0.963504	1	0.984639	0.968278
11660	0.988662	0.963504	1	0.984639	0.968278
11670	0.988662	0.963504	1	0.984639	0.968278
11680	0.988662	0.963504	1	0.984639	0.968278
11690	0.988662	0.963504	1	0.984639	0.968278
11700	0.988662	0.963504	1	0.984639	0.968278
11710	0.988662	0.963504	1	0.984639	0.968278
11720	0.988662	0.963504	1	0.984639	0.968278
11730	0.988662	0.963504	1	0.984639	0.968278
11740	0.988662	0.963504	1	0.984639	0.968278
11750	0.988662	0.963504	1	0.984639	0.968278
11760	0.988662	0.963504	1	0.984639	0.968278
11770	0.988662	0.963504	1	0.984639	0.968278
11780	0.988662	0.963504	1	0.984639	0.968278
11790	0.988662	0.963504	1	0.984639	0.968278
11800	0.988662	0.963504	1	0.984639	0.968278
11810	0.988662	0.963504	1	0.984639	0.968278
11820	0.988662	0.963504	1	0.984639	0.968278
11830	0.988662	0.963504	1	0.984639	0.968278
11840	0.988662	0.963504	1	0.984639	0.968278
11850	0.988662	0.963504	1	0.984639	0.968278
11860	0.988662	0.963504	1	0.984639	0.968278
11870	0.988662	0.963504	1	0.984639	0.968278
11880	0.988662	0.963504	1	0.984639	0.968278
11890	0.988662	0.963504	1	0.984639	0.968278
11900	0.988662	0.963504	1	0.984639	0.968278
11910	0.988662	0.963504	1	0.984639	0.968278
11920	0.988662	0.963504	1	0.984639	0.968278
11930	0.988662	0.963504	1	0.984639	0.968278
11940	0.988662	0.963504	1	0.984639	0.968278
11950	0.988662	0.963504	1	0.984639	0.968278
11960	0.988662	0.963504	1	0.984639	0.968278
11970	0.988662	0.963504	1	0.984639	0.968278
11980	0.988662	0.963504	1	0.984639	0.968278
11990	0.988662	0.963504	1	0.984639	0.968278
12000	0.988662	0.963504	1	0.984639	0.968278
12010	0.988662	0.963504	1	0.984639	0.968278
12020	0.988662	0.963504	1	0.984639	0.968278
12030	0.988662	0.963504	1	0.984639	0.968278
12040	0.988662	0.963504	1	0.984639	0.968278
12050	0.988662	0.963504	1	0.984639	0.968278
12060	0.988662	0.963504	1	0.984639	0.968278
12070	0.988662	0.963504	1	0.984639	0.968278
12080	0.988662	0.963504	1	0.984639	0.968278
12090	0.988662	0.963504	1	0.984639	0.968278
12100	0.988662	0.963504	1	0.984639	0.968278
12110	0.988662	0.963504	1	0.984639	0.968278
12120	0.988662	0.963504	1	0.984639	0.968278
12130	0.988662	0.963504	1	0.984639	0.968278
12140	0.988662	0.963504	1	0.984639	0.968278
12150	0.988662	0.963504	1	0.984639	0.968278
12160	0.988662	0.963504	1	0.984639	0.968278
12170	0.988662	0.963504	1	0.984639	0.968278
12180	0.988662	0.963504	1	0.984639	0.968278
12190	0.988662	0.963504	1	0.984639	0.968278
12200	0.988662	0.963504	1	0.984639	0.968278
12210	0.988662	0.963504	1	0.984639	0.968278
12220	0.988662	0.963504	1	0.984639	0.968278
12230	0.988662	0.963504	1	0.984639	0.968278
12240	0.988662	0.963504	1	0.984639	0.968278
12250	0.988662	0.963504	1	0.984639	0.968278
12260	0.988662	0.963504	1	0.984639	0.968278
12270	0.988662	0.963504	1	0.984639	0.968278
12280	0.988662	0.963504	1	0.984639	0.968278
12290	0.988662	0.963504	1	0.984639	0.968278
12300	0.988662	0.963504	1	0.984639	0.968278
12310	0.988662	0.963504	1	0.984639	0.968278
12320	0.988662	0.963504	1	0.984639	0.968278
12330	0.988662	0.963504	1	0.984639	0.968278
12340	0.988662	0.963504	1	0.984639	0.968278
12350	0.988662	0.963504	1	0.984639	0.968278
12360	0.988662	0.963504	1	0.984639	0.968278
12370	0.988662	0.963504	1	0.984639	0.968278
12380	0.988662	0.963504	1	0.984639	0.968278
12390	0.988662	0.963504	1	0.984639	0.968278
12400	0.988662	0.963504	1	0.984639	0.968278
12410	0.988662	0.963504	1	0.984639	0.968278
12420	0.988662	0.963504	1	0.984639	0.968278
12430	0.988662	0.963504	1	0.984639	0.968278
12440	0.988662	0.963504	1	0.984639	0.968278
12450	0.988662	0.963504	1	0.984639	0.968278
12460	0.988662	0.963504	1	0.984639	0.968278
12470	0.988662	0.963504	1	0.984639	0.968278
12480	0.988662	0.963504	1	0.984639	0.968278
12490	0.988662	0.963504	1	0.984639	0.968278
12500	0.988662	0.963504	1	0.984639	0.968278
12510	0.988662	0.963504	1	0.984639	0.968278
12520	0.988662	0.963504	1	0.984639	0.968278
12530	0.988662	0.963504	1	0.984639	0.968278
12540	0.988662	0.963504	1	0.984639	0.968278
12550	0.988662	0.963504	1	0.984639	0.968278
12560	0.988662	0.963504	1	0.984639	0.968278
12570	0.988662	0.963504	1	0.984639	0.968278
12580	0.988662	0.963504	1	0.984639	0.968278
12590	0.988662	0.963504	1	0.984639	0.968278
12600	0.988662	0.963504	1	0.984639	0.968278
12610	0.988662	0.963504	1	0.984639	0.968278
12620	0.988662	0.963504	1	0.984639	0.968278
12630	0.988662	0.963504	1	0.984639	0.968278
12640	0.988662	0.963504	1	0.984639	0.968278
12650	0.988662	0.963504	1	0.984639	0.968278
12660	0.988662	0.963504	1	0.984639	0.968278
12670	0.988662	0.963504	1	0.984639	0.968278
12680	0.988662	0.963504	1	0.984639	0.968278
12690	0.988662	0.963504	1	0.984639	0.968278
12700	0.988662	0.963504	1	0.984639	0.968278
12710	0.988662	0.963504	1	0.984639	0.968278
12720	0.988662	0.963504	1	0.984639	0.968278
12730	0.988662	0.963504	1	0.984639	0.968278
12740	0.988662	0.963504	1	0.984639	0.968278
12750	0.988662	0.963504	1	0.984639	0.968278
12760	0.988662	0.963504	1	0.984639	0.968278
12770	0.988662	0.963504	1	0.984639	0.968278
12780	0.988662	0.963504	1	0.984639	0.968278
12790	0.988662	0.963504	1	0.984639	0.968278
12800	0.988662	0.963504	1	0.984639	0.968278
12810	0.988662	0.963504	1	0.984639	0.968278
12820	0.988662	0.963504	1	0.984639	0.968278
12830	0.988662	0.963504	1	0.984639	0.968278
12840	0.988662	0.963504	1	0.984639	0.968278
12850	0.988662	0.963504	1	0.984639	0.968278
12860	0.988662	0.963504	1	0.984639	0.968278
12870	0.988662	0.963504	1	0.984639	0.968278
12880	0.988662	0.963504	1	0.984639	0.968278
12890	0.988662	0.963504	1	0.984639	0.968278
12900	0.988662	0.963504	1	0.984639	0.968278
12910	0.988662	0.963504	1	0.984639	0.968278
12920	0.988662	0.963504	1	0.984639	0.968278
12930	0.988662	0.963504	1	0.984639	0.968278
12940	0.988662	0.963504	1	0.984639	0.968278
12950	0.988662	0.963504	1	0.984639	0.968278
12960	0.988662	0.963504	1	0.984639	0.968278
12970	0.988662	0.963504	1	0.984639	0.968278
12980	0.988662	0.963504	1	0.984639	0.968278
12990	0.988662	0.963504	1	0.984639	0.968278
13000	0.988662	0.963504	1	0.984639	0.968278
13010	0.988662	0.963504	1	0.984639	0.968278
13020	0.988662	0.963504	1	0.984639	0.968278
13030	0.988662	0.963504	1	0.984639	0.968278
13040	0.988662	0.963504	1	0.984639	0.968278
13050	0.988662	0.963504	1	0.984639	0.968278
13060	0.988662	0.963504	1	0.984639	0.968278
13070	0.988662	0.963504	1	0.984639	0.968278
13080	0.988662	0.963504	1	0.984639	0.968278
13090	0.988662	0.963504	1	0.984639	0.968278
13100	0.988662	0.963504	1	0.984639	0.968278
13110	0.988662	0.963504	1	0.984639	0.968278
13120	0.988662	0.963504	1	0.984639	0.968278
13130	0.988662	0.963504	1	0.984639	0.968278
13140	0.988662	0.963504	1	0.984639	0.968278
13150	0.988662	0.963504	1	0.984639	0.968278
13160	0.988662	0.963504	1	0.984639	0.968278
13170	0.988662	0.963504	1	0.984639	0.968278
13180	0.988662	0.963504	1	0.984639	0.968278
13190	0.988662	0.963504	1	0.984639	0.968278
13200	0.988662	0.963504	1	0.984639	0.968278
13210	0.988662	0.963504	1	0.984639	0.968278
13220	0.988662	0.963504	1	0.984639	0.968278
13230	0.988662	0.963504	1	0.984639	0.968278
13240	0.988662	0.963504	1	0.984639	0.968278
13250	0.988662	0.963504	1	0.984639	0.968278
13260	0.988662	0.963504	1	0.984639	0.968278
13270	0.988662	0.963504	1	0.984639	0.968278
13280	0.988662	0.963504	1	0.984639	0.968278
13290	0.988662	0.963504	1	0.984639	0.968278
13300	0.988662	0.963504	1	0.984639	0.968278
13310	0.988662	0.963504	1	0.984639	0.968278
13320	0.988662	0.963504	1	0.984639	0.968278
13330	0.988662	0.963504	1	0.984639	0.968278
13340	0.988662	0.963504	1	0.984639	0.968278
13350	0.988662	0.963504	1	0.984639	0.968278
13360	0.988662	0.963504	1	0.984639	0.968278
13370	0.988662	0.963504	1	0.984639	0.968278
13380	0.988662	0.963504	1	0.984639	0.968278
13390	0.988662	0.963504	1	0.984639	0.968278
13400	0.988662	0.963504	1	0.984639	0.968278
13410	0.988662	0.963504	1	0.984639	0.968278
13420	0.988662	0.963504	1	0.984639	0.968278
13430	0.988662	0.963504	1	0.984639	0.968278
13440	0.988662	0.963504	1	0.984639	0.968278
13450	0.988662	0.963504	1	0.984639	0.968278
13460	0.988662	0.963504	1	0.984639	0.968278
13470	0.988662	0.963504	1	0.984639	0.968278
13480	0.988662	0.963504	1	0.984639	0.968278
13490	0.988662	0.963504	1	0.984639	0.968278
13500	0.988662	0.963504	1	0.984639	0.968278
13510	0.988662	0.963504	1	0.984639	0.968278
13520	0.988662	0.963504	1	0.984639	0.968278
13530	0.988662	0.963504	1	0.984639	0.968278
13540	0.988662	0.963504	1	0.984639	0.968278
13550	0.988662	0.963504	1	0.984639	0.968278
13560	0.988662	0.963504	1	0.984639	0.968278
13570	0.988662	0.963504	1	0.984639	0.968278
13580	0.988662	0.963504	1	0.984639	0.968278
13590	0.988662	0.963504	1	0.984639	0.968278
13600	0.988662	0.963504	1	0.984639	0.968278
13610	0.988662	0.963504	1	0.984639	0.968278
13620	0.988662	0.963504	1	0.984639	0.968278
13630	0.988662	0.963504	1	0.984639	0.968278
13640	0.988662	0.963504	1	0.984639	0.968278
13650	0.988662	0.963504	1	0.984639	0.968278
13660	0.988662	0.963504	1	0.984639	0.968278
13670	0.988662	0.963504	1	0.984639	0.968278
13680	0.988662	0.963504	1	0.984639	0.968278
13690	0.988662	0.963504	1	0.984639	0.968278
13700	0.988662	0.963504	1	0.984639	0.968278
13710	0.988662	0.963504	1	0.984639	0.968278
13720	0.988662	0.963504	1	0.984639	0.968278
13730	0.988662	0.963504	1	0.984639	0.968278
13740	0.988662	0.963504	1	0.984639	0.968278
13750	0.988662	0.963504	1	0.984639	0.968278
13760	0.988662	0.963504	1	0.984639	0.968278
13770	0.988662	0.963504	1	0.984639	0.968278
13780	0.988662	0.963504	1	0.984639	0.968278
13790	0.988662	0.963504	1	0.984639	0.968278
13800	0.988662	0.963504	1	0.984639	0.968278
13810	0.988662	0.963504	1	0.984639	0.968278
13820	0.988662	0.963504	1	0.984639	0.968278
13830	0.988662	0.963504	1	0.984639	0.968278
13840	0.988662	0.963504	1	0.984639	0.968278
13850	0.988662	0.963504	1	0.984639	0.968278
13860	0.988662	0.963504	1	0.984639	0.968278
13870	0.988662	0.963504	1	0.984639	0.968278
13880	0.988662	0.963504	1	0.984639	0.968278
13890	0.988662	0.963504	1	0.984639	0.968278
13900	0.988662	0.963504	1	0.984639	0.968278
13910	0.988662	0.963504	1	0.984639	0.968278
13920	0.988662	0.963504	1	0.984639	0.968278
13930	0.988662	0.963504	1	0.984639	0.968278
13940	0.988662	0.963504	1	0.984639	0.968278
13950	0.988662	0.963504	1	0.984639	0.968278
13960	0.988662	0.963504	1	0.984639	0.968278
13970	0.988662	0.963504	1	0.984639	0.968278
13980	0.988662	0.963504	1	0.984639	0.968278
13990	0.988662	0.963504	1	0.984639	0.968278
14000	0.988662	0.963504	1	0.984639	0.968278
14010	0.988662	0.963504	1	0.984639	0.968278
14020	0.988662	0.963504	1	0.984639	0.968278
14030	0.988662	0.963504	1	0.984639	0.968278
14040	0.988662	0.963504	1	0.984639	0.968278
14050	0.988662	0.963504	1	0.984639	0.968278
14060	0.988662	0.963504	1	0.984639	0.968278
14070	0.988662	0.963504	1	0.984639	0.968278
14080	0.988662	0.963504	1	0.984639	0.968278
14090	0.988662	0.963504	1	0.984639	0.968278
14100	0.988662	0.963504	1	0.984639	0.968278
14110	0.988662	0.963504	1	0.984639	0.968278
14120	0.988662	0.963504	1	0.984639	0.968278
14130	0.988662	0.963504	1	0.984639	0.968278
14140	0.988662	0.963504	1	0.984639	0.968278
14150	0.988662	0.963504	1	0.984639	0.968278
14160	0.988662	0.963504	1	0.984639	0.968278
14170	0.988662	0.963504	1	0.984639	0.968278
14180	0.988662	0.963504	1	0.984639	0.968278
14190	0.988662	0.963504	1	0.984639	0.968278
14200	0.988662	0.963504	1	0.984639	0.968278
14210	0.988662	0.963504	1	0.984639	0.968278
14220	0.988662	0.963504	1	0.984639	0.968278
14230	0.988662	0.963504	1	0.984639	0.968278
14240	0.988662	0.963504	1	0.984639	0.968278
14250	0.988662	0.963504	1	0.984639	0.968278
14260	0.988662	0.963504	1	0.984639	0.968278
14270	0.988662	0.963504	1	0.984639	0.968278
14280	0.988662	0.963504	1	0.984639	0.968278
14290	0.988662	0.963504	1	0.984639	0.968278
14300	0.988662	0.963504	1	0.984639	0.968278
14310	0.988662	0.963504	1	0.984639	0.968278
14320	0.988662	0.963504	1	0.984639	0.968278
14330	0.988662	0.963504	1	0.984639	0.968278
14340	0.988662	0.963504	1	0.984639	0.968278
14350	0.988662	0.963504	1	0.984639	0.968278
14360	0.988662	0.963504	1	0.984639	0.968278
14370	0.988662	0.963504	1	0.984639	0.968278
14380	0.988662	0.963504	1	0.984639	0.968278
14390	0.988662	0.963504	1	0.984639	0.968278
14400	0.988662	0.963504	1	0.984639	0.968278
14410	0.988662	0.963504	1	0.984639	0.968278
14420	0.988662	0.963504	1	0.984639	0.968278
14430	0.988662	0.963504	1	0.984639	0.968278
14440	0.988662	0.963504	1	0.984639	0.968278
14450	0.988662	0.963504	1	0.984639	0.968278
14460	0.988662	0.963504	1	0.984639	0.968278
14470	0.988662	0.963504	1	0.984639	0.968278
14480	0.988662	0.963504	1	0.984639	0.968278
14490	0.988662	0.963504	1	0.984639	0.968278
14500	0.988662	0.963504	1	0.984639	0.968278
14510	0.988662	0.963504	1	0.984639	0.968278
14520	0.988662	0.963504	1	0.984639	0.968278
14530	0.988662	0.963504	1	0.984639	0.968278
14540	0.988662	0.963504	1	0.984639	0.968278
14550	0.988662	0.963504	1	0.984639	0.968278
14560	0.988662	0.963504	1	0.984639	0.968278
14570	0.988662	0.963504	1	0.984639	0.968278
14580	0.988662	0.963504	1	0.984639	0.968278
14590	0.988662	0.963504	1	0.984639	0.968278
14600	0.988662	0.963504	1	0.984639	0.968278
14610	0.988662	0.963504	1	0.984639	0.968278
14620	0.988662	0.963504	1	0.984639	0.968278
14630	0.988662	0.963504	1	0.984639	0.968278
14640	0.988662	0.963504	1	0.984639	0.968278
14650	0.988662	0.963504	1	0.984639	0.968278
14660	0.988662	0.963504	1	0.984639	0.968278
14670	0.988662	0.963504	1	0.984639	0.968278
14680	0.988662	0.963504	1	0.984639	0.968278
14690	0.988662	0.963504	1	0.984639	0.968278
14700	0.988662	0.963504	1	0.984639	0.968278
14710	0.988662	0.963504	1	0.984639	0.968278
14720	0.988662	0.963504	1	0.984639	0.968278
14730	0.988662	0.963504	1	0.984639	0.968278
14740	0.988662	0.963504	1	0.984639	0.968278
14750	0.988662	0.963504	1	0.984639	0.968278
14760	0.988662	0.963504	1	0.984639	0.968278
14770	0.988662	0.963504	1	0.984639	0.968278
14780	0.988662	0.963504	1	0.984639	0.968278
14790	0.988662	0.963504	1	0.984639	0.968278
14800	0.988662	0.963504	1	0.984639	0.968278
14810	0.988662	0.963504	1	0.984639	0.968278
14820	0.988662	0.963504	1	0.984639	0.968278
14830	0.988662	0.963504	1	0.984639	0.968278
14840	0.988662	0.963504	1	0.984639	0.968278
14850	0.988662	0.963504	1	0.984639	0.968278
14860	0.988662	0.963504	1	0.984639	0.968278
14870	0.988662	0.963504	1	0.984639	0.968278
14880	0.988662	0.963504	1	0.984639	0.968278
14890	0.988662	0.963504	1	0.984639	0.968278
14900	0.988662	0.963504	1	0.984639	0.968278
14910	0.988662	0.963504	1	0.984639	0.968278
14920	0.988662	0.963504	1	0.984639	0.968278
14930	0.988662	0.963504	1	0.984639	0.968278
14940	0.988662	0.963504	1	0.984639	0.968278
14950	0.988662	0.963504	1	0.984639	0.968278
14960	0.988662	0.963504	1	0.984639	0.968278
14970	0.988662	0.963504	1	0.984639	0.968278
14980	0.988662	0.963504	1	0.984639	0.968278
14990	0.988662	0.963504	1	0.984639	0.968278
15000	0.988662	0.963504	1	0.984639	0.968278
15010	0.988662	0.963504	1	0.984639	0.968278
15020	0.988662	0.963504	1	0.984639	0.968278
15030	0.988662	0.963504	1	0.984639	0.968278
15040	0.988662	0.963504	1	0.984639	0.968278
15050	0.988662	0.963504	1	0.984639	0.968278
15060	0.988662	0.963504	1	0.984639	0.968278
15070	0.988662	0.963504	1	0.984639	0.968278
15080	0.988662	0.963504	1	0.984639	0.968278
15090	0.988662	0.963504	1	0.984639	0.968278
15100	0.988662	0.963504	1	0.984639	0.968278
15110	0.988662	0.963504	1	0.984639	0.968278
15120	0.988662	0.963504	1	0.984639	0.968278
15130	0.988662	0.963504	1	0.984639	0.968278
15140	0.988662	0.963504	1	0.984639	0.968278
15150	0.988662	0.963504	1	0.984639	0.968278
15160	0.988662	0.963504	1	0.984639	0.968278
15170	0.988662	0.963504	1	0.984639	0.968278
15180	0.988662	0.963504	1	0.984639	0.968278
15190	0.988662	0.963504	1	0.984639	0.968278
15200	0.988662	0.963504	1	0.984639	0.968278
15210	0.988662	0.963504	1	0.984639	0.968278
15220	0.988662	0.963504	1	0.984639	0.968278
15230	0.988662	0.963504	1	0.984639	0.968278
15240	0.988662	0.963504	1	0.984639	0.968278
15250	0.988662	0.963504	1	0.984639	0.968278
15260	0.988662	0.963504	1	0.984639	0.968278
15270	0.988662	0.963504	1	0.984639	0.968278
15280	0.988662	0.963504	1	0.984639	0.968278
15290	0.988662	0.963504	1	0.984639	0.968278
15300	0.988662	0.963504	1	0.984639	0.968278
15310	0.988662	0.963504	1	0.984639	0.968278
15320	0.988662	0.963504	1	0.984639	0.968278
15330	0.988662	0.963504	1	0.984639	0.968278
15340	0.988662	0.963504	1	0.984639	0.968278
15350	0.988662	0.963504	1	0.984639	0.968278
15360	0.988662	0.963504	1	0.984639	0.968278
15370	0.988662	0.963504	1	0.984639	0.968278
15380	0.988662	0.963504	1	0.984639	0.968278
15390	0.988662	0.963504	1	0.984639	0.968278
15400	0.988662	0.963504	1	0.984639	0.968278
15410	0.988662	0.963504	1	0.984639	0.968278
15420	0.988662	0.963504	1	0.984639	0.968278
15430	0.988662	0.963504	1	0.984639	0.968278
15440	0.988662	0.963504	1	0.984639	0.968278
15450	0.988662	0.963504	1	0.984639	0.968278
15460	0.988662	0.963504	1	0.984639	0.968278
15470	0.988662	0.963504	1	0.984639	0.968278
15480	0.988662	0.963504	1	0.984639	0.968278
15490	0.988662	0.963504	1	0.984639	0.968278
15500	0.988662	0.963504	1	0.984639	0.968278
15510	0.988662	0.963504	1	0.984639	0.968278
15520	0.988662	0.963504	1	0.984639	0.968278
15530	0.988662	0.963504	1	0.984639	0.968278
15540	0.988662	0.963504	1	0.984639	0.968278
15550	0.988662	0.963504	1	0.984639	0.968278
15560	0.988662	0.963504	1	0.984639	0.968278
15570	0.988662	0.963504	1	0.984639	0.968278
15580	0.988662	0.963504	1	0.984639	0.968278
15590	0.988662	0.963504	1	0.984639	0.968278
15600	0.988662	0.963504	1	0.984639	0.968278
15610	0.988662	0.963504	1	0.984639	0.968278
15620	0.988662	0.963504	1	0.984639	0.968278
15630	0.988662	0.963504	1	0.984639	0.968278
15640	0.988662	0.963504	1	0.984639	0.968278
15650	0.988662	0.963504	1	0.984639	0.968278
15660	0.988662	0.963504	1	0.984639	0.968278
15670	0.988662	0.963504	1	0.984639	0.968278
15680	0.988662	0.963504	1	0.984639	0.968278
15690	0.988662	0.963504	1	0.984639	0.968278
15700	0.988662	0.963504	1	0.984639	0.968278
15710	0.988662	0.963504	1	0.984639	0.968278
15720	0.988662	0.963504	1	0.984639	0.968278
15730	0.988662	0.963504	1	0.984639	0.968278
15740	0.988662	0.963504	1	0.984639	0.968278
15750	0.988662	0.963504	1	0.984639	0.968278
15760	0.988662	0.963504	1	0.984639	0.968278
15770	0.988662	0.963504	1	0.984639	0.968278
15780	0.988662	0.963504	1	0.984639	0.968278
15790	0.988662	0.963504	1	0.984639	0.968278
15800	0.988662	0.963504	1	0.984639	0.968278
15810	0.988662	0.963504	1	0.984639	0.968278
15820	0.988662	0.963504	1	0.984639	0.968278
15830	0.988662	0.963504	1	0.984639	0.968278
15840	0.988662	0.963504	1	0.984639	0.968278
15850	0.988662	0.963504	1	0.984639	0.968278
15860	0.988662	0.963504	1	0.984639	0.968278
15870	0.988662	0.963504	1	0.984639	0.968278
15880	0.988662	0.963504	1	0.984639	0.968278
15890	0.988662	0.963504	1	0.984639	0.968278
15900	0.988662	0.963504	1	0.984639	0.968278
15910	0.988662	0.963504	1	0.984639	0.968278
15920	0.988662	0.963504	1	0.984639	0.968278
15930	0.988662	0.963504	1	0.984639	0.968278
15940	0.988662	0.963504	1	0.984639	0.968278
15950	0.988662	0.963504	1	0.984639	0.968278
15960	0.988662	0.963504	1	0.984639	0.968278
15970	0.988662	0.963504	1	0.984639	0.968278
15980	0.988662	0.963504	1	0.984639	0.968278
15990	0.988662	0.963504	1	0.984639	0.968278
16000	0.988662	0.963504	1	0.984639	0.968278
16010	0.988662	0.963504	1	0.984639	0.968278
16020	0.988662	0.963504	1	0.984639	0.968278
16030	0.988662	0.963504	1	0.984639	0.968278
16040	0.988662	0.963504	1	0.984639	0.968278
16050	0.988662	0.963504	1	0.984639	0.968278
16060	0.988662	0.963504	1	0.984639	0.968278
16070	0.988662	0.963504	1	0.984639	0.968278
16080	0.988662	0.963504	1	0.984639	0.968278
16090	0.988662	0.963504	1	0.984639	0.968278
16100	0.988662	0.963504	1	0.984639	0.968278
16110	0.988662	0.963504	1	0.984639	0.968278
16120	0.988662	0.963504	1	0.984639	0.968278
16130	0.988662	0.963504	1	0.984639	0.968278
16140	0.988662	0.963504	1	0.984639	0.968278
16150	0.988662	0.963504	1	0.984639	0.968278
16160	0.988662	0.963504	1	0.984639	0.968278
16170	0.988662	0.963504	1	0.984639	0.968278
16180	0.988662	0.963504	1	0.984639	0.968278
16190	0.988662	0.963504	1	0.984639	0.968278
16200	0.988662	0.963504	1	0.984639	0.968278
16210	0.988662	0.963504	1	0.984639	0.968278
16220	0.988662	0.963504	1	0.984639	0.968278
16230	0.988662	0.963504	1	0.984639	0.968278
16240	0.988662	0.963504	1	0.984639	0.968278
16250	0.988662	0.963504	1	0.984639	0.968278
16260	0.988662	0.963504	1	0.984639	0.968278
16270	0.988662	0.963504	1	0.984639	0.968278
16280	0.988662	0.963504	1	0.984639	0.968278
16290	0.988662	0.963504	1	0.984639	0.968278
16300	0.988662	0.963504	1	0.984639	0.968278
16310	0.988662	0.963504	1	0.984639	0.968278
16320	0.988662	0.963504	1	0.984639	0.968278
16330	0.988662	0.963504	1	0.984639	0.968278
16340	0.988662	0.963504	1	0.984639	0.968278
16350	0.988662	0.963504	1	0.984639	0.968278
16360	0.988662	0.963504	1	0.984639	0.968278
16370	0.988662	0.963504	1	0.984639	0.968278
16380	0.988662	0.963504	1	0.984639	0.968278
16390	0.988662	0.963504	1	0.984639	0.968278
16400	0.988662	0.963504	1	0.984639	0.968278
16410	0.988662	0.963504	1	0.984639	0.968278
16420	0.988662	0.963504	1	0.984639	0.968278
16430	0.988662	0.963504	1	0.984639	0.968278
16440	0.988662	0.963504	1	0.984639	0.968278
16450	0.988662	0.963504	1	0.984639	0.968278
16460	0.988662	0.963504	1	0.984639	0.968278
16470	0.988662	0.963504	1	0.984639	0.968278
16480	0.988662	0.963504	1	0.984639	0.968278
16490	0.988662	0.963504	1	0.984639	0.968278
16500	0.988662	0.963504	1	0.984639	0.968278
16510	0.988662	0.963504	1	0.984639	0.968278
16520	0.988662	0.963504	1	0.984639	0.968278
16530	0.988662	0.963504	1	0.984639	0.968278
16540	0.988662	0.963504	1	0.984639	0.968278
16550	0.988662	0.963504	1	0.984639	0.968278
16560	0.988662	0.963504	1	0.984639	0.968278
16570	0.988662	0.963504	1	0.984639	0.968278
16580	0.988662	0.963504	1	0.984639	0.968278
16590	0.988662	0.963504	1	0.984639	0.968278
16600	0.988662	0.963504	1	0.984639	0.968278
16610	0.988662	0.963504	1	0.984639	0.968278
16620	0.988662	0.963504	1	0.984639	0.968278
16630	0.988662	0.963504	1	0.984639	0.968278
16640	0.988662	0.963504	1	0.984639	0.968278
16650	0.988662	0.963504	1	0.984639	0.968278
16660	0.988662	0.963504	1	0.984639	0.968278
16670	0.988662	0.963504	1	0.984639	0.968278
16680	0.988662	0.963504	1	0.984639	0.968278
16690	0.988662	0.963504	1	0.984639	0.968278
16700	0.988662	0.963504	1	0.984639	0.968278
16710	0.988662	0.963504	1	0.984639	0.968278
16720	0.988662	0.963504	1	0.984639	0.968278
16730	0.988662	0.963504	1	0.984639	0.968278
16740	0.988662	0.963504	1	0.984639	0.968278
16750	0.988662	0.963504	1	0.984639	0.968278
16760	0.988662	0.963504	1	0.984639	0.968278
16770	0.988662	0.963504	1	0.984639	0.968278
16780	0.988662	0.963504	1	0.984639	0.968278
16790	0.988662	0.963504	1	0.984639	0.968278
16800	0.988662	0.963504	1	0.984639	0.968278
16810	0.988662	0.963504	1	0.984639	0.968278
16820	0.988662	0.963504	1	0.984639	0.968278
16830	0.988662	0.963504	1	0.984639	0.968278
16840	0.988662	0.963504	1	0.984639	0.968278
16850	0.988662	0.963504	1	0.984639	0.968278
16860	0.988662	0.963504	1	0.984639	0.968278
16870	0.988662	0.963504	1	0.984639	0.968278
16880	0.988662	0.963504	1	0.984639	0.968278
16890	0.988662	0.963504	1	0.984639	0.968278
16900	0.988662	0.963504	1	0.984639	0.968278
16910	0.988662	0.963504	1	0.984639	0.968278
16920	0.988662	0.963504	1	0.984639	0.968278
16930	0.988662	0.963504	1	0.984639	0.968278
16940	0.988662	0.963504	1	0.984639	0.968278
16950	0.988662	0.963504	1	0.984639	0.968278
16960	0.988662	0.963504	1	0.984639	0.968278
16970	0.988662	0.963504	1	0.984639	0.968278
16980	0.988662	0.963504	1	0.984639	0.968278
16990	0.988662	0.963504	1	0.984639	0.968278
17000	0.988662	0.963504	1	0.984639	0.968278
17010	0.988662	0.963504	1	0.984639	0.968278
17020	0.988662	0.963504	1	0.984639	0.968278
17030	0.988662	0.963504	1	0.984639	0.968278
17040	0.988662	0.963504	1	0.984639	0.968278
17050	0.988662	0.963504	1	0.984639	0.968278
17060	0.988662	0.963504	1	0.984639	0.968278
17070	0.988662	0.963504	1	0.984639	0.968278
17080	0.988662	0.963504	1	0.984639	0.968278
17090	0.988662	0.963504	1	0.984639	0.968278
17100	0.988662	0.963504	1	0.984639	0.968278
17110	0.988662	0.963504	1	0.984639	0.968278
17120	0.988662	0.963504	1	0.984639	0.968278
17130	0.988662	0.963504	1	0.984639	0.968278
17140	0.988662	0.963504	1	0.984639	0.968278
17150	0.988662	0.963504	1	0.984639	0.968278
17160	0.988662	0.963504	1	0.984639	0.968278
17170	0.988662	0.963504	1	0.984639	0.968278
17180	0.988662	0.963504	1	0.984639	0.968278
17190	0.988662	0.963504	1	0.984639	0.968278
17200	0.988662	0.963504	1	0.984639	0.968278
17210	0.988662	0.963504	1	0.984639	0.968278
17220	0.988662	0.963504	1	0.984639	0.968278
17230	0.988662	0.963504	1	0.984639	0.968278
17240	0.988662	0.963504	1	0.984639	0.968278
17250	0.988662	0.963504	1	0.984639	0.968278
17260	0.988662	0.963504	1	0.984639	0.968278
17270	0.988662	0.963504	1	0.984639	0.968278
17280	0.988662	0.963504	1	0.984639	0.968278
17290	0.988662	0.963504	1	0.984639	0.968278
17300	0.988662	0.963504	1	0.984639	0.968278
17310	0.988662	0.963504	1	0.984639	0.968278
17320	0.988662	0.963504	1	0.984639	0.968278
17330	0.988662	0.963504	1	0.984639	0.968278
17340	0.988662	0.963504	1	0.984639	0.968278
17350	0.988662	0.963504	1	0.984639	0.968278
17360	0.988662	0.963504	1	0.984639	0.968278
17370	0.988662	0.963504	1	0.984639	0.968278
17380	0.988662	0.963504	1	0.984639	0.968278
17390	0.988662	0.963504	1	0.984639	0.968278
17400	0.988662	0.963504	1	0.984639	0.968278
17410	0.988662	0.963504	1	0.984639	0.968278
17420	0.988662	0.963504	1	0.984639	0.968278
17430	0.988662	0.963504	1	0.984639	0.968278
17440	0.988662	0.963504	1	0.984639	0.968278
17450	0.988662	0.963504	1	0.984639	0.968278
17460	0.988662	0.963504	1	0.984639	0.968278
17470	0.988662	0.963504	1	0.984639	0.968278
17480	0.988662	0.963504	1	0.984639	0.968278
17490	0.988662	0.963504	1	0.984639	0.968278
17500	0.988662	0.963504	1	0.984639	0.968278
17510	0.988662	0.963504	1	0.984639	0.968278
17520	0.988662	0.963504	1	0.984639	0.968278
17530	0.988662	0.963504	1	0.984639	0.968278
17540	0.988662	0.963504	1	0.984639	0.968278
17550	0.988662	0.963504	1	0.984639	0.968278
17560	0.988662	0.963504	1	0.984639	0.968278
17570	0.988662	0.963504	1	0.984639	0.968278
17580	0.988662	0.963504	1	0.984639	0.968278
17590	0.988662	0.963504	1	0.984639	0.968278
17600	0.988662	0.963504	1	0.984639	0.968278
17610	0.988662	0.963504	1	0.984639	0.968278
17620	0.988662	0.963504	1	0.984639	0.968278
17630	0.988662	0.963504	1	0.984639	0.968278
17640	0.988662	0.963504	1	0.984639	0.968278
17650	0.988662	0.963504	1	0.984639	0.968278
17660	0.988662	0.963504	1	0.984639	0.968278
17670	0.988662	0.963504	1	0.984639	0.968278
17680	0.988662	0.963504	1	0.984639	0.968278
17690	0.988662	0.963504	1	0.984639	0.968278
17700	0.988662	0.963504	1	0.984639	0.968278
17710	0.988662	0.963504	1	0.984639	0.968278
17720	0.988662	0.963504	1	0.984639	0.968278
17730	0.988662	0.963504	1	0.984639	0.968278
17740	0.988662	0.963504	1	0.984639	0.968278
17750	0.988662	0.963504	1	0.984639	0.968278
17760	0.988662	0.963504	1	0.984639	0.968278
17770	0.988662	0.963504	1	0.984639	0.968278
17780	0.988662	0.963504	1	0.984639	0.968278
17790	0.988662	0.963504	1	0.984639	0.968278
17800	0.988662	0.963504	1	0.984639	0.968278
17810	0.988662	0.963504	1	0.984639	0.968278
17820	0.988662	0.963504	1	0.984639	0.968278
17830	0.988662	0.963504	1	0.984639	0.968278
17840	0.988662	0.963504	1	0.984639	0.968278
17850	0.988662	0.963504	1	0.984639	0.968278
17860	0.988662	0.963504	1	0.984639	0.968278
17870	0.988662	0.963504	1	0.984639	0.968278
17880	0.988662	0.963504	1	0.984639	0.968278
17890	0.988662	0.963504	1	0.984639	0.968278
17900	0.988662	0.963504	1	0.984639	0.968278
17910	0.988662	0.963504	1	0.984639	0.968278
17920	0.988662	0.963504	1	0.984639	0.968278
17930	0.988662	0.963504	1	0.984639	0.968278
17940	0.988662	0.963504	1	0.984639	0.968278
17950	0.988662	0.963504	1	0.984639	0.968278
17960	0.988662	0.963504	1	0.984639	0.968278
17970	0.988662	0.963504	1	0.984639	0.968278
17980	0.988662	0.963504	1	0.984639	0.968278
17990	0.988662	0.963504	1	0.984639	0.968278
18000	0.988662	0.963504	1	0.984639	0.968278
18010	0.988662	0.963504	1	0.984639	0.968278
18020	0.988662	0.963504	1	0.984639	0.968278
18030	0.988662	0.963504	1	0.984639	0.968278
18040	0.988662	0.963504	1	0.984639	0.968278
18050	0.988662	0.963504	1	0.984639	0.968278
18060	0.988662	0.963504	1	0.984639	0.968278
18070	0.988662	0.963504	1	0.984639	0.968278
18080	0.988662	0.963504	1	0.984639	0.968278
18090	0.988662	0.963504	1	0.984639	0.968278
18100	0.988662	0.963504	1	0.984639	0.968278
18110	0.988662	0.963504	1	0.984639	0.968278
18120	0.988662	0.963504	1	0.984639	0.968278
18130	0.988662	0.963504	1	0.984639	0.968278
18140	0.988662	0.963504	1	0.984639	0.968278
18150	0.988662	0.963504	1	0.984639	0.968278
18160	0.988662	0.963504	1	0.984639	0.968278
18170	0.988662	0.963504	1	0.984639	0.968278
18180	0.988662	0.963504	1	0.984639	0.968278
18190	0.988662	0.963504	1	0.984639	0.968278
18200	0.988662	0.963504	1	0.984639	0.968278
18210	0.988662	0.963504	1	0.984639	0.968278
18220	0.988662	0.963504	1	0.984639	0.968278
18230	0.988662	0.963504	1	0.984639	0.968278
18240	0.988662	0.963504	1	0.984639	0.968278
18250	0.988662	0.963504	1	0.984639	0.968278
18260	0.988662	0.963504	1	0.984639	0.968278
18270	0.988662	0.963504	1	0.984639	0.968278
18280	0.988662	0.963504	1	0.984639	0.968278
18290	0.988662	0.963504	1	0.984639	0.968278
18300	0.988662	0.963504	1	0.984639	0.968278
18310	0.988662	0.963504	1	0.984639	0.968278
18320	0.988662	0.963504	1	0.984639	0.968278
18330	0.988662	0.963504	1	0.984639	0.968278
18340	0.988662	0.963504	1	0.984639	0.968278
18350	0.988662	0.963504	1	0.984639	0.968278
18360	0.988662	0.963504	1	0.984639	0.968278
18370	0.988662	0.963504	1	0.984639	0.968278
18380	0.988662	0.963504	1	0.984639	0.968278
18390	0.988662	0.963504	1	0.984639	0.968278
18400	0.988662	0.963504	1	0.984639	0.968278
18410	0.988662	0.963504	1	0.984639	0.968278
18420	0.988662	0.963504	1	0.984639	0.968278
18430	0.988662	0.963504	1	0.984639	0.968278
18440	0.988662	0.963504	1	0.984639	0.968278
18450	0.988662	0.963504	1	0.984639	0.968278
18460	0.988662	0.963504	1	0.984639	0.968278
18470	0.988662	0.963504	1	0.984639	0.968278
18480	0.988662	0.963504	1	0.984639	0.968278
18490	0.988662	0.963504	1	0.984639	0.968278
18500	0.988662	0.963504	1	0.984639	0.968278
18510	0.988662	0.963504	1	0.984639	0.968278
18520	0.988662	0.963504	1	0.984639	0.968278
18530	0.988662	0.963504	1	0.984639	0.968278
18540	0.988662	0.963504	1	0.984639	0.968278
18550	0.988662	0.963504	1	0.984639	0.968278
18560	0.988662	0.963504	1	0.984639	0.968278
18570	0.988662	0.963504	1	0.984639	0.968278
18580	0.988662	0.963504	1	0.984639	0.968278
18590	0.988662	0.963504	1	0.984639	0.968278
18600	0.988662	0.963504	1	0.984639	0.968278
18610	0.988662	0.963504	1	0.984639	0.968278
18620	0.988662	0.963504	1	0.984639	0.968278
18630	0.988662	0.963504	1	0.984639	0.968278
18640	0.988662	0.963504	1	0.984639	0.968278
18650	0.988662	0.963504	1	0.984639	0.968278
18660	0.988662	0.963504	1	0.984639	0.968278
18670	0.988662	0.963504	1	0.984639	0.968278
18680	0.988662	0.963504	1	0.984639	0.968278
18690	0.988662	0.963504	1	0.984639	0.968278
18700	0.988662	0.963504	1	0.984639	0.968278
18710	0.988662	0.963504	1	0.984639	0.968278
18720	0.988662	0.963504	1	0.984639	0.968278
18730	0.988662	0.963504	1	0.984639	0.968278
18740	0.988662	0.963504	1	0.984639	0.968278
18750	0.988662	0.963504	1	0.984639	0.968278
18760	0.988662	0.963504	1	0.984639	0.968278
18770	0.988662	0.963504	1	0.984639	0.968278
18780	0.988662	0.963504	1	0.984639	0.968278
18790	0.988662	0.963504	1	0.984639	0.968278
18800	0.988662	0.963504	1	0.984639	0.968278
18810	0.988662	0.963504	1	0.984639	0.968278
18820	0.988662	0.963504	1	0.984639	0.968278
18830	0.988662	0.963504	1	0.984639	0.968278
18840	0.988662	0.963504	1	0.984639	0.968278
18850	0.988662	0.963504	1	0.984639	0.968278
18860	0.988662	0.963504	1	0.984639	0.968278
18870	0.988662	0.963504	1	0.984639	0.968278
18880	0.988662	0.963504	1	0.984639	0.968278
18890	0.988662	0.963504	1	0.984639	0.968278
18900	0.988662	0.963504	1	0.984639	0.968278
18910	0.988662	0.963504	1	0.984639	0.968278
18920	0.988662	0.963504	1	0.984639	0.968278
18930	0.988662	0.963504	1	0.984639	0.968278
18940	0.988662	0.963504	1	0.984639	0.968278
18950	0.988662	0.963504	1	0.984639	0.968278
18960	0.988662	0.963504	1	0.984639	0.968278
18970	0.988662	0.963504	1	0.984639	0.968278
18980	0.988662	0.963504	1	0.984639	0.968278
18990	0.988662	0.963504	1	0.984639	0.968278
19000	0.988662	0.963504	1	0.984639	0.968278
19010	0.988662	0.963504	1	0.984639	0.968278
19020	0.988662	0.963504	1	0.984639	0.968278
19030	0.988662	0.963504	1	0.984639	0.968278
19040	0.988662	0.963504	1	0.984639	0.968278
19050	0.988662	0.963504	1	0.984639	0.968278
19060	0.988662	0.963504	1	0.984639	0.968278
19070	0.988662	0.963504	1	0.984639	0.968278
19080	0.988662	0.963504	1	0.984639	0.968278
19090	0.988662	0.963504	1	0.984639	0.968278
19100	0.988662	0.963504	1	0.984639	0.968278
19110	0.988662	0.963504	1	0.984639	0.968278
19120	0.988662	0.963504	1	0.984639	0.968278
19130	0.988662	0.963504	1	0.984639	0.968278
19140	0.988662	0.963504	1	0.984639	0.968278
19150	0.988662	0.963504	1	0.984639	0.968278
19160	0.988662	0.963504	1	0.984639	0.968278
19170	0.988662	0.963504	1	0.984639	0.968278
19180	0.988662	0.963504	1	0.984639	0.968278
19190	0.988662	0.963504	1	0.984639	0.968278
19200	0.988662	0.963504	1	0.984639	0.968278
19210	0.988662	0.963504	1	0.984639	0.968278
19220	0.988662	0.963504	1	0.984639	0.968278
19230	0.988662	0.963504	1	0.984639	0.968278
19240	0.988662	0.963504	1	0.984639	0.968278
19250	0.988662	0.963504	1	0.984639	0.968278
19260	0.988662	0.963504	1	0.984639	0.968278
19270	0.988662	0.963504	1	0.984639	0.968278
19280	0.988662	0.963504	1	0.984639	0.968278
19290	0.988662	0.963504	1	0.984639	0.968278
19300	0.988662	0.963504	1	0.984639	0.968278
19310	0.988662	0.963504	1	0.984639	0.968278
19320	0.988662	0.963504	1	0.984639	0.968278
19330	0.988662	0.963504	1	0.984639	0.968278
19340	0.988662	0.963504	1	0.984639	0.968278
19350	0.988662	0.963504	1	0.984639	0.968278
19360	0.988662	0.963504	1	0.984639	0.968278
19370	0.988662	0.963504	1	0.984639	0.968278
19380	0.988662	0.963504	1	0.984639	0.968278
19390	0.988662	0.963504	1	0.984639	0.968278
19400	0.988662	0.963504	1	0.984639	0.968278
19410	0.988662	0.963504	1	0.984639	0.968278
19420	0.988662	0.963504	1	0.984639	0.968278
19430	0.988662	0.963504	1	0.984639	0.968278
19440	0.988662	0.963504	1	0.984639	0.968278
19450	0.988662	0.963504	1	0.984639	0.968278
19460	0.988662	0.963504	1	0.984639	0.968278
19470	0.988662	0.963504	1	0.984639	0.968278
19480	0.988662	0.963504	1	0.984639	0.968278
19490	0.988662	0.963504	1	0.984639	0.968278
19500	0.988662	0.963504	1	0.984639	0.968278
19510	0.988662	0.963504	1	0.984639	0.968278
19520	0.988662	0.963504	1	0.984639	0.968278
19530	0.988662	0.963504	1	0.984639	0.968278
19540	0.988662	0.963504	1	0.984639	0.968278
19550	0.988662	0.963504	1	0.984639	0.968278
19560	0.988662	0.963504	1	0.984639	0.968278
19570	0.988662	0.963504	1	0.984639	0.968278
19580	0.988662	0.963504	1	0.984639	0.968278
19590	0.988662	0.963504	1	0.984639	0.968278
19600	0.988662	0.963504	1	0.984639	0.968278
19610	0.988662	0.963504	1	0.984639	0.968278
19620	0.988662	0.963504	1	0.984639	0.968278
19630	0.988662	0.963504	1	0.984639	0.968278
19640	0.988662	0.963504	1	0.984639	0.968278
19650	0.988662	0.963504	1	0.984639	0.968278
19660	0.988662	0.963504	1	0.984639	0.968278
19670	0.988662	0.963504	1	0.984639	0.968278
19680	0.988662	0.963504	1	0.984639	0.968278
19690	0.988662	0.963504	1	0.984639	0.968278
19700	0.988662	0.963504	1	0.984639	0.968278
19710	0.988662	0.963504	1	0.984639	0.968278
19720	0.988662	0.963504	1	0.984639	0.968278
19730	0.988662	0.963504	1	0.984639	0.968278
19740	0.988662	0.963504	1	0.984639	0.968278
19750	0.988662	0.963504	1	0.984639	0.968278
19760	0.988662	0.963504	1	0.984639	0.968278
19770	0.988662	0.963504	1	0.984639	0.968278
19780	0.988662	0.963504	1	0.984639	0.968278
19790	0.988662	0.963504	1	0.984639	0.968278
19800	0.988662	0.963504	1	0.984639	0.968278
19810	0.988662	0.963504	1	0.984639	0.968278
19820	0.988662	0.963504	1	0.984639	0.968278
19830	0.988662	0.963504	1	0.984639	0.968278
19840	0.988662	0.963504	1	0.984639	0.968278
19850	0.988662	0.963504	1	0.984639	0.968278
19860	0.988662	0.963504	1	0.984639	0.968278
19870	0.988662	0.963504	1	0.984639	0.968278
19880	0.988662	0.963504	1	0.984639	0.968278
19890	0.988662	0.963504	1	0.984639	0.968278
19900	0.988662	0.963504	1	0.984639	0.968278
19910	0.988662	0.963504	1	0.984639	0.968278
19920	0.988662	0.963504	1	0.984639	0.968278
19930	0.988662	0.963504	1	0.984639	0.968278
19940	0.988662	0.963504	1	0.984639	0.968278
19950	0.988662	0.963504	1	0.984639	0.968278
19960	0.988662	0.963504	1	0.984639	0.968278
19970	0.988662	0.963504	1	0.984639	0.968278
19980	0.988662	0.963504	1	0.984639	0.968278
19990	0.988662	0.963504	1	0.984639	0.968278
[truncated: 84 more rows]
