# Supplementary material for: Copy Number Variation Pattern for Discriminating MACROD2 States of Colorectal Cancer Subtypes
Source: Front Bioeng Biotechnol. 2019 Dec 19;7:407. doi: 10.3389/fbioe.2019.00407 (PMC6930883; doi:10.3389/fbioe.2019.00407)
Supplement: Table S12 — Performance of 2nd-stage IFS with SVM and RIPPER for MACROD2 status with BAF. [file Table_12.XLSX]

## Sheet: RIPPER
Number	Wild-type	Heterozygous deletion	Homozygous deletion	Overall	MCC
1	0.530612	0.372263	0.068493	0.445469	-0.00934833
2	0.646259	0.233577	0.219178	0.511521	0.0278981
3	0.628118	0.335766	0.287671	0.528418	0.106675
4	0.598639	0.350365	0.260274	0.508449	0.0723411
5	0.709751	0.284672	0.342466	0.579109	0.138237
6	0.732426	0.277372	0.260274	0.583717	0.125756
7	0.641723	0.313869	0.30137	0.534562	0.0869728
8	0.634921	0.364964	0.356164	0.546851	0.130144
9	0.666667	0.277372	0.410959	0.556068	0.115342
10	0.689342	0.270073	0.39726	0.568356	0.118564
11	0.698413	0.306569	0.39726	0.582181	0.14943
12	0.623583	0.321168	0.369863	0.53149	0.103244
13	0.632653	0.40146	0.479452	0.56682	0.181358
14	0.662132	0.328467	0.506849	0.574501	0.171692
15	0.671202	0.372263	0.369863	0.574501	0.166517
16	0.693878	0.277372	0.356164	0.568356	0.124291
17	0.671202	0.277372	0.452055	0.563748	0.140607
18	0.664399	0.350365	0.410959	0.569892	0.155587
19	0.61678	0.255474	0.410959	0.517665	0.0785595
20	0.671202	0.321168	0.39726	0.56682	0.142415
21	0.628118	0.29927	0.547945	0.549923	0.139909
22	0.675737	0.350365	0.452055	0.582181	0.180491
23	0.675737	0.306569	0.465753	0.574501	0.166833
24	0.664399	0.255474	0.465753	0.556068	0.116398
25	0.678005	0.306569	0.465753	0.576037	0.168728
26	0.689342	0.29927	0.479452	0.583717	0.170866
27	0.678005	0.277372	0.465753	0.569892	0.143479
28	0.718821	0.321168	0.506849	0.611367	0.220326
29	0.698413	0.408759	0.616438	0.628264	0.282184
30	0.657596	0.270073	0.520548	0.560676	0.139608
31	0.648526	0.364964	0.506849	0.572965	0.180758
32	0.668934	0.284672	0.438356	0.562212	0.129936
33	0.659864	0.284672	0.438356	0.556068	0.129269
34	0.659864	0.343066	0.534247	0.579109	0.195192
35	0.678005	0.335766	0.534247	0.589862	0.202286
36	0.657596	0.313869	0.534247	0.571429	0.185977
37	0.673469	0.335766	0.506849	0.583717	0.192978
38	0.673469	0.335766	0.506849	0.583717	0.192195
39	0.684807	0.306569	0.520548	0.58679	0.197854
40	0.666667	0.291971	0.589041	0.579109	0.185653
41	0.684807	0.372263	0.561644	0.605223	0.24055
42	0.664399	0.350365	0.506849	0.580645	0.193809
43	0.680272	0.372263	0.589041	0.605223	0.242622
44	0.678005	0.372263	0.657534	0.611367	0.260805
45	0.639456	0.386861	0.60274	0.582181	0.223463
46	0.70068	0.386861	0.506849	0.612903	0.238818
47	0.687075	0.372263	0.575342	0.608295	0.249523
48	0.646259	0.343066	0.561644	0.572965	0.195372
49	0.673469	0.364964	0.575342	0.597542	0.222009
50	0.673469	0.350365	0.60274	0.597542	0.224213
51	0.639456	0.321168	0.60274	0.568356	0.183778
52	0.675737	0.335766	0.589041	0.59447	0.206651
53	0.664399	0.423358	0.547945	0.600614	0.237692
54	0.657596	0.270073	0.589041	0.568356	0.160098
55	0.662132	0.386861	0.561644	0.592934	0.240087
56	0.650794	0.306569	0.671233	0.580645	0.204967
57	0.637188	0.372263	0.657534	0.583717	0.227646
58	0.634921	0.335766	0.630137	0.571429	0.205096
59	0.727891	0.40146	0.575342	0.642089	0.292435
60	0.693878	0.343066	0.520548	0.600614	0.214621
61	0.668934	0.364964	0.506849	0.58679	0.205304
62	0.673469	0.29927	0.657534	0.592934	0.215849
63	0.655329	0.328467	0.630137	0.583717	0.220578
64	0.641723	0.394161	0.630137	0.588326	0.243358
65	0.723356	0.291971	0.589041	0.617512	0.237776
66	0.698413	0.343066	0.616438	0.614439	0.249428
67	0.709751	0.284672	0.60274	0.608295	0.2172
68	0.714286	0.364964	0.630137	0.631336	0.278037
69	0.655329	0.270073	0.465753	0.552995	0.137297
70	0.62585	0.328467	0.69863	0.571429	0.214823
71	0.630385	0.350365	0.589041	0.56682	0.189661
72	0.632653	0.416058	0.589041	0.582181	0.239909
73	0.662132	0.386861	0.657534	0.603687	0.26298
74	0.662132	0.350365	0.616438	0.591398	0.223808
75	0.637188	0.372263	0.589041	0.576037	0.21427
76	0.69161	0.306569	0.561644	0.596006	0.21103
77	0.630385	0.350365	0.630137	0.571429	0.198068
78	0.653061	0.335766	0.493151	0.568356	0.17534
79	0.702948	0.291971	0.520548	0.596006	0.203543
80	0.68254	0.328467	0.657534	0.605223	0.247079
81	0.671202	0.386861	0.630137	0.606759	0.243417
82	0.643991	0.416058	0.657534	0.597542	0.2609
83	0.664399	0.386861	0.630137	0.602151	0.250547
84	0.659864	0.29927	0.589041	0.576037	0.189673
85	0.673469	0.379562	0.534247	0.596006	0.229127
86	0.632653	0.452555	0.575342	0.588326	0.245075
87	0.709751	0.262774	0.547945	0.597542	0.188908
88	0.630385	0.335766	0.630137	0.568356	0.191409
89	0.648526	0.379562	0.60274	0.58679	0.226593
90	0.712018	0.321168	0.547945	0.611367	0.229558
91	0.666667	0.364964	0.534247	0.588326	0.211958
92	0.68254	0.423358	0.616438	0.620584	0.281881
93	0.643991	0.328467	0.561644	0.568356	0.198886
94	0.680272	0.343066	0.534247	0.592934	0.203996
95	0.664399	0.29927	0.547945	0.574501	0.19394
96	0.666667	0.321168	0.493151	0.574501	0.181131
97	0.666667	0.306569	0.657534	0.589862	0.213296
98	0.671202	0.321168	0.534247	0.582181	0.187593
99	0.675737	0.357664	0.520548	0.591398	0.218056
100	0.643991	0.328467	0.630137	0.576037	0.20269
101	0.643991	0.335766	0.575342	0.571429	0.182481
102	0.653061	0.350365	0.630137	0.58679	0.221738
103	0.687075	0.335766	0.534247	0.596006	0.214574
104	0.630385	0.372263	0.534247	0.565284	0.189953
105	0.650794	0.306569	0.493151	0.560676	0.157315
106	0.653061	0.350365	0.534247	0.576037	0.2023
107	0.639456	0.357664	0.589041	0.574501	0.20067
108	0.619048	0.335766	0.684932	0.56682	0.206201
109	0.62585	0.321168	0.643836	0.563748	0.194211
110	0.659864	0.394161	0.60274	0.597542	0.249018
111	0.639456	0.255474	0.547945	0.548387	0.13223
112	0.673469	0.357664	0.630137	0.602151	0.237195
113	0.696145	0.40146	0.69863	0.634409	0.305167
114	0.678005	0.321168	0.657534	0.600614	0.229209
115	0.655329	0.335766	0.547945	0.576037	0.19131
116	0.646259	0.372263	0.575342	0.580645	0.20724
117	0.693878	0.343066	0.630137	0.612903	0.243205
118	0.655329	0.343066	0.630137	0.58679	0.227911
119	0.684807	0.306569	0.589041	0.59447	0.211433
120	0.702948	0.416058	0.534247	0.623656	0.268759
121	0.662132	0.350365	0.630137	0.592934	0.240714
122	0.637188	0.408759	0.684932	0.59447	0.25997
123	0.689342	0.270073	0.575342	0.588326	0.187998
124	0.675737	0.364964	0.520548	0.592934	0.216461
125	0.653061	0.416058	0.575342	0.59447	0.238728
126	0.666667	0.364964	0.643836	0.600614	0.24106
127	0.659864	0.328467	0.589041	0.582181	0.211221
128	0.680272	0.313869	0.575342	0.591398	0.208859
129	0.650794	0.321168	0.60274	0.576037	0.200083
130	0.684807	0.321168	0.630137	0.602151	0.232757
131	0.68254	0.321168	0.575342	0.59447	0.217716
132	0.659864	0.423358	0.739726	0.619048	0.294012
133	0.671202	0.306569	0.589041	0.585253	0.205196
134	0.646259	0.452555	0.657534	0.606759	0.274659
135	0.657596	0.423358	0.534247	0.59447	0.241879
136	0.702948	0.291971	0.561644	0.600614	0.210716
137	0.646259	0.357664	0.589041	0.579109	0.22004
138	0.68254	0.394161	0.561644	0.608295	0.247799
139	0.730159	0.357664	0.589041	0.635945	0.281531
140	0.678005	0.386861	0.643836	0.612903	0.260545
141	0.671202	0.335766	0.547945	0.58679	0.19794
142	0.650794	0.459854	0.616438	0.606759	0.27065
143	0.698413	0.335766	0.726027	0.625192	0.273092
144	0.693878	0.40146	0.712329	0.634409	0.303901
145	0.69161	0.408759	0.60274	0.62212	0.278399
146	0.666667	0.386861	0.616438	0.602151	0.252485
147	0.646259	0.386861	0.60274	0.58679	0.225186
148	0.60771	0.313869	0.561644	0.540707	0.151821
149	0.657596	0.343066	0.657534	0.591398	0.22792
150	0.653061	0.335766	0.547945	0.574501	0.202686
151	0.655329	0.350365	0.712329	0.597542	0.25093
152	0.664399	0.423358	0.479452	0.592934	0.22923
153	0.668934	0.372263	0.643836	0.603687	0.245605
154	0.705215	0.350365	0.643836	0.623656	0.265741
155	0.69161	0.423358	0.479452	0.611367	0.247166
156	0.736961	0.313869	0.547945	0.626728	0.246944
157	0.653061	0.364964	0.424658	0.56682	0.168798
158	0.698413	0.364964	0.60274	0.617512	0.255354
159	0.687075	0.379562	0.547945	0.606759	0.242258
160	0.70068	0.29927	0.561644	0.600614	0.218991
161	0.668934	0.40146	0.60274	0.605223	0.253944
162	0.662132	0.328467	0.589041	0.583717	0.201354
163	0.666667	0.306569	0.60274	0.583717	0.198607
164	0.68254	0.328467	0.520548	0.589862	0.199124
165	0.684807	0.364964	0.575342	0.605223	0.251487
166	0.646259	0.313869	0.547945	0.565284	0.179781
167	0.628118	0.379562	0.534247	0.565284	0.199202
168	0.657596	0.343066	0.589041	0.583717	0.223142
169	0.716553	0.335766	0.575342	0.620584	0.254585
170	0.614512	0.394161	0.60274	0.56682	0.209982
171	0.680272	0.40146	0.561644	0.608295	0.251407
172	0.684807	0.40146	0.630137	0.619048	0.274667
173	0.673469	0.394161	0.493151	0.59447	0.225104
174	0.662132	0.343066	0.589041	0.58679	0.217913
175	0.741497	0.357664	0.616438	0.646697	0.297419
176	0.680272	0.350365	0.630137	0.605223	0.241501
177	0.687075	0.364964	0.561644	0.605223	0.227927
178	0.61678	0.313869	0.547945	0.545315	0.153661
179	0.678005	0.394161	0.616438	0.611367	0.259829
180	0.637188	0.445255	0.534247	0.585253	0.242524
181	0.657596	0.357664	0.616438	0.589862	0.233469
182	0.609977	0.343066	0.506849	0.542243	0.158901
183	0.650794	0.284672	0.534247	0.560676	0.157722
184	0.668934	0.416058	0.630137	0.611367	0.270202
185	0.684807	0.343066	0.575342	0.600614	0.234485
186	0.673469	0.335766	0.575342	0.591398	0.212908
187	0.653061	0.386861	0.479452	0.577573	0.204322
188	0.630385	0.343066	0.561644	0.562212	0.180214
189	0.675737	0.386861	0.561644	0.602151	0.234468
190	0.668934	0.430657	0.671233	0.619048	0.289495
191	0.662132	0.40146	0.575342	0.597542	0.24586
192	0.70068	0.394161	0.561644	0.620584	0.261237
193	0.614512	0.430657	0.616438	0.576037	0.234901
194	0.648526	0.408759	0.684932	0.602151	0.273453
195	0.693878	0.40146	0.69863	0.632873	0.310149
196	0.666667	0.350365	0.643836	0.597542	0.243931
197	0.680272	0.350365	0.630137	0.605223	0.245169
198	0.712018	0.343066	0.534247	0.614439	0.228981
199	0.650794	0.364964	0.630137	0.588326	0.225451
200	0.675737	0.445255	0.561644	0.614439	0.275447
201	0.655329	0.277372	0.60274	0.569892	0.174739
202	0.646259	0.379562	0.479452	0.571429	0.185209
203	0.657596	0.408759	0.60274	0.599078	0.247988
204	0.662132	0.343066	0.589041	0.58679	0.204584
205	0.687075	0.284672	0.671233	0.600614	0.223776
206	0.650794	0.364964	0.575342	0.582181	0.21848
207	0.666667	0.350365	0.630137	0.596006	0.233425
208	0.680272	0.386861	0.575342	0.606759	0.243105
209	0.687075	0.423358	0.561644	0.617512	0.266236
210	0.671202	0.357664	0.616438	0.599078	0.232334
211	0.659864	0.313869	0.684932	0.589862	0.218776
212	0.632653	0.343066	0.726027	0.582181	0.231913
213	0.684807	0.313869	0.60274	0.597542	0.222343
214	0.689342	0.343066	0.616438	0.608295	0.244182
215	0.671202	0.372263	0.643836	0.605223	0.256174
216	0.664399	0.357664	0.575342	0.589862	0.230058
217	0.671202	0.357664	0.534247	0.589862	0.213058
218	0.666667	0.350365	0.630137	0.596006	0.231479
219	0.680272	0.364964	0.575342	0.602151	0.239416
220	0.650794	0.364964	0.671233	0.592934	0.244635
221	0.668934	0.386861	0.657534	0.608295	0.266207
222	0.707483	0.357664	0.561644	0.617512	0.24071
223	0.666667	0.372263	0.616438	0.599078	0.241914
224	0.614512	0.364964	0.630137	0.563748	0.197477
225	0.646259	0.343066	0.520548	0.568356	0.176619
226	0.671202	0.430657	0.630137	0.615975	0.281425
227	0.634921	0.467153	0.60274	0.596006	0.271865
228	0.621315	0.386861	0.671233	0.577573	0.232153
229	0.632653	0.372263	0.589041	0.572965	0.205509
230	0.678005	0.357664	0.589041	0.600614	0.237282
231	0.643991	0.386861	0.739726	0.600614	0.281298
232	0.678005	0.262774	0.643836	0.58679	0.202732
233	0.657596	0.379562	0.630137	0.596006	0.249086
234	0.712018	0.430657	0.630137	0.643625	0.312292
235	0.662132	0.335766	0.671233	0.59447	0.23411
236	0.628118	0.386861	0.60274	0.574501	0.221334
237	0.689342	0.379562	0.726027	0.628264	0.297502
238	0.650794	0.357664	0.657534	0.589862	0.237117
239	0.662132	0.270073	0.712329	0.585253	0.218077
240	0.639456	0.350365	0.575342	0.571429	0.204305
241	0.666667	0.364964	0.60274	0.596006	0.240151
242	0.675737	0.459854	0.671233	0.6298	0.312082
243	0.668934	0.335766	0.630137	0.59447	0.231323
244	0.650794	0.29927	0.684932	0.580645	0.217107
245	0.662132	0.445255	0.589041	0.608295	0.265285
246	0.698413	0.379562	0.589041	0.619048	0.258856
247	0.619048	0.408759	0.630137	0.576037	0.23557
248	0.62585	0.445255	0.547945	0.579109	0.233254
249	0.643991	0.459854	0.575342	0.597542	0.265325
250	0.687075	0.394161	0.616438	0.617512	0.270827
251	0.693878	0.350365	0.671233	0.619048	0.265058
252	0.678005	0.379562	0.575342	0.603687	0.240233
253	0.60771	0.357664	0.60274	0.554531	0.194863
254	0.671202	0.343066	0.643836	0.599078	0.234861
255	0.687075	0.321168	0.671233	0.608295	0.245808
256	0.69161	0.335766	0.630137	0.609831	0.244695
257	0.623583	0.335766	0.684932	0.569892	0.21006
258	0.659864	0.321168	0.465753	0.56682	0.17182
259	0.666667	0.328467	0.60274	0.588326	0.212927
260	0.646259	0.430657	0.616438	0.597542	0.255012
261	0.70068	0.437956	0.60274	0.634409	0.296957
262	0.659864	0.328467	0.60274	0.583717	0.209003
263	0.70068	0.284672	0.643836	0.606759	0.229499
264	0.689342	0.364964	0.630137	0.614439	0.257794
265	0.637188	0.394161	0.575342	0.579109	0.213659
266	0.650794	0.379562	0.753425	0.605223	0.281479
267	0.61678	0.481752	0.60274	0.58679	0.252548
268	0.668934	0.364964	0.753425	0.614439	0.282281
269	0.721088	0.343066	0.589041	0.626728	0.253943
270	0.657596	0.343066	0.561644	0.580645	0.197667
271	0.709751	0.379562	0.671233	0.635945	0.287544
272	0.637188	0.386861	0.520548	0.571429	0.202115
273	0.634921	0.379562	0.561644	0.572965	0.208074
274	0.659864	0.394161	0.589041	0.596006	0.250853
275	0.653061	0.423358	0.547945	0.592934	0.232608
276	0.653061	0.379562	0.547945	0.583717	0.214051
277	0.648526	0.459854	0.589041	0.602151	0.2676
278	0.673469	0.394161	0.69863	0.617512	0.276689
279	0.662132	0.386861	0.589041	0.596006	0.245183
280	0.641723	0.364964	0.643836	0.583717	0.227261
281	0.705215	0.372263	0.671233	0.631336	0.276583
282	0.61678	0.394161	0.630137	0.571429	0.22719
283	0.648526	0.372263	0.671233	0.592934	0.241029
284	0.637188	0.372263	0.630137	0.580645	0.221598
285	0.687075	0.335766	0.616438	0.605223	0.235081
286	0.698413	0.386861	0.630137	0.625192	0.273448
287	0.675737	0.372263	0.671233	0.611367	0.264962
288	0.648526	0.386861	0.712329	0.600614	0.262349
289	0.673469	0.313869	0.561644	0.585253	0.193624
290	0.689342	0.350365	0.561644	0.603687	0.233025
291	0.643991	0.452555	0.561644	0.59447	0.244285
292	0.673469	0.313869	0.60274	0.589862	0.210719
293	0.673469	0.328467	0.493151	0.580645	0.185193
294	0.664399	0.437956	0.60274	0.609831	0.276347
295	0.696145	0.335766	0.616438	0.611367	0.248894
296	0.634921	0.416058	0.575342	0.582181	0.223193
297	0.623583	0.423358	0.657534	0.585253	0.250229
298	0.648526	0.386861	0.520548	0.579109	0.205636
299	0.709751	0.452555	0.60274	0.643625	0.310488
300	0.69161	0.416058	0.60274	0.623656	0.276393
301	0.671202	0.313869	0.630137	0.591398	0.224239
302	0.621315	0.343066	0.712329	0.572965	0.233839
303	0.673469	0.437956	0.630137	0.619048	0.289714
304	0.641723	0.379562	0.616438	0.583717	0.222272
305	0.693878	0.394161	0.547945	0.614439	0.255579
306	0.659864	0.372263	0.534247	0.585253	0.214956
307	0.630385	0.372263	0.561644	0.568356	0.194112
308	0.659864	0.394161	0.589041	0.596006	0.248138
309	0.664399	0.357664	0.671233	0.600614	0.25121
310	0.648526	0.386861	0.60274	0.588326	0.227864
311	0.639456	0.379562	0.561644	0.576037	0.206356
312	0.675737	0.313869	0.671233	0.599078	0.238864
313	0.666667	0.408759	0.671233	0.612903	0.273734
314	0.653061	0.452555	0.561644	0.600614	0.254638
315	0.689342	0.394161	0.684932	0.626728	0.280446
316	0.637188	0.357664	0.657534	0.580645	0.227226
317	0.666667	0.357664	0.643836	0.599078	0.242714
318	0.646259	0.328467	0.575342	0.571429	0.199426
319	0.639456	0.452555	0.630137	0.599078	0.261256
320	0.664399	0.364964	0.506849	0.583717	0.210848
321	0.696145	0.335766	0.561644	0.605223	0.224967
322	0.659864	0.467153	0.726027	0.626728	0.320302
323	0.668934	0.357664	0.575342	0.592934	0.214165
324	0.675737	0.321168	0.575342	0.589862	0.204682
325	0.655329	0.372263	0.575342	0.58679	0.219972
326	0.671202	0.350365	0.657534	0.602151	0.245106
327	0.600907	0.49635	0.60274	0.579109	0.24941
328	0.632653	0.386861	0.630137	0.580645	0.228603
329	0.70068	0.335766	0.506849	0.602151	0.21587
330	0.650794	0.423358	0.643836	0.602151	0.266845
331	0.646259	0.328467	0.589041	0.572965	0.194872
332	0.650794	0.364964	0.60274	0.585253	0.227757
333	0.657596	0.423358	0.589041	0.600614	0.250997
334	0.641723	0.350365	0.547945	0.569892	0.190535
335	0.69161	0.372263	0.479452	0.600614	0.215585
336	0.678005	0.321168	0.630137	0.597542	0.234415
337	0.655329	0.423358	0.616438	0.602151	0.261405
338	0.716553	0.437956	0.589041	0.643625	0.305089
339	0.702948	0.350365	0.561644	0.612903	0.247945
340	0.653061	0.386861	0.643836	0.596006	0.25414
341	0.639456	0.423358	0.547945	0.583717	0.234657
342	0.666667	0.328467	0.616438	0.589862	0.220739
343	0.687075	0.343066	0.657534	0.611367	0.258196
344	0.673469	0.343066	0.547945	0.589862	0.223
345	0.662132	0.430657	0.520548	0.597542	0.241745
346	0.723356	0.394161	0.643836	0.645161	0.315249
347	0.689342	0.40146	0.69863	0.6298	0.304409
348	0.664399	0.437956	0.520548	0.600614	0.247549
349	0.634921	0.408759	0.616438	0.585253	0.239728
350	0.637188	0.372263	0.589041	0.576037	0.216241
351	0.664399	0.459854	0.616438	0.615975	0.28619
352	0.634921	0.423358	0.547945	0.580645	0.229755
353	0.689342	0.335766	0.60274	0.605223	0.232541
354	0.705215	0.313869	0.60274	0.611367	0.237387
355	0.664399	0.430657	0.60274	0.608295	0.265397
356	0.664399	0.29927	0.479452	0.56682	0.16526
357	0.668934	0.386861	0.575342	0.599078	0.237142
358	0.68254	0.394161	0.657534	0.619048	0.273532
359	0.68254	0.430657	0.616438	0.62212	0.282196
360	0.69161	0.350365	0.643836	0.614439	0.256138
361	0.693878	0.321168	0.589041	0.603687	0.222482
362	0.659864	0.379562	0.547945	0.588326	0.223993
363	0.655329	0.343066	0.575342	0.580645	0.208989
364	0.653061	0.40146	0.575342	0.591398	0.241231
365	0.630385	0.364964	0.671233	0.579109	0.225582
366	0.705215	0.328467	0.506849	0.603687	0.215759
367	0.657596	0.335766	0.575342	0.580645	0.192898
368	0.702948	0.386861	0.520548	0.615975	0.248974
369	0.680272	0.372263	0.589041	0.605223	0.238459
370	0.696145	0.313869	0.60274	0.605223	0.22243
371	0.705215	0.364964	0.575342	0.619048	0.256004
372	0.643991	0.49635	0.547945	0.602151	0.281292
373	0.657596	0.379562	0.60274	0.592934	0.231726
374	0.646259	0.416058	0.726027	0.606759	0.282124
375	0.716553	0.313869	0.643836	0.623656	0.259762
376	0.668934	0.394161	0.657534	0.609831	0.266933
377	0.646259	0.40146	0.671233	0.597542	0.268631
378	0.637188	0.408759	0.630137	0.588326	0.241966
379	0.668934	0.343066	0.534247	0.585253	0.19395
380	0.657596	0.277372	0.671233	0.579109	0.202842
381	0.687075	0.379562	0.630137	0.615975	0.271736
382	0.675737	0.467153	0.60274	0.623656	0.301976
383	0.68254	0.437956	0.630137	0.625192	0.298075
384	0.659864	0.357664	0.630137	0.592934	0.226686
385	0.666667	0.40146	0.684932	0.612903	0.277716
386	0.639456	0.321168	0.561644	0.563748	0.172251
387	0.650794	0.408759	0.630137	0.597542	0.253433
388	0.623583	0.357664	0.589041	0.563748	0.189227
389	0.687075	0.321168	0.616438	0.602151	0.235193
390	0.657596	0.29927	0.739726	0.591398	0.226259
391	0.655329	0.372263	0.69863	0.600614	0.256778
392	0.671202	0.430657	0.616438	0.614439	0.269677
393	0.732426	0.313869	0.69863	0.640553	0.283172
394	0.639456	0.408759	0.753425	0.603687	0.277732
395	0.671202	0.372263	0.643836	0.605223	0.251747
396	0.650794	0.350365	0.684932	0.591398	0.246468
397	0.714286	0.321168	0.547945	0.612903	0.233676
398	0.678005	0.40146	0.657534	0.617512	0.285437
399	0.648526	0.386861	0.643836	0.592934	0.239457
400	0.643991	0.445255	0.589041	0.596006	0.257284
401	0.643991	0.357664	0.684932	0.588326	0.238189
402	0.671202	0.430657	0.60274	0.612903	0.263289
403	0.668934	0.343066	0.69863	0.603687	0.253966
404	0.671202	0.423358	0.547945	0.605223	0.250701
405	0.653061	0.408759	0.616438	0.597542	0.255669
406	0.712018	0.372263	0.616438	0.6298	0.275981
407	0.707483	0.343066	0.547945	0.612903	0.233737
408	0.680272	0.416058	0.506849	0.605223	0.243161
409	0.678005	0.489051	0.616438	0.631336	0.308871
410	0.689342	0.313869	0.712329	0.612903	0.254983
411	0.655329	0.394161	0.657534	0.600614	0.259308
412	0.678005	0.357664	0.589041	0.600614	0.232007
413	0.648526	0.372263	0.643836	0.589862	0.244697
414	0.657596	0.357664	0.657534	0.59447	0.24562
415	0.684807	0.372263	0.589041	0.608295	0.242189
416	0.634921	0.357664	0.60274	0.572965	0.206392
417	0.621315	0.379562	0.657534	0.574501	0.227072
418	0.646259	0.40146	0.589041	0.588326	0.230046
419	0.684807	0.386861	0.561644	0.608295	0.250392
420	0.714286	0.364964	0.616438	0.6298	0.271239
421	0.671202	0.416058	0.684932	0.619048	0.274683
422	0.675737	0.364964	0.534247	0.59447	0.217163
423	0.655329	0.408759	0.60274	0.597542	0.2485
424	0.712018	0.350365	0.575342	0.620584	0.249805
425	0.646259	0.343066	0.643836	0.582181	0.213906
426	0.619048	0.343066	0.547945	0.552995	0.172395
427	0.678005	0.357664	0.657534	0.608295	0.25442
428	0.630385	0.386861	0.575342	0.572965	0.215313
429	0.630385	0.357664	0.60274	0.569892	0.193235
430	0.646259	0.430657	0.657534	0.602151	0.272562
431	0.702948	0.408759	0.561644	0.625192	0.270684
432	0.639456	0.335766	0.575342	0.568356	0.204228
433	0.637188	0.40146	0.671233	0.591398	0.249158
434	0.70068	0.408759	0.589041	0.626728	0.283321
435	0.671202	0.357664	0.643836	0.602151	0.248889
436	0.705215	0.313869	0.684932	0.620584	0.248003
437	0.637188	0.408759	0.630137	0.588326	0.236459
438	0.662132	0.423358	0.589041	0.603687	0.265793
439	0.705215	0.350365	0.452055	0.602151	0.20035
440	0.693878	0.335766	0.575342	0.605223	0.229458
441	0.668934	0.394161	0.534247	0.596006	0.2306
442	0.68254	0.394161	0.684932	0.62212	0.287808
443	0.646259	0.379562	0.657534	0.591398	0.246187
444	0.680272	0.437956	0.479452	0.606759	0.259393
445	0.673469	0.343066	0.616438	0.597542	0.235834
446	0.678005	0.416058	0.589041	0.612903	0.267173
447	0.687075	0.416058	0.630137	0.623656	0.285516
448	0.637188	0.291971	0.630137	0.563748	0.181038
449	0.659864	0.372263	0.616438	0.59447	0.245332
450	0.705215	0.335766	0.671233	0.623656	0.272858
451	0.68254	0.379562	0.561644	0.605223	0.242891
452	0.659864	0.350365	0.547945	0.582181	0.210756
453	0.659864	0.386861	0.69863	0.606759	0.26955
454	0.641723	0.40146	0.684932	0.596006	0.254484
455	0.657596	0.452555	0.643836	0.612903	0.289112
456	0.619048	0.386861	0.643836	0.572965	0.220175
457	0.675737	0.394161	0.575342	0.605223	0.24097
458	0.657596	0.386861	0.547945	0.588326	0.2193
459	0.646259	0.394161	0.630137	0.591398	0.239769
460	0.600907	0.343066	0.671233	0.554531	0.199834
461	0.621315	0.49635	0.616438	0.59447	0.270605
462	0.646259	0.430657	0.547945	0.589862	0.23439
463	0.650794	0.386861	0.712329	0.602151	0.267988
464	0.68254	0.40146	0.60274	0.614439	0.263652
465	0.689342	0.372263	0.616438	0.614439	0.255858
466	0.675737	0.40146	0.630137	0.612903	0.264674
467	0.689342	0.40146	0.69863	0.6298	0.303645
468	0.641723	0.364964	0.630137	0.582181	0.215222
469	0.623583	0.321168	0.534247	0.549923	0.153943
470	0.662132	0.408759	0.561644	0.597542	0.24147
471	0.725624	0.321168	0.575342	0.623656	0.242304
472	0.650794	0.416058	0.630137	0.599078	0.253005
473	0.659864	0.350365	0.589041	0.58679	0.213506
474	0.659864	0.379562	0.520548	0.585253	0.211873
475	0.68254	0.416058	0.616438	0.619048	0.278853
476	0.659864	0.343066	0.561644	0.582181	0.214793
477	0.639456	0.416058	0.643836	0.592934	0.253084
478	0.634921	0.481752	0.561644	0.59447	0.265784
479	0.657596	0.430657	0.534247	0.596006	0.239403
480	0.664399	0.416058	0.589041	0.603687	0.257221
481	0.641723	0.40146	0.589041	0.585253	0.233712
482	0.716553	0.430657	0.60274	0.643625	0.306683
483	0.634921	0.416058	0.575342	0.582181	0.229897
484	0.632653	0.467153	0.589041	0.592934	0.264951
485	0.659864	0.379562	0.561644	0.589862	0.219077
486	0.639456	0.379562	0.60274	0.580645	0.233176
487	0.639456	0.437956	0.520548	0.583717	0.237972
488	0.675737	0.29927	0.671233	0.596006	0.220996
489	0.723356	0.430657	0.547945	0.642089	0.305467
490	0.643991	0.430657	0.643836	0.599078	0.26142
491	0.687075	0.423358	0.643836	0.626728	0.293195
492	0.639456	0.343066	0.643836	0.577573	0.217537
493	0.678005	0.321168	0.684932	0.603687	0.241597
494	0.664399	0.386861	0.60274	0.599078	0.252443
495	0.657596	0.379562	0.60274	0.592934	0.23707
496	0.696145	0.423358	0.60274	0.628264	0.29065
497	0.666667	0.510949	0.520548	0.617512	0.28394
498	0.662132	0.459854	0.589041	0.611367	0.268527
499	0.693878	0.408759	0.534247	0.615975	0.264042
500	0.671202	0.394161	0.547945	0.599078	0.239397
501	0.734694	0.386861	0.493151	0.634409	0.265706
502	0.707483	0.357664	0.60274	0.62212	0.276648
503	0.648526	0.335766	0.726027	0.591398	0.245676
504	0.684807	0.386861	0.575342	0.609831	0.244917
505	0.639456	0.430657	0.575342	0.588326	0.243254
506	0.648526	0.364964	0.534247	0.576037	0.199597
507	0.648526	0.328467	0.657534	0.582181	0.221635
508	0.69161	0.291971	0.506849	0.58679	0.186118
509	0.680272	0.394161	0.589041	0.609831	0.258831
510	0.707483	0.379562	0.589041	0.625192	0.271466
511	0.696145	0.357664	0.630137	0.617512	0.264651
512	0.675737	0.372263	0.60274	0.603687	0.247705
513	0.678005	0.445255	0.684932	0.6298	0.313701
514	0.698413	0.379562	0.575342	0.617512	0.254764
515	0.643991	0.343066	0.575342	0.572965	0.190729
516	0.68254	0.343066	0.465753	0.58679	0.180792
517	0.653061	0.386861	0.726027	0.605223	0.270486
518	0.689342	0.328467	0.575342	0.600614	0.224922
519	0.655329	0.452555	0.712329	0.619048	0.309035
520	0.662132	0.459854	0.657534	0.619048	0.300775
521	0.650794	0.394161	0.60274	0.591398	0.235036
522	0.671202	0.372263	0.589041	0.599078	0.235431
523	0.632653	0.40146	0.630137	0.583717	0.238429
524	0.680272	0.335766	0.547945	0.592934	0.217069
525	0.655329	0.343066	0.589041	0.582181	0.219661
526	0.653061	0.437956	0.534247	0.59447	0.248401
527	0.678005	0.343066	0.60274	0.599078	0.231209
528	0.582766	0.364964	0.69863	0.549923	0.197981
529	0.657596	0.357664	0.630137	0.591398	0.235533
530	0.630385	0.350365	0.739726	0.583717	0.242643
531	0.662132	0.357664	0.520548	0.582181	0.195528
532	0.68254	0.372263	0.547945	0.602151	0.23215
533	0.69161	0.364964	0.493151	0.600614	0.220166
534	0.671202	0.437956	0.561644	0.609831	0.26096
535	0.687075	0.489051	0.616438	0.637481	0.3288
536	0.659864	0.430657	0.630137	0.608295	0.271215
537	0.664399	0.394161	0.534247	0.592934	0.219367
538	0.70068	0.306569	0.60274	0.606759	0.227434
539	0.632653	0.372263	0.630137	0.577573	0.214696
540	0.68254	0.474453	0.643836	0.634409	0.319293
541	0.605442	0.386861	0.561644	0.554531	0.188847
542	0.653061	0.379562	0.616438	0.591398	0.236971
543	0.689342	0.350365	0.630137	0.611367	0.253551
544	0.698413	0.386861	0.60274	0.62212	0.274089
545	0.693878	0.40146	0.60274	0.62212	0.274626
546	0.630385	0.416058	0.712329	0.59447	0.261347
547	0.648526	0.364964	0.616438	0.585253	0.229213
548	0.62585	0.40146	0.684932	0.585253	0.245318
549	0.655329	0.430657	0.69863	0.612903	0.288417
550	0.702948	0.357664	0.671233	0.626728	0.288012
551	0.693878	0.379562	0.493151	0.605223	0.228054
552	0.664399	0.40146	0.657534	0.608295	0.272378
553	0.653061	0.430657	0.684932	0.609831	0.289546
554	0.657596	0.445255	0.630137	0.609831	0.282364
555	0.666667	0.313869	0.575342	0.582181	0.19608
556	0.678005	0.394161	0.575342	0.606759	0.246137
557	0.646259	0.416058	0.684932	0.602151	0.272892
558	0.648526	0.408759	0.589041	0.591398	0.240867
559	0.662132	0.364964	0.616438	0.59447	0.229381
560	0.678005	0.379562	0.60274	0.606759	0.255267
561	0.62585	0.379562	0.547945	0.565284	0.196894
562	0.68254	0.350365	0.671233	0.611367	0.264433
563	0.69161	0.445255	0.671233	0.637481	0.317055
564	0.634921	0.386861	0.630137	0.582181	0.219213
565	0.70068	0.430657	0.712329	0.645161	0.334205
566	0.641723	0.255474	0.575342	0.552995	0.153697
567	0.689342	0.350365	0.643836	0.612903	0.256845
568	0.632653	0.430657	0.616438	0.588326	0.236142
569	0.673469	0.408759	0.671233	0.617512	0.28814
570	0.61678	0.437956	0.616438	0.579109	0.238095
571	0.668934	0.372263	0.534247	0.591398	0.205912
572	0.678005	0.343066	0.657534	0.605223	0.255532
573	0.684807	0.49635	0.616438	0.637481	0.318153
574	0.689342	0.372263	0.575342	0.609831	0.245193
575	0.643991	0.357664	0.547945	0.572965	0.191709
576	0.668934	0.452555	0.69863	0.626728	0.311796
577	0.693878	0.40146	0.684932	0.631336	0.302359
578	0.668934	0.372263	0.630137	0.602151	0.248058
579	0.689342	0.372263	0.684932	0.62212	0.282254
580	0.664399	0.321168	0.60274	0.585253	0.202618
581	0.637188	0.357664	0.671233	0.582181	0.231549
582	0.718821	0.364964	0.616438	0.632873	0.282038
583	0.664399	0.394161	0.60274	0.600614	0.248712
584	0.637188	0.364964	0.616438	0.577573	0.215707
585	0.657596	0.394161	0.575342	0.592934	0.228172
586	0.630385	0.321168	0.630137	0.565284	0.191514
587	0.653061	0.335766	0.60274	0.580645	0.217005
588	0.675737	0.394161	0.589041	0.606759	0.252084
589	0.646259	0.459854	0.643836	0.606759	0.285056
590	0.668934	0.481752	0.589041	0.620584	0.292235
591	0.673469	0.40146	0.547945	0.602151	0.246103
592	0.653061	0.423358	0.506849	0.588326	0.234787
593	0.646259	0.394161	0.657534	0.59447	0.247559
594	0.641723	0.357664	0.671233	0.585253	0.241083
595	0.643991	0.394161	0.589041	0.585253	0.230587
596	0.714286	0.416058	0.60274	0.639017	0.294112
597	0.630385	0.40146	0.643836	0.583717	0.232109
598	0.650794	0.408759	0.575342	0.591398	0.240998
599	0.68254	0.386861	0.60274	0.611367	0.263918
600	0.718821	0.379562	0.60274	0.634409	0.279343
601	0.632653	0.335766	0.616438	0.568356	0.202494
602	0.68254	0.350365	0.630137	0.606759	0.249051
603	0.680272	0.335766	0.60274	0.599078	0.235971
604	0.666667	0.394161	0.684932	0.611367	0.272887
605	0.721088	0.379562	0.589041	0.634409	0.273806
606	0.641723	0.394161	0.534247	0.577573	0.212027
607	0.655329	0.372263	0.630137	0.592934	0.240534
608	0.687075	0.372263	0.479452	0.597542	0.216081
609	0.659864	0.379562	0.589041	0.592934	0.230319
610	0.650794	0.394161	0.575342	0.588326	0.245716
611	0.655329	0.452555	0.671233	0.614439	0.300918
612	0.675737	0.423358	0.547945	0.608295	0.245299
613	0.662132	0.357664	0.657534	0.597542	0.237567
614	0.668934	0.394161	0.671233	0.611367	0.26609
615	0.696145	0.306569	0.671233	0.611367	0.249346
616	0.657596	0.386861	0.520548	0.585253	0.214928
617	0.646259	0.423358	0.575342	0.591398	0.246277
618	0.650794	0.379562	0.630137	0.591398	0.241833
619	0.680272	0.379562	0.616438	0.609831	0.257338
620	0.632653	0.437956	0.589041	0.58679	0.246577
621	0.655329	0.467153	0.671233	0.617512	0.301428
622	0.643991	0.386861	0.575342	0.582181	0.219597
623	0.666667	0.284672	0.534247	0.571429	0.167929
624	0.675737	0.394161	0.561644	0.603687	0.248248
625	0.678005	0.306569	0.616438	0.592934	0.211627
626	0.657596	0.394161	0.657534	0.602151	0.263828
627	0.657596	0.343066	0.506849	0.574501	0.18642
628	0.709751	0.350365	0.60274	0.62212	0.267872
629	0.712018	0.408759	0.630137	0.639017	0.296256
630	0.70068	0.328467	0.575342	0.608295	0.241103
631	0.69161	0.423358	0.69863	0.635945	0.318307
632	0.707483	0.306569	0.684932	0.620584	0.256417
633	0.650794	0.379562	0.69863	0.599078	0.255309
634	0.664399	0.430657	0.630137	0.611367	0.2671
635	0.68254	0.335766	0.69863	0.611367	0.261387
636	0.653061	0.372263	0.589041	0.58679	0.217949
637	0.689342	0.350365	0.712329	0.620584	0.27093
638	0.680272	0.284672	0.739726	0.603687	0.246803
639	0.689342	0.416058	0.60274	0.62212	0.27256
640	0.693878	0.364964	0.589041	0.612903	0.254574
641	0.675737	0.40146	0.589041	0.608295	0.259372
642	0.678005	0.357664	0.534247	0.59447	0.219724
643	0.653061	0.364964	0.60274	0.58679	0.222204
644	0.662132	0.343066	0.657534	0.59447	0.240853
645	0.664399	0.357664	0.589041	0.591398	0.227679
646	0.643991	0.459854	0.589041	0.599078	0.267269
647	0.714286	0.364964	0.657534	0.634409	0.282617
648	0.621315	0.510949	0.589041	0.59447	0.284551
649	0.659864	0.350365	0.589041	0.58679	0.216527
650	0.662132	0.445255	0.60274	0.609831	0.270243
651	0.634921	0.408759	0.630137	0.58679	0.246475
652	0.696145	0.364964	0.60274	0.615975	0.254865
653	0.664399	0.40146	0.643836	0.606759	0.257531
654	0.693878	0.437956	0.60274	0.6298	0.295141
655	0.659864	0.386861	0.616438	0.597542	0.249781
656	0.671202	0.386861	0.534247	0.596006	0.229276
657	0.684807	0.386861	0.60274	0.612903	0.262211
658	0.646259	0.481752	0.684932	0.615975	0.307043
659	0.646259	0.357664	0.589041	0.579109	0.199751
660	0.653061	0.343066	0.561644	0.577573	0.198474
661	0.693878	0.408759	0.60274	0.623656	0.290764
662	0.648526	0.40146	0.575342	0.588326	0.229703
663	0.655329	0.386861	0.575342	0.589862	0.225272
664	0.664399	0.328467	0.547945	0.580645	0.195667
665	0.632653	0.474453	0.575342	0.592934	0.25821
666	0.662132	0.452555	0.616438	0.612903	0.282501
667	0.678005	0.394161	0.671233	0.617512	0.272766
668	0.659864	0.350365	0.643836	0.592934	0.247191
669	0.707483	0.328467	0.534247	0.608295	0.229215
670	0.659864	0.445255	0.616438	0.609831	0.277616
671	0.698413	0.328467	0.69863	0.620584	0.278951
672	0.643991	0.430657	0.808219	0.617512	0.309403
673	0.678005	0.408759	0.616438	0.614439	0.266866
674	0.646259	0.423358	0.712329	0.606759	0.29031
675	0.653061	0.350365	0.630137	0.58679	0.227854
676	0.598639	0.313869	0.589041	0.537634	0.151305
677	0.675737	0.379562	0.657534	0.611367	0.277053
678	0.655329	0.321168	0.60274	0.579109	0.208385
679	0.646259	0.467153	0.630137	0.606759	0.28076
680	0.668934	0.445255	0.69863	0.625192	0.318817
681	0.68254	0.474453	0.671233	0.637481	0.324445
682	0.639456	0.364964	0.589041	0.576037	0.208559
683	0.673469	0.321168	0.643836	0.596006	0.233986
684	0.655329	0.335766	0.657534	0.588326	0.222859
685	0.641723	0.416058	0.657534	0.596006	0.264926
686	0.62585	0.481752	0.657534	0.599078	0.290103
687	0.69161	0.364964	0.712329	0.625192	0.284158
688	0.605442	0.430657	0.630137	0.571429	0.229759
689	0.655329	0.372263	0.561644	0.585253	0.220678
690	0.680272	0.29927	0.60274	0.591398	0.218372
691	0.650794	0.40146	0.726027	0.606759	0.291823
692	0.678005	0.357664	0.739726	0.617512	0.274995
693	0.684807	0.343066	0.561644	0.599078	0.230607
694	0.653061	0.452555	0.534247	0.597542	0.243343
695	0.678005	0.306569	0.671233	0.599078	0.234344
696	0.653061	0.40146	0.60274	0.59447	0.24049
697	0.657596	0.321168	0.60274	0.580645	0.208757
698	0.641723	0.525547	0.657534	0.619048	0.314238
699	0.653061	0.313869	0.739726	0.591398	0.242831
700	0.68254	0.343066	0.643836	0.606759	0.255834
701	0.678005	0.40146	0.630137	0.614439	0.271708
702	0.655329	0.364964	0.643836	0.592934	0.235532
703	0.664399	0.364964	0.657534	0.600614	0.259109
704	0.678005	0.40146	0.520548	0.602151	0.22583
705	0.69161	0.372263	0.616438	0.615975	0.269511
706	0.673469	0.357664	0.534247	0.591398	0.223123
707	0.655329	0.386861	0.561644	0.588326	0.22838
708	0.666667	0.386861	0.643836	0.605223	0.26197
709	0.684807	0.40146	0.657534	0.62212	0.287857
710	0.687075	0.379562	0.671233	0.620584	0.28288
711	0.671202	0.40146	0.657534	0.612903	0.266111
712	0.707483	0.321168	0.643836	0.619048	0.252918
713	0.664399	0.416058	0.60274	0.605223	0.256174
714	0.69161	0.364964	0.60274	0.612903	0.254574
715	0.702948	0.394161	0.547945	0.620584	0.253968
716	0.698413	0.379562	0.630137	0.623656	0.276003
717	0.641723	0.408759	0.561644	0.583717	0.222272
718	0.687075	0.386861	0.643836	0.619048	0.276013
719	0.650794	0.386861	0.657534	0.596006	0.264135
720	0.657596	0.335766	0.712329	0.596006	0.248918
721	0.646259	0.386861	0.589041	0.585253	0.230019
722	0.646259	0.379562	0.630137	0.588326	0.235021
723	0.68254	0.357664	0.616438	0.606759	0.24172
724	0.662132	0.350365	0.589041	0.588326	0.221508
725	0.657596	0.343066	0.630137	0.588326	0.238398
726	0.614512	0.408759	0.616438	0.571429	0.221403
727	0.671202	0.430657	0.630137	0.615975	0.291411
728	0.641723	0.379562	0.589041	0.580645	0.224634
729	0.702948	0.335766	0.671233	0.62212	0.26355
730	0.684807	0.379562	0.671233	0.619048	0.268109
731	0.619048	0.386861	0.643836	0.572965	0.225827
732	0.698413	0.40146	0.575342	0.62212	0.264655
733	0.675737	0.408759	0.575342	0.608295	0.256849
734	0.646259	0.357664	0.671233	0.588326	0.242332
735	0.693878	0.379562	0.616438	0.619048	0.266281
736	0.662132	0.416058	0.643836	0.608295	0.261002
737	0.662132	0.29927	0.684932	0.588326	0.216043
738	0.675737	0.408759	0.671233	0.619048	0.280098
739	0.630385	0.328467	0.657534	0.569892	0.200493
740	0.653061	0.357664	0.60274	0.585253	0.22407
741	0.684807	0.430657	0.575342	0.619048	0.279753
742	0.657596	0.416058	0.589041	0.599078	0.252435
743	0.678005	0.343066	0.616438	0.600614	0.237231
744	0.666667	0.372263	0.561644	0.592934	0.230635
745	0.641723	0.350365	0.712329	0.588326	0.237003
746	0.662132	0.40146	0.520548	0.591398	0.228026
747	0.696145	0.394161	0.671233	0.6298	0.298635
748	0.693878	0.328467	0.520548	0.597542	0.218221
749	0.662132	0.40146	0.643836	0.605223	0.266135
750	0.680272	0.379562	0.671233	0.615975	0.264868
751	0.655329	0.29927	0.589041	0.572965	0.171974
752	0.673469	0.29927	0.589041	0.585253	0.189042
753	0.662132	0.459854	0.630137	0.615975	0.290948
754	0.632653	0.364964	0.616438	0.574501	0.215592
755	0.628118	0.416058	0.643836	0.585253	0.247245
756	0.693878	0.379562	0.60274	0.617512	0.268276
757	0.634921	0.430657	0.643836	0.592934	0.256381
758	0.655329	0.394161	0.547945	0.588326	0.227116
759	0.643991	0.335766	0.561644	0.569892	0.188884
760	0.68254	0.423358	0.547945	0.612903	0.266967
761	0.707483	0.379562	0.630137	0.6298	0.286637
762	0.632653	0.40146	0.589041	0.579109	0.224038
763	0.687075	0.394161	0.575342	0.612903	0.26218
764	0.628118	0.306569	0.616438	0.55914	0.173886
765	0.657596	0.423358	0.643836	0.606759	0.272308
766	0.664399	0.474453	0.630137	0.620584	0.304157
767	0.671202	0.386861	0.630137	0.606759	0.254987
768	0.648526	0.430657	0.589041	0.596006	0.250088
769	0.641723	0.343066	0.589041	0.572965	0.195635
770	0.643991	0.386861	0.589041	0.583717	0.22099
771	0.650794	0.29927	0.589041	0.569892	0.179485
772	0.646259	0.386861	0.643836	0.591398	0.248485
773	0.650794	0.379562	0.657534	0.59447	0.2493
774	0.68254	0.394161	0.60274	0.612903	0.264674
775	0.664399	0.437956	0.657534	0.615975	0.287529
776	0.653061	0.306569	0.60274	0.574501	0.184591
777	0.630385	0.343066	0.671233	0.574501	0.220761
778	0.69161	0.328467	0.643836	0.609831	0.252071
779	0.678005	0.364964	0.60274	0.603687	0.238213
780	0.650794	0.372263	0.630137	0.589862	0.230292
781	0.60771	0.328467	0.643836	0.552995	0.17777
782	0.637188	0.445255	0.630137	0.596006	0.265464
783	0.659864	0.423358	0.589041	0.602151	0.248455
784	0.666667	0.313869	0.493151	0.572965	0.180462
785	0.655329	0.313869	0.671233	0.585253	0.226749
786	0.668934	0.394161	0.479452	0.589862	0.208249
787	0.641723	0.372263	0.561644	0.576037	0.205074
788	0.673469	0.343066	0.616438	0.597542	0.22852
789	0.628118	0.379562	0.69863	0.583717	0.245763
790	0.628118	0.40146	0.547945	0.571429	0.216697
791	0.68254	0.350365	0.671233	0.611367	0.26037
792	0.641723	0.394161	0.630137	0.588326	0.25103
793	0.655329	0.452555	0.575342	0.603687	0.274974
794	0.721088	0.321168	0.671233	0.631336	0.277128
795	0.664399	0.423358	0.616438	0.608295	0.271656
796	0.671202	0.328467	0.630137	0.59447	0.223979
797	0.641723	0.40146	0.630137	0.589862	0.248281
798	0.673469	0.364964	0.643836	0.605223	0.247371
799	0.675737	0.408759	0.493151	0.599078	0.229523
800	0.689342	0.364964	0.643836	0.615975	0.271673
801	0.646259	0.270073	0.671233	0.569892	0.190025
802	0.678005	0.437956	0.69863	0.6298	0.308939
803	0.675737	0.357664	0.534247	0.592934	0.224136
804	0.650794	0.364964	0.630137	0.588326	0.224604
805	0.668934	0.372263	0.684932	0.608295	0.258495
806	0.648526	0.350365	0.684932	0.589862	0.24365
807	0.668934	0.335766	0.671233	0.599078	0.237978
808	0.716553	0.379562	0.657534	0.639017	0.292652
809	0.655329	0.40146	0.643836	0.600614	0.257856
810	0.641723	0.408759	0.726027	0.602151	0.273713
811	0.696145	0.416058	0.589041	0.625192	0.273629
812	0.678005	0.270073	0.630137	0.58679	0.193738
813	0.675737	0.321168	0.547945	0.58679	0.197409
814	0.630385	0.416058	0.657534	0.588326	0.255213
815	0.671202	0.408759	0.726027	0.62212	0.286212
816	0.630385	0.372263	0.60274	0.572965	0.21308
817	0.664399	0.364964	0.643836	0.599078	0.253087
818	0.664399	0.372263	0.684932	0.605223	0.252035
819	0.650794	0.394161	0.547945	0.585253	0.212664
820	0.668934	0.430657	0.657534	0.617512	0.283011
821	0.662132	0.386861	0.616438	0.599078	0.252988
822	0.634921	0.379562	0.671233	0.585253	0.240194
823	0.671202	0.350365	0.561644	0.591398	0.20971
824	0.60771	0.430657	0.684932	0.579109	0.250893
825	0.684807	0.357664	0.630137	0.609831	0.256305
826	0.678005	0.437956	0.589041	0.617512	0.281385
827	0.646259	0.364964	0.657534	0.588326	0.23673
828	0.689342	0.335766	0.630137	0.608295	0.241366
829	0.648526	0.408759	0.561644	0.588326	0.246593
830	0.650794	0.408759	0.657534	0.600614	0.260382
831	0.673469	0.379562	0.493151	0.591398	0.220862
832	0.69161	0.394161	0.520548	0.609831	0.252959
833	0.664399	0.364964	0.575342	0.591398	0.234705
834	0.718821	0.343066	0.589041	0.625192	0.252601
835	0.655329	0.335766	0.657534	0.588326	0.23699
836	0.671202	0.372263	0.616438	0.602151	0.252485
837	0.716553	0.379562	0.520548	0.623656	0.255967
838	0.630385	0.408759	0.534247	0.572965	0.211921
839	0.637188	0.394161	0.684932	0.591398	0.266015
840	0.69161	0.364964	0.69863	0.623656	0.280326
841	0.62585	0.50365	0.69863	0.608295	0.30388
842	0.591837	0.394161	0.630137	0.554531	0.211744
843	0.666667	0.474453	0.684932	0.628264	0.317448
844	0.657596	0.394161	0.60274	0.596006	0.246302
845	0.693878	0.364964	0.616438	0.615975	0.253448
846	0.648526	0.445255	0.630137	0.603687	0.282246
847	0.666667	0.350365	0.616438	0.59447	0.227326
848	0.657596	0.416058	0.547945	0.59447	0.233948
849	0.634921	0.343066	0.630137	0.572965	0.200999
850	0.603175	0.394161	0.60274	0.55914	0.196054
851	0.668934	0.364964	0.575342	0.59447	0.222201
852	0.696145	0.335766	0.534247	0.602151	0.223743
853	0.650794	0.40146	0.643836	0.597542	0.255933
854	0.603175	0.452555	0.657534	0.577573	0.250751
855	0.673469	0.364964	0.561644	0.596006	0.224804
856	0.668934	0.40146	0.657534	0.611367	0.269225
857	0.637188	0.416058	0.657534	0.592934	0.251065
858	0.653061	0.379562	0.69863	0.600614	0.258686
859	0.689342	0.335766	0.69863	0.615975	0.270661
860	0.659864	0.423358	0.643836	0.608295	0.269002
861	0.68254	0.40146	0.630137	0.617512	0.276848
862	0.643991	0.445255	0.643836	0.602151	0.263506
863	0.662132	0.313869	0.575342	0.579109	0.202544
864	0.666667	0.408759	0.60274	0.605223	0.266626
865	0.662132	0.408759	0.643836	0.606759	0.268729
866	0.727891	0.372263	0.657534	0.645161	0.305266
867	0.664399	0.394161	0.630137	0.603687	0.25682
868	0.671202	0.386861	0.520548	0.59447	0.231022
869	0.673469	0.40146	0.671233	0.615975	0.275755
870	0.634921	0.40146	0.561644	0.577573	0.234072
871	0.653061	0.372263	0.616438	0.589862	0.22355
872	0.655329	0.386861	0.60274	0.592934	0.235941
873	0.639456	0.364964	0.630137	0.580645	0.227272
874	0.707483	0.430657	0.657534	0.643625	0.308697
875	0.680272	0.379562	0.69863	0.619048	0.280555
876	0.675737	0.489051	0.780822	0.648233	0.367428
877	0.623583	0.372263	0.739726	0.583717	0.260032
878	0.634921	0.408759	0.712329	0.596006	0.26546
879	0.619048	0.40146	0.630137	0.574501	0.224238
880	0.673469	0.386861	0.684932	0.614439	0.279837
881	0.646259	0.489051	0.643836	0.612903	0.29892
882	0.668934	0.306569	0.671233	0.592934	0.229
883	0.678005	0.416058	0.671233	0.62212	0.280555
884	0.657596	0.357664	0.60274	0.588326	0.225424
885	0.673469	0.445255	0.575342	0.614439	0.263405
886	0.603175	0.386861	0.616438	0.55914	0.210295
887	0.632653	0.40146	0.575342	0.577573	0.222548
888	0.662132	0.335766	0.534247	0.579109	0.195069
889	0.655329	0.423358	0.520548	0.591398	0.231581
890	0.648526	0.394161	0.506849	0.579109	0.211565
891	0.639456	0.445255	0.575342	0.591398	0.261013
892	0.653061	0.481752	0.561644	0.606759	0.277558
893	0.666667	0.394161	0.671233	0.609831	0.265595
894	0.668934	0.40146	0.60274	0.605223	0.253813
895	0.664399	0.445255	0.616438	0.612903	0.283789
896	0.666667	0.357664	0.630137	0.597542	0.244845
897	0.637188	0.416058	0.589041	0.585253	0.233615
898	0.639456	0.445255	0.630137	0.597542	0.270849
899	0.675737	0.394161	0.657534	0.614439	0.279045
900	0.684807	0.350365	0.60274	0.605223	0.240683
901	0.630385	0.445255	0.575342	0.585253	0.239283
902	0.680272	0.394161	0.630137	0.614439	0.273063
903	0.646259	0.394161	0.506849	0.577573	0.204492
904	0.659864	0.364964	0.671233	0.599078	0.248693
905	0.666667	0.394161	0.657534	0.608295	0.261841
906	0.678005	0.408759	0.616438	0.614439	0.267624
907	0.641723	0.416058	0.630137	0.592934	0.258034
908	0.639456	0.394161	0.657534	0.589862	0.249496
909	0.655329	0.306569	0.575342	0.572965	0.179844
910	0.657596	0.408759	0.534247	0.591398	0.223932
911	0.634921	0.416058	0.671233	0.592934	0.258572
912	0.680272	0.379562	0.657534	0.614439	0.267217
913	0.655329	0.489051	0.69863	0.625192	0.31503
914	0.646259	0.459854	0.534247	0.59447	0.249353
915	0.716553	0.408759	0.561644	0.634409	0.279214
916	0.623583	0.423358	0.561644	0.574501	0.215076
917	0.657596	0.379562	0.547945	0.58679	0.210664
918	0.659864	0.408759	0.60274	0.600614	0.251859
919	0.632653	0.379562	0.561644	0.571429	0.206788
920	0.662132	0.357664	0.60274	0.591398	0.227088
921	0.659864	0.416058	0.438356	0.583717	0.203689
922	0.639456	0.364964	0.589041	0.576037	0.223632
923	0.646259	0.467153	0.616438	0.605223	0.274537
924	0.612245	0.394161	0.630137	0.568356	0.226346
925	0.621315	0.423358	0.712329	0.589862	0.265045
926	0.628118	0.445255	0.630137	0.589862	0.263379
927	0.662132	0.408759	0.561644	0.597542	0.248424
928	0.664399	0.394161	0.575342	0.597542	0.249796
929	0.657596	0.379562	0.575342	0.589862	0.236576
930	0.60771	0.408759	0.630137	0.568356	0.216361
931	0.643991	0.343066	0.561644	0.571429	0.188617
932	0.666667	0.408759	0.616438	0.606759	0.266821
933	0.637188	0.394161	0.589041	0.580645	0.222901
934	0.712018	0.357664	0.657534	0.631336	0.274207
935	0.657596	0.328467	0.684932	0.591398	0.229098
936	0.705215	0.350365	0.657534	0.625192	0.269963
937	0.678005	0.474453	0.616438	0.628264	0.297739
938	0.673469	0.416058	0.630137	0.614439	0.271964
939	0.630385	0.321168	0.616438	0.563748	0.185865
940	0.687075	0.350365	0.753425	0.623656	0.282943
941	0.605442	0.394161	0.712329	0.572965	0.235251
942	0.596372	0.386861	0.630137	0.556068	0.199816
943	0.639456	0.364964	0.589041	0.576037	0.218998
944	0.687075	0.416058	0.69863	0.631336	0.301028
945	0.702948	0.379562	0.60274	0.623656	0.274656
946	0.650794	0.357664	0.684932	0.592934	0.240234
947	0.687075	0.437956	0.657534	0.631336	0.310811
948	0.675737	0.379562	0.575342	0.602151	0.241686
949	0.575964	0.481752	0.767123	0.577573	0.273973
950	0.641723	0.350365	0.780822	0.596006	0.252822
951	0.680272	0.364964	0.643836	0.609831	0.251264
952	0.680272	0.40146	0.684932	0.62212	0.291562
953	0.70068	0.394161	0.69863	0.635945	0.304462
954	0.696145	0.437956	0.589041	0.6298	0.296205
955	0.671202	0.394161	0.547945	0.599078	0.238005
956	0.628118	0.445255	0.575342	0.583717	0.243049
957	0.666667	0.416058	0.671233	0.614439	0.282281
958	0.655329	0.423358	0.684932	0.609831	0.281685
959	0.634921	0.357664	0.69863	0.583717	0.237845
960	0.668934	0.40146	0.589041	0.603687	0.255442
961	0.666667	0.386861	0.671233	0.608295	0.267277
962	0.673469	0.372263	0.630137	0.605223	0.250921
963	0.632653	0.416058	0.69863	0.59447	0.261599
964	0.643991	0.430657	0.630137	0.597542	0.252507
965	0.675737	0.394161	0.616438	0.609831	0.262552
966	0.668934	0.430657	0.69863	0.62212	0.29477
967	0.632653	0.321168	0.575342	0.560676	0.173325
968	0.634921	0.372263	0.726027	0.589862	0.24552
969	0.628118	0.423358	0.616438	0.583717	0.240696
970	0.687075	0.364964	0.575342	0.606759	0.229956
971	0.675737	0.40146	0.657534	0.615975	0.288198
972	0.714286	0.284672	0.575342	0.608295	0.214065
973	0.675737	0.372263	0.657534	0.609831	0.273021
974	0.614512	0.357664	0.739726	0.574501	0.239215
975	0.60771	0.364964	0.630137	0.55914	0.193384
976	0.662132	0.474453	0.684932	0.625192	0.312479
977	0.609977	0.386861	0.534247	0.554531	0.180411
978	0.639456	0.357664	0.493151	0.563748	0.172421
979	0.641723	0.423358	0.534247	0.583717	0.230597
980	0.659864	0.40146	0.60274	0.599078	0.246676
981	0.662132	0.328467	0.657534	0.591398	0.226229
982	0.655329	0.50365	0.671233	0.625192	0.319077
983	0.705215	0.364964	0.684932	0.631336	0.292989
984	0.730159	0.321168	0.657534	0.635945	0.276139
985	0.712018	0.364964	0.616438	0.628264	0.28399
986	0.639456	0.29927	0.671233	0.571429	0.204896
987	0.598639	0.416058	0.684932	0.569892	0.229213
988	0.678005	0.474453	0.657534	0.632873	0.312403
989	0.684807	0.335766	0.561644	0.597542	0.219185
990	0.648526	0.437956	0.630137	0.602151	0.271797
991	0.643991	0.416058	0.547945	0.585253	0.229665
992	0.639456	0.408759	0.60274	0.58679	0.236351
993	0.684807	0.379562	0.561644	0.606759	0.242051
994	0.693878	0.40146	0.534247	0.614439	0.254758
995	0.693878	0.379562	0.575342	0.614439	0.253931
996	0.643991	0.350365	0.69863	0.588326	0.249815
997	0.662132	0.357664	0.60274	0.591398	0.225741
998	0.718821	0.445255	0.69863	0.658986	0.353727
999	0.668934	0.357664	0.739726	0.611367	0.273826
1000	0.664399	0.481752	0.671233	0.626728	0.306165
1001	0.591837	0.386861	0.671233	0.557604	0.218102
1002	0.630385	0.408759	0.643836	0.585253	0.24303
1003	0.671202	0.357664	0.630137	0.600614	0.238678
1004	0.671202	0.437956	0.643836	0.619048	0.289174
1005	0.634921	0.372263	0.616438	0.577573	0.222552
1006	0.653061	0.364964	0.684932	0.596006	0.252224
1007	0.673469	0.364964	0.684932	0.609831	0.25472
1008	0.641723	0.357664	0.684932	0.58679	0.238586
1009	0.634921	0.525547	0.60274	0.608295	0.298649
1010	0.684807	0.321168	0.60274	0.599078	0.219505
1011	0.684807	0.328467	0.60274	0.600614	0.225803
1012	0.693878	0.437956	0.60274	0.6298	0.296253
1013	0.632653	0.423358	0.643836	0.589862	0.248345
1014	0.664399	0.40146	0.506849	0.591398	0.215083
1015	0.668934	0.350365	0.657534	0.600614	0.239578
1016	0.696145	0.364964	0.60274	0.615975	0.257823
1017	0.684807	0.350365	0.671233	0.612903	0.265439
1018	0.643991	0.445255	0.589041	0.596006	0.257114
1019	0.639456	0.40146	0.643836	0.589862	0.249714
1020	0.693878	0.423358	0.657534	0.632873	0.305296
1021	0.678005	0.29927	0.547945	0.583717	0.190886
1022	0.648526	0.430657	0.616438	0.599078	0.25996
1023	0.673469	0.386861	0.589041	0.603687	0.247693
1024	0.653061	0.343066	0.561644	0.577573	0.201029
1025	0.623583	0.386861	0.60274	0.571429	0.219467
1026	0.653061	0.394161	0.616438	0.59447	0.241169
1027	0.657596	0.350365	0.630137	0.589862	0.220761
1028	0.666667	0.364964	0.643836	0.600614	0.251493
1029	0.639456	0.372263	0.561644	0.574501	0.200972
1030	0.689342	0.430657	0.589041	0.623656	0.28567
1031	0.678005	0.357664	0.60274	0.602151	0.233577
1032	0.68254	0.467153	0.630137	0.631336	0.321123
1033	0.698413	0.445255	0.630137	0.637481	0.324154
1034	0.68254	0.372263	0.657534	0.614439	0.265978
1035	0.646259	0.452555	0.657534	0.606759	0.281634
1036	0.673469	0.357664	0.60274	0.599078	0.234304
1037	0.70068	0.350365	0.589041	0.614439	0.246893
1038	0.664399	0.364964	0.671233	0.602151	0.248889
1039	0.646259	0.335766	0.589041	0.574501	0.202371
1040	0.634921	0.372263	0.671233	0.583717	0.232752
1041	0.687075	0.284672	0.589041	0.591398	0.194101
1042	0.653061	0.423358	0.726027	0.612903	0.290739
1043	0.659864	0.379562	0.630137	0.597542	0.247292
1044	0.705215	0.408759	0.520548	0.62212	0.270307
1045	0.657596	0.364964	0.616438	0.591398	0.229959
1046	0.666667	0.467153	0.616438	0.619048	0.299388
1047	0.646259	0.481752	0.657534	0.612903	0.305332
1048	0.628118	0.343066	0.616438	0.56682	0.198136
1049	0.659864	0.357664	0.739726	0.605223	0.267502
1050	0.648526	0.394161	0.643836	0.59447	0.253689
1051	0.662132	0.328467	0.753425	0.602151	0.256394
1052	0.662132	0.328467	0.671233	0.592934	0.224384
1053	0.639456	0.335766	0.657534	0.577573	0.223971
1054	0.630385	0.437956	0.643836	0.591398	0.253202
1055	0.689342	0.40146	0.589041	0.617512	0.267842
1056	0.668934	0.394161	0.616438	0.605223	0.25681
1057	0.632653	0.445255	0.671233	0.597542	0.274967
1058	0.655329	0.364964	0.726027	0.602151	0.268077
1059	0.614512	0.386861	0.630137	0.568356	0.210271
1060	0.639456	0.386861	0.616438	0.583717	0.231352
1061	0.612245	0.40146	0.616438	0.568356	0.226862
1062	0.655329	0.481752	0.506849	0.602151	0.262263
1063	0.664399	0.430657	0.643836	0.612903	0.277993
1064	0.693878	0.423358	0.547945	0.620584	0.262482
1065	0.609977	0.40146	0.616438	0.56682	0.215908
1066	0.666667	0.357664	0.657534	0.600614	0.257582
1067	0.69161	0.372263	0.671233	0.62212	0.268681
1068	0.680272	0.364964	0.657534	0.611367	0.256471
1069	0.673469	0.386861	0.589041	0.603687	0.244898
1070	0.634921	0.394161	0.643836	0.585253	0.234128
1071	0.668934	0.343066	0.589041	0.591398	0.215721
1072	0.707483	0.364964	0.712329	0.635945	0.293127
1073	0.675737	0.350365	0.630137	0.602151	0.239983
1074	0.628118	0.40146	0.575342	0.574501	0.21679
1075	0.643991	0.40146	0.534247	0.580645	0.218154
1076	0.655329	0.40146	0.630137	0.599078	0.267713
1077	0.637188	0.445255	0.616438	0.59447	0.255757
1078	0.655329	0.40146	0.616438	0.597542	0.245608
1079	0.630385	0.379562	0.671233	0.582181	0.227303
1080	0.69161	0.364964	0.547945	0.606759	0.22827
1081	0.680272	0.335766	0.589041	0.597542	0.213474
1082	0.632653	0.357664	0.589041	0.569892	0.206586
1083	0.60771	0.357664	0.643836	0.55914	0.209061
1084	0.603175	0.459854	0.630137	0.576037	0.254532
1085	0.673469	0.423358	0.534247	0.605223	0.257549
1086	0.632653	0.386861	0.60274	0.577573	0.222869
1087	0.664399	0.386861	0.534247	0.591398	0.231901
1088	0.659864	0.430657	0.739726	0.620584	0.31177
1089	0.655329	0.394161	0.643836	0.599078	0.260191
1090	0.668934	0.416058	0.684932	0.617512	0.294058
1091	0.671202	0.423358	0.589041	0.609831	0.261221
1092	0.657596	0.518248	0.671233	0.6298	0.325656
1093	0.678005	0.372263	0.712329	0.617512	0.278953
1094	0.641723	0.394161	0.561644	0.580645	0.222069
1095	0.678005	0.335766	0.616438	0.599078	0.233183
1096	0.630385	0.459854	0.561644	0.58679	0.245941
1097	0.678005	0.313869	0.616438	0.59447	0.224468
1098	0.673469	0.343066	0.452055	0.579109	0.179879
1099	0.637188	0.445255	0.643836	0.597542	0.263418
1100	0.632653	0.408759	0.616438	0.583717	0.237356
1101	0.634921	0.379562	0.643836	0.582181	0.230991
1102	0.70068	0.394161	0.60274	0.625192	0.278404
1103	0.659864	0.350365	0.671233	0.596006	0.242711
1104	0.668934	0.437956	0.712329	0.625192	0.309687
1105	0.684807	0.467153	0.589041	0.628264	0.294566
1106	0.643991	0.394161	0.506849	0.576037	0.203607
1107	0.653061	0.357664	0.589041	0.583717	0.210068
1108	0.673469	0.474453	0.60274	0.623656	0.299038
1109	0.689342	0.40146	0.589041	0.617512	0.274359
1110	0.641723	0.379562	0.60274	0.582181	0.220889
1111	0.659864	0.408759	0.643836	0.605223	0.262812
1112	0.671202	0.343066	0.589041	0.592934	0.226644
1113	0.68254	0.328467	0.657534	0.605223	0.242897
1114	0.623583	0.423358	0.630137	0.582181	0.247951
1115	0.61678	0.481752	0.643836	0.591398	0.277876
1116	0.675737	0.467153	0.616438	0.625192	0.296996
1117	0.594104	0.459854	0.547945	0.560676	0.218396
1118	0.639456	0.40146	0.589041	0.583717	0.244599
1119	0.689342	0.335766	0.767123	0.623656	0.294643
1120	0.657596	0.372263	0.684932	0.600614	0.259109
1121	0.619048	0.40146	0.69863	0.582181	0.251274
1122	0.578231	0.49635	0.671233	0.571429	0.265289
1123	0.621315	0.350365	0.712329	0.574501	0.231272
1124	0.603175	0.364964	0.616438	0.554531	0.198299
1125	0.619048	0.328467	0.630137	0.55914	0.190314
1126	0.678005	0.408759	0.684932	0.62212	0.288639
1127	0.62585	0.394161	0.712329	0.58679	0.257104
1128	0.671202	0.386861	0.684932	0.612903	0.277066
1129	0.609977	0.364964	0.643836	0.562212	0.218618
1130	0.668934	0.306569	0.69863	0.596006	0.236004
1131	0.612245	0.437956	0.589041	0.572965	0.228144
1132	0.702948	0.423358	0.671233	0.640553	0.322329
1133	0.641723	0.306569	0.726027	0.580645	0.221536
1134	0.628118	0.437956	0.643836	0.589862	0.260058
1135	0.596372	0.467153	0.589041	0.568356	0.23614
1136	0.639456	0.394161	0.671233	0.591398	0.251891
1137	0.587302	0.50365	0.589041	0.569892	0.254336
1138	0.653061	0.313869	0.616438	0.577573	0.201308
1139	0.655329	0.379562	0.671233	0.599078	0.256677
1140	0.639456	0.416058	0.684932	0.597542	0.275795
1141	0.666667	0.372263	0.753425	0.614439	0.28798
1142	0.648526	0.437956	0.69863	0.609831	0.288462
1143	0.657596	0.408759	0.780822	0.619048	0.300501
1144	0.60771	0.40146	0.69863	0.574501	0.246853
1145	0.657596	0.335766	0.657534	0.589862	0.225272
1146	0.587302	0.394161	0.657534	0.554531	0.216203
1147	0.582766	0.386861	0.69863	0.554531	0.223709
1148	0.605442	0.372263	0.753425	0.572965	0.24655
1149	0.657596	0.291971	0.630137	0.577573	0.194585
1150	0.666667	0.386861	0.712329	0.612903	0.272276
1151	0.621315	0.423358	0.657534	0.583717	0.24939
1152	0.600907	0.408759	0.657534	0.56682	0.222332
1153	0.657596	0.364964	0.684932	0.599078	0.248322
1154	0.655329	0.394161	0.69863	0.605223	0.280688
1155	0.630385	0.335766	0.69863	0.576037	0.222205
1156	0.671202	0.459854	0.712329	0.631336	0.31563
1157	0.634921	0.364964	0.712329	0.58679	0.240447
1158	0.678005	0.40146	0.643836	0.615975	0.275655
1159	0.643991	0.394161	0.684932	0.596006	0.256032
1160	0.648526	0.408759	0.671233	0.600614	0.270839
1161	0.637188	0.430657	0.671233	0.597542	0.275032
1162	0.619048	0.423358	0.616438	0.577573	0.236264
1163	0.693878	0.364964	0.589041	0.612903	0.25378
1164	0.612245	0.423358	0.671233	0.579109	0.246397
1165	0.664399	0.40146	0.60274	0.602151	0.25636
1166	0.632653	0.445255	0.60274	0.589862	0.253322
1167	0.60771	0.416058	0.767123	0.585253	0.271803
1168	0.684807	0.430657	0.671233	0.6298	0.3127
1169	0.687075	0.372263	0.575342	0.608295	0.259082
1170	0.714286	0.379562	0.69863	0.642089	0.305766
1171	0.664399	0.40146	0.69863	0.612903	0.2908
1172	0.648526	0.423358	0.684932	0.605223	0.279277
1173	0.653061	0.357664	0.69863	0.596006	0.254428
1174	0.609977	0.459854	0.684932	0.58679	0.265452
1175	0.671202	0.357664	0.684932	0.606759	0.264412
1176	0.62585	0.459854	0.753425	0.605223	0.304071
1177	0.619048	0.386861	0.726027	0.582181	0.252279
1178	0.687075	0.350365	0.671233	0.614439	0.261827
1179	0.623583	0.408759	0.630137	0.579109	0.233983
1180	0.628118	0.328467	0.630137	0.565284	0.197828
1181	0.632653	0.379562	0.657534	0.582181	0.232682
1182	0.619048	0.445255	0.712329	0.592934	0.277231
1183	0.580499	0.379562	0.547945	0.534562	0.171186
1184	0.675737	0.350365	0.726027	0.612903	0.267585
1185	0.637188	0.408759	0.643836	0.589862	0.243839
1186	0.662132	0.510949	0.657534	0.6298	0.324748
1187	0.655329	0.416058	0.60274	0.599078	0.253275
1188	0.609977	0.423358	0.643836	0.574501	0.234392
1189	0.684807	0.408759	0.739726	0.632873	0.318581
1190	0.632653	0.321168	0.643836	0.568356	0.209505
1191	0.634921	0.445255	0.726027	0.605223	0.289891
1192	0.657596	0.386861	0.589041	0.592934	0.233419
1193	0.639456	0.379562	0.712329	0.592934	0.256112
1194	0.600907	0.445255	0.616438	0.569892	0.234214
1195	0.712018	0.416058	0.589041	0.635945	0.298829
1196	0.630385	0.40146	0.630137	0.582181	0.236359
1197	0.578231	0.386861	0.684932	0.549923	0.209976
1198	0.657596	0.452555	0.589041	0.606759	0.267358
1199	0.693878	0.386861	0.643836	0.623656	0.284875
1200	0.639456	0.379562	0.780822	0.600614	0.286911
1201	0.639456	0.423358	0.671233	0.597542	0.275597
1202	0.61678	0.313869	0.657534	0.557604	0.189419
1203	0.61678	0.525547	0.561644	0.591398	0.276452
1204	0.650794	0.386861	0.60274	0.589862	0.233177
1205	0.718821	0.350365	0.726027	0.642089	0.307627
1206	0.621315	0.416058	0.767123	0.59447	0.275309
1207	0.632653	0.372263	0.643836	0.579109	0.239953
1208	0.632653	0.386861	0.726027	0.591398	0.265972
1209	0.662132	0.430657	0.643836	0.611367	0.278347
1210	0.646259	0.423358	0.589041	0.592934	0.242758
1211	0.585034	0.40146	0.630137	0.551459	0.20395
1212	0.653061	0.372263	0.547945	0.582181	0.21228
1213	0.646259	0.350365	0.684932	0.588326	0.23615
1214	0.671202	0.386861	0.712329	0.615975	0.281956
1215	0.612245	0.416058	0.780822	0.589862	0.273955
1216	0.623583	0.394161	0.671233	0.580645	0.234324
1217	0.580499	0.445255	0.575342	0.551459	0.213065
1218	0.650794	0.408759	0.630137	0.597542	0.254028
1219	0.637188	0.430657	0.712329	0.602151	0.276537
1220	0.684807	0.394161	0.657534	0.620584	0.280931
1221	0.630385	0.474453	0.69863	0.605223	0.29707
1222	0.569161	0.372263	0.739726	0.546851	0.213328
1223	0.650794	0.394161	0.575342	0.588326	0.233383
1224	0.619048	0.445255	0.616438	0.582181	0.239515
1225	0.675737	0.364964	0.657534	0.608295	0.261043
1226	0.628118	0.430657	0.60274	0.583717	0.244705
1227	0.678005	0.394161	0.657534	0.615975	0.278167
1228	0.630385	0.40146	0.643836	0.583717	0.2435
1229	0.637188	0.357664	0.671233	0.582181	0.229
1230	0.646259	0.467153	0.643836	0.608295	0.290563
1231	0.657596	0.364964	0.684932	0.599078	0.253512
1232	0.666667	0.350365	0.684932	0.602151	0.252101
1233	0.619048	0.306569	0.630137	0.554531	0.187712
1234	0.628118	0.430657	0.643836	0.588326	0.249549
1235	0.60771	0.40146	0.589041	0.562212	0.212322
1236	0.634921	0.394161	0.671233	0.588326	0.246308
1237	0.659864	0.423358	0.69863	0.614439	0.296407
1238	0.657596	0.394161	0.616438	0.597542	0.249653
1239	0.673469	0.335766	0.684932	0.603687	0.254441
1240	0.675737	0.430657	0.671233	0.623656	0.310783
1241	0.637188	0.386861	0.712329	0.592934	0.264679
1242	0.637188	0.437956	0.630137	0.59447	0.265985
1243	0.680272	0.394161	0.575342	0.608295	0.251074
1244	0.705215	0.364964	0.616438	0.623656	0.274041
1245	0.598639	0.379562	0.739726	0.568356	0.23322
1246	0.600907	0.489051	0.684932	0.58679	0.278637
1247	0.671202	0.343066	0.643836	0.599078	0.241896
1248	0.639456	0.40146	0.671233	0.592934	0.249664
1249	0.657596	0.357664	0.671233	0.596006	0.244931
1250	0.61678	0.489051	0.630137	0.591398	0.269219
1251	0.653061	0.394161	0.616438	0.59447	0.245617
1252	0.655329	0.357664	0.630137	0.589862	0.233763
1253	0.603175	0.49635	0.60274	0.580645	0.255609
1254	0.671202	0.437956	0.671233	0.62212	0.302219
1255	0.643991	0.554745	0.547945	0.614439	0.295936
1256	0.60771	0.437956	0.60274	0.571429	0.232202
1257	0.632653	0.467153	0.561644	0.589862	0.247544
1258	0.596372	0.416058	0.643836	0.563748	0.233519
1259	0.62585	0.445255	0.589041	0.583717	0.248247
1260	0.657596	0.416058	0.616438	0.602151	0.256914
1261	0.668934	0.430657	0.630137	0.614439	0.289063
1262	0.650794	0.459854	0.657534	0.611367	0.301378
1263	0.609977	0.459854	0.657534	0.583717	0.267178
1264	0.591837	0.386861	0.630137	0.552995	0.200129
1265	0.598639	0.481752	0.684932	0.583717	0.275419
1266	0.673469	0.452555	0.616438	0.620584	0.2894
1267	0.609977	0.459854	0.753425	0.59447	0.296558
1268	0.655329	0.423358	0.657534	0.606759	0.275302
1269	0.609977	0.372263	0.684932	0.568356	0.220334
1270	0.666667	0.423358	0.630137	0.611367	0.268083
1271	0.634921	0.437956	0.684932	0.599078	0.273249
1272	0.634921	0.50365	0.726027	0.617512	0.32718
1273	0.646259	0.452555	0.684932	0.609831	0.299863
1274	0.634921	0.423358	0.643836	0.591398	0.271533
1275	0.600907	0.343066	0.712329	0.55914	0.209147
1276	0.68254	0.343066	0.630137	0.605223	0.251254
1277	0.659864	0.350365	0.684932	0.597542	0.252651
1278	0.650794	0.364964	0.575342	0.582181	0.220871
1279	0.621315	0.445255	0.753425	0.599078	0.288309
1280	0.668934	0.357664	0.60274	0.596006	0.23175
1281	0.671202	0.350365	0.657534	0.602151	0.243921
1282	0.621315	0.416058	0.657534	0.582181	0.238145
1283	0.666667	0.452555	0.575342	0.611367	0.278871
1284	0.639456	0.364964	0.684932	0.58679	0.243908
1285	0.632653	0.364964	0.643836	0.577573	0.221119
1286	0.580499	0.437956	0.684932	0.562212	0.242634
1287	0.587302	0.474453	0.561644	0.560676	0.23554
1288	0.61678	0.335766	0.671233	0.563748	0.210836
1289	0.657596	0.335766	0.643836	0.588326	0.224384
1290	0.643991	0.321168	0.657534	0.577573	0.211221
1291	0.628118	0.452555	0.684932	0.597542	0.271362
1292	0.630385	0.423358	0.684932	0.592934	0.270863
1293	0.630385	0.408759	0.616438	0.582181	0.239186
1294	0.659864	0.350365	0.589041	0.58679	0.224286
1295	0.666667	0.416058	0.712329	0.619048	0.286765
1296	0.628118	0.364964	0.684932	0.579109	0.230279
1297	0.623583	0.335766	0.671233	0.568356	0.209999
1298	0.600907	0.416058	0.575342	0.55914	0.215781
1299	0.621315	0.386861	0.657534	0.576037	0.24841
1300	0.619048	0.350365	0.643836	0.565284	0.204204
1301	0.637188	0.350365	0.684932	0.582181	0.231269
1302	0.655329	0.328467	0.616438	0.582181	0.208758
1303	0.641723	0.416058	0.630137	0.592934	0.259402
1304	0.655329	0.321168	0.630137	0.582181	0.218777
1305	0.639456	0.459854	0.712329	0.609831	0.295605
1306	0.614512	0.467153	0.671233	0.589862	0.279404
1307	0.698413	0.335766	0.616438	0.612903	0.247654
1308	0.614512	0.379562	0.671233	0.571429	0.227536
1309	0.650794	0.445255	0.616438	0.603687	0.282246
1310	0.62585	0.335766	0.671233	0.569892	0.20918
1311	0.603175	0.481752	0.712329	0.589862	0.288916
1312	0.61678	0.416058	0.616438	0.574501	0.227802
1313	0.637188	0.416058	0.684932	0.596006	0.265742
1314	0.609977	0.467153	0.684932	0.588326	0.278584
1315	0.630385	0.379562	0.69863	0.585253	0.249559
1316	0.619048	0.372263	0.739726	0.580645	0.248723
1317	0.619048	0.416058	0.589041	0.572965	0.230691
1318	0.716553	0.321168	0.589041	0.619048	0.245654
1319	0.643991	0.437956	0.575342	0.592934	0.261072
1320	0.630385	0.357664	0.616438	0.571429	0.206026
1321	0.628118	0.445255	0.767123	0.605223	0.299031
1322	0.659864	0.372263	0.712329	0.605223	0.269586
1323	0.698413	0.306569	0.657534	0.611367	0.248108
1324	0.639456	0.416058	0.657534	0.59447	0.258128
1325	0.643991	0.423358	0.726027	0.606759	0.286491
1326	0.582766	0.335766	0.739726	0.548387	0.203933
1327	0.621315	0.350365	0.657534	0.568356	0.212345
1328	0.687075	0.379562	0.630137	0.615975	0.254781
1329	0.621315	0.467153	0.643836	0.591398	0.268751
1330	0.628118	0.40146	0.671233	0.585253	0.251407
1331	0.632653	0.364964	0.684932	0.582181	0.24256
1332	0.657596	0.350365	0.657534	0.592934	0.232847
1333	0.594104	0.350365	0.671233	0.551459	0.213093
1334	0.657596	0.357664	0.643836	0.592934	0.233174
1335	0.612245	0.386861	0.69863	0.574501	0.244349
1336	0.668934	0.386861	0.712329	0.614439	0.284168
1337	0.693878	0.313869	0.60274	0.603687	0.227596
1338	0.68254	0.394161	0.630137	0.615975	0.277115
1339	0.666667	0.40146	0.616438	0.605223	0.262238
1340	0.650794	0.379562	0.739726	0.603687	0.265669
1341	0.696145	0.364964	0.712329	0.628264	0.294275
1342	0.634921	0.423358	0.671233	0.59447	0.265687
1343	0.668934	0.386861	0.726027	0.615975	0.280069
1344	0.655329	0.445255	0.684932	0.614439	0.288799
1345	0.673469	0.364964	0.643836	0.605223	0.263054
1346	0.60771	0.372263	0.671233	0.565284	0.224625
1347	0.614512	0.313869	0.726027	0.563748	0.213038
1348	0.655329	0.437956	0.643836	0.608295	0.282166
1349	0.693878	0.40146	0.671233	0.6298	0.301116
1350	0.630385	0.40146	0.753425	0.596006	0.271871
1351	0.603175	0.452555	0.726027	0.585253	0.27601
1352	0.650794	0.335766	0.684932	0.588326	0.232788
1353	0.643991	0.364964	0.671233	0.588326	0.246259
1354	0.639456	0.364964	0.616438	0.579109	0.222496
1355	0.687075	0.416058	0.712329	0.632873	0.307698
1356	0.653061	0.459854	0.60274	0.606759	0.287617
1357	0.637188	0.416058	0.69863	0.597542	0.281313
1358	0.637188	0.328467	0.643836	0.572965	0.207105
1359	0.60771	0.321168	0.657534	0.552995	0.184231
1360	0.60771	0.364964	0.684932	0.565284	0.223181
1361	0.680272	0.386861	0.684932	0.619048	0.2834
1362	0.653061	0.394161	0.575342	0.589862	0.241321
1363	0.678005	0.408759	0.60274	0.612903	0.272481
1364	0.678005	0.416058	0.575342	0.611367	0.266471
1365	0.639456	0.379562	0.684932	0.589862	0.250595
1366	0.659864	0.416058	0.630137	0.605223	0.261133
1367	0.655329	0.423358	0.643836	0.605223	0.272934
1368	0.655329	0.459854	0.643836	0.612903	0.287508
1369	0.659864	0.489051	0.671233	0.625192	0.316437
1370	0.646259	0.416058	0.671233	0.600614	0.273675
1371	0.600907	0.386861	0.753425	0.572965	0.242641
1372	0.673469	0.335766	0.657534	0.600614	0.241243
1373	0.612245	0.40146	0.753425	0.583717	0.257091
1374	0.650794	0.379562	0.671233	0.596006	0.255768
1375	0.634921	0.423358	0.520548	0.577573	0.212378
1376	0.678005	0.29927	0.616438	0.591398	0.215293
1377	0.684807	0.394161	0.671233	0.62212	0.282254
1378	0.659864	0.416058	0.630137	0.605223	0.269395
1379	0.62585	0.518248	0.60274	0.600614	0.283381
1380	0.666667	0.408759	0.753425	0.62212	0.296928
1381	0.634921	0.437956	0.753425	0.606759	0.294964
1382	0.659864	0.379562	0.616438	0.596006	0.24832
1383	0.600907	0.379562	0.684932	0.563748	0.220062
1384	0.619048	0.452555	0.630137	0.585253	0.255945
1385	0.623583	0.437956	0.643836	0.58679	0.261825
1386	0.648526	0.452555	0.561644	0.597542	0.262568
1387	0.653061	0.430657	0.547945	0.59447	0.24655
1388	0.648526	0.394161	0.69863	0.600614	0.269516
1389	0.580499	0.474453	0.630137	0.563748	0.236255
1390	0.61678	0.459854	0.60274	0.582181	0.243696
1391	0.696145	0.328467	0.643836	0.612903	0.253314
1392	0.609977	0.430657	0.616438	0.572965	0.23659
1393	0.673469	0.350365	0.643836	0.602151	0.248921
1394	0.662132	0.445255	0.712329	0.62212	0.305479
1395	0.659864	0.29927	0.630137	0.580645	0.209003
1396	0.680272	0.313869	0.671233	0.602151	0.254285
1397	0.594104	0.372263	0.684932	0.557604	0.229596
1398	0.634921	0.343066	0.657534	0.576037	0.213927
1399	0.623583	0.459854	0.739726	0.602151	0.290768
1400	0.634921	0.386861	0.547945	0.572965	0.203983
1401	0.678005	0.416058	0.671233	0.62212	0.290494
1402	0.659864	0.357664	0.684932	0.599078	0.254185
1403	0.603175	0.49635	0.630137	0.583717	0.269843
1404	0.664399	0.394161	0.643836	0.605223	0.259225
1405	0.60771	0.474453	0.657534	0.585253	0.272692
1406	0.569161	0.518248	0.671233	0.569892	0.267822
1407	0.623583	0.386861	0.726027	0.585253	0.260368
1408	0.609977	0.430657	0.589041	0.569892	0.229489
1409	0.628118	0.423358	0.643836	0.58679	0.256799
1410	0.605442	0.408759	0.739726	0.579109	0.268677
1411	0.634921	0.437956	0.547945	0.583717	0.237972
1412	0.684807	0.423358	0.684932	0.6298	0.29726
1413	0.646259	0.386861	0.671233	0.59447	0.257859
1414	0.600907	0.394161	0.643836	0.562212	0.215586
1415	0.655329	0.335766	0.561644	0.577573	0.196032
1416	0.675737	0.416058	0.684932	0.62212	0.291421
1417	0.680272	0.430657	0.684932	0.628264	0.301229
1418	0.646259	0.40146	0.630137	0.592934	0.24302
1419	0.662132	0.372263	0.657534	0.600614	0.252883
1420	0.632653	0.474453	0.561644	0.591398	0.256207
1421	0.619048	0.408759	0.643836	0.577573	0.24671
1422	0.675737	0.40146	0.616438	0.611367	0.268262
1423	0.632653	0.437956	0.547945	0.582181	0.226299
1424	0.62585	0.306569	0.726027	0.569892	0.21831
1425	0.648526	0.445255	0.630137	0.603687	0.26978
1426	0.623583	0.394161	0.671233	0.580645	0.248798
1427	0.61678	0.49635	0.712329	0.602151	0.307523
1428	0.614512	0.423358	0.671233	0.580645	0.256018
1429	0.598639	0.452555	0.671233	0.576037	0.255423
1430	0.666667	0.350365	0.643836	0.597542	0.236415
1431	0.594104	0.430657	0.684932	0.569892	0.243823
1432	0.634921	0.40146	0.671233	0.589862	0.251195
1433	0.639456	0.408759	0.684932	0.596006	0.267118
1434	0.653061	0.372263	0.616438	0.589862	0.22413
1435	0.630385	0.445255	0.630137	0.591398	0.268521
1436	0.614512	0.430657	0.657534	0.580645	0.250939
1437	0.684807	0.372263	0.671233	0.617512	0.27169
1438	0.664399	0.350365	0.726027	0.605223	0.261876
1439	0.623583	0.452555	0.671233	0.592934	0.267981
1440	0.598639	0.408759	0.643836	0.563748	0.220619
1441	0.596372	0.394161	0.69863	0.565284	0.242299
1442	0.657596	0.40146	0.726027	0.611367	0.287236
1443	0.632653	0.364964	0.712329	0.585253	0.244969
1444	0.582766	0.416058	0.616438	0.551459	0.209809
1445	0.666667	0.40146	0.60274	0.603687	0.253223
1446	0.621315	0.416058	0.547945	0.569892	0.216986
1447	0.605442	0.394161	0.671233	0.568356	0.242282
1448	0.630385	0.416058	0.60274	0.582181	0.236132
1449	0.668934	0.372263	0.671233	0.606759	0.255025
1450	0.664399	0.408759	0.520548	0.59447	0.224831
1451	0.678005	0.313869	0.671233	0.600614	0.232878
1452	0.630385	0.437956	0.589041	0.585253	0.257567
1453	0.662132	0.328467	0.643836	0.589862	0.229072
1454	0.632653	0.430657	0.69863	0.597542	0.267371
1455	0.659864	0.313869	0.684932	0.589862	0.22603
1456	0.662132	0.357664	0.630137	0.59447	0.238895
1457	0.698413	0.408759	0.671233	0.634409	0.314154
1458	0.634921	0.408759	0.657534	0.589862	0.261991
1459	0.612245	0.430657	0.726027	0.58679	0.267214
1460	0.650794	0.423358	0.739726	0.612903	0.294808
1461	0.655329	0.357664	0.643836	0.591398	0.232173
1462	0.689342	0.335766	0.630137	0.608295	0.253769
1463	0.646259	0.445255	0.575342	0.596006	0.258881
1464	0.614512	0.394161	0.69863	0.577573	0.244993
1465	0.600907	0.408759	0.630137	0.563748	0.234366
1466	0.632653	0.423358	0.767123	0.603687	0.296081
1467	0.650794	0.445255	0.684932	0.611367	0.28948
1468	0.609977	0.40146	0.69863	0.576037	0.240901
1469	0.673469	0.364964	0.684932	0.609831	0.261182
1470	0.62585	0.481752	0.684932	0.602151	0.282646
1471	0.707483	0.379562	0.69863	0.637481	0.31093
1472	0.648526	0.255474	0.671233	0.568356	0.18142
1473	0.646259	0.408759	0.657534	0.597542	0.260644
1474	0.680272	0.40146	0.712329	0.625192	0.303913
1475	0.612245	0.372263	0.767123	0.579109	0.253014
1476	0.630385	0.408759	0.767123	0.599078	0.274262
1477	0.61678	0.408759	0.657534	0.577573	0.243642
1478	0.628118	0.430657	0.753425	0.600614	0.287678
1479	0.623583	0.379562	0.671233	0.577573	0.239004
1480	0.648526	0.394161	0.60274	0.589862	0.246095
1481	0.612245	0.335766	0.671233	0.560676	0.199864
1482	0.655329	0.40146	0.712329	0.608295	0.278212
1483	0.612245	0.423358	0.589041	0.569892	0.226643
1484	0.630385	0.357664	0.684932	0.579109	0.227258
1485	0.653061	0.459854	0.684932	0.615975	0.295481
1486	0.60771	0.445255	0.616438	0.574501	0.234983
1487	0.646259	0.394161	0.69863	0.599078	0.261024
1488	0.639456	0.423358	0.616438	0.591398	0.265166
1489	0.662132	0.386861	0.630137	0.600614	0.254532
1490	0.646259	0.372263	0.616438	0.585253	0.232
1491	0.68254	0.379562	0.575342	0.606759	0.256121
1492	0.600907	0.540146	0.684932	0.597542	0.307789
1493	0.655329	0.379562	0.726027	0.605223	0.27331
1494	0.628118	0.364964	0.69863	0.580645	0.243555
1495	0.614512	0.467153	0.534247	0.574501	0.231774
1496	0.623583	0.394161	0.712329	0.585253	0.253655
1497	0.614512	0.372263	0.657534	0.568356	0.217798
1498	0.655329	0.474453	0.616438	0.612903	0.298497
1499	0.671202	0.364964	0.69863	0.609831	0.269332
1500	0.639456	0.364964	0.671233	0.585253	0.245898
1501	0.630385	0.386861	0.69863	0.58679	0.255992
1502	0.646259	0.379562	0.616438	0.58679	0.223896
1503	0.630385	0.416058	0.739726	0.597542	0.272485
1504	0.62585	0.40146	0.671233	0.583717	0.253614
1505	0.666667	0.437956	0.69863	0.62212	0.312559
1506	0.650794	0.437956	0.643836	0.605223	0.283056
1507	0.623583	0.394161	0.671233	0.580645	0.245876
1508	0.614512	0.386861	0.684932	0.574501	0.231138
1509	0.657596	0.350365	0.712329	0.599078	0.251394
1510	0.605442	0.394161	0.657534	0.56682	0.226617
1511	0.684807	0.386861	0.657534	0.619048	0.275363
1512	0.653061	0.364964	0.630137	0.589862	0.244409
1513	0.662132	0.386861	0.684932	0.606759	0.272601
1514	0.612245	0.394161	0.712329	0.577573	0.248987
1515	0.634921	0.386861	0.616438	0.580645	0.23006
1516	0.643991	0.372263	0.643836	0.58679	0.23041
1517	0.630385	0.350365	0.643836	0.572965	0.211814
1518	0.664399	0.379562	0.69863	0.608295	0.265976
1519	0.643991	0.40146	0.575342	0.585253	0.236414
1520	0.646259	0.430657	0.630137	0.599078	0.276193
1521	0.621315	0.357664	0.643836	0.568356	0.220376
1522	0.687075	0.416058	0.60274	0.620584	0.277071
1523	0.591837	0.525547	0.657534	0.585253	0.279513
1524	0.598639	0.437956	0.808219	0.588326	0.291738
1525	0.605442	0.416058	0.616438	0.56682	0.221329
1526	0.623583	0.350365	0.589041	0.562212	0.19696
1527	0.628118	0.49635	0.616438	0.599078	0.281203
1528	0.62585	0.437956	0.739726	0.599078	0.281723
1529	0.630385	0.430657	0.671233	0.592934	0.271383
1530	0.639456	0.430657	0.547945	0.585253	0.241388
1531	0.716553	0.416058	0.643836	0.645161	0.309741
1532	0.603175	0.40146	0.712329	0.572965	0.244764
1533	0.634921	0.313869	0.671233	0.571429	0.209118
1534	0.600907	0.364964	0.671233	0.55914	0.2077
1535	0.621315	0.408759	0.726027	0.588326	0.266637
1536	0.612245	0.408759	0.671233	0.576037	0.233888
1537	0.666667	0.437956	0.671233	0.619048	0.298454
1538	0.662132	0.379562	0.684932	0.605223	0.269467
1539	0.673469	0.335766	0.671233	0.602151	0.24026
1540	0.630385	0.350365	0.616438	0.569892	0.20808
1541	0.634921	0.321168	0.643836	0.569892	0.206019
1542	0.643991	0.474453	0.794521	0.625192	0.336528
1543	0.648526	0.379562	0.739726	0.602151	0.280856
1544	0.666667	0.452555	0.794521	0.635945	0.336682
1545	0.646259	0.459854	0.657534	0.608295	0.287469
1546	0.630385	0.408759	0.767123	0.599078	0.286125
1547	0.637188	0.474453	0.657534	0.605223	0.295966
1548	0.585034	0.357664	0.684932	0.548387	0.211763
1549	0.605442	0.357664	0.643836	0.557604	0.188155
1550	0.689342	0.313869	0.671233	0.608295	0.239591
1551	0.557823	0.437956	0.69863	0.548387	0.231235
1552	0.662132	0.29927	0.60274	0.579109	0.185391
1553	0.630385	0.481752	0.69863	0.606759	0.301395
1554	0.630385	0.357664	0.630137	0.572965	0.215861
1555	0.628118	0.394161	0.616438	0.577573	0.243249
1556	0.641723	0.437956	0.671233	0.602151	0.280048
1557	0.673469	0.357664	0.630137	0.602151	0.233826
1558	0.637188	0.313869	0.671233	0.572965	0.213835
1559	0.634921	0.379562	0.69863	0.588326	0.247948
1560	0.600907	0.437956	0.575342	0.563748	0.227456
1561	0.578231	0.467153	0.589041	0.556068	0.227251
1562	0.639456	0.423358	0.69863	0.600614	0.26694
1563	0.653061	0.40146	0.630137	0.597542	0.250338
1564	0.632653	0.350365	0.643836	0.574501	0.208766
1565	0.671202	0.350365	0.684932	0.605223	0.267898
1566	0.634921	0.423358	0.575342	0.583717	0.232441
1567	0.673469	0.357664	0.684932	0.608295	0.254939
1568	0.643991	0.335766	0.671233	0.582181	0.232682
1569	0.605442	0.321168	0.657534	0.551459	0.189663
1570	0.643991	0.379562	0.616438	0.585253	0.22493
1571	0.598639	0.459854	0.630137	0.572965	0.257861
1572	0.578231	0.489051	0.657534	0.568356	0.25993
1573	0.668934	0.430657	0.726027	0.625192	0.311082
1574	0.673469	0.452555	0.630137	0.62212	0.292122
1575	0.646259	0.379562	0.589041	0.583717	0.22712
1576	0.659864	0.379562	0.643836	0.599078	0.244376
1577	0.678005	0.386861	0.60274	0.608295	0.257953
1578	0.61678	0.474453	0.684932	0.59447	0.274714
1579	0.655329	0.313869	0.630137	0.580645	0.215667
1580	0.61678	0.408759	0.616438	0.572965	0.228989
1581	0.657596	0.423358	0.657534	0.608295	0.285845
1582	0.680272	0.364964	0.657534	0.611367	0.260079
1583	0.619048	0.416058	0.616438	0.576037	0.238759
1584	0.655329	0.430657	0.69863	0.612903	0.293976
1585	0.637188	0.408759	0.739726	0.600614	0.281084
1586	0.673469	0.386861	0.657534	0.611367	0.271826
1587	0.634921	0.379562	0.561644	0.572965	0.20801
1588	0.630385	0.394161	0.657534	0.583717	0.240427
1589	0.628118	0.423358	0.671233	0.589862	0.2553
1590	0.61678	0.430657	0.684932	0.585253	0.264296
1591	0.621315	0.306569	0.643836	0.557604	0.194718
1592	0.684807	0.430657	0.630137	0.625192	0.289432
1593	0.62585	0.416058	0.643836	0.583717	0.246576
1594	0.646259	0.386861	0.712329	0.599078	0.271985
1595	0.600907	0.423358	0.616438	0.565284	0.228404
1596	0.675737	0.343066	0.643836	0.602151	0.243341
1597	0.639456	0.445255	0.616438	0.596006	0.262701
1598	0.582766	0.489051	0.712329	0.577573	0.275556
1599	0.684807	0.379562	0.575342	0.608295	0.254818
1600	0.614512	0.372263	0.616438	0.563748	0.209341
1601	0.619048	0.40146	0.739726	0.58679	0.259034
1602	0.585034	0.416058	0.643836	0.556068	0.214023
1603	0.623583	0.49635	0.60274	0.59447	0.27584
1604	0.643991	0.430657	0.69863	0.605223	0.28602
1605	0.632653	0.459854	0.726027	0.606759	0.29711
1606	0.659864	0.386861	0.630137	0.599078	0.25077
1607	0.637188	0.40146	0.616438	0.585253	0.239051
1608	0.603175	0.350365	0.69863	0.560676	0.2158
1609	0.609977	0.437956	0.60274	0.572965	0.23238
1610	0.569161	0.452555	0.657534	0.554531	0.232096
1611	0.609977	0.328467	0.630137	0.552995	0.184733
1612	0.628118	0.452555	0.684932	0.597542	0.277704
1613	0.648526	0.335766	0.616438	0.579109	0.208027
1614	0.596372	0.423358	0.657534	0.56682	0.242925
1615	0.62585	0.328467	0.712329	0.572965	0.234933
1616	0.684807	0.357664	0.657534	0.612903	0.259012
1617	0.621315	0.467153	0.60274	0.58679	0.257684
1618	0.657596	0.379562	0.671233	0.600614	0.249859
1619	0.657596	0.430657	0.657534	0.609831	0.281758
1620	0.648526	0.430657	0.60274	0.597542	0.266496
1621	0.657596	0.423358	0.616438	0.603687	0.270026
1622	0.639456	0.467153	0.684932	0.608295	0.291503
1623	0.598639	0.40146	0.671233	0.565284	0.229024
1624	0.598639	0.408759	0.589041	0.557604	0.201697
1625	0.634921	0.379562	0.60274	0.577573	0.213454
1626	0.637188	0.445255	0.630137	0.596006	0.251561
1627	0.655329	0.364964	0.657534	0.59447	0.243473
1628	0.702948	0.379562	0.671233	0.631336	0.291759
1629	0.628118	0.379562	0.712329	0.585253	0.24833
1630	0.62585	0.416058	0.739726	0.59447	0.27255
1631	0.60771	0.372263	0.616438	0.55914	0.206494
1632	0.632653	0.50365	0.671233	0.609831	0.29544
1633	0.634921	0.445255	0.684932	0.600614	0.269914
1634	0.673469	0.394161	0.616438	0.608295	0.271913
1635	0.659864	0.474453	0.671233	0.62212	0.309577
1636	0.564626	0.408759	0.671233	0.543779	0.207464
1637	0.585034	0.357664	0.712329	0.551459	0.19364
1638	0.634921	0.357664	0.739726	0.588326	0.253579
1639	0.637188	0.459854	0.630137	0.599078	0.284713
1640	0.580499	0.408759	0.753425	0.563748	0.249152
1641	0.696145	0.350365	0.69863	0.623656	0.278762
1642	0.653061	0.459854	0.753425	0.623656	0.323221
1643	0.684807	0.343066	0.684932	0.612903	0.259508
1644	0.600907	0.328467	0.657534	0.549923	0.188521
1645	0.643991	0.40146	0.671233	0.596006	0.259744
1646	0.678005	0.416058	0.657534	0.620584	0.29725
1647	0.634921	0.423358	0.671233	0.59447	0.265894
1648	0.689342	0.40146	0.643836	0.623656	0.285432
1649	0.687075	0.291971	0.671233	0.602151	0.242815
1650	0.650794	0.408759	0.616438	0.596006	0.251319
1651	0.641723	0.386861	0.712329	0.596006	0.261303
1652	0.639456	0.459854	0.753425	0.614439	0.313224
1653	0.648526	0.379562	0.547945	0.580645	0.2088
1654	0.643991	0.386861	0.657534	0.591398	0.254832
1655	0.675737	0.357664	0.684932	0.609831	0.254055
1656	0.628118	0.423358	0.657534	0.588326	0.242779
1657	0.634921	0.357664	0.684932	0.582181	0.2324
1658	0.585034	0.437956	0.739726	0.571429	0.255901
1659	0.630385	0.467153	0.589041	0.591398	0.255573
1660	0.705215	0.343066	0.643836	0.62212	0.268769
1661	0.566893	0.452555	0.684932	0.556068	0.240753
1662	0.664399	0.40146	0.726027	0.615975	0.296159
1663	0.655329	0.437956	0.657534	0.609831	0.289031
1664	0.643991	0.328467	0.671233	0.580645	0.227571
1665	0.623583	0.328467	0.69863	0.569892	0.222424
1666	0.734694	0.313869	0.684932	0.640553	0.290893
1667	0.648526	0.372263	0.547945	0.579109	0.207157
1668	0.621315	0.372263	0.657534	0.572965	0.236938
1669	0.582766	0.437956	0.589041	0.552995	0.214206
1670	0.650794	0.408759	0.616438	0.596006	0.249469
1671	0.596372	0.386861	0.726027	0.56682	0.23461
1672	0.62585	0.459854	0.69863	0.599078	0.284463
1673	0.560091	0.416058	0.657534	0.540707	0.207331
1674	0.630385	0.452555	0.671233	0.597542	0.274587
1675	0.555556	0.532847	0.643836	0.560676	0.261431
1676	0.571429	0.386861	0.684932	0.545315	0.216138
1677	0.628118	0.416058	0.630137	0.583717	0.24522
1678	0.573696	0.430657	0.726027	0.560676	0.25008
1679	0.587302	0.430657	0.780822	0.576037	0.269124
1680	0.589569	0.437956	0.671233	0.56682	0.241252
1681	0.546485	0.50365	0.726027	0.557604	0.263595
1682	0.596372	0.394161	0.671233	0.562212	0.236902
1683	0.575964	0.416058	0.712329	0.557604	0.230975
1684	0.646259	0.437956	0.712329	0.609831	0.287165
1685	0.603175	0.481752	0.643836	0.582181	0.275968
1686	0.594104	0.474453	0.60274	0.569892	0.246
1687	0.603175	0.452555	0.726027	0.585253	0.272081
1688	0.589569	0.481752	0.739726	0.583717	0.278981
1689	0.587302	0.379562	0.630137	0.548387	0.201522
1690	0.632653	0.525547	0.684932	0.615975	0.327994
1691	0.585034	0.408759	0.726027	0.563748	0.238665
1692	0.600907	0.467153	0.643836	0.577573	0.252317
1693	0.637188	0.328467	0.616438	0.569892	0.204571
1694	0.596372	0.423358	0.657534	0.56682	0.241176
1695	0.580499	0.430657	0.712329	0.563748	0.247128
1696	0.585034	0.416058	0.684932	0.560676	0.232977
1697	0.573696	0.452555	0.69863	0.562212	0.254745
1698	0.603175	0.386861	0.684932	0.56682	0.227184
1699	0.569161	0.50365	0.712329	0.571429	0.282459
1700	0.614512	0.452555	0.643836	0.583717	0.266428
1701	0.621315	0.416058	0.739726	0.591398	0.271021
1702	0.591837	0.40146	0.684932	0.562212	0.230446
1703	0.596372	0.40146	0.753425	0.572965	0.251691
1704	0.623583	0.408759	0.726027	0.589862	0.275416
1705	0.641723	0.328467	0.684932	0.580645	0.232894
1706	0.612245	0.423358	0.643836	0.576037	0.253149
1707	0.643991	0.408759	0.69863	0.600614	0.272799
1708	0.571429	0.518248	0.630137	0.56682	0.266637
1709	0.530612	0.547445	0.726027	0.556068	0.281318
1710	0.600907	0.452555	0.69863	0.580645	0.272829
1711	0.571429	0.408759	0.712329	0.552995	0.238676
1712	0.639456	0.437956	0.726027	0.606759	0.289006
1713	0.614512	0.423358	0.69863	0.583717	0.265358
1714	0.557823	0.437956	0.726027	0.551459	0.245088
1715	0.612245	0.423358	0.671233	0.579109	0.259887
1716	0.61678	0.437956	0.726027	0.591398	0.285099
1717	0.612245	0.481752	0.712329	0.596006	0.299107
1718	0.548753	0.343066	0.780822	0.53149	0.195883
1719	0.598639	0.430657	0.671233	0.571429	0.243721
1720	0.578231	0.452555	0.767123	0.572965	0.261123
1721	0.637188	0.49635	0.643836	0.608295	0.310887
1722	0.578231	0.430657	0.739726	0.565284	0.258212
1723	0.582766	0.489051	0.753425	0.582181	0.285654
1724	0.591837	0.423358	0.767123	0.576037	0.266313
1725	0.598639	0.452555	0.726027	0.582181	0.277897
1726	0.580499	0.467153	0.630137	0.562212	0.237255
1727	0.587302	0.489051	0.753425	0.585253	0.288626
1728	0.603175	0.467153	0.671233	0.582181	0.272284
1729	0.603175	0.481752	0.739726	0.592934	0.298164
1730	0.535147	0.467153	0.739726	0.543779	0.238762
1731	0.637188	0.423358	0.657534	0.59447	0.269794
1732	0.582766	0.372263	0.684932	0.549923	0.215323
1733	0.587302	0.547445	0.671233	0.588326	0.299545
1734	0.560091	0.40146	0.753425	0.548387	0.228385
1735	0.600907	0.408759	0.712329	0.572965	0.237619
1736	0.564626	0.445255	0.780822	0.563748	0.261381
1737	0.589569	0.510949	0.739726	0.589862	0.310691
1738	0.53288	0.489051	0.671233	0.539171	0.233087
1739	0.580499	0.525547	0.684932	0.580645	0.295488
1740	0.573696	0.416058	0.780822	0.563748	0.259388
1741	0.539683	0.445255	0.616438	0.528418	0.201438
1742	0.619048	0.364964	0.60274	0.563748	0.207911
1743	0.505669	0.467153	0.60274	0.508449	0.203866
1744	0.600907	0.343066	0.575342	0.543779	0.174319
1745	0.562358	0.510949	0.643836	0.560676	0.256638
1746	0.61678	0.357664	0.671233	0.568356	0.217499
1747	0.603175	0.452555	0.739726	0.58679	0.281431
1748	0.582766	0.452555	0.739726	0.572965	0.273428
1749	0.587302	0.408759	0.671233	0.55914	0.23779
1750	0.539683	0.49635	0.684932	0.546851	0.244342
1751	0.55102	0.386861	0.657534	0.528418	0.181648
1752	0.585034	0.50365	0.712329	0.582181	0.290061
1753	0.614512	0.394161	0.616438	0.568356	0.227191
1754	0.655329	0.437956	0.671233	0.611367	0.296803
1755	0.562358	0.40146	0.643836	0.537634	0.209186
1756	0.589569	0.386861	0.739726	0.563748	0.240908
1757	0.587302	0.452555	0.657534	0.56682	0.249125
1758	0.566893	0.49635	0.684932	0.565284	0.255064
1759	0.605442	0.394161	0.671233	0.568356	0.237447
1760	0.560091	0.489051	0.657534	0.556068	0.251789
1761	0.580499	0.386861	0.712329	0.554531	0.217363
1762	0.603175	0.50365	0.753425	0.599078	0.30762
1763	0.612245	0.386861	0.753425	0.580645	0.25378
1764	0.634921	0.416058	0.712329	0.597542	0.26824
1765	0.621315	0.364964	0.739726	0.580645	0.245321
1766	0.619048	0.408759	0.69863	0.583717	0.268126
1767	0.664399	0.335766	0.726027	0.602151	0.263773
1768	0.578231	0.445255	0.726027	0.56682	0.251344
1769	0.659864	0.372263	0.753425	0.609831	0.292412
1770	0.61678	0.459854	0.630137	0.585253	0.261853
1771	0.637188	0.357664	0.69863	0.585253	0.252381
1772	0.582766	0.525547	0.671233	0.580645	0.291818
1773	0.564626	0.437956	0.60274	0.542243	0.200947
1774	0.60771	0.423358	0.753425	0.585253	0.265666
1775	0.603175	0.481752	0.69863	0.588326	0.291937
1776	0.62585	0.394161	0.671233	0.582181	0.240308
1777	0.596372	0.437956	0.780822	0.583717	0.289897
1778	0.596372	0.386861	0.616438	0.554531	0.211182
1779	0.671202	0.408759	0.767123	0.626728	0.310276
1780	0.560091	0.49635	0.671233	0.55914	0.252678
1781	0.600907	0.452555	0.712329	0.582181	0.275633
1782	0.61678	0.467153	0.69863	0.59447	0.284149
1783	0.582766	0.459854	0.739726	0.574501	0.271506
1784	0.61678	0.343066	0.726027	0.571429	0.236465
1785	0.585034	0.423358	0.712329	0.565284	0.247177
1786	0.589569	0.423358	0.616438	0.557604	0.215754
1787	0.560091	0.467153	0.671233	0.552995	0.246695
1788	0.571429	0.437956	0.69863	0.557604	0.249439
1789	0.598639	0.423358	0.69863	0.572965	0.258995
1790	0.546485	0.50365	0.69863	0.554531	0.253485
1791	0.591837	0.459854	0.69863	0.576037	0.269117
1792	0.619048	0.474453	0.60274	0.58679	0.263429
1793	0.548753	0.430657	0.657534	0.536098	0.209015
1794	0.609977	0.554745	0.726027	0.611367	0.331716
1795	0.621315	0.386861	0.712329	0.582181	0.241481
1796	0.621315	0.445255	0.657534	0.588326	0.264714
1797	0.594104	0.364964	0.712329	0.55914	0.235852
1798	0.582766	0.416058	0.739726	0.565284	0.244947
1799	0.575964	0.474453	0.657534	0.563748	0.241563
1800	0.657596	0.416058	0.739726	0.615975	0.299527
1801	0.623583	0.459854	0.753425	0.603687	0.306442
1802	0.591837	0.49635	0.630137	0.576037	0.259371
1803	0.569161	0.459854	0.671233	0.557604	0.249369
1804	0.60771	0.386861	0.589041	0.55914	0.198625
1805	0.630385	0.343066	0.808219	0.589862	0.273972
1806	0.575964	0.459854	0.60274	0.554531	0.232287
1807	0.569161	0.489051	0.684932	0.565284	0.270434
1808	0.573696	0.467153	0.589041	0.552995	0.223352
1809	0.582766	0.416058	0.630137	0.552995	0.218494
1810	0.61678	0.394161	0.794521	0.589862	0.281003
1811	0.639456	0.430657	0.684932	0.600614	0.280443
1812	0.596372	0.379562	0.671233	0.55914	0.223006
1813	0.573696	0.474453	0.712329	0.568356	0.268205
1814	0.571429	0.459854	0.69863	0.562212	0.251473
1815	0.621315	0.343066	0.60274	0.560676	0.195835
1816	0.587302	0.386861	0.726027	0.560676	0.227547
1817	0.594104	0.386861	0.767123	0.569892	0.251354
1818	0.560091	0.510949	0.726027	0.568356	0.281062
1819	0.587302	0.423358	0.684932	0.563748	0.228511
1820	0.591837	0.386861	0.767123	0.568356	0.254036
1821	0.582766	0.50365	0.780822	0.588326	0.308532
1822	0.596372	0.437956	0.726027	0.577573	0.269691
1823	0.535147	0.459854	0.712329	0.539171	0.239016
1824	0.591837	0.408759	0.780822	0.574501	0.266026
1825	0.594104	0.489051	0.739726	0.588326	0.294609
1826	0.578231	0.467153	0.657534	0.563748	0.257785
1827	0.646259	0.416058	0.643836	0.597542	0.275597
1828	0.578231	0.532847	0.739726	0.58679	0.307376
1829	0.609977	0.445255	0.684932	0.583717	0.270206
1830	0.54195	0.49635	0.630137	0.542243	0.232488
1831	0.580499	0.416058	0.712329	0.560676	0.24695
1832	0.619048	0.357664	0.60274	0.562212	0.202574
1833	0.605442	0.445255	0.726027	0.585253	0.272646
1834	0.591837	0.364964	0.643836	0.549923	0.197582
1835	0.582766	0.437956	0.726027	0.568356	0.255561
1836	0.594104	0.467153	0.726027	0.582181	0.278438
1837	0.587302	0.467153	0.726027	0.577573	0.269522
1838	0.698413	0.357664	0.780822	0.635945	0.312679
1839	0.517007	0.481752	0.69863	0.529954	0.236358
1840	0.666667	0.408759	0.60274	0.605223	0.271578
1841	0.630385	0.379562	0.657534	0.580645	0.242226
1842	0.591837	0.50365	0.712329	0.58679	0.295824
1843	0.621315	0.459854	0.671233	0.592934	0.271474
1844	0.646259	0.350365	0.671233	0.58679	0.245397
1845	0.600907	0.423358	0.684932	0.572965	0.244923
1846	0.623583	0.350365	0.808219	0.58679	0.261366
1847	0.698413	0.40146	0.726027	0.639017	0.319917
1848	0.569161	0.408759	0.712329	0.551459	0.238533
1849	0.612245	0.467153	0.643836	0.585253	0.26801
1850	0.648526	0.40146	0.726027	0.605223	0.281425
1851	0.585034	0.379562	0.671233	0.551459	0.206155
1852	0.578231	0.357664	0.739726	0.549923	0.219509
1853	0.555556	0.481752	0.616438	0.546851	0.226807
1854	0.614512	0.489051	0.657534	0.592934	0.297172
1855	0.585034	0.423358	0.726027	0.56682	0.256203
1856	0.557823	0.437956	0.753425	0.554531	0.245545
1857	0.621315	0.467153	0.69863	0.597542	0.283906
1858	0.609977	0.394161	0.69863	0.574501	0.246577
1859	0.585034	0.437956	0.753425	0.572965	0.266699
1860	0.666667	0.40146	0.69863	0.614439	0.296243
1861	0.582766	0.525547	0.726027	0.58679	0.300406
1862	0.571429	0.489051	0.794521	0.579109	0.288386
1863	0.621315	0.386861	0.712329	0.582181	0.254193
1864	0.544218	0.357664	0.69863	0.522273	0.189576
1865	0.600907	0.452555	0.69863	0.580645	0.27561
1866	0.609977	0.459854	0.69863	0.588326	0.276818
1867	0.630385	0.350365	0.767123	0.58679	0.261573
1868	0.587302	0.467153	0.726027	0.577573	0.272343
1869	0.578231	0.50365	0.589041	0.563748	0.246616
1870	0.571429	0.437956	0.684932	0.556068	0.235439
1871	0.546485	0.525547	0.69863	0.55914	0.27335
1872	0.585034	0.50365	0.671233	0.577573	0.27471
1873	0.594104	0.379562	0.657534	0.556068	0.227689
1874	0.578231	0.408759	0.575342	0.542243	0.196354
1875	0.630385	0.408759	0.671233	0.588326	0.248525
1876	0.555556	0.518248	0.69863	0.563748	0.27343
1877	0.621315	0.481752	0.630137	0.592934	0.272292
1878	0.585034	0.50365	0.726027	0.583717	0.285403
1879	0.628118	0.430657	0.726027	0.597542	0.282976
1880	0.648526	0.364964	0.739726	0.599078	0.265676
1881	0.530612	0.474453	0.767123	0.545315	0.249851
1882	0.614512	0.408759	0.643836	0.574501	0.234111
1883	0.634921	0.379562	0.630137	0.580645	0.239686
1884	0.668934	0.40146	0.657534	0.611367	0.26743
1885	0.614512	0.430657	0.616438	0.576037	0.235543
1886	0.621315	0.416058	0.726027	0.589862	0.265323
1887	0.609977	0.379562	0.643836	0.565284	0.23521
1888	0.634921	0.364964	0.657534	0.580645	0.237167
1889	0.566893	0.49635	0.616438	0.557604	0.2527
1890	0.680272	0.386861	0.561644	0.605223	0.250156
1891	0.619048	0.394161	0.684932	0.579109	0.245926
1892	0.609977	0.467153	0.712329	0.591398	0.281534
1893	0.641723	0.423358	0.780822	0.611367	0.298732
1894	0.564626	0.452555	0.657534	0.551459	0.233345
1895	0.614512	0.459854	0.69863	0.591398	0.282389
1896	0.632653	0.343066	0.684932	0.577573	0.227676
1897	0.600907	0.445255	0.671233	0.576037	0.257499
1898	0.575964	0.467153	0.671233	0.563748	0.249443
1899	0.596372	0.40146	0.739726	0.571429	0.256465
1900	0.53288	0.386861	0.712329	0.522273	0.197558
1901	0.555556	0.49635	0.767123	0.56682	0.281147
1902	0.612245	0.518248	0.712329	0.603687	0.308019
1903	0.662132	0.357664	0.671233	0.599078	0.255509
1904	0.60771	0.445255	0.643836	0.577573	0.254853
1905	0.585034	0.416058	0.739726	0.56682	0.259315
1906	0.589569	0.518248	0.712329	0.588326	0.295366
1907	0.605442	0.386861	0.726027	0.572965	0.257748
1908	0.603175	0.321168	0.780822	0.563748	0.235573
1909	0.598639	0.437956	0.630137	0.568356	0.237301
1910	0.60771	0.489051	0.739726	0.597542	0.303862
1911	0.609977	0.452555	0.780822	0.596006	0.299383
1912	0.60771	0.423358	0.657534	0.574501	0.238552
1913	0.517007	0.474453	0.712329	0.529954	0.22944
1914	0.648526	0.364964	0.69863	0.59447	0.251218
1915	0.580499	0.437956	0.657534	0.55914	0.233793
1916	0.571429	0.437956	0.726027	0.560676	0.247563
1917	0.537415	0.416058	0.767123	0.537634	0.23615
1918	0.528345	0.547445	0.739726	0.556068	0.273279
1919	0.569161	0.386861	0.616438	0.536098	0.181078
1920	0.621315	0.394161	0.657534	0.577573	0.232039
1921	0.655329	0.518248	0.726027	0.634409	0.34847
1922	0.662132	0.350365	0.739726	0.605223	0.276282
1923	0.637188	0.379562	0.671233	0.58679	0.250928
1924	0.596372	0.437956	0.643836	0.568356	0.238428
1925	0.603175	0.408759	0.767123	0.580645	0.270028
1926	0.600907	0.459854	0.780822	0.591398	0.291859
1927	0.53288	0.423358	0.657534	0.52381	0.183162
1928	0.548753	0.423358	0.671233	0.536098	0.202224
1929	0.598639	0.408759	0.684932	0.568356	0.240288
1930	0.571429	0.343066	0.684932	0.536098	0.197036
1931	0.598639	0.430657	0.739726	0.579109	0.262752
1932	0.591837	0.423358	0.671233	0.565284	0.233815
1933	0.587302	0.423358	0.808219	0.577573	0.28317
1934	0.582766	0.481752	0.739726	0.579109	0.288386
1935	0.585034	0.510949	0.657534	0.577573	0.277743
1936	0.560091	0.569343	0.69863	0.577573	0.299576
1937	0.54195	0.50365	0.739726	0.556068	0.257955
1938	0.594104	0.379562	0.739726	0.565284	0.235758
1939	0.596372	0.321168	0.739726	0.554531	0.200876
1940	0.589569	0.50365	0.684932	0.582181	0.280363
1941	0.609977	0.474453	0.69863	0.591398	0.284898
1942	0.553288	0.569343	0.671233	0.569892	0.293875
1943	0.650794	0.408759	0.684932	0.603687	0.28362
1944	0.600907	0.510949	0.657534	0.588326	0.284587
1945	0.596372	0.452555	0.561644	0.562212	0.225832
1946	0.580499	0.40146	0.657534	0.551459	0.208816
1947	0.603175	0.467153	0.780822	0.59447	0.306233
1948	0.589569	0.445255	0.726027	0.574501	0.262491
1949	0.603175	0.394161	0.69863	0.569892	0.229466
1950	0.573696	0.394161	0.643836	0.543779	0.209116
1951	0.643991	0.423358	0.726027	0.606759	0.302372
1952	0.62585	0.489051	0.69863	0.605223	0.301648
1953	0.609977	0.408759	0.739726	0.582181	0.264769
1954	0.62585	0.40146	0.69863	0.58679	0.265509
1955	0.609977	0.386861	0.671233	0.569892	0.228219
1956	0.544218	0.489051	0.753425	0.556068	0.266606
1957	0.628118	0.481752	0.684932	0.603687	0.294722
1958	0.575964	0.49635	0.630137	0.565284	0.246573
1959	0.639456	0.459854	0.753425	0.614439	0.309022
1960	0.564626	0.408759	0.69863	0.546851	0.223788
1961	0.614512	0.40146	0.684932	0.577573	0.247955
1962	0.605442	0.50365	0.657534	0.589862	0.289347
1963	0.61678	0.452555	0.643836	0.585253	0.267247
1964	0.62585	0.437956	0.739726	0.599078	0.289175
1965	0.659864	0.40146	0.726027	0.612903	0.303827
1966	0.600907	0.481752	0.684932	0.585253	0.275154
1967	0.54195	0.474453	0.739726	0.549923	0.243497
1968	0.571429	0.430657	0.671233	0.552995	0.238935
1969	0.562358	0.445255	0.808219	0.565284	0.272758
1970	0.575964	0.467153	0.69863	0.56682	0.264641
1971	0.557823	0.49635	0.712329	0.562212	0.258322
1972	0.585034	0.452555	0.69863	0.569892	0.255359
1973	0.605442	0.350365	0.739726	0.56682	0.228327
1974	0.621315	0.540146	0.589041	0.600614	0.298035
1975	0.61678	0.430657	0.657534	0.582181	0.25867
1976	0.557823	0.467153	0.767123	0.562212	0.266929
1977	0.614512	0.335766	0.69863	0.565284	0.207095
1978	0.585034	0.40146	0.684932	0.557604	0.229969
1979	0.564626	0.474453	0.630137	0.552995	0.239655
1980	0.598639	0.343066	0.575342	0.542243	0.182893
1981	0.603175	0.437956	0.739726	0.583717	0.274296
1982	0.609977	0.430657	0.643836	0.576037	0.245104
1983	0.614512	0.49635	0.69863	0.599078	0.300093
1984	0.596372	0.452555	0.712329	0.579109	0.262488
1985	0.580499	0.445255	0.684932	0.563748	0.239773
1986	0.55102	0.467153	0.767123	0.557604	0.271061
1987	0.544218	0.562044	0.671233	0.562212	0.271365
1988	0.585034	0.474453	0.671233	0.571429	0.267596
1989	0.637188	0.489051	0.69863	0.612903	0.31233
1990	0.675737	0.445255	0.643836	0.623656	0.296466
1991	0.571429	0.445255	0.575342	0.545315	0.202344
1992	0.650794	0.525547	0.657534	0.625192	0.333332
1993	0.609977	0.357664	0.69863	0.56682	0.233913
1994	0.560091	0.49635	0.616438	0.552995	0.235626
1995	0.650794	0.394161	0.726027	0.605223	0.276225
1996	0.526077	0.40146	0.657534	0.514593	0.181706
1997	0.637188	0.350365	0.821918	0.597542	0.276995
1998	0.639456	0.430657	0.671233	0.599078	0.271808
1999	0.612245	0.481752	0.69863	0.59447	0.287293
[truncated: 3,531 more rows]

## Sheet: SVM
Number	Wild-type	Heterozygous deletion	Homozygous deletion	Overall	MCC
1	0.539683	0.007299	0.643836	0.439324	0.0778087
2	0.496599	0.094891	0.630137	0.427035	0.0830894
3	0.428571	0.335766	0.616438	0.430108	0.116343
4	0.263039	0.474453	0.616438	0.347158	0.114489
5	0.340136	0.510949	0.575342	0.402458	0.145568
6	0.340136	0.518248	0.60274	0.407066	0.15464
7	0.342404	0.525547	0.616438	0.411674	0.164565
8	0.31746	0.49635	0.60274	0.387097	0.132212
9	0.353741	0.510949	0.630137	0.417819	0.164476
10	0.369615	0.50365	0.643836	0.428571	0.170927
11	0.369615	0.510949	0.684932	0.434716	0.187196
12	0.399093	0.547445	0.684932	0.462366	0.205893
13	0.394558	0.540146	0.657534	0.454685	0.197672
14	0.419501	0.547445	0.671233	0.474654	0.22502
15	0.424036	0.554745	0.684932	0.480799	0.230132
16	0.419501	0.518248	0.684932	0.470046	0.198257
17	0.439909	0.49635	0.69863	0.480799	0.195973
18	0.433107	0.518248	0.726027	0.483871	0.209977
19	0.442177	0.532847	0.712329	0.491551	0.214602
20	0.446712	0.532847	0.712329	0.494624	0.219206
21	0.471655	0.569343	0.69863	0.517665	0.249003
22	0.460317	0.562044	0.726027	0.511521	0.245977
23	0.453515	0.569343	0.739726	0.509985	0.249053
24	0.47619	0.547445	0.739726	0.520737	0.253041
25	0.462585	0.562044	0.684932	0.508449	0.234214
26	0.462585	0.562044	0.684932	0.508449	0.235081
27	0.546485	0.562044	0.684932	0.565284	0.281304
28	0.537415	0.583942	0.671233	0.562212	0.277728
29	0.539683	0.576642	0.739726	0.569892	0.299415
30	0.548753	0.562044	0.753425	0.574501	0.303242
31	0.548753	0.591241	0.712329	0.576037	0.303208
32	0.564626	0.59854	0.712329	0.588326	0.314985
33	0.575964	0.605839	0.753425	0.602151	0.340277
34	0.600907	0.642336	0.739726	0.625192	0.37113
35	0.587302	0.627737	0.739726	0.612903	0.355133
36	0.578231	0.635036	0.739726	0.608295	0.353955
37	0.580499	0.613139	0.712329	0.602151	0.336119
38	0.60771	0.613139	0.726027	0.62212	0.353801
39	0.589569	0.620438	0.753425	0.614439	0.356763
40	0.569161	0.605839	0.739726	0.596006	0.331641
41	0.585034	0.620438	0.726027	0.608295	0.344668
42	0.587302	0.605839	0.739726	0.608295	0.342165
43	0.596372	0.591241	0.753425	0.612903	0.345897
44	0.61678	0.59854	0.739726	0.626728	0.359871
45	0.619048	0.605839	0.794521	0.635945	0.375081
46	0.630385	0.583942	0.753425	0.634409	0.362455
47	0.61678	0.591241	0.753425	0.626728	0.355377
48	0.623583	0.59854	0.739726	0.631336	0.362319
49	0.639456	0.591241	0.739726	0.640553	0.368084
50	0.62585	0.576642	0.753425	0.6298	0.353091
51	0.62585	0.591241	0.739726	0.631336	0.355192
52	0.619048	0.591241	0.753425	0.628264	0.35494
53	0.619048	0.627737	0.739726	0.634409	0.371694
54	0.628118	0.620438	0.739726	0.639017	0.371979
55	0.628118	0.627737	0.753425	0.642089	0.379927
56	0.632653	0.605839	0.767123	0.642089	0.377534
57	0.643991	0.620438	0.808219	0.65745	0.40476
58	0.639456	0.627737	0.849315	0.660522	0.416379
59	0.655329	0.642336	0.808219	0.669739	0.426337
60	0.666667	0.656934	0.849315	0.6851	0.454952
61	0.657596	0.627737	0.849315	0.672811	0.428754
62	0.657596	0.627737	0.835616	0.671275	0.424258
63	0.648526	0.656934	0.835616	0.671275	0.431706
64	0.646259	0.656934	0.808219	0.666667	0.421925
65	0.641723	0.671533	0.808219	0.666667	0.427543
66	0.643991	0.664234	0.794521	0.665131	0.422335
67	0.628118	0.664234	0.835616	0.658986	0.423142
68	0.62585	0.671533	0.821918	0.65745	0.421461
69	0.643991	0.664234	0.821918	0.668203	0.428117
70	0.639456	0.656934	0.808219	0.662058	0.41655
71	0.664399	0.678832	0.794521	0.682028	0.44381
72	0.653061	0.664234	0.780822	0.669739	0.422927
73	0.643991	0.664234	0.780822	0.663594	0.416282
74	0.650794	0.671533	0.780822	0.669739	0.424197
75	0.648526	0.671533	0.821918	0.672811	0.432108
76	0.650794	0.656934	0.849315	0.674347	0.433988
77	0.646259	0.656934	0.835616	0.669739	0.42652
78	0.650794	0.649635	0.821918	0.669739	0.421803
79	0.634921	0.649635	0.808219	0.65745	0.405529
80	0.655329	0.678832	0.821918	0.678955	0.441211
81	0.657596	0.686131	0.821918	0.682028	0.448126
82	0.664399	0.686131	0.835616	0.688172	0.457327
83	0.662132	0.656934	0.794521	0.675883	0.426277
84	0.648526	0.671533	0.780822	0.668203	0.41963
85	0.653061	0.686131	0.780822	0.674347	0.431201
86	0.641723	0.686131	0.780822	0.666667	0.422534
87	0.643991	0.693431	0.780822	0.669739	0.428209
88	0.628118	0.686131	0.849315	0.665131	0.432869
89	0.630385	0.664234	0.835616	0.660522	0.417091
90	0.628118	0.678832	0.835616	0.662058	0.423646
91	0.659864	0.671533	0.835616	0.682028	0.443498
92	0.643991	0.678832	0.835616	0.672811	0.434307
93	0.675737	0.678832	0.821918	0.69278	0.454961
94	0.678005	0.686131	0.821918	0.695853	0.461819
95	0.678005	0.671533	0.808219	0.691244	0.449777
96	0.678005	0.693431	0.808219	0.695853	0.461761
97	0.680272	0.678832	0.794521	0.69278	0.45173
98	0.680272	0.70073	0.821918	0.700461	0.471615
99	0.69161	0.70073	0.835616	0.709677	0.48463
100	0.680272	0.70073	0.835616	0.701997	0.475631
101	0.680272	0.686131	0.835616	0.698925	0.468856
102	0.678005	0.70073	0.808219	0.697389	0.465787
103	0.680272	0.715328	0.821918	0.703533	0.478408
104	0.69161	0.70073	0.849315	0.711214	0.488485
105	0.705215	0.715328	0.808219	0.718894	0.494622
106	0.716553	0.708029	0.821918	0.726575	0.503895
107	0.693878	0.708029	0.808219	0.709677	0.481473
108	0.689342	0.722628	0.808219	0.709677	0.486617
109	0.684807	0.715328	0.808219	0.705069	0.480172
110	0.687075	0.715328	0.849315	0.711214	0.492923
111	0.693878	0.708029	0.849315	0.714286	0.495517
112	0.714286	0.766423	0.863014	0.741935	0.546498
113	0.725624	0.759124	0.863014	0.74808	0.55291
114	0.718821	0.751825	0.863014	0.741935	0.543425
115	0.721088	0.744526	0.890411	0.745008	0.548211
116	0.732426	0.751825	0.863014	0.751152	0.553707
117	0.714286	0.744526	0.849315	0.735791	0.530749
118	0.714286	0.759124	0.863014	0.740399	0.542448
119	0.714286	0.737226	0.863014	0.735791	0.530749
120	0.716553	0.70073	0.890411	0.732719	0.519748
121	0.730159	0.722628	0.890411	0.746544	0.542006
122	0.730159	0.737226	0.890411	0.749616	0.549878
123	0.725624	0.722628	0.890411	0.743472	0.53838
124	0.727891	0.729927	0.890411	0.746544	0.544051
125	0.712018	0.729927	0.890411	0.735791	0.530749
126	0.727891	0.744526	0.890411	0.749616	0.551809
127	0.727891	0.744526	0.863014	0.746544	0.543944
128	0.727891	0.751825	0.876712	0.749616	0.551758
129	0.718821	0.737226	0.876712	0.740399	0.536351
130	0.725624	0.729927	0.849315	0.740399	0.530247
131	0.714286	0.715328	0.863014	0.731183	0.519053
132	0.705215	0.729927	0.863014	0.728111	0.519433
133	0.705215	0.744526	0.863014	0.731183	0.525072
134	0.70068	0.715328	0.90411	0.726575	0.518658
135	0.707483	0.70073	0.90411	0.728111	0.515525
136	0.707483	0.715328	0.90411	0.731183	0.523273
137	0.707483	0.70073	0.90411	0.728111	0.515395
138	0.721088	0.678832	0.849315	0.726575	0.499436
139	0.718821	0.70073	0.849315	0.729647	0.509215
140	0.723356	0.70073	0.863014	0.734255	0.516982
141	0.730159	0.737226	0.876712	0.74808	0.546138
142	0.732426	0.737226	0.890411	0.751152	0.551909
143	0.725624	0.744526	0.890411	0.74808	0.550093
144	0.723356	0.744526	0.917808	0.749616	0.556042
145	0.748299	0.788321	0.931507	0.777266	0.604268
146	0.743764	0.781022	0.931507	0.772657	0.596531
147	0.743764	0.781022	0.90411	0.769585	0.58873
148	0.741497	0.773723	0.90411	0.766513	0.583896
149	0.743764	0.766423	0.890411	0.764977	0.578088
150	0.741497	0.766423	0.917808	0.766513	0.583929
151	0.734694	0.729927	0.917808	0.754224	0.5588
152	0.734694	0.744526	0.917808	0.757296	0.565629
153	0.734694	0.744526	0.917808	0.757296	0.565629
154	0.723356	0.737226	0.90411	0.746544	0.548127
155	0.730159	0.737226	0.90411	0.751152	0.55377
156	0.721088	0.744526	0.90411	0.746544	0.55011
157	0.718821	0.729927	0.90411	0.741935	0.540418
158	0.718821	0.744526	0.90411	0.745008	0.548211
159	0.721088	0.737226	0.90411	0.745008	0.546316
160	0.725624	0.737226	0.90411	0.74808	0.549958
161	0.721088	0.737226	0.90411	0.745008	0.546136
162	0.727891	0.737226	0.90411	0.749616	0.551809
163	0.743764	0.788321	0.890411	0.769585	0.588758
164	0.739229	0.788321	0.890411	0.766513	0.584857
165	0.746032	0.766423	0.90411	0.768049	0.582971
166	0.748299	0.766423	0.917808	0.771121	0.588838
167	0.750567	0.788321	0.917808	0.777266	0.602363
168	0.746032	0.766423	0.917808	0.769585	0.587884
169	0.739229	0.744526	0.90411	0.758833	0.566627
170	0.741497	0.759124	0.90411	0.763441	0.576251
171	0.746032	0.715328	0.917808	0.758833	0.560792
172	0.746032	0.715328	0.90411	0.757296	0.556868
173	0.743764	0.70073	0.90411	0.752688	0.547017
174	0.741497	0.729927	0.90411	0.757296	0.5606
175	0.761905	0.722628	0.90411	0.769585	0.574733
176	0.768707	0.766423	0.917808	0.784946	0.60781
177	0.755102	0.781022	0.917808	0.778802	0.604295
178	0.746032	0.773723	0.917808	0.771121	0.59256
179	0.750567	0.759124	0.917808	0.771121	0.588749
180	0.741497	0.759124	0.917808	0.764977	0.580917
181	0.77551	0.781022	0.917808	0.792627	0.622375
182	0.786848	0.788321	0.931507	0.803379	0.64035
183	0.800454	0.737226	0.931507	0.801843	0.626578
184	0.793651	0.759124	0.931507	0.801843	0.630696
185	0.789116	0.766423	0.917808	0.798771	0.626433
186	0.782313	0.751825	0.945205	0.794163	0.621093
187	0.764172	0.729927	0.945205	0.777266	0.592296
188	0.789116	0.737226	0.945205	0.795699	0.619777
189	0.795918	0.751825	0.945205	0.803379	0.633758
190	0.791383	0.751825	0.931507	0.798771	0.625644
191	0.795918	0.751825	0.931507	0.801843	0.629875
192	0.804989	0.744526	0.931507	0.806452	0.634673
193	0.791383	0.744526	0.945205	0.798771	0.625556
194	0.791383	0.737226	0.945205	0.797235	0.621802
195	0.786848	0.722628	0.945205	0.791091	0.609051
196	0.773243	0.722628	0.945205	0.781874	0.59645
197	0.770975	0.722628	0.945205	0.780338	0.594381
198	0.786848	0.715328	0.931507	0.788018	0.60124
199	0.78458	0.722628	0.931507	0.788018	0.603064
200	0.780045	0.729927	0.931507	0.786482	0.60281
201	0.789116	0.715328	0.931507	0.789555	0.603571
202	0.76644	0.722628	0.931507	0.77573	0.586569
203	0.770975	0.722628	0.917808	0.777266	0.586754
204	0.770975	0.708029	0.917808	0.774194	0.579081
205	0.780045	0.70073	0.917808	0.778802	0.583467
206	0.789116	0.686131	0.917808	0.781874	0.584241
207	0.78458	0.686131	0.917808	0.778802	0.57994
208	0.78458	0.693431	0.917808	0.780338	0.583778
209	0.77551	0.708029	0.917808	0.777266	0.583049
210	0.773243	0.715328	0.90411	0.77573	0.580178
211	0.768707	0.722628	0.917808	0.77573	0.583662
212	0.777778	0.722628	0.90411	0.780338	0.588012
213	0.77551	0.722628	0.90411	0.778802	0.585916
214	0.768707	0.729927	0.931507	0.778802	0.591359
215	0.782313	0.70073	0.917808	0.780338	0.584682
216	0.793651	0.729927	0.945205	0.797235	0.618358
217	0.786848	0.773723	0.945205	0.801843	0.634818
218	0.782313	0.751825	0.931507	0.792627	0.615339
219	0.782313	0.759124	0.958904	0.797235	0.626816
220	0.777778	0.751825	0.945205	0.791091	0.614985
221	0.786848	0.744526	0.958904	0.797235	0.623347
222	0.793651	0.737226	0.945205	0.798771	0.622091
223	0.78458	0.751825	0.945205	0.795699	0.621221
224	0.791383	0.751825	0.945205	0.800307	0.627571
225	0.78458	0.744526	0.945205	0.794163	0.617382
226	0.798186	0.759124	0.945205	0.806452	0.637777
227	0.793651	0.751825	0.917808	0.798771	0.622022
228	0.789116	0.766423	0.945205	0.801843	0.633085
229	0.770975	0.744526	0.945205	0.784946	0.605845
230	0.786848	0.759124	0.931507	0.797235	0.623308
231	0.789116	0.751825	0.931507	0.797235	0.62159
232	0.795918	0.744526	0.958904	0.803379	0.631811
233	0.800454	0.722628	0.931507	0.798771	0.61701
234	0.795918	0.722628	0.931507	0.795699	0.612667
235	0.798186	0.737226	0.931507	0.800307	0.622495
236	0.802721	0.751825	0.931507	0.806452	0.634481
237	0.798186	0.744526	0.945205	0.803379	0.630143
238	0.782313	0.744526	0.945205	0.792627	0.615281
239	0.780045	0.766423	0.931507	0.794163	0.620882
240	0.789116	0.766423	0.931507	0.800307	0.629252
241	0.798186	0.788321	0.931507	0.81106	0.649197
242	0.802721	0.773723	0.945205	0.812596	0.649727
243	0.786848	0.766423	0.945205	0.800307	0.630982
244	0.782313	0.781022	0.945205	0.800307	0.634469
245	0.786848	0.773723	0.945205	0.801843	0.634839
246	0.791383	0.773723	0.958904	0.806452	0.642899
247	0.786848	0.759124	0.958904	0.800307	0.630999
248	0.786848	0.766423	0.972603	0.803379	0.638651
249	0.786848	0.766423	0.972603	0.803379	0.638651
250	0.786848	0.766423	0.972603	0.803379	0.638678
251	0.777778	0.773723	0.972603	0.798771	0.634258
252	0.786848	0.781022	0.972603	0.806452	0.646355
253	0.795918	0.788321	0.958904	0.812596	0.654916
254	0.800454	0.80292	0.958904	0.81874	0.666753
255	0.816327	0.810219	0.958904	0.831029	0.685625
256	0.811791	0.80292	0.945205	0.824885	0.673636
257	0.798186	0.810219	0.958904	0.81874	0.668354
258	0.800454	0.817518	0.958904	0.821813	0.674283
259	0.793651	0.817518	0.972603	0.81874	0.671754
260	0.791383	0.817518	0.958904	0.815668	0.665964
261	0.802721	0.817518	0.958904	0.823349	0.676402
262	0.811791	0.810219	0.958904	0.827957	0.681182
263	0.804989	0.810219	0.958904	0.823349	0.674682
264	0.804989	0.810219	0.958904	0.823349	0.674682
265	0.807256	0.80292	0.958904	0.823349	0.67303
266	0.807256	0.80292	0.958904	0.823349	0.672975
267	0.814059	0.810219	0.945205	0.827957	0.679537
268	0.804989	0.832117	0.958904	0.827957	0.685953
269	0.802721	0.824818	0.972603	0.826421	0.683795
270	0.800454	0.810219	0.972603	0.821813	0.674119
271	0.786848	0.80292	0.972603	0.81106	0.657712
272	0.798186	0.788321	0.986301	0.817204	0.6644
273	0.802721	0.817518	0.986301	0.826421	0.683795
274	0.798186	0.810219	0.986301	0.821813	0.675747
275	0.795918	0.773723	0.972603	0.81106	0.650855
276	0.795918	0.773723	0.986301	0.812596	0.654652
277	0.800454	0.781022	0.986301	0.817204	0.662727
278	0.800454	0.788321	0.986301	0.81874	0.666507
279	0.800454	0.788321	0.986301	0.81874	0.666507
280	0.823129	0.79562	0.986301	0.835637	0.692066
281	0.820862	0.788321	0.986301	0.832565	0.686092
282	0.823129	0.788321	0.986301	0.834101	0.688318
283	0.829932	0.781022	0.972603	0.835637	0.687586
284	0.825397	0.781022	0.972603	0.832565	0.683067
285	0.818594	0.773723	0.986301	0.827957	0.676362
286	0.816327	0.788321	0.972603	0.827957	0.677917
287	0.816327	0.766423	0.972603	0.823349	0.666611
288	0.811791	0.781022	0.972603	0.823349	0.669747
289	0.811791	0.781022	0.972603	0.823349	0.669754
290	0.818594	0.781022	0.986301	0.829493	0.680137
291	0.820862	0.781022	0.986301	0.831029	0.682354
292	0.814059	0.788321	0.986301	0.827957	0.679512
293	0.811791	0.788321	0.986301	0.826421	0.677331
294	0.814059	0.788321	0.986301	0.827957	0.679492
295	0.814059	0.788321	0.986301	0.827957	0.679492
296	0.816327	0.773723	0.986301	0.826421	0.674173
297	0.816327	0.773723	0.986301	0.826421	0.674173
298	0.807256	0.788321	0.986301	0.823349	0.673
299	0.804989	0.773723	0.986301	0.81874	0.663255
300	0.795918	0.766423	0.986301	0.81106	0.650896
301	0.804989	0.759124	0.986301	0.815668	0.655696
302	0.795918	0.766423	0.986301	0.81106	0.650921
303	0.793651	0.766423	0.986301	0.809524	0.648806
304	0.795918	0.766423	0.986301	0.81106	0.650921
305	0.789116	0.759124	0.986301	0.804916	0.640744
306	0.793651	0.766423	0.986301	0.809524	0.648806
307	0.793651	0.759124	0.986301	0.807988	0.645008
308	0.795918	0.759124	0.986301	0.809524	0.6471
309	0.791383	0.759124	0.986301	0.806452	0.642847
310	0.798186	0.759124	0.986301	0.81106	0.64921
311	0.804989	0.766423	0.972603	0.815668	0.655675
312	0.800454	0.766423	0.986301	0.814132	0.655158
313	0.802721	0.766423	0.986301	0.815668	0.657323
314	0.816327	0.773723	0.972603	0.824885	0.670385
315	0.820862	0.773723	0.986301	0.829493	0.678603
316	0.820862	0.781022	0.986301	0.831029	0.682393
317	0.809524	0.781022	0.986301	0.823349	0.671355
318	0.811791	0.773723	0.986301	0.823349	0.669767
319	0.823129	0.781022	0.986301	0.832565	0.684581
320	0.825397	0.781022	1	0.835637	0.690559
321	0.818594	0.781022	0.986301	0.829493	0.680119
322	0.811791	0.788321	1	0.827957	0.681053
323	0.809524	0.788321	0.986301	0.824885	0.67512
324	0.811791	0.773723	0.986301	0.823349	0.669747
325	0.807256	0.773723	0.986301	0.820276	0.665416
326	0.807256	0.773723	0.986301	0.820276	0.665438
327	0.798186	0.773723	0.986301	0.814132	0.656833
328	0.802721	0.766423	0.986301	0.815668	0.657303
329	0.816327	0.766423	1	0.826421	0.674195
330	0.798186	0.773723	1	0.815668	0.660715
331	0.795918	0.773723	1	0.814132	0.658601
332	0.793651	0.773723	0.986301	0.81106	0.652667
333	0.800454	0.773723	0.986301	0.815668	0.659061
334	0.798186	0.766423	0.986301	0.812596	0.65311
335	0.798186	0.759124	0.986301	0.81106	0.649285
336	0.793651	0.766423	0.986301	0.809524	0.648876
337	0.804989	0.773723	1	0.820276	0.667114
338	0.802721	0.773723	1	0.81874	0.664936
339	0.811791	0.773723	1	0.824885	0.673601
340	0.811791	0.788321	1	0.827957	0.681145
341	0.818594	0.781022	1	0.831029	0.68399
342	0.820862	0.766423	1	0.829493	0.678646
343	0.820862	0.751825	1	0.826421	0.671093
344	0.823129	0.759124	1	0.829493	0.677102
345	0.823129	0.759124	1	0.829493	0.677102
346	0.818594	0.773723	1	0.829493	0.68021
347	0.818594	0.759124	1	0.826421	0.672648
348	0.816327	0.759124	1	0.824885	0.670436
349	0.814059	0.766423	1	0.824885	0.671997
350	0.816327	0.766423	1	0.826421	0.674195
351	0.811791	0.751825	1	0.820276	0.662226
352	0.814059	0.759124	1	0.823349	0.668211
353	0.818594	0.751825	1	0.824885	0.668849
354	0.818594	0.766423	1	0.827957	0.676403
355	0.816327	0.773723	1	0.827957	0.677976
356	0.820862	0.773723	1	0.831029	0.682393
357	0.816327	0.788321	1	0.831029	0.685538
358	0.816327	0.788321	1	0.831029	0.685538
359	0.823129	0.788321	1	0.835637	0.692148
360	0.825397	0.810219	1	0.841782	0.705652
361	0.823129	0.80292	1	0.83871	0.699678
362	0.818594	0.79562	1	0.834101	0.691506
363	0.816327	0.788321	1	0.831029	0.685538
364	0.818594	0.788321	1	0.832565	0.687731
365	0.807256	0.79562	1	0.826421	0.680668
366	0.804989	0.79562	1	0.824885	0.67853
367	0.827664	0.810219	1	0.843318	0.707831
368	0.820862	0.80292	1	0.837174	0.697475
369	0.825397	0.810219	1	0.841782	0.705652
370	0.820862	0.79562	1	0.835637	0.693704
371	0.816327	0.79562	1	0.832565	0.689364
372	0.811791	0.79562	1	0.829493	0.684973
373	0.818594	0.80292	1	0.835637	0.69524
374	0.825397	0.79562	1	0.83871	0.6981
375	0.818594	0.79562	1	0.834101	0.691469
376	0.818594	0.79562	1	0.834101	0.691469
377	0.818594	0.79562	1	0.834101	0.691506
378	0.816327	0.788321	1	0.831029	0.685538
379	0.818594	0.788321	1	0.832565	0.687731
380	0.816327	0.773723	1	0.827957	0.677976
381	0.811791	0.80292	1	0.831029	0.688764
382	0.814059	0.79562	1	0.831029	0.687141
383	0.820862	0.788321	1	0.834101	0.689934
384	0.823129	0.810219	1	0.840246	0.703443
385	0.818594	0.79562	1	0.834101	0.691469
386	0.816327	0.79562	0.986301	0.831029	0.685538
387	0.820862	0.80292	0.986301	0.835637	0.693704
388	0.8322	0.810219	1	0.84639	0.712342
389	0.827664	0.810219	1	0.843318	0.707871
390	0.8322	0.810219	1	0.84639	0.712342
391	0.820862	0.824818	1	0.841782	0.708786
392	0.820862	0.824818	0.986301	0.840246	0.705071
393	0.823129	0.824818	0.986301	0.841782	0.707262
394	0.818594	0.79562	0.986301	0.832565	0.68777
395	0.816327	0.79562	0.986301	0.831029	0.685625
396	0.814059	0.80292	0.986301	0.831029	0.68724
397	0.809524	0.80292	0.986301	0.827957	0.682865
398	0.816327	0.810219	0.986301	0.834101	0.693205
399	0.818594	0.80292	0.986301	0.834101	0.69155
400	0.809524	0.824818	0.986301	0.832565	0.694266
401	0.818594	0.80292	0.986301	0.834101	0.69155
402	0.818594	0.80292	0.986301	0.834101	0.69155
403	0.816327	0.810219	0.986301	0.834101	0.693149
404	0.816327	0.810219	0.986301	0.834101	0.693149
405	0.811791	0.80292	0.986301	0.829493	0.684973
406	0.811791	0.80292	0.986301	0.829493	0.685076
407	0.811791	0.80292	0.986301	0.829493	0.685021
408	0.811791	0.79562	0.986301	0.827957	0.681276
409	0.823129	0.80292	0.986301	0.837174	0.695954
410	0.820862	0.79562	0.986301	0.834101	0.689972
411	0.820862	0.80292	1	0.837174	0.697521
412	0.825397	0.810219	1	0.841782	0.7057
413	0.823129	0.810219	1	0.840246	0.703443
414	0.818594	0.810219	1	0.837174	0.699057
415	0.823129	0.79562	1	0.837174	0.695954
416	0.820862	0.817518	1	0.840246	0.705071
417	0.825397	0.817518	1	0.843318	0.709464
418	0.827664	0.817518	1	0.844854	0.711676
419	0.814059	0.817518	1	0.835637	0.698558
420	0.818594	0.810219	1	0.837174	0.69911
421	0.818594	0.817518	1	0.83871	0.70289
422	0.823129	0.817518	1	0.841782	0.707262
423	0.823129	0.824818	1	0.843318	0.711032
424	0.823129	0.810219	1	0.840246	0.703493
425	0.829932	0.810219	1	0.844854	0.710146
426	0.827664	0.80292	1	0.841782	0.704158
427	0.823129	0.80292	1	0.83871	0.699723
428	0.823129	0.80292	1	0.83871	0.699723
429	0.818594	0.79562	1	0.834101	0.691506
430	0.816327	0.79562	1	0.832565	0.689318
431	0.820862	0.79562	1	0.835637	0.693704
432	0.825397	0.79562	1	0.83871	0.698132
433	0.836735	0.80292	1	0.847926	0.713123
434	0.8322	0.79562	1	0.843318	0.704854
435	0.834467	0.810219	1	0.847926	0.714593
436	0.8322	0.810219	1	0.84639	0.712342
437	0.8322	0.810219	1	0.84639	0.712342
438	0.827664	0.80292	1	0.841782	0.704117
439	0.827664	0.80292	1	0.841782	0.704117
440	0.820862	0.80292	1	0.837174	0.697434
441	0.845805	0.80292	1	0.854071	0.722286
442	0.854875	0.810219	1	0.861751	0.735347
443	0.843537	0.80292	1	0.852535	0.719971
444	0.85034	0.810219	1	0.858679	0.730646
445	0.845805	0.817518	1	0.857143	0.729698
446	0.845805	0.817518	1	0.857143	0.729698
447	0.845805	0.817518	1	0.857143	0.729698
448	0.845805	0.817518	1	0.857143	0.729698
449	0.848073	0.817518	1	0.858679	0.732042
450	0.836735	0.817518	1	0.850998	0.720551
451	0.839002	0.817518	1	0.852535	0.722821
452	0.843537	0.817518	1	0.855607	0.727394
453	0.836735	0.817518	1	0.850998	0.720588
454	0.839002	0.817518	1	0.852535	0.722899
455	0.845805	0.80292	1	0.854071	0.722336
456	0.845805	0.80292	1	0.854071	0.722336
457	0.852608	0.79562	1	0.857143	0.725642
458	0.839002	0.80292	1	0.849462	0.715435
459	0.836735	0.79562	1	0.84639	0.70942
460	0.836735	0.80292	1	0.847926	0.713158
461	0.85034	0.817518	1	0.860215	0.7344
462	0.839002	0.810219	1	0.850998	0.719167
463	0.84127	0.810219	1	0.852535	0.72145
464	0.84127	0.810219	1	0.852535	0.72145
465	0.84127	0.810219	1	0.852535	0.72145
466	0.839002	0.817518	1	0.852535	0.722899
467	0.8322	0.839416	1	0.852535	0.727378
468	0.839002	0.832117	1	0.855607	0.730362
469	0.836735	0.824818	1	0.852535	0.72437
470	0.829932	0.817518	1	0.84639	0.713899
471	0.8322	0.817518	1	0.847926	0.716133
472	0.827664	0.824818	1	0.84639	0.715435
473	0.829932	0.832117	1	0.849462	0.721407
474	0.836735	0.824818	0.986301	0.850998	0.720683
475	0.839002	0.839416	0.986301	0.855607	0.73042
476	0.834467	0.824818	0.986301	0.849462	0.718429
477	0.836735	0.832117	0.986301	0.852535	0.724425
478	0.836735	0.832117	0.986301	0.852535	0.724425
479	0.839002	0.832117	0.986301	0.854071	0.726684
480	0.839002	0.832117	0.986301	0.854071	0.726684
481	0.836735	0.832117	0.986301	0.852535	0.724425
482	0.834467	0.839416	0.986301	0.852535	0.725924
483	0.836735	0.839416	0.986301	0.854071	0.728167
484	0.836735	0.839416	0.986301	0.854071	0.728167
485	0.829932	0.832117	0.986301	0.847926	0.717713
486	0.836735	0.832117	0.986301	0.852535	0.724425
487	0.84127	0.839416	0.986301	0.857143	0.732685
488	0.836735	0.824818	0.986301	0.850998	0.720683
489	0.836735	0.824818	0.986301	0.850998	0.720683
490	0.854875	0.846715	0.986301	0.867896	0.750207
491	0.852608	0.846715	0.986301	0.866359	0.747879
492	0.85034	0.846715	0.986301	0.864823	0.745564
493	0.852608	0.846715	0.986301	0.866359	0.747879
494	0.857143	0.846715	0.986301	0.869432	0.752546
495	0.85941	0.846715	0.986301	0.870968	0.754897
496	0.857143	0.846715	0.986301	0.869432	0.752546
497	0.857143	0.846715	0.986301	0.869432	0.752546
498	0.857143	0.839416	0.986301	0.867896	0.748856
499	0.857143	0.839416	0.986301	0.867896	0.748856
500	0.85941	0.839416	0.986301	0.869432	0.751213
501	0.852608	0.832117	0.986301	0.863287	0.740476
502	0.861678	0.839416	0.986301	0.870968	0.753582
503	0.861678	0.832117	0.986301	0.869432	0.749905
504	0.85941	0.839416	0.986301	0.869432	0.751213
505	0.866213	0.839416	0.986301	0.87404	0.758358
506	0.852608	0.846715	0.986301	0.866359	0.747879
507	0.852608	0.846715	0.986301	0.866359	0.747879
508	0.857143	0.846715	0.986301	0.869432	0.752546
509	0.863946	0.861314	0.986301	0.877112	0.766979
510	0.857143	0.861314	0.986301	0.872504	0.759926
511	0.863946	0.861314	0.986301	0.877112	0.766979
512	0.863946	0.868613	0.986301	0.878648	0.770651
513	0.866213	0.868613	0.986301	0.880184	0.77302
514	0.861678	0.868613	0.986301	0.877112	0.768295
515	0.861678	0.875912	0.986301	0.878648	0.771973
516	0.861678	0.875912	0.986301	0.878648	0.771973
517	0.861678	0.875912	0.986301	0.878648	0.771973
518	0.861678	0.875912	0.986301	0.878648	0.771973
519	0.870748	0.875912	0.986301	0.884793	0.781449
520	0.866213	0.875912	0.986301	0.88172	0.776687
521	0.863946	0.875912	0.986301	0.880184	0.774324
522	0.863946	0.875912	0.986301	0.880184	0.774324
523	0.863946	0.875912	0.986301	0.880184	0.774324
524	0.85941	0.868613	0.986301	0.875576	0.765889
525	0.863946	0.861314	0.986301	0.877112	0.766979
526	0.863946	0.861314	0.986301	0.877112	0.766979
527	0.861678	0.861314	0.986301	0.875576	0.764616
528	0.863946	0.861314	0.986301	0.877112	0.766979
529	0.866213	0.861314	0.986301	0.878648	0.769354
530	0.863946	0.861314	0.986301	0.877112	0.766927
531	0.866213	0.861314	0.986301	0.878648	0.769354
532	0.863946	0.861314	0.986301	0.877112	0.766979
533	0.868481	0.861314	0.986301	0.880184	0.771742
534	0.870748	0.861314	0.986301	0.88172	0.774142
535	0.875283	0.861314	0.986301	0.884793	0.77898
536	0.875283	0.861314	0.986301	0.884793	0.77898
537	0.866213	0.861314	0.986301	0.878648	0.769354
538	0.863946	0.861314	0.986301	0.877112	0.766979
539	0.879819	0.875912	0.986301	0.890937	0.791124
540	0.879819	0.875912	0.986301	0.890937	0.791124
541	0.882086	0.868613	0.986301	0.890937	0.789954
542	0.882086	0.868613	0.986301	0.890937	0.789954
543	0.891156	0.868613	0.986301	0.897081	0.799919
544	0.877551	0.868613	0.986301	0.887865	0.785052
545	0.879819	0.868613	0.986301	0.889401	0.787497
546	0.879819	0.868613	0.986301	0.889401	0.787497
547	0.879819	0.868613	0.986301	0.889401	0.787497
548	0.875283	0.868613	0.986301	0.886329	0.78262
549	0.875283	0.868613	0.986301	0.886329	0.78262
550	0.877551	0.868613	0.986301	0.887865	0.785052
551	0.875283	0.868613	0.986301	0.886329	0.78262
552	0.875283	0.868613	0.986301	0.886329	0.78262
553	0.870748	0.861314	0.986301	0.88172	0.774142
554	0.866213	0.854015	0.986301	0.877112	0.765689
555	0.873016	0.861314	0.986301	0.883257	0.776555
556	0.875283	0.861314	0.986301	0.884793	0.77898
557	0.873016	0.861314	0.986301	0.883257	0.776555
558	0.875283	0.861314	0.986301	0.884793	0.77898
559	0.875283	0.868613	0.986301	0.886329	0.78262
560	0.877551	0.854015	0.986301	0.884793	0.777785
561	0.879819	0.854015	0.986301	0.886329	0.780243
562	0.879819	0.861314	0.986301	0.887865	0.78387
563	0.870748	0.875912	0.986301	0.884793	0.781449
564	0.873016	0.875912	0.986301	0.886329	0.783848
565	0.875283	0.875912	0.986301	0.887865	0.786261
566	0.879819	0.861314	0.986301	0.887865	0.78387
567	0.875283	0.868613	0.986301	0.886329	0.78262
568	0.870748	0.861314	0.986301	0.88172	0.774142
569	0.870748	0.861314	0.986301	0.88172	0.774142
570	0.870748	0.861314	0.986301	0.88172	0.774142
571	0.875283	0.861314	0.986301	0.884793	0.77898
572	0.868481	0.868613	0.986301	0.88172	0.775402
573	0.870748	0.868613	0.986301	0.883257	0.777795
574	0.870748	0.868613	0.986301	0.883257	0.777795
575	0.870748	0.868613	0.986301	0.883257	0.777795
576	0.870748	0.868613	0.986301	0.883257	0.777795
577	0.873016	0.861314	0.986301	0.883257	0.776555
578	0.868481	0.861314	0.986301	0.880184	0.771742
579	0.870748	0.861314	0.986301	0.88172	0.774142
580	0.870748	0.846715	0.986301	0.878648	0.766836
581	0.873016	0.854015	0.986301	0.88172	0.772908
582	0.875283	0.854015	0.986301	0.883257	0.77534
583	0.868481	0.861314	0.986301	0.880184	0.771742
584	0.884354	0.861314	0.986301	0.890937	0.788812
585	0.882086	0.861314	1	0.890937	0.789914
586	0.879819	0.861314	1	0.889401	0.787454
587	0.879819	0.861314	1	0.889401	0.787454
588	0.879819	0.861314	1	0.889401	0.787454
589	0.882086	0.868613	0.986301	0.890937	0.789954
590	0.879819	0.861314	0.986301	0.887865	0.78387
591	0.879819	0.868613	1	0.890937	0.791076
592	0.886621	0.861314	1	0.894009	0.794873
593	0.888889	0.861314	1	0.895545	0.797373
594	0.888889	0.861314	1	0.895545	0.797373
595	0.886621	0.868613	1	0.895545	0.798475
596	0.886621	0.868613	1	0.895545	0.798475
597	0.884354	0.868613	1	0.894009	0.795996
598	0.884354	0.861314	1	0.892473	0.792387
599	0.884354	0.868613	0.986301	0.892473	0.792425
600	0.882086	0.868613	0.986301	0.890937	0.789954
601	0.888889	0.861314	1	0.895545	0.797373
602	0.884354	0.868613	0.986301	0.892473	0.792425
603	0.882086	0.861314	0.986301	0.889401	0.786334
604	0.884354	0.861314	0.986301	0.890937	0.788812
605	0.875283	0.854015	0.986301	0.883257	0.77534
606	0.873016	0.861314	0.986301	0.883257	0.776555
607	0.873016	0.861314	0.986301	0.883257	0.776555
608	0.873016	0.854015	0.986301	0.88172	0.772908
609	0.873016	0.861314	0.986301	0.883257	0.776555
610	0.875283	0.861314	0.986301	0.884793	0.77898
611	0.877551	0.861314	0.986301	0.886329	0.781418
612	0.877551	0.861314	0.986301	0.886329	0.781418
613	0.873016	0.861314	0.986301	0.883257	0.776555
614	0.873016	0.861314	0.986301	0.883257	0.776555
615	0.870748	0.861314	0.986301	0.88172	0.774142
616	0.875283	0.854015	0.986301	0.883257	0.77534
617	0.877551	0.861314	0.986301	0.886329	0.781418
618	0.879819	0.854015	0.986301	0.886329	0.780243
619	0.882086	0.854015	0.986301	0.887865	0.782714
620	0.879819	0.854015	0.986301	0.886329	0.780243
621	0.879819	0.854015	1	0.887865	0.783831
622	0.877551	0.854015	1	0.886329	0.781378
623	0.875283	0.861314	1	0.886329	0.782573
624	0.875283	0.861314	1	0.886329	0.782573
625	0.875283	0.861314	1	0.886329	0.782573
626	0.877551	0.846715	1	0.884793	0.777749
627	0.875283	0.846715	1	0.883257	0.775302
628	0.877551	0.854015	1	0.886329	0.781378
629	0.877551	0.846715	1	0.884793	0.777749
630	0.877551	0.846715	1	0.884793	0.777749
631	0.875283	0.846715	1	0.883257	0.775272
632	0.875283	0.846715	1	0.883257	0.775272
633	0.873016	0.846715	1	0.88172	0.772836
634	0.870748	0.846715	1	0.880184	0.770413
635	0.868481	0.846715	1	0.878648	0.768003
636	0.868481	0.854015	1	0.880184	0.771653
637	0.870748	0.846715	1	0.880184	0.770413
638	0.870748	0.846715	1	0.880184	0.770413
639	0.868481	0.854015	1	0.880184	0.771653
640	0.866213	0.846715	1	0.877112	0.765605
641	0.868481	0.846715	1	0.878648	0.768003
642	0.870748	0.846715	1	0.880184	0.770413
643	0.868481	0.861314	1	0.88172	0.775303
644	0.870748	0.854015	1	0.88172	0.774057
645	0.873016	0.861314	1	0.884793	0.780111
646	0.873016	0.868613	1	0.886329	0.783748
647	0.868481	0.875912	1	0.884793	0.782604
648	0.870748	0.875912	1	0.886329	0.784989
649	0.870748	0.861314	1	0.883257	0.777701
650	0.870748	0.861314	1	0.883257	0.777701
651	0.877551	0.861314	1	0.887865	0.785007
652	0.877551	0.875912	1	0.890937	0.792266
653	0.882086	0.883212	1	0.895545	0.800762
654	0.882086	0.883212	1	0.895545	0.800762
655	0.877551	0.868613	1	0.889401	0.788636
656	0.879819	0.868613	1	0.890937	0.791076
657	0.882086	0.868613	1	0.892473	0.793529
658	0.882086	0.868613	1	0.892473	0.793529
659	0.882086	0.868613	1	0.892473	0.793529
660	0.873016	0.868613	1	0.886329	0.783795
661	0.879819	0.868613	1	0.890937	0.791076
662	0.879819	0.868613	1	0.890937	0.791076
663	0.879819	0.868613	1	0.890937	0.791076
664	0.888889	0.868613	1	0.897081	0.800968
665	0.884354	0.868613	1	0.894009	0.795996
666	0.882086	0.868613	1	0.892473	0.793529
667	0.879819	0.868613	1	0.890937	0.791076
668	0.882086	0.868613	1	0.892473	0.793529
669	0.882086	0.875912	1	0.894009	0.797146
670	0.879819	0.875912	1	0.892473	0.794699
671	0.888889	0.875912	1	0.898618	0.804564
672	0.886621	0.875912	1	0.897081	0.802078
673	0.888889	0.875912	1	0.898618	0.804564
674	0.886621	0.875912	1	0.897081	0.802078
675	0.891156	0.890511	1	0.903226	0.814242
676	0.891156	0.89781	1	0.904762	0.817832
677	0.893424	0.89781	1	0.906298	0.820324
678	0.893424	0.89781	1	0.906298	0.820324
679	0.893424	0.89781	1	0.906298	0.820324
680	0.893424	0.890511	1	0.904762	0.816741
681	0.886621	0.883212	1	0.898618	0.805681
682	0.888889	0.883212	1	0.900154	0.80816
683	0.888889	0.883212	1	0.900154	0.80816
684	0.888889	0.883212	1	0.900154	0.80816
685	0.886621	0.883212	1	0.898618	0.805681
686	0.886621	0.89781	1	0.90169	0.812888
687	0.886621	0.89781	1	0.90169	0.812888
688	0.886621	0.89781	1	0.90169	0.812888
689	0.886621	0.89781	1	0.90169	0.812888
690	0.886621	0.89781	1	0.90169	0.812888
691	0.891156	0.89781	1	0.904762	0.817832
692	0.891156	0.89781	1	0.904762	0.817832
693	0.888889	0.89781	1	0.903226	0.815353
694	0.884354	0.89781	1	0.900154	0.810436
695	0.882086	0.89781	1	0.898618	0.807997
696	0.886621	0.89781	1	0.90169	0.812888
697	0.879819	0.89781	1	0.897081	0.805571
698	0.879819	0.89781	1	0.897081	0.805571
699	0.882086	0.89781	1	0.898618	0.807997
700	0.879819	0.89781	1	0.897081	0.805571
701	0.879819	0.89781	1	0.897081	0.805571
702	0.879819	0.89781	1	0.897081	0.805571
703	0.882086	0.89781	1	0.898618	0.807997
704	0.884354	0.890511	1	0.898618	0.806825
705	0.886621	0.89781	1	0.90169	0.812888
706	0.886621	0.890511	1	0.900154	0.809284
707	0.882086	0.890511	1	0.897081	0.804379
708	0.882086	0.890511	1	0.897081	0.804379
709	0.882086	0.890511	1	0.897081	0.804379
710	0.882086	0.890511	1	0.897081	0.804379
711	0.882086	0.890511	1	0.897081	0.804379
712	0.882086	0.890511	1	0.897081	0.804379
713	0.886621	0.890511	1	0.900154	0.809284
714	0.882086	0.89781	1	0.898618	0.807997
715	0.884354	0.89781	1	0.900154	0.810436
716	0.882086	0.89781	1	0.898618	0.807997
717	0.884354	0.890511	1	0.898618	0.806825
718	0.882086	0.890511	1	0.897081	0.804379
719	0.888889	0.89781	1	0.903226	0.815353
720	0.888889	0.89781	1	0.903226	0.815353
721	0.891156	0.905109	1	0.906298	0.821423
722	0.891156	0.905109	1	0.906298	0.821423
723	0.891156	0.905109	1	0.906298	0.821423
724	0.888889	0.905109	1	0.904762	0.818951
725	0.888889	0.905109	1	0.904762	0.818951
726	0.888889	0.905109	1	0.904762	0.818951
727	0.886621	0.89781	1	0.90169	0.812888
728	0.886621	0.89781	1	0.90169	0.812888
729	0.886621	0.89781	1	0.90169	0.812888
730	0.891156	0.905109	1	0.906298	0.821423
731	0.893424	0.905109	1	0.907834	0.823908
732	0.893424	0.905109	1	0.907834	0.823908
733	0.891156	0.89781	1	0.904762	0.817832
734	0.888889	0.905109	1	0.904762	0.818951
735	0.902494	0.89781	1	0.912442	0.830431
736	0.897959	0.905109	1	0.910906	0.828919
737	0.895692	0.905109	1	0.90937	0.826406
738	0.895692	0.905109	1	0.90937	0.826406
739	0.895692	0.89781	1	0.907834	0.82283
740	0.897959	0.905109	1	0.910906	0.828919
741	0.897959	0.89781	1	0.90937	0.82535
742	0.897959	0.89781	1	0.90937	0.82535
743	0.897959	0.89781	1	0.90937	0.82535
744	0.900227	0.89781	1	0.910906	0.827883
745	0.900227	0.89781	1	0.910906	0.827883
746	0.900227	0.89781	1	0.910906	0.827883
747	0.897959	0.89781	1	0.90937	0.82535
748	0.897959	0.905109	1	0.910906	0.828919
749	0.897959	0.905109	1	0.910906	0.828919
750	0.895692	0.905109	1	0.90937	0.826406
751	0.897959	0.905109	1	0.910906	0.828919
752	0.904762	0.905109	1	0.915515	0.836539
753	0.902494	0.905109	1	0.913978	0.833985
754	0.900227	0.912409	1	0.913978	0.835007
755	0.900227	0.912409	1	0.913978	0.835007
756	0.909297	0.905109	1	0.918587	0.841691
757	0.909297	0.905109	1	0.918587	0.841691
758	0.909297	0.905109	1	0.918587	0.841691
759	0.907029	0.912409	1	0.918587	0.842648
760	0.907029	0.905109	1	0.917051	0.839108
761	0.909297	0.905109	1	0.918587	0.841691
762	0.909297	0.905109	1	0.918587	0.841691
763	0.909297	0.89781	1	0.917051	0.83816
764	0.909297	0.905109	1	0.918587	0.841691
765	0.909297	0.89781	1	0.917051	0.83816
766	0.909297	0.89781	1	0.917051	0.83816
767	0.909297	0.89781	1	0.917051	0.83816
768	0.909297	0.890511	1	0.915515	0.834628
769	0.911565	0.89781	1	0.918587	0.840765
770	0.907029	0.89781	1	0.915515	0.835569
771	0.902494	0.89781	1	0.912442	0.830431
772	0.902494	0.89781	1	0.912442	0.830431
773	0.902494	0.89781	1	0.912442	0.830431
774	0.902494	0.89781	1	0.912442	0.830431
775	0.904762	0.89781	1	0.913978	0.832993
776	0.907029	0.89781	1	0.915515	0.835569
777	0.904762	0.89781	1	0.913978	0.832993
778	0.907029	0.89781	1	0.915515	0.835569
779	0.907029	0.89781	1	0.915515	0.835569
780	0.904762	0.89781	1	0.913978	0.832993
781	0.900227	0.89781	1	0.910906	0.827883
782	0.900227	0.905109	1	0.912442	0.831445
783	0.900227	0.905109	1	0.912442	0.831445
784	0.904762	0.905109	1	0.915515	0.836539
785	0.902494	0.905109	1	0.913978	0.833985
786	0.907029	0.905109	1	0.917051	0.839108
787	0.907029	0.89781	1	0.915515	0.835569
788	0.907029	0.89781	1	0.915515	0.835569
789	0.902494	0.905109	1	0.913978	0.833985
790	0.902494	0.905109	1	0.913978	0.833985
791	0.902494	0.89781	1	0.912442	0.830431
792	0.902494	0.905109	1	0.913978	0.833985
793	0.902494	0.905109	1	0.913978	0.834035
794	0.902494	0.905109	1	0.913978	0.834035
795	0.902494	0.919708	1	0.917051	0.841155
796	0.902494	0.919708	1	0.917051	0.841155
797	0.902494	0.912409	1	0.915515	0.837595
798	0.900227	0.919708	1	0.915515	0.838632
799	0.900227	0.919708	1	0.915515	0.838632
800	0.900227	0.912409	1	0.913978	0.835064
801	0.900227	0.912409	1	0.913978	0.835064
802	0.904762	0.912409	1	0.917051	0.840139
803	0.904762	0.912409	1	0.917051	0.840139
804	0.907029	0.912409	1	0.918587	0.842698
805	0.900227	0.919708	1	0.915515	0.838632
806	0.897959	0.919708	1	0.913978	0.836123
807	0.902494	0.919708	1	0.917051	0.841155
808	0.902494	0.919708	1	0.917051	0.841155
809	0.902494	0.919708	1	0.917051	0.841155
810	0.902494	0.912409	1	0.915515	0.837595
811	0.904762	0.919708	1	0.918587	0.843693
812	0.904762	0.919708	1	0.918587	0.843693
813	0.904762	0.919708	1	0.918587	0.843693
814	0.904762	0.919708	1	0.918587	0.843693
815	0.911565	0.905109	1	0.920123	0.84433
816	0.911565	0.912409	1	0.921659	0.847859
817	0.911565	0.912409	1	0.921659	0.847859
818	0.911565	0.912409	1	0.921659	0.847859
819	0.913832	0.905109	1	0.921659	0.84694
820	0.913832	0.905109	1	0.921659	0.84694
821	0.911565	0.905109	1	0.920123	0.84433
822	0.913832	0.905109	1	0.921659	0.84694
823	0.913832	0.905109	1	0.921659	0.84694
824	0.9161	0.912409	1	0.924731	0.853079
825	0.9161	0.912409	1	0.924731	0.853079
826	0.918367	0.912409	1	0.926267	0.855711
827	0.918367	0.912409	1	0.926267	0.855711
828	0.913832	0.912409	1	0.923195	0.850462
829	0.911565	0.912409	1	0.921659	0.847859
830	0.911565	0.912409	1	0.921659	0.847859
831	0.918367	0.912409	1	0.926267	0.855711
832	0.913832	0.905109	1	0.921659	0.84694
833	0.913832	0.912409	1	0.923195	0.850462
834	0.911565	0.912409	1	0.921659	0.847859
835	0.911565	0.912409	1	0.921659	0.847859
836	0.909297	0.912409	1	0.920123	0.845272
837	0.909297	0.912409	1	0.920123	0.845272
838	0.909297	0.912409	1	0.920123	0.845272
839	0.909297	0.912409	1	0.920123	0.845272
840	0.909297	0.912409	1	0.920123	0.845272
841	0.909297	0.912409	1	0.920123	0.845272
842	0.913832	0.919708	1	0.924731	0.853984
843	0.9161	0.919708	1	0.926267	0.856594
844	0.909297	0.919708	1	0.921659	0.84881
845	0.904762	0.919708	1	0.918587	0.843693
846	0.904762	0.912409	1	0.917051	0.840139
847	0.904762	0.912409	1	0.917051	0.840139
848	0.911565	0.905109	1	0.920123	0.84433
849	0.913832	0.905109	1	0.921659	0.84694
850	0.911565	0.905109	1	0.920123	0.84433
851	0.911565	0.905109	1	0.920123	0.84433
852	0.911565	0.905109	1	0.920123	0.84433
853	0.907029	0.912409	1	0.918587	0.842698
854	0.909297	0.912409	1	0.920123	0.845272
855	0.909297	0.912409	1	0.920123	0.845272
856	0.909297	0.912409	1	0.920123	0.845272
857	0.909297	0.912409	1	0.920123	0.845272
858	0.907029	0.912409	1	0.918587	0.842698
859	0.911565	0.912409	1	0.921659	0.847859
860	0.909297	0.912409	1	0.920123	0.845272
861	0.911565	0.912409	1	0.921659	0.847859
862	0.911565	0.912409	1	0.921659	0.847859
863	0.911565	0.912409	1	0.921659	0.847859
864	0.907029	0.912409	1	0.918587	0.842698
865	0.907029	0.912409	1	0.918587	0.842698
866	0.904762	0.912409	1	0.917051	0.840139
867	0.902494	0.912409	1	0.915515	0.837595
868	0.902494	0.905109	1	0.913978	0.834035
869	0.902494	0.905109	1	0.913978	0.834035
870	0.904762	0.905109	1	0.915515	0.836587
871	0.911565	0.912409	1	0.921659	0.847859
872	0.911565	0.912409	1	0.921659	0.847859
873	0.911565	0.912409	1	0.921659	0.847859
874	0.911565	0.912409	1	0.921659	0.847859
875	0.911565	0.912409	1	0.921659	0.847859
876	0.911565	0.912409	1	0.921659	0.847859
877	0.911565	0.912409	1	0.921659	0.847859
878	0.909297	0.912409	1	0.920123	0.845272
879	0.909297	0.912409	1	0.920123	0.845272
880	0.904762	0.912409	1	0.917051	0.840139
881	0.904762	0.912409	1	0.917051	0.840139
882	0.902494	0.912409	1	0.915515	0.837595
883	0.902494	0.912409	1	0.915515	0.837595
884	0.902494	0.912409	1	0.915515	0.837595
885	0.902494	0.912409	1	0.915515	0.837595
886	0.902494	0.912409	1	0.915515	0.837595
887	0.902494	0.912409	1	0.915515	0.837595
888	0.902494	0.912409	1	0.915515	0.837595
889	0.904762	0.919708	1	0.918587	0.843693
890	0.902494	0.919708	1	0.917051	0.841155
891	0.902494	0.919708	1	0.917051	0.841155
892	0.902494	0.919708	1	0.917051	0.841155
893	0.904762	0.919708	1	0.918587	0.843693
894	0.902494	0.919708	1	0.917051	0.841155
895	0.907029	0.919708	1	0.920123	0.846244
896	0.909297	0.919708	1	0.921659	0.84881
897	0.904762	0.919708	1	0.918587	0.843693
898	0.902494	0.919708	1	0.917051	0.841155
899	0.902494	0.919708	1	0.917051	0.841155
900	0.902494	0.919708	1	0.917051	0.841155
901	0.902494	0.919708	1	0.917051	0.841155
902	0.900227	0.919708	1	0.915515	0.838632
903	0.900227	0.919708	1	0.915515	0.838632
904	0.909297	0.919708	1	0.921659	0.84881
905	0.907029	0.919708	1	0.920123	0.846244
906	0.904762	0.919708	1	0.918587	0.843693
907	0.900227	0.919708	1	0.915515	0.838632
908	0.907029	0.919708	1	0.920123	0.846244
909	0.909297	0.919708	1	0.921659	0.84881
910	0.904762	0.919708	1	0.918587	0.843693
911	0.907029	0.919708	1	0.920123	0.846244
912	0.904762	0.919708	1	0.918587	0.843693
913	0.907029	0.919708	1	0.920123	0.846244
914	0.902494	0.919708	1	0.917051	0.841155
915	0.902494	0.919708	1	0.917051	0.841155
916	0.902494	0.919708	1	0.917051	0.841155
917	0.907029	0.919708	1	0.920123	0.846244
918	0.909297	0.919708	1	0.921659	0.84881
919	0.911565	0.919708	1	0.923195	0.85139
920	0.907029	0.919708	1	0.920123	0.846244
921	0.907029	0.919708	1	0.920123	0.846244
922	0.907029	0.919708	1	0.920123	0.846244
923	0.907029	0.919708	1	0.920123	0.846244
924	0.907029	0.919708	1	0.920123	0.846244
925	0.904762	0.919708	1	0.918587	0.843693
926	0.904762	0.927007	1	0.920123	0.847247
927	0.909297	0.927007	1	0.923195	0.852348
928	0.907029	0.927007	1	0.921659	0.84979
929	0.907029	0.927007	1	0.921659	0.84979
930	0.907029	0.927007	1	0.921659	0.84979
931	0.909297	0.927007	1	0.923195	0.852348
932	0.909297	0.927007	1	0.923195	0.852348
933	0.911565	0.927007	1	0.924731	0.854921
934	0.911565	0.927007	1	0.924731	0.854921
935	0.911565	0.927007	1	0.924731	0.854921
936	0.913832	0.927007	1	0.926267	0.857508
937	0.913832	0.927007	1	0.926267	0.857508
938	0.911565	0.927007	1	0.924731	0.854866
939	0.911565	0.927007	1	0.924731	0.854921
940	0.911565	0.927007	1	0.924731	0.854921
941	0.911565	0.927007	1	0.924731	0.854921
942	0.911565	0.927007	1	0.924731	0.854921
943	0.911565	0.927007	1	0.924731	0.854921
944	0.909297	0.927007	1	0.923195	0.852348
945	0.911565	0.927007	1	0.924731	0.854921
946	0.913832	0.919708	1	0.924731	0.853984
947	0.913832	0.919708	1	0.924731	0.853984
948	0.911565	0.919708	1	0.923195	0.85139
949	0.911565	0.919708	1	0.923195	0.85139
950	0.913832	0.919708	1	0.924731	0.853984
951	0.911565	0.919708	1	0.923195	0.85139
952	0.9161	0.919708	1	0.926267	0.856594
953	0.918367	0.919708	1	0.927803	0.859218
954	0.913832	0.927007	1	0.926267	0.857508
955	0.913832	0.927007	1	0.926267	0.857508
956	0.911565	0.927007	1	0.924731	0.854921
957	0.911565	0.927007	1	0.924731	0.854921
958	0.911565	0.927007	1	0.924731	0.854921
959	0.913832	0.927007	1	0.926267	0.857508
960	0.911565	0.927007	1	0.924731	0.854921
961	0.9161	0.927007	1	0.927803	0.860109
962	0.9161	0.927007	1	0.927803	0.860109
963	0.9161	0.927007	1	0.927803	0.860109
964	0.920635	0.927007	1	0.930876	0.865357
965	0.918367	0.927007	1	0.929339	0.862726
966	0.918367	0.927007	1	0.929339	0.862726
967	0.9161	0.927007	1	0.927803	0.860109
968	0.913832	0.927007	1	0.926267	0.857508
969	0.922902	0.927007	1	0.932412	0.868004
970	0.929705	0.927007	1	0.93702	0.876037
971	0.92517	0.927007	1	0.933948	0.870666
972	0.92517	0.927007	1	0.933948	0.870666
973	0.922902	0.927007	1	0.932412	0.868004
974	0.920635	0.927007	1	0.930876	0.865357
975	0.920635	0.927007	1	0.930876	0.865357
976	0.920635	0.927007	1	0.930876	0.865357
977	0.927438	0.934307	1	0.93702	0.876819
978	0.927438	0.934307	1	0.93702	0.876819
979	0.927438	0.934307	1	0.93702	0.876819
980	0.920635	0.934307	1	0.932412	0.868858
981	0.922902	0.934307	1	0.933948	0.871496
982	0.927438	0.934307	1	0.93702	0.876819
983	0.92517	0.934307	1	0.935484	0.87415
984	0.920635	0.934307	1	0.932412	0.868858
985	0.920635	0.934307	1	0.932412	0.868858
986	0.920635	0.934307	1	0.932412	0.868858
987	0.922902	0.934307	1	0.933948	0.871496
988	0.922902	0.934307	1	0.933948	0.871496
989	0.920635	0.934307	1	0.932412	0.868858
990	0.922902	0.927007	1	0.932412	0.868004
991	0.92517	0.927007	1	0.933948	0.870666
992	0.92517	0.927007	1	0.933948	0.870666
993	0.92517	0.934307	1	0.935484	0.87415
994	0.922902	0.934307	1	0.933948	0.871496
995	0.929705	0.934307	1	0.938556	0.879504
996	0.927438	0.934307	1	0.93702	0.876819
997	0.92517	0.934307	1	0.935484	0.87415
998	0.920635	0.934307	1	0.932412	0.868858
999	0.927438	0.934307	1	0.93702	0.876819
1000	0.922902	0.934307	1	0.933948	0.871496
1001	0.920635	0.934307	1	0.932412	0.868858
1002	0.920635	0.934307	1	0.932412	0.868858
1003	0.920635	0.934307	1	0.932412	0.868858
1004	0.920635	0.934307	1	0.932412	0.868858
1005	0.918367	0.934307	1	0.930876	0.866234
1006	0.913832	0.934307	1	0.927803	0.861032
1007	0.913832	0.934307	1	0.927803	0.861032
1008	0.9161	0.934307	1	0.929339	0.863626
1009	0.922902	0.934307	1	0.933948	0.871496
1010	0.918367	0.934307	1	0.930876	0.866234
1011	0.918367	0.934307	1	0.930876	0.866234
1012	0.918367	0.934307	1	0.930876	0.866234
1013	0.918367	0.934307	1	0.930876	0.866234
1014	0.909297	0.934307	1	0.924731	0.855888
1015	0.909297	0.934307	1	0.924731	0.855888
1016	0.911565	0.934307	1	0.926267	0.858453
1017	0.911565	0.934307	1	0.926267	0.858453
1018	0.911565	0.934307	1	0.926267	0.858453
1019	0.911565	0.934307	1	0.926267	0.858453
1020	0.911565	0.934307	1	0.926267	0.858453
1021	0.909297	0.934307	1	0.924731	0.855888
1022	0.9161	0.934307	1	0.929339	0.863626
1023	0.911565	0.934307	1	0.926267	0.858453
1024	0.911565	0.934307	1	0.926267	0.858453
1025	0.911565	0.934307	1	0.926267	0.858453
1026	0.911565	0.934307	1	0.926267	0.858453
1027	0.909297	0.934307	1	0.924731	0.855888
1028	0.909297	0.941606	1	0.926267	0.859429
1029	0.907029	0.941606	1	0.924731	0.856886
1030	0.907029	0.941606	1	0.924731	0.856886
1031	0.907029	0.941606	1	0.924731	0.856886
1032	0.904762	0.941606	1	0.923195	0.854358
1033	0.904762	0.941606	1	0.923195	0.854358
1034	0.904762	0.941606	1	0.923195	0.854358
1035	0.911565	0.941606	1	0.927803	0.861986
1036	0.913832	0.934307	1	0.927803	0.861032
1037	0.913832	0.934307	1	0.927803	0.861032
1038	0.913832	0.941606	1	0.929339	0.864558
1039	0.909297	0.927007	1	0.923195	0.852348
1040	0.911565	0.941606	1	0.927803	0.861986
1041	0.911565	0.941606	1	0.927803	0.861986
1042	0.911565	0.941606	1	0.927803	0.861986
1043	0.911565	0.934307	1	0.926267	0.858453
1044	0.913832	0.934307	1	0.927803	0.861032
1045	0.913832	0.941606	1	0.929339	0.864558
1046	0.9161	0.941606	1	0.930876	0.867143
1047	0.918367	0.941606	1	0.932412	0.869744
1048	0.9161	0.941606	1	0.930876	0.867143
1049	0.9161	0.941606	1	0.930876	0.867143
1050	0.9161	0.941606	1	0.930876	0.867143
1051	0.9161	0.941606	1	0.930876	0.867143
1052	0.911565	0.941606	1	0.927803	0.861986
1053	0.911565	0.941606	1	0.927803	0.861986
1054	0.911565	0.941606	1	0.927803	0.861986
1055	0.913832	0.941606	1	0.929339	0.864558
1056	0.913832	0.941606	1	0.929339	0.864558
1057	0.913832	0.941606	1	0.929339	0.864558
1058	0.922902	0.941606	1	0.935484	0.87499
1059	0.920635	0.941606	1	0.933948	0.87236
1060	0.920635	0.941606	1	0.933948	0.87236
1061	0.9161	0.934307	1	0.929339	0.863626
1062	0.913832	0.941606	1	0.929339	0.864558
1063	0.9161	0.941606	1	0.930876	0.867143
1064	0.9161	0.941606	1	0.930876	0.867143
1065	0.9161	0.941606	1	0.930876	0.867143
1066	0.918367	0.941606	1	0.932412	0.869744
1067	0.922902	0.941606	1	0.935484	0.87499
1068	0.918367	0.941606	1	0.932412	0.869744
1069	0.918367	0.941606	1	0.932412	0.869744
1070	0.920635	0.941606	1	0.933948	0.87236
1071	0.922902	0.941606	1	0.935484	0.87499
1072	0.918367	0.941606	1	0.932412	0.869744
1073	0.920635	0.941606	1	0.933948	0.87236
1074	0.918367	0.941606	1	0.932412	0.869744
1075	0.918367	0.934307	1	0.930876	0.866234
1076	0.922902	0.934307	1	0.933948	0.871496
1077	0.920635	0.934307	1	0.932412	0.868858
1078	0.92517	0.934307	1	0.935484	0.87415
1079	0.92517	0.941606	1	0.93702	0.877636
1080	0.922902	0.941606	1	0.935484	0.87499
1081	0.922902	0.941606	1	0.935484	0.87499
1082	0.920635	0.941606	1	0.933948	0.87236
1083	0.920635	0.941606	1	0.933948	0.87236
1084	0.920635	0.941606	1	0.933948	0.87236
1085	0.922902	0.941606	1	0.935484	0.87499
1086	0.920635	0.941606	1	0.933948	0.87236
1087	0.922902	0.941606	1	0.935484	0.87499
1088	0.92517	0.941606	1	0.93702	0.877636
1089	0.927438	0.941606	1	0.938556	0.880297
1090	0.922902	0.941606	1	0.935484	0.87499
1091	0.922902	0.941606	1	0.935484	0.87499
1092	0.92517	0.941606	1	0.93702	0.877636
1093	0.92517	0.934307	1	0.935484	0.87415
1094	0.922902	0.934307	1	0.933948	0.871496
1095	0.92517	0.934307	1	0.935484	0.87415
1096	0.929705	0.941606	1	0.940092	0.882973
1097	0.922902	0.941606	1	0.935484	0.87499
1098	0.92517	0.941606	1	0.93702	0.877636
1099	0.92517	0.941606	1	0.93702	0.877636
1100	0.920635	0.941606	1	0.933948	0.87236
1101	0.922902	0.941606	1	0.935484	0.87499
1102	0.92517	0.941606	1	0.93702	0.877636
1103	0.922902	0.941606	1	0.935484	0.87499
1104	0.92517	0.941606	1	0.93702	0.877636
1105	0.922902	0.941606	1	0.935484	0.87499
1106	0.922902	0.941606	1	0.935484	0.87499
1107	0.922902	0.941606	1	0.935484	0.87499
1108	0.920635	0.941606	1	0.933948	0.87236
1109	0.920635	0.941606	1	0.933948	0.87236
1110	0.918367	0.941606	1	0.932412	0.869744
1111	0.918367	0.941606	1	0.932412	0.869744
1112	0.918367	0.941606	1	0.932412	0.869744
1113	0.920635	0.941606	1	0.933948	0.87236
1114	0.918367	0.941606	1	0.932412	0.869744
1115	0.92517	0.941606	1	0.93702	0.877636
1116	0.92517	0.941606	1	0.93702	0.877636
1117	0.92517	0.941606	1	0.93702	0.877636
1118	0.92517	0.941606	1	0.93702	0.877636
1119	0.92517	0.941606	1	0.93702	0.877636
1120	0.92517	0.941606	1	0.93702	0.877636
1121	0.922902	0.941606	1	0.935484	0.87499
1122	0.927438	0.941606	1	0.938556	0.880297
1123	0.931973	0.941606	1	0.941628	0.885665
1124	0.929705	0.941606	1	0.940092	0.882973
1125	0.931973	0.941606	1	0.941628	0.885665
1126	0.931973	0.941606	1	0.941628	0.885665
1127	0.931973	0.941606	1	0.941628	0.885665
1128	0.931973	0.941606	1	0.941628	0.885665
1129	0.931973	0.941606	1	0.941628	0.885665
1130	0.927438	0.941606	1	0.938556	0.880297
1131	0.927438	0.941606	1	0.938556	0.880297
1132	0.927438	0.941606	1	0.938556	0.880297
1133	0.927438	0.941606	1	0.938556	0.880297
1134	0.927438	0.941606	1	0.938556	0.880297
1135	0.929705	0.941606	1	0.940092	0.882973
1136	0.927438	0.948905	1	0.940092	0.883775
1137	0.927438	0.948905	1	0.940092	0.883775
1138	0.92517	0.948905	1	0.938556	0.881122
1139	0.92517	0.948905	1	0.938556	0.881122
1140	0.92517	0.948905	1	0.938556	0.881122
1141	0.922902	0.948905	1	0.93702	0.878485
1142	0.922902	0.948905	1	0.93702	0.878485
1143	0.929705	0.948905	1	0.941628	0.886443
1144	0.927438	0.948905	1	0.940092	0.883775
1145	0.927438	0.948905	1	0.940092	0.883775
1146	0.927438	0.941606	1	0.938556	0.880297
1147	0.929705	0.941606	1	0.940092	0.882973
1148	0.927438	0.941606	1	0.938556	0.880297
1149	0.927438	0.941606	1	0.938556	0.880297
1150	0.927438	0.941606	1	0.938556	0.880297
1151	0.92517	0.948905	1	0.938556	0.881122
1152	0.92517	0.948905	1	0.938556	0.881122
1153	0.922902	0.948905	1	0.93702	0.878485
1154	0.922902	0.948905	1	0.93702	0.878485
1155	0.922902	0.948905	1	0.93702	0.878485
1156	0.920635	0.948905	1	0.935484	0.875862
1157	0.920635	0.948905	1	0.935484	0.875862
1158	0.92517	0.948905	1	0.938556	0.881122
1159	0.92517	0.941606	1	0.93702	0.877636
1160	0.92517	0.941606	1	0.93702	0.877636
1161	0.92517	0.941606	1	0.93702	0.877636
1162	0.922902	0.941606	1	0.935484	0.87499
1163	0.920635	0.941606	1	0.933948	0.87236
1164	0.920635	0.941606	1	0.933948	0.87236
1165	0.918367	0.941606	1	0.932412	0.869744
1166	0.918367	0.941606	1	0.932412	0.869744
1167	0.922902	0.941606	1	0.935484	0.87499
1168	0.922902	0.941606	1	0.935484	0.87499
1169	0.918367	0.941606	1	0.932412	0.869744
1170	0.918367	0.941606	1	0.932412	0.869744
1171	0.918367	0.941606	1	0.932412	0.869744
1172	0.918367	0.941606	1	0.932412	0.869744
1173	0.918367	0.941606	1	0.932412	0.869744
1174	0.920635	0.941606	1	0.933948	0.87236
1175	0.918367	0.948905	1	0.933948	0.873255
1176	0.918367	0.948905	1	0.933948	0.873255
1177	0.918367	0.948905	1	0.933948	0.873255
1178	0.918367	0.948905	1	0.933948	0.873255
1179	0.918367	0.948905	1	0.933948	0.873255
1180	0.918367	0.948905	1	0.933948	0.873255
1181	0.918367	0.948905	1	0.933948	0.873255
1182	0.918367	0.948905	1	0.933948	0.873255
1183	0.918367	0.948905	1	0.933948	0.873255
1184	0.9161	0.948905	1	0.932412	0.870662
1185	0.9161	0.948905	1	0.932412	0.870662
1186	0.9161	0.948905	1	0.932412	0.870662
1187	0.920635	0.948905	1	0.935484	0.875862
1188	0.9161	0.948905	1	0.932412	0.870662
1189	0.9161	0.948905	1	0.932412	0.870662
1190	0.9161	0.948905	1	0.932412	0.870662
1191	0.9161	0.948905	1	0.932412	0.870662
1192	0.918367	0.948905	1	0.933948	0.873255
1193	0.918367	0.948905	1	0.933948	0.873255
1194	0.918367	0.948905	1	0.933948	0.873255
1195	0.918367	0.948905	1	0.933948	0.873255
1196	0.918367	0.948905	1	0.933948	0.873255
1197	0.920635	0.948905	1	0.935484	0.875862
1198	0.918367	0.948905	1	0.933948	0.873255
1199	0.918367	0.948905	1	0.933948	0.873255
1200	0.920635	0.948905	1	0.935484	0.875862
1201	0.918367	0.948905	1	0.933948	0.873255
1202	0.918367	0.948905	1	0.933948	0.873255
1203	0.92517	0.948905	1	0.938556	0.881122
1204	0.922902	0.948905	1	0.93702	0.878485
1205	0.920635	0.948905	1	0.935484	0.875862
1206	0.922902	0.948905	1	0.93702	0.878485
1207	0.922902	0.948905	1	0.93702	0.878485
1208	0.920635	0.948905	1	0.935484	0.875862
1209	0.920635	0.948905	1	0.935484	0.875862
1210	0.920635	0.948905	1	0.935484	0.875862
1211	0.920635	0.948905	1	0.935484	0.875862
1212	0.920635	0.948905	1	0.935484	0.875862
1213	0.920635	0.956204	1	0.93702	0.879366
1214	0.92517	0.948905	1	0.938556	0.881122
1215	0.922902	0.948905	1	0.93702	0.878485
1216	0.929705	0.948905	1	0.941628	0.886443
1217	0.927438	0.948905	1	0.940092	0.883775
1218	0.929705	0.948905	1	0.941628	0.886443
1219	0.929705	0.948905	1	0.941628	0.886443
1220	0.929705	0.948905	1	0.941628	0.886443
1221	0.929705	0.948905	1	0.941628	0.886443
1222	0.93424	0.956204	1	0.946237	0.89528
1223	0.931973	0.956204	1	0.9447	0.892589
1224	0.931973	0.956204	1	0.9447	0.892589
1225	0.931973	0.956204	1	0.9447	0.892589
1226	0.93424	0.956204	1	0.946237	0.89528
1227	0.93424	0.956204	1	0.946237	0.89528
1228	0.931973	0.956204	1	0.9447	0.892589
1229	0.931973	0.956204	1	0.9447	0.892589
1230	0.931973	0.956204	1	0.9447	0.892589
1231	0.931973	0.956204	1	0.9447	0.892589
1232	0.922902	0.956204	1	0.938556	0.88198
1233	0.922902	0.956204	1	0.938556	0.88198
1234	0.922902	0.956204	1	0.938556	0.88198
1235	0.922902	0.956204	1	0.938556	0.88198
1236	0.922902	0.956204	1	0.938556	0.88198
1237	0.920635	0.956204	1	0.93702	0.879366
1238	0.922902	0.956204	1	0.938556	0.88198
1239	0.922902	0.956204	1	0.938556	0.88198
1240	0.922902	0.956204	1	0.938556	0.88198
1241	0.918367	0.956204	1	0.935484	0.876767
1242	0.918367	0.956204	1	0.935484	0.876767
1243	0.918367	0.956204	1	0.935484	0.876767
1244	0.918367	0.956204	1	0.935484	0.876767
1245	0.918367	0.956204	1	0.935484	0.876767
1246	0.920635	0.956204	1	0.93702	0.879366
1247	0.918367	0.956204	1	0.935484	0.876767
1248	0.920635	0.956204	1	0.93702	0.879366
1249	0.920635	0.956204	1	0.93702	0.879366
1250	0.922902	0.956204	1	0.938556	0.88198
1251	0.920635	0.956204	1	0.93702	0.879366
1252	0.92517	0.956204	1	0.940092	0.88461
1253	0.92517	0.956204	1	0.940092	0.88461
1254	0.92517	0.956204	1	0.940092	0.88461
1255	0.92517	0.956204	1	0.940092	0.88461
1256	0.922902	0.956204	1	0.938556	0.88198
1257	0.92517	0.956204	1	0.940092	0.88461
1258	0.92517	0.956204	1	0.940092	0.88461
1259	0.92517	0.956204	1	0.940092	0.88461
1260	0.92517	0.956204	1	0.940092	0.88461
1261	0.92517	0.956204	1	0.940092	0.88461
1262	0.92517	0.956204	1	0.940092	0.88461
1263	0.922902	0.956204	1	0.938556	0.88198
1264	0.927438	0.956204	1	0.941628	0.887254
1265	0.927438	0.956204	1	0.941628	0.887254
1266	0.927438	0.956204	1	0.941628	0.887254
1267	0.927438	0.956204	1	0.941628	0.887254
1268	0.927438	0.956204	1	0.941628	0.887254
1269	0.929705	0.956204	1	0.943164	0.889914
1270	0.929705	0.956204	1	0.943164	0.889914
1271	0.929705	0.956204	1	0.943164	0.889914
1272	0.929705	0.956204	1	0.943164	0.889914
1273	0.929705	0.956204	1	0.943164	0.889914
1274	0.929705	0.956204	1	0.943164	0.889914
1275	0.929705	0.956204	1	0.943164	0.889914
1276	0.929705	0.956204	1	0.943164	0.889914
1277	0.929705	0.956204	1	0.943164	0.889914
1278	0.929705	0.956204	1	0.943164	0.889914
1279	0.929705	0.956204	1	0.943164	0.889914
1280	0.931973	0.956204	1	0.9447	0.892589
1281	0.927438	0.956204	1	0.941628	0.887254
1282	0.927438	0.956204	1	0.941628	0.887254
1283	0.929705	0.956204	1	0.943164	0.889914
1284	0.927438	0.956204	1	0.941628	0.887254
1285	0.927438	0.956204	1	0.941628	0.887254
1286	0.927438	0.956204	1	0.941628	0.887254
1287	0.92517	0.956204	1	0.940092	0.88461
1288	0.92517	0.956204	1	0.940092	0.88461
1289	0.927438	0.956204	1	0.941628	0.887254
1290	0.927438	0.956204	1	0.941628	0.887254
1291	0.927438	0.956204	1	0.941628	0.887254
1292	0.927438	0.956204	1	0.941628	0.887254
1293	0.927438	0.956204	1	0.941628	0.887254
1294	0.931973	0.956204	1	0.9447	0.892589
1295	0.931973	0.956204	1	0.9447	0.892589
1296	0.927438	0.956204	1	0.941628	0.887254
1297	0.927438	0.956204	1	0.941628	0.887254
1298	0.931973	0.956204	1	0.9447	0.892589
1299	0.93424	0.956204	1	0.946237	0.89528
1300	0.93424	0.956204	1	0.946237	0.89528
1301	0.93424	0.956204	1	0.946237	0.89528
1302	0.929705	0.956204	1	0.943164	0.889914
1303	0.929705	0.956204	1	0.943164	0.889914
1304	0.931973	0.956204	1	0.9447	0.892589
1305	0.931973	0.956204	1	0.9447	0.892589
1306	0.931973	0.956204	1	0.9447	0.892589
1307	0.931973	0.956204	1	0.9447	0.892589
1308	0.931973	0.956204	1	0.9447	0.892589
1309	0.929705	0.956204	1	0.943164	0.889914
1310	0.929705	0.956204	1	0.943164	0.889914
1311	0.929705	0.956204	1	0.943164	0.889914
1312	0.929705	0.956204	1	0.943164	0.889914
1313	0.929705	0.956204	1	0.943164	0.889914
1314	0.929705	0.956204	1	0.943164	0.889914
1315	0.929705	0.956204	1	0.943164	0.889914
1316	0.929705	0.956204	1	0.943164	0.889914
1317	0.929705	0.956204	1	0.943164	0.889914
1318	0.927438	0.956204	1	0.941628	0.887254
1319	0.927438	0.956204	1	0.941628	0.887254
1320	0.929705	0.956204	1	0.943164	0.889914
1321	0.929705	0.956204	1	0.943164	0.889914
1322	0.929705	0.956204	1	0.943164	0.889914
1323	0.929705	0.956204	1	0.943164	0.889914
1324	0.929705	0.956204	1	0.943164	0.889914
1325	0.929705	0.956204	1	0.943164	0.889914
1326	0.929705	0.956204	1	0.943164	0.889914
1327	0.929705	0.956204	1	0.943164	0.889914
1328	0.93424	0.956204	1	0.946237	0.89528
1329	0.931973	0.956204	1	0.9447	0.892589
1330	0.931973	0.956204	1	0.9447	0.892589
1331	0.931973	0.956204	1	0.9447	0.892589
1332	0.93424	0.956204	1	0.946237	0.89528
1333	0.931973	0.956204	1	0.9447	0.892589
1334	0.931973	0.956204	1	0.9447	0.892589
1335	0.929705	0.956204	1	0.943164	0.889914
1336	0.929705	0.956204	1	0.943164	0.889914
1337	0.929705	0.956204	1	0.943164	0.889914
1338	0.929705	0.956204	1	0.943164	0.889914
1339	0.931973	0.956204	1	0.9447	0.892589
1340	0.931973	0.956204	1	0.9447	0.892589
1341	0.931973	0.956204	1	0.9447	0.892589
1342	0.931973	0.956204	1	0.9447	0.892589
1343	0.93424	0.956204	1	0.946237	0.89528
1344	0.93424	0.956204	1	0.946237	0.89528
1345	0.936508	0.956204	1	0.947773	0.897987
1346	0.936508	0.956204	1	0.947773	0.897987
1347	0.936508	0.956204	1	0.947773	0.897987
1348	0.938776	0.956204	1	0.949309	0.90071
1349	0.938776	0.956204	1	0.949309	0.90071
1350	0.938776	0.956204	1	0.949309	0.90071
1351	0.938776	0.956204	1	0.949309	0.90071
1352	0.938776	0.956204	1	0.949309	0.90071
1353	0.938776	0.956204	1	0.949309	0.90071
1354	0.93424	0.956204	1	0.946237	0.89528
1355	0.936508	0.956204	1	0.947773	0.897987
1356	0.93424	0.956204	1	0.946237	0.89528
1357	0.93424	0.956204	1	0.946237	0.89528
1358	0.93424	0.956204	1	0.946237	0.89528
1359	0.931973	0.956204	1	0.9447	0.892589
1360	0.931973	0.956204	1	0.9447	0.892589
1361	0.931973	0.956204	1	0.9447	0.892589
1362	0.931973	0.956204	1	0.9447	0.892589
1363	0.93424	0.956204	1	0.946237	0.89528
1364	0.931973	0.956204	1	0.9447	0.892589
1365	0.929705	0.956204	1	0.943164	0.889914
1366	0.929705	0.956204	1	0.943164	0.889914
1367	0.936508	0.948905	1	0.946237	0.894541
1368	0.936508	0.956204	1	0.947773	0.897987
1369	0.936508	0.956204	1	0.947773	0.897987
1370	0.93424	0.956204	1	0.946237	0.89528
1371	0.93424	0.956204	1	0.946237	0.89528
1372	0.93424	0.956204	1	0.946237	0.89528
1373	0.931973	0.956204	1	0.9447	0.892589
1374	0.931973	0.956204	1	0.9447	0.892589
1375	0.93424	0.956204	1	0.946237	0.89528
1376	0.936508	0.956204	1	0.947773	0.897987
1377	0.93424	0.956204	1	0.946237	0.89528
1378	0.936508	0.948905	1	0.946237	0.894541
1379	0.936508	0.948905	1	0.946237	0.894541
1380	0.93424	0.948905	1	0.9447	0.891826
1381	0.93424	0.948905	1	0.9447	0.891826
1382	0.936508	0.948905	1	0.946237	0.894541
1383	0.936508	0.948905	1	0.946237	0.894541
1384	0.936508	0.948905	1	0.946237	0.894541
1385	0.936508	0.948905	1	0.946237	0.894541
1386	0.936508	0.948905	1	0.946237	0.894541
1387	0.936508	0.948905	1	0.946237	0.894541
1388	0.936508	0.948905	1	0.946237	0.894541
1389	0.936508	0.948905	1	0.946237	0.894541
1390	0.936508	0.948905	1	0.946237	0.894541
1391	0.936508	0.948905	1	0.946237	0.894541
1392	0.936508	0.948905	1	0.946237	0.894541
1393	0.936508	0.948905	1	0.946237	0.894541
1394	0.936508	0.948905	1	0.946237	0.894541
1395	0.936508	0.948905	1	0.946237	0.894541
1396	0.936508	0.948905	1	0.946237	0.894541
1397	0.938776	0.948905	1	0.947773	0.897273
1398	0.938776	0.948905	1	0.947773	0.897273
1399	0.938776	0.948905	1	0.947773	0.897273
1400	0.938776	0.948905	1	0.947773	0.897273
1401	0.938776	0.948905	1	0.947773	0.897273
1402	0.938776	0.948905	1	0.947773	0.897273
1403	0.938776	0.948905	1	0.947773	0.897273
1404	0.938776	0.948905	1	0.947773	0.897273
1405	0.938776	0.948905	1	0.947773	0.897273
1406	0.938776	0.948905	1	0.947773	0.897273
1407	0.936508	0.948905	1	0.946237	0.894541
1408	0.938776	0.948905	1	0.947773	0.897273
1409	0.938776	0.948905	1	0.947773	0.897273
1410	0.938776	0.948905	1	0.947773	0.897273
1411	0.938776	0.948905	1	0.947773	0.897273
1412	0.936508	0.948905	1	0.946237	0.894541
1413	0.936508	0.948905	1	0.946237	0.894541
1414	0.941043	0.948905	1	0.949309	0.900021
1415	0.938776	0.948905	1	0.947773	0.897273
1416	0.941043	0.948905	1	0.949309	0.900021
1417	0.941043	0.948905	1	0.949309	0.900021
1418	0.941043	0.948905	1	0.949309	0.900021
1419	0.941043	0.948905	1	0.949309	0.900021
1420	0.941043	0.948905	1	0.949309	0.900021
1421	0.938776	0.948905	1	0.947773	0.897273
1422	0.938776	0.948905	1	0.947773	0.897273
1423	0.941043	0.948905	1	0.949309	0.900021
1424	0.938776	0.948905	1	0.947773	0.897273
1425	0.938776	0.956204	1	0.949309	0.90071
1426	0.936508	0.956204	1	0.947773	0.897987
1427	0.936508	0.956204	1	0.947773	0.897987
1428	0.936508	0.956204	1	0.947773	0.897987
1429	0.936508	0.956204	1	0.947773	0.897987
1430	0.938776	0.956204	1	0.949309	0.90071
1431	0.938776	0.956204	1	0.949309	0.90071
1432	0.936508	0.956204	1	0.947773	0.897987
1433	0.938776	0.956204	1	0.949309	0.90071
1434	0.938776	0.956204	1	0.949309	0.90071
1435	0.938776	0.956204	1	0.949309	0.90071
1436	0.936508	0.956204	1	0.947773	0.897987
1437	0.938776	0.956204	1	0.949309	0.90071
1438	0.938776	0.956204	1	0.949309	0.90071
1439	0.938776	0.956204	1	0.949309	0.90071
1440	0.938776	0.956204	1	0.949309	0.90071
1441	0.938776	0.956204	1	0.949309	0.90071
1442	0.938776	0.956204	1	0.949309	0.90071
1443	0.938776	0.956204	1	0.949309	0.90071
1444	0.936508	0.956204	1	0.947773	0.897987
1445	0.936508	0.956204	1	0.947773	0.897987
1446	0.936508	0.956204	1	0.947773	0.897987
1447	0.938776	0.956204	1	0.949309	0.90071
1448	0.93424	0.956204	1	0.946237	0.89528
1449	0.941043	0.956204	1	0.950845	0.903449
1450	0.941043	0.956204	1	0.950845	0.903449
1451	0.941043	0.956204	1	0.950845	0.903449
1452	0.938776	0.956204	1	0.949309	0.90071
1453	0.943311	0.956204	1	0.952381	0.906204
1454	0.941043	0.956204	1	0.950845	0.903449
1455	0.941043	0.956204	1	0.950845	0.903449
1456	0.945578	0.948905	1	0.952381	0.905566
1457	0.943311	0.948905	1	0.950845	0.902785
1458	0.943311	0.948905	1	0.950845	0.902785
1459	0.943311	0.948905	1	0.950845	0.902785
1460	0.941043	0.948905	1	0.949309	0.900021
1461	0.941043	0.948905	1	0.949309	0.900021
1462	0.941043	0.948905	1	0.949309	0.900021
1463	0.938776	0.948905	1	0.947773	0.897273
1464	0.938776	0.948905	1	0.947773	0.897273
1465	0.941043	0.948905	1	0.949309	0.900021
1466	0.941043	0.948905	1	0.949309	0.900021
1467	0.943311	0.948905	1	0.950845	0.902785
1468	0.941043	0.948905	1	0.949309	0.900021
1469	0.941043	0.948905	1	0.949309	0.900021
1470	0.941043	0.948905	1	0.949309	0.900021
1471	0.941043	0.948905	1	0.949309	0.900021
1472	0.941043	0.948905	1	0.949309	0.900021
1473	0.938776	0.948905	1	0.947773	0.897273
1474	0.941043	0.948905	1	0.949309	0.900021
1475	0.938776	0.948905	1	0.947773	0.897273
1476	0.941043	0.956204	1	0.950845	0.903449
1477	0.941043	0.956204	1	0.950845	0.903449
1478	0.943311	0.956204	1	0.952381	0.906204
1479	0.943311	0.956204	1	0.952381	0.906204
1480	0.945578	0.956204	1	0.953917	0.908976
1481	0.945578	0.956204	1	0.953917	0.908976
1482	0.945578	0.956204	1	0.953917	0.908976
1483	0.945578	0.956204	1	0.953917	0.908976
1484	0.945578	0.956204	1	0.953917	0.908976
1485	0.945578	0.956204	1	0.953917	0.908976
1486	0.945578	0.956204	1	0.953917	0.908976
1487	0.943311	0.956204	1	0.952381	0.906204
1488	0.945578	0.956204	1	0.953917	0.908976
1489	0.945578	0.963504	1	0.955453	0.912387
1490	0.945578	0.956204	1	0.953917	0.908976
1491	0.945578	0.956204	1	0.953917	0.908976
1492	0.945578	0.956204	1	0.953917	0.908976
1493	0.945578	0.956204	1	0.953917	0.908976
1494	0.945578	0.956204	1	0.953917	0.908976
1495	0.945578	0.956204	1	0.953917	0.908976
1496	0.945578	0.956204	1	0.953917	0.908976
1497	0.945578	0.956204	1	0.953917	0.908976
1498	0.943311	0.956204	1	0.952381	0.906204
1499	0.943311	0.956204	1	0.952381	0.906204
1500	0.943311	0.956204	1	0.952381	0.906204
1501	0.943311	0.956204	1	0.952381	0.906204
1502	0.941043	0.956204	1	0.950845	0.903449
1503	0.941043	0.956204	1	0.950845	0.903449
1504	0.943311	0.956204	1	0.952381	0.906204
1505	0.945578	0.956204	1	0.953917	0.908976
1506	0.945578	0.956204	1	0.953917	0.908976
1507	0.945578	0.956204	1	0.953917	0.908976
1508	0.943311	0.956204	1	0.952381	0.906204
1509	0.941043	0.956204	1	0.950845	0.903449
1510	0.941043	0.956204	1	0.950845	0.903449
1511	0.943311	0.956204	1	0.952381	0.906204
1512	0.945578	0.956204	1	0.953917	0.908976
1513	0.945578	0.956204	1	0.953917	0.908976
1514	0.945578	0.956204	1	0.953917	0.908976
1515	0.945578	0.956204	1	0.953917	0.908976
1516	0.945578	0.956204	1	0.953917	0.908976
1517	0.947846	0.956204	1	0.955453	0.911765
1518	0.947846	0.956204	1	0.955453	0.911765
1519	0.945578	0.956204	1	0.953917	0.908976
1520	0.943311	0.963504	1	0.953917	0.909624
1521	0.943311	0.963504	1	0.953917	0.909624
1522	0.943311	0.963504	1	0.953917	0.909624
1523	0.945578	0.956204	1	0.953917	0.908976
1524	0.943311	0.963504	1	0.953917	0.909624
1525	0.941043	0.963504	1	0.952381	0.906878
1526	0.941043	0.963504	1	0.952381	0.906878
1527	0.941043	0.963504	1	0.952381	0.906878
1528	0.941043	0.963504	1	0.952381	0.906878
1529	0.941043	0.963504	1	0.952381	0.906878
1530	0.941043	0.963504	1	0.952381	0.906878
1531	0.938776	0.956204	1	0.949309	0.90071
1532	0.938776	0.956204	1	0.949309	0.90071
1533	0.938776	0.956204	1	0.949309	0.90071
1534	0.938776	0.956204	1	0.949309	0.90071
1535	0.938776	0.956204	1	0.949309	0.90071
1536	0.938776	0.956204	1	0.949309	0.90071
1537	0.938776	0.956204	1	0.949309	0.90071
1538	0.938776	0.956204	1	0.949309	0.90071
1539	0.938776	0.956204	1	0.949309	0.90071
1540	0.938776	0.956204	1	0.949309	0.90071
1541	0.938776	0.956204	1	0.949309	0.90071
1542	0.938776	0.956204	1	0.949309	0.90071
1543	0.938776	0.956204	1	0.949309	0.90071
1544	0.938776	0.956204	1	0.949309	0.90071
1545	0.938776	0.956204	1	0.949309	0.90071
1546	0.938776	0.956204	1	0.949309	0.90071
1547	0.938776	0.956204	1	0.949309	0.90071
1548	0.938776	0.956204	1	0.949309	0.90071
1549	0.936508	0.956204	1	0.947773	0.897987
1550	0.93424	0.956204	1	0.946237	0.89528
1551	0.93424	0.956204	1	0.946237	0.89528
1552	0.93424	0.956204	1	0.946237	0.89528
1553	0.93424	0.956204	1	0.946237	0.89528
1554	0.93424	0.956204	1	0.946237	0.89528
1555	0.93424	0.956204	1	0.946237	0.89528
1556	0.93424	0.956204	1	0.946237	0.89528
1557	0.938776	0.956204	1	0.949309	0.90071
1558	0.936508	0.956204	1	0.947773	0.897987
1559	0.936508	0.956204	1	0.947773	0.897987
1560	0.936508	0.956204	1	0.947773	0.897987
1561	0.936508	0.956204	1	0.947773	0.897987
1562	0.938776	0.956204	1	0.949309	0.90071
1563	0.936508	0.956204	1	0.947773	0.897987
1564	0.936508	0.956204	1	0.947773	0.897987
1565	0.936508	0.956204	1	0.947773	0.897987
1566	0.936508	0.956204	1	0.947773	0.897987
1567	0.938776	0.956204	1	0.949309	0.90071
1568	0.936508	0.956204	1	0.947773	0.897987
1569	0.936508	0.956204	1	0.947773	0.897987
1570	0.938776	0.956204	1	0.949309	0.90071
1571	0.938776	0.956204	1	0.949309	0.90071
1572	0.941043	0.956204	1	0.950845	0.903449
1573	0.941043	0.956204	1	0.950845	0.903449
1574	0.943311	0.956204	1	0.952381	0.906204
1575	0.941043	0.956204	1	0.950845	0.903449
1576	0.941043	0.956204	1	0.950845	0.903449
1577	0.941043	0.956204	1	0.950845	0.903449
1578	0.943311	0.956204	1	0.952381	0.906204
1579	0.938776	0.956204	1	0.949309	0.90071
1580	0.941043	0.956204	1	0.950845	0.903449
1581	0.936508	0.956204	1	0.947773	0.897987
1582	0.938776	0.956204	1	0.949309	0.90071
1583	0.936508	0.956204	1	0.947773	0.897987
1584	0.938776	0.956204	1	0.949309	0.90071
1585	0.938776	0.956204	1	0.949309	0.90071
1586	0.938776	0.956204	1	0.949309	0.90071
1587	0.938776	0.956204	1	0.949309	0.90071
1588	0.938776	0.956204	1	0.949309	0.90071
1589	0.938776	0.956204	1	0.949309	0.90071
1590	0.938776	0.956204	1	0.949309	0.90071
1591	0.938776	0.956204	1	0.949309	0.90071
1592	0.938776	0.956204	1	0.949309	0.90071
1593	0.93424	0.956204	1	0.946237	0.89528
1594	0.938776	0.956204	1	0.949309	0.90071
1595	0.936508	0.956204	1	0.947773	0.897987
1596	0.938776	0.956204	1	0.949309	0.90071
1597	0.938776	0.956204	1	0.949309	0.90071
1598	0.936508	0.956204	1	0.947773	0.897987
1599	0.938776	0.956204	1	0.949309	0.90071
1600	0.936508	0.956204	1	0.947773	0.897987
1601	0.93424	0.956204	1	0.946237	0.89528
1602	0.936508	0.956204	1	0.947773	0.897987
1603	0.938776	0.956204	1	0.949309	0.90071
1604	0.938776	0.956204	1	0.949309	0.90071
1605	0.938776	0.956204	1	0.949309	0.90071
1606	0.938776	0.956204	1	0.949309	0.90071
1607	0.938776	0.956204	1	0.949309	0.90071
1608	0.938776	0.956204	1	0.949309	0.90071
1609	0.938776	0.956204	1	0.949309	0.90071
1610	0.938776	0.956204	1	0.949309	0.90071
1611	0.938776	0.956204	1	0.949309	0.90071
1612	0.938776	0.956204	1	0.949309	0.90071
1613	0.936508	0.956204	1	0.947773	0.897987
1614	0.938776	0.956204	1	0.949309	0.90071
1615	0.941043	0.956204	1	0.950845	0.903449
1616	0.943311	0.956204	1	0.952381	0.906204
1617	0.943311	0.956204	1	0.952381	0.906204
1618	0.943311	0.956204	1	0.952381	0.906204
1619	0.943311	0.956204	1	0.952381	0.906204
1620	0.943311	0.956204	1	0.952381	0.906204
1621	0.941043	0.956204	1	0.950845	0.903449
1622	0.941043	0.956204	1	0.950845	0.903449
1623	0.941043	0.956204	1	0.950845	0.903449
1624	0.941043	0.956204	1	0.950845	0.903449
1625	0.943311	0.956204	1	0.952381	0.906204
1626	0.941043	0.956204	1	0.950845	0.903449
1627	0.943311	0.956204	1	0.952381	0.906204
1628	0.941043	0.956204	1	0.950845	0.903449
1629	0.938776	0.956204	1	0.949309	0.90071
1630	0.941043	0.956204	1	0.950845	0.903449
1631	0.941043	0.956204	1	0.950845	0.903449
1632	0.943311	0.956204	1	0.952381	0.906204
1633	0.943311	0.956204	1	0.952381	0.906204
1634	0.941043	0.956204	1	0.950845	0.903449
1635	0.941043	0.956204	1	0.950845	0.903449
1636	0.941043	0.956204	1	0.950845	0.903449
1637	0.941043	0.956204	1	0.950845	0.903449
1638	0.941043	0.956204	1	0.950845	0.903449
1639	0.941043	0.956204	1	0.950845	0.903449
1640	0.943311	0.956204	1	0.952381	0.906204
1641	0.943311	0.956204	1	0.952381	0.906204
1642	0.943311	0.956204	1	0.952381	0.906204
1643	0.943311	0.956204	1	0.952381	0.906204
1644	0.945578	0.956204	1	0.953917	0.908976
1645	0.945578	0.956204	1	0.953917	0.908976
1646	0.945578	0.956204	1	0.953917	0.908976
1647	0.945578	0.956204	1	0.953917	0.908976
1648	0.947846	0.956204	1	0.955453	0.911765
1649	0.947846	0.956204	1	0.955453	0.911765
1650	0.947846	0.956204	1	0.955453	0.911765
1651	0.950113	0.956204	1	0.956989	0.91457
1652	0.947846	0.956204	1	0.955453	0.911765
1653	0.947846	0.956204	1	0.955453	0.911765
1654	0.945578	0.956204	1	0.953917	0.908976
1655	0.945578	0.956204	1	0.953917	0.908976
1656	0.945578	0.956204	1	0.953917	0.908976
1657	0.945578	0.956204	1	0.953917	0.908976
1658	0.945578	0.956204	1	0.953917	0.908976
1659	0.947846	0.956204	1	0.955453	0.911765
1660	0.947846	0.956204	1	0.955453	0.911765
1661	0.950113	0.956204	1	0.956989	0.91457
1662	0.947846	0.956204	1	0.955453	0.911765
1663	0.947846	0.956204	1	0.955453	0.911765
1664	0.947846	0.956204	1	0.955453	0.911765
1665	0.947846	0.956204	1	0.955453	0.911765
1666	0.947846	0.956204	1	0.955453	0.911765
1667	0.947846	0.956204	1	0.955453	0.911765
1668	0.947846	0.956204	1	0.955453	0.911765
1669	0.947846	0.956204	1	0.955453	0.911765
1670	0.947846	0.956204	1	0.955453	0.911765
1671	0.947846	0.956204	1	0.955453	0.911765
1672	0.947846	0.956204	1	0.955453	0.911765
1673	0.947846	0.956204	1	0.955453	0.911765
1674	0.947846	0.956204	1	0.955453	0.911765
1675	0.950113	0.956204	1	0.956989	0.91457
1676	0.950113	0.956204	1	0.956989	0.91457
1677	0.950113	0.956204	1	0.956989	0.91457
1678	0.950113	0.956204	1	0.956989	0.91457
1679	0.950113	0.956204	1	0.956989	0.91457
1680	0.950113	0.956204	1	0.956989	0.91457
1681	0.947846	0.956204	1	0.955453	0.911765
1682	0.950113	0.956204	1	0.956989	0.91457
1683	0.947846	0.956204	1	0.955453	0.911765
1684	0.947846	0.956204	1	0.955453	0.911765
1685	0.947846	0.956204	1	0.955453	0.911765
1686	0.947846	0.956204	1	0.955453	0.911765
1687	0.945578	0.956204	1	0.953917	0.908976
1688	0.945578	0.956204	1	0.953917	0.908976
1689	0.943311	0.956204	1	0.952381	0.906204
1690	0.943311	0.956204	1	0.952381	0.906204
1691	0.945578	0.956204	1	0.953917	0.908976
1692	0.945578	0.956204	1	0.953917	0.908976
1693	0.945578	0.956204	1	0.953917	0.908976
1694	0.945578	0.956204	1	0.953917	0.908976
1695	0.945578	0.956204	1	0.953917	0.908976
1696	0.945578	0.956204	1	0.953917	0.908976
1697	0.945578	0.956204	1	0.953917	0.908976
1698	0.943311	0.956204	1	0.952381	0.906204
1699	0.943311	0.956204	1	0.952381	0.906204
1700	0.947846	0.956204	1	0.955453	0.911765
1701	0.945578	0.956204	1	0.953917	0.908976
1702	0.938776	0.956204	1	0.949309	0.90071
1703	0.938776	0.956204	1	0.949309	0.90071
1704	0.941043	0.956204	1	0.950845	0.903449
1705	0.938776	0.956204	1	0.949309	0.90071
1706	0.941043	0.956204	1	0.950845	0.903449
1707	0.941043	0.956204	1	0.950845	0.903449
1708	0.941043	0.956204	1	0.950845	0.903449
1709	0.941043	0.956204	1	0.950845	0.903449
1710	0.941043	0.956204	1	0.950845	0.903449
1711	0.941043	0.956204	1	0.950845	0.903449
1712	0.943311	0.956204	1	0.952381	0.906204
1713	0.941043	0.956204	1	0.950845	0.903449
1714	0.941043	0.956204	1	0.950845	0.903449
1715	0.938776	0.956204	1	0.949309	0.90071
1716	0.938776	0.956204	1	0.949309	0.90071
1717	0.938776	0.956204	1	0.949309	0.90071
1718	0.938776	0.956204	1	0.949309	0.90071
1719	0.936508	0.956204	1	0.947773	0.897987
1720	0.938776	0.956204	1	0.949309	0.90071
1721	0.941043	0.956204	1	0.950845	0.903449
1722	0.938776	0.956204	1	0.949309	0.90071
1723	0.938776	0.956204	1	0.949309	0.90071
1724	0.938776	0.956204	1	0.949309	0.90071
1725	0.938776	0.956204	1	0.949309	0.90071
1726	0.938776	0.956204	1	0.949309	0.90071
1727	0.938776	0.956204	1	0.949309	0.90071
1728	0.938776	0.956204	1	0.949309	0.90071
1729	0.936508	0.956204	1	0.947773	0.897987
1730	0.93424	0.956204	1	0.946237	0.89528
1731	0.936508	0.956204	1	0.947773	0.897987
1732	0.945578	0.956204	1	0.953917	0.908976
1733	0.945578	0.956204	1	0.953917	0.908976
1734	0.947846	0.956204	1	0.955453	0.911765
1735	0.945578	0.956204	1	0.953917	0.908976
1736	0.943311	0.956204	1	0.952381	0.906204
1737	0.945578	0.956204	1	0.953917	0.908976
1738	0.950113	0.956204	1	0.956989	0.91457
1739	0.950113	0.956204	1	0.956989	0.91457
1740	0.952381	0.956204	1	0.958525	0.917393
1741	0.950113	0.956204	1	0.956989	0.91457
1742	0.952381	0.956204	1	0.958525	0.917393
1743	0.950113	0.956204	1	0.956989	0.91457
1744	0.950113	0.956204	1	0.956989	0.91457
1745	0.952381	0.956204	1	0.958525	0.917393
1746	0.952381	0.956204	1	0.958525	0.917393
1747	0.950113	0.956204	1	0.956989	0.91457
1748	0.950113	0.956204	1	0.956989	0.91457
1749	0.950113	0.956204	1	0.956989	0.91457
1750	0.950113	0.956204	1	0.956989	0.91457
1751	0.950113	0.956204	1	0.956989	0.91457
1752	0.947846	0.956204	1	0.955453	0.911765
1753	0.943311	0.956204	1	0.952381	0.906204
1754	0.945578	0.956204	1	0.953917	0.908976
1755	0.947846	0.956204	1	0.955453	0.911765
1756	0.947846	0.956204	1	0.955453	0.911765
1757	0.947846	0.956204	1	0.955453	0.911765
1758	0.947846	0.956204	1	0.955453	0.911765
1759	0.950113	0.956204	1	0.956989	0.91457
1760	0.950113	0.956204	1	0.956989	0.91457
1761	0.950113	0.956204	1	0.956989	0.91457
1762	0.950113	0.956204	1	0.956989	0.91457
1763	0.952381	0.956204	1	0.958525	0.917393
1764	0.952381	0.956204	1	0.958525	0.917393
1765	0.950113	0.956204	1	0.956989	0.91457
1766	0.950113	0.956204	1	0.956989	0.91457
1767	0.950113	0.956204	1	0.956989	0.91457
1768	0.947846	0.956204	1	0.955453	0.911765
1769	0.947846	0.956204	1	0.955453	0.911765
1770	0.947846	0.956204	1	0.955453	0.911765
1771	0.952381	0.956204	1	0.958525	0.917393
1772	0.952381	0.956204	1	0.958525	0.917393
1773	0.952381	0.956204	1	0.958525	0.917393
1774	0.952381	0.956204	1	0.958525	0.917393
1775	0.952381	0.956204	1	0.958525	0.917393
1776	0.952381	0.956204	1	0.958525	0.917393
1777	0.950113	0.956204	1	0.956989	0.91457
1778	0.952381	0.956204	1	0.958525	0.917393
1779	0.952381	0.956204	1	0.958525	0.917393
1780	0.950113	0.956204	1	0.956989	0.91457
1781	0.950113	0.956204	1	0.956989	0.91457
1782	0.952381	0.956204	1	0.958525	0.917393
1783	0.952381	0.956204	1	0.958525	0.917393
1784	0.952381	0.956204	1	0.958525	0.917393
1785	0.952381	0.956204	1	0.958525	0.917393
1786	0.952381	0.956204	1	0.958525	0.917393
1787	0.952381	0.956204	1	0.958525	0.917393
1788	0.952381	0.956204	1	0.958525	0.917393
1789	0.950113	0.956204	1	0.956989	0.91457
1790	0.950113	0.956204	1	0.956989	0.91457
1791	0.952381	0.956204	1	0.958525	0.917393
1792	0.952381	0.956204	1	0.958525	0.917393
1793	0.952381	0.956204	1	0.958525	0.917393
1794	0.952381	0.956204	1	0.958525	0.917393
1795	0.950113	0.956204	1	0.956989	0.91457
1796	0.950113	0.956204	1	0.956989	0.91457
1797	0.950113	0.956204	1	0.956989	0.91457
1798	0.947846	0.956204	1	0.955453	0.911765
1799	0.947846	0.956204	1	0.955453	0.911765
1800	0.947846	0.956204	1	0.955453	0.911765
1801	0.950113	0.956204	1	0.956989	0.91457
1802	0.945578	0.956204	1	0.953917	0.908976
1803	0.945578	0.956204	1	0.953917	0.908976
1804	0.945578	0.956204	1	0.953917	0.908976
1805	0.947846	0.956204	1	0.955453	0.911765
1806	0.950113	0.956204	1	0.956989	0.91457
1807	0.950113	0.956204	1	0.956989	0.91457
1808	0.947846	0.956204	1	0.955453	0.911765
1809	0.947846	0.956204	1	0.955453	0.911765
1810	0.945578	0.956204	1	0.953917	0.908976
1811	0.947846	0.956204	1	0.955453	0.911765
1812	0.952381	0.956204	1	0.958525	0.917393
1813	0.952381	0.956204	1	0.958525	0.917393
1814	0.952381	0.956204	1	0.958525	0.917393
1815	0.952381	0.956204	1	0.958525	0.917393
1816	0.952381	0.956204	1	0.958525	0.917393
1817	0.950113	0.956204	1	0.956989	0.91457
1818	0.950113	0.956204	1	0.956989	0.91457
1819	0.945578	0.956204	1	0.953917	0.908976
1820	0.945578	0.956204	1	0.953917	0.908976
1821	0.945578	0.956204	1	0.953917	0.908976
1822	0.945578	0.956204	1	0.953917	0.908976
1823	0.943311	0.956204	1	0.952381	0.906204
1824	0.943311	0.956204	1	0.952381	0.906204
1825	0.943311	0.956204	1	0.952381	0.906204
1826	0.943311	0.956204	1	0.952381	0.906204
1827	0.943311	0.956204	1	0.952381	0.906204
1828	0.943311	0.956204	1	0.952381	0.906204
1829	0.943311	0.956204	1	0.952381	0.906204
1830	0.943311	0.956204	1	0.952381	0.906204
1831	0.943311	0.956204	1	0.952381	0.906204
1832	0.945578	0.956204	1	0.953917	0.908976
1833	0.945578	0.956204	1	0.953917	0.908976
1834	0.947846	0.956204	1	0.955453	0.911765
1835	0.947846	0.956204	1	0.955453	0.911765
1836	0.947846	0.956204	1	0.955453	0.911765
1837	0.947846	0.956204	1	0.955453	0.911765
1838	0.947846	0.956204	1	0.955453	0.911765
1839	0.947846	0.956204	1	0.955453	0.911765
1840	0.947846	0.956204	1	0.955453	0.911765
1841	0.947846	0.956204	1	0.955453	0.911765
1842	0.947846	0.956204	1	0.955453	0.911765
1843	0.947846	0.956204	1	0.955453	0.911765
1844	0.947846	0.956204	1	0.955453	0.911765
1845	0.947846	0.948905	1	0.953917	0.908364
1846	0.947846	0.948905	1	0.953917	0.908364
1847	0.947846	0.948905	1	0.953917	0.908364
1848	0.947846	0.948905	1	0.953917	0.908364
1849	0.950113	0.956204	1	0.956989	0.91457
1850	0.950113	0.956204	1	0.956989	0.91457
1851	0.950113	0.956204	1	0.956989	0.91457
1852	0.950113	0.956204	1	0.956989	0.91457
1853	0.950113	0.948905	1	0.955453	0.911179
1854	0.950113	0.948905	1	0.955453	0.911179
1855	0.952381	0.956204	1	0.958525	0.917393
1856	0.950113	0.948905	1	0.955453	0.911179
1857	0.950113	0.948905	1	0.955453	0.911179
1858	0.950113	0.948905	1	0.955453	0.911179
1859	0.950113	0.948905	1	0.955453	0.911179
1860	0.950113	0.948905	1	0.955453	0.911179
1861	0.947846	0.948905	1	0.953917	0.908364
1862	0.950113	0.948905	1	0.955453	0.911179
1863	0.950113	0.948905	1	0.955453	0.911179
1864	0.952381	0.948905	1	0.956989	0.914011
1865	0.952381	0.948905	1	0.956989	0.914011
1866	0.954649	0.948905	1	0.958525	0.91686
1867	0.959184	0.948905	1	0.961598	0.922613
1868	0.956916	0.948905	1	0.960061	0.919728
1869	0.956916	0.948905	1	0.960061	0.919728
1870	0.956916	0.948905	1	0.960061	0.919728
1871	0.956916	0.948905	1	0.960061	0.919728
1872	0.954649	0.948905	1	0.958525	0.91686
1873	0.954649	0.948905	1	0.958525	0.91686
1874	0.954649	0.948905	1	0.958525	0.91686
1875	0.954649	0.948905	1	0.958525	0.91686
1876	0.954649	0.948905	1	0.958525	0.91686
1877	0.954649	0.948905	1	0.958525	0.91686
1878	0.954649	0.948905	1	0.958525	0.91686
1879	0.956916	0.948905	1	0.960061	0.919728
1880	0.956916	0.948905	1	0.960061	0.919728
1881	0.956916	0.948905	1	0.960061	0.919728
1882	0.954649	0.948905	1	0.958525	0.91686
1883	0.954649	0.948905	1	0.958525	0.91686
1884	0.956916	0.948905	1	0.960061	0.919728
1885	0.954649	0.948905	1	0.958525	0.91686
1886	0.956916	0.948905	1	0.960061	0.919728
1887	0.963719	0.948905	1	0.96467	0.928437
1888	0.961451	0.948905	1	0.963134	0.925516
1889	0.959184	0.948905	1	0.961598	0.922613
1890	0.961451	0.948905	1	0.963134	0.925516
1891	0.961451	0.948905	1	0.963134	0.925516
1892	0.959184	0.948905	1	0.961598	0.922613
1893	0.961451	0.948905	1	0.963134	0.925516
1894	0.961451	0.948905	1	0.963134	0.925516
1895	0.963719	0.948905	1	0.96467	0.928437
1896	0.963719	0.948905	1	0.96467	0.928437
1897	0.963719	0.948905	1	0.96467	0.928437
1898	0.963719	0.948905	1	0.96467	0.928437
1899	0.963719	0.948905	1	0.96467	0.928437
1900	0.965986	0.948905	1	0.966206	0.931377
1901	0.963719	0.948905	1	0.96467	0.928437
1902	0.963719	0.948905	1	0.96467	0.928437
1903	0.959184	0.948905	1	0.961598	0.922613
1904	0.961451	0.948905	1	0.963134	0.925516
1905	0.963719	0.948905	1	0.96467	0.928437
1906	0.963719	0.948905	1	0.96467	0.928437
1907	0.963719	0.948905	1	0.96467	0.928437
1908	0.963719	0.948905	1	0.96467	0.928437
1909	0.963719	0.948905	1	0.96467	0.928437
1910	0.963719	0.948905	1	0.96467	0.928437
1911	0.963719	0.948905	1	0.96467	0.928437
1912	0.965986	0.948905	1	0.966206	0.931377
1913	0.963719	0.948905	1	0.96467	0.928437
1914	0.963719	0.948905	1	0.96467	0.928437
1915	0.963719	0.948905	1	0.96467	0.928437
1916	0.963719	0.948905	1	0.96467	0.928437
1917	0.963719	0.948905	1	0.96467	0.928437
1918	0.961451	0.948905	1	0.963134	0.925516
1919	0.961451	0.948905	1	0.963134	0.925516
1920	0.961451	0.948905	1	0.963134	0.925516
1921	0.961451	0.948905	1	0.963134	0.925516
1922	0.963719	0.948905	1	0.96467	0.928437
1923	0.963719	0.948905	1	0.96467	0.928437
1924	0.961451	0.948905	1	0.963134	0.925516
1925	0.965986	0.948905	1	0.966206	0.931377
1926	0.965986	0.948905	1	0.966206	0.931377
1927	0.965986	0.948905	1	0.966206	0.931377
1928	0.965986	0.948905	1	0.966206	0.931377
1929	0.965986	0.948905	1	0.966206	0.931377
1930	0.963719	0.948905	1	0.96467	0.928437
1931	0.963719	0.948905	1	0.96467	0.928437
1932	0.963719	0.948905	1	0.96467	0.928437
1933	0.963719	0.948905	1	0.96467	0.928437
1934	0.963719	0.948905	1	0.96467	0.928437
1935	0.963719	0.948905	1	0.96467	0.928437
1936	0.963719	0.948905	1	0.96467	0.928437
1937	0.963719	0.948905	1	0.96467	0.928437
1938	0.963719	0.948905	1	0.96467	0.928437
1939	0.963719	0.948905	1	0.96467	0.928437
1940	0.963719	0.948905	1	0.96467	0.928437
1941	0.963719	0.948905	1	0.96467	0.928437
1942	0.963719	0.948905	1	0.96467	0.928437
1943	0.963719	0.948905	1	0.96467	0.928437
1944	0.963719	0.948905	1	0.96467	0.928437
1945	0.961451	0.948905	1	0.963134	0.925516
1946	0.961451	0.948905	1	0.963134	0.925516
1947	0.963719	0.948905	1	0.96467	0.928437
1948	0.961451	0.948905	1	0.963134	0.925516
1949	0.965986	0.948905	1	0.966206	0.931377
1950	0.961451	0.948905	1	0.963134	0.925516
1951	0.963719	0.948905	1	0.96467	0.928437
1952	0.963719	0.948905	1	0.96467	0.928437
1953	0.968254	0.948905	1	0.967742	0.934336
1954	0.970522	0.948905	1	0.969278	0.937313
1955	0.968254	0.948905	1	0.967742	0.934336
1956	0.968254	0.948905	1	0.967742	0.934336
1957	0.968254	0.948905	1	0.967742	0.934336
1958	0.968254	0.948905	1	0.967742	0.934336
1959	0.968254	0.948905	1	0.967742	0.934336
1960	0.968254	0.948905	1	0.967742	0.934336
1961	0.968254	0.948905	1	0.967742	0.934336
1962	0.968254	0.948905	1	0.967742	0.934336
1963	0.968254	0.948905	1	0.967742	0.934336
1964	0.968254	0.948905	1	0.967742	0.934336
1965	0.965986	0.948905	1	0.966206	0.931377
1966	0.963719	0.948905	1	0.96467	0.928437
1967	0.963719	0.948905	1	0.96467	0.928437
1968	0.968254	0.948905	1	0.967742	0.934336
1969	0.968254	0.948905	1	0.967742	0.934336
1970	0.968254	0.948905	1	0.967742	0.934336
1971	0.965986	0.948905	1	0.966206	0.931377
1972	0.965986	0.948905	1	0.966206	0.931377
1973	0.965986	0.948905	1	0.966206	0.931377
1974	0.970522	0.948905	1	0.969278	0.937313
1975	0.970522	0.948905	1	0.969278	0.937313
1976	0.970522	0.948905	1	0.969278	0.937313
1977	0.970522	0.948905	1	0.969278	0.937313
1978	0.970522	0.948905	1	0.969278	0.937313
1979	0.968254	0.948905	1	0.967742	0.934336
1980	0.968254	0.948905	1	0.967742	0.934336
1981	0.968254	0.948905	1	0.967742	0.934336
1982	0.968254	0.948905	1	0.967742	0.934336
1983	0.965986	0.948905	1	0.966206	0.931377
1984	0.968254	0.948905	1	0.967742	0.934336
1985	0.968254	0.948905	1	0.967742	0.934336
1986	0.965986	0.948905	1	0.966206	0.931377
1987	0.968254	0.948905	1	0.967742	0.934336
1988	0.968254	0.948905	1	0.967742	0.934336
1989	0.968254	0.948905	1	0.967742	0.934336
1990	0.968254	0.948905	1	0.967742	0.934336
1991	0.970522	0.948905	1	0.969278	0.937313
1992	0.968254	0.948905	1	0.967742	0.934336
1993	0.968254	0.948905	1	0.967742	0.934336
1994	0.968254	0.948905	1	0.967742	0.934336
1995	0.965986	0.948905	1	0.966206	0.931377
1996	0.965986	0.948905	1	0.966206	0.931377
1997	0.965986	0.948905	1	0.966206	0.931377
1998	0.965986	0.948905	1	0.966206	0.931377
1999	0.965986	0.948905	1	0.966206	0.931377
[truncated: 81 more rows]
