# Supplementary material for: Copy Number Variation Pattern for Discriminating MACROD2 States of Colorectal Cancer Subtypes
Source: Front Bioeng Biotechnol. 2019 Dec 19;7:407. doi: 10.3389/fbioe.2019.00407 (PMC6930883; doi:10.3389/fbioe.2019.00407)
Supplement: Table S13 — Classification rules learned by RIPPER for MACROD2 status with BAF. [file Table_13.XLSX]

## Sheet: Sheet1
Table S13. Classification rules learned by RIPPER for MACROD2 status with BAF
Index	Condition	Result
1	(rs2343367 >= 0.034337) and (rs280098 <= 0.431146) and (rs3808606 <= 0.507737) and (rs1536034 <= 0.978744)	Homozygous deletion
2	(rs959266 <= 0.975576) and (rs13178497 <= 0.4665) and (rs1884934 >= 0.571978) and (rs9875732 <= 0.589197) and (rs12441502 <= 0.986235)	Homozygous deletion
3	(rs958648 >= 0.678679) and (rs11685873 <= 0.924995) and (rs4797824 <= 0.425171) and (rs988213 <= 0.925753)	Homozygous deletion
4	(rs2459684 >= 0.217525) and (rs13172353 <= 0.474725) and (rs1299704 <= 0.348864) and (rs11167794 >= 0.009323)	Homozygous deletion
5	(rs271321 <= 0.454853) and (rs1488682 <= 0.4418) and (rs12576499 <= 0.990337) and (rs877172 >= 0.030446)	Homozygous deletion
6	(rs5963414 <= 0.877135) and (rs12905294 <= 0.472157) and (rs12899273 <= 0.745494) and (rs12130232 >= 0.009023)	Homozygous deletion
7	(rs11006670 <= 0.4419) and (rs2368502 <= 0.390363) and (rs4763417 <= 0.535178) and (rs3112594 <= 0.995938)	Homozygous deletion
8	(rs16920144 <= 0.982301) and (rs6469230 <= 0.2819) and (rs11028621 <= 0.414539) and (rs1264782 >= 0.191605)	Homozygous deletion
9	(rs2281860 >= 0.998078) and (rs2459684 >= 0.4424) and (rs13254180 <= 0.8961)	Homozygous deletion
10	(rs2826824 >= 0.5043) and (rs11685678 <= 0.3928)	Homozygous deletion
11	(rs12068601 <= 0) and (rs7329886 <= 0.5218)	Wild-type
12	(rs2341913 >= 0.9832) and (rs10052248 <= 0.5096) and (rs816677 >= 0.0021)	Wild-type
13	(rs7085850 <= 0.0199) and (rs13099844 <= 0.5063) and (rs2161227 >= 0.4799)	Wild-type
14	(rs6915129 >= 0.9775) and (rs4802634 >= 0.5075)	Wild-type
15	(rs1064891 <= 0.0298) and (rs1328413 <= 0.4667)	Wild-type
16	(rs7808325 >= 0.9916) and (rs2752972 <= 0.5064)	Wild-type
17	(rs1023880 >= 0.9919) and (rs117821 >= 0.4604)	Wild-type
18	(rs9298846 <= 0.0084) and (rs12130232 <= 0.5016) and (rs4899362 >= 0.9101)	Wild-type
19	(rs744382 <= 0.0101) and (rs10110481 >= 0.9852) and (rs2660034 <= 0.5313)	Wild-type
20	(rs2025157 <= 0.0081) and (rs1392196 <= 0.5137)	Wild-type
21	(rs12977838 <= 0.0179) and (rs1589702 >= 0.9647)	Wild-type
22	(rs7800009 <= 0.3472)	Wild-type
23	Others	Heterozygous deletion
