# Supplementary material for: Copy Number Variation Pattern for Discriminating MACROD2 States of Colorectal Cancer Subtypes
Source: Front Bioeng Biotechnol. 2019 Dec 19;7:407. doi: 10.3389/fbioe.2019.00407 (PMC6930883; doi:10.3389/fbioe.2019.00407)
Supplement: Table S14 — Performance of 1st-stage IFS with SVM and RIPPER for MACROD2 status with LRR. [file Table_14.XLSX]

## Sheet: RIPPER
Number	Wild-type	Heterozygous deletion	Homozygous deletion	Overall	MCC
10	0.85034	0.70073	0.780822	0.81106	0.638993
20	0.84127	0.686131	0.890411	0.814132	0.654695
30	0.845805	0.635036	0.821918	0.798771	0.614206
40	0.843537	0.686131	0.808219	0.806452	0.630893
50	0.814059	0.722628	0.849315	0.798771	0.63457
60	0.823129	0.678832	0.876712	0.798771	0.627112
70	0.829932	0.759124	0.835616	0.815668	0.656547
80	0.852608	0.671533	0.863014	0.815668	0.644375
90	0.839002	0.686131	0.794521	0.801843	0.622926
100	0.848073	0.664234	0.835616	0.807988	0.633899
110	0.85941	0.715328	0.794521	0.821813	0.657948
120	0.85941	0.664234	0.931507	0.826421	0.666911
130	0.848073	0.678832	0.876712	0.815668	0.647198
140	0.843537	0.678832	0.863014	0.81106	0.641112
150	0.827664	0.671533	0.821918	0.794163	0.608958
160	0.873016	0.744526	0.808219	0.83871	0.685225
170	0.85941	0.715328	0.890411	0.832565	0.678838
180	0.852608	0.686131	0.876712	0.820276	0.653296
190	0.836735	0.693431	0.849315	0.807988	0.636772
200	0.848073	0.678832	0.90411	0.81874	0.652489
210	0.868481	0.729927	0.835616	0.835637	0.685327
220	0.852608	0.744526	0.863014	0.831029	0.678312
230	0.825397	0.708029	0.863014	0.804916	0.637137
240	0.84127	0.737226	0.849315	0.820276	0.664063
250	0.825397	0.649635	0.849315	0.791091	0.610654
260	0.845805	0.693431	0.890411	0.81874	0.653806
270	0.848073	0.759124	0.863014	0.831029	0.685093
280	0.868481	0.649635	0.876712	0.823349	0.654152
290	0.845805	0.649635	0.945205	0.815668	0.651314
300	0.836735	0.744526	0.863014	0.820276	0.661779
310	0.85034	0.70073	0.890411	0.823349	0.660805
320	0.863946	0.671533	0.835616	0.820276	0.648341
330	0.816327	0.737226	0.876712	0.806452	0.642571
340	0.823129	0.656934	0.876712	0.794163	0.615773
350	0.845805	0.70073	0.876712	0.81874	0.652185
360	0.852608	0.693431	0.890411	0.823349	0.659555
370	0.848073	0.671533	0.821918	0.807988	0.635142
380	0.825397	0.708029	0.794521	0.797235	0.61864
390	0.816327	0.715328	0.863014	0.800307	0.631198
400	0.836735	0.722628	0.863014	0.815668	0.650578
410	0.857143	0.766423	0.876712	0.840246	0.695312
420	0.834467	0.722628	0.821918	0.809524	0.640933
430	0.8322	0.693431	0.863014	0.806452	0.63351
440	0.839002	0.693431	0.917808	0.817204	0.653052
450	0.834467	0.664234	0.835616	0.798771	0.615329
460	0.839002	0.708029	0.90411	0.81874	0.659514
470	0.795918	0.722628	0.876712	0.789555	0.621664
480	0.843537	0.781022	0.876712	0.834101	0.689828
490	0.848073	0.722628	0.890411	0.826421	0.671006
500	0.843537	0.759124	0.863014	0.827957	0.671917
510	0.848073	0.715328	0.849315	0.820276	0.658241
520	0.827664	0.693431	0.890411	0.806452	0.637765
530	0.834467	0.70073	0.835616	0.806452	0.63428
540	0.854875	0.729927	0.863014	0.829493	0.672266
550	0.802721	0.722628	0.90411	0.797235	0.630297
560	0.845805	0.722628	0.835616	0.81874	0.650943
570	0.823129	0.737226	0.876712	0.81106	0.651673
580	0.857143	0.664234	0.863014	0.817204	0.648207
590	0.854875	0.744526	0.863014	0.832565	0.679231
600	0.839002	0.737226	0.876712	0.821813	0.663943
610	0.823129	0.693431	0.876712	0.801843	0.630338
620	0.852608	0.671533	0.876712	0.817204	0.646011
630	0.845805	0.656934	0.890411	0.81106	0.638968
640	0.85034	0.759124	0.876712	0.834101	0.684464
650	0.834467	0.70073	0.876712	0.81106	0.642635
660	0.836735	0.693431	0.890411	0.812596	0.645543
670	0.875283	0.722628	0.876712	0.843318	0.693623
680	0.84127	0.70073	0.849315	0.812596	0.644529
690	0.85034	0.656934	0.835616	0.807988	0.62437
700	0.85941	0.656934	0.890411	0.820276	0.653398
710	0.845805	0.722628	0.849315	0.820276	0.658069
720	0.848073	0.70073	0.821918	0.814132	0.639311
730	0.827664	0.671533	0.931507	0.806452	0.637634
740	0.85034	0.715328	0.890411	0.826421	0.668615
750	0.848073	0.722628	0.876712	0.824885	0.669769
760	0.85941	0.744526	0.849315	0.834101	0.681952
770	0.857143	0.678832	0.849315	0.81874	0.646639
780	0.84127	0.715328	0.890411	0.820276	0.658967
790	0.834467	0.678832	0.863014	0.804916	0.632446
800	0.818594	0.722628	0.931507	0.81106	0.648021
810	0.84127	0.70073	0.90411	0.81874	0.655666
820	0.811791	0.737226	0.821918	0.797235	0.625351
830	0.84127	0.70073	0.876712	0.815668	0.648972
840	0.866213	0.729927	0.863014	0.837174	0.681843
850	0.829932	0.729927	0.890411	0.815668	0.658296
860	0.836735	0.715328	0.917808	0.820276	0.658152
870	0.84127	0.693431	0.863014	0.812596	0.646773
880	0.814059	0.715328	0.917808	0.804916	0.642499
890	0.807256	0.729927	0.849315	0.795699	0.627021
900	0.834467	0.715328	0.90411	0.817204	0.660603
910	0.857143	0.671533	0.917808	0.824885	0.662909
920	0.852608	0.722628	0.917808	0.832565	0.682953
930	0.825397	0.678832	0.849315	0.797235	0.620565
940	0.807256	0.693431	0.876712	0.791091	0.614854
950	0.845805	0.693431	0.931507	0.823349	0.666936
960	0.818594	0.744526	0.890411	0.81106	0.654566
970	0.857143	0.708029	0.917808	0.832565	0.681556
980	0.857143	0.708029	0.90411	0.831029	0.67719
990	0.820862	0.759124	0.876712	0.814132	0.657307
1000	0.845805	0.649635	0.890411	0.809524	0.638411
1010	0.825397	0.715328	0.890411	0.809524	0.648636
1020	0.85034	0.744526	0.863014	0.829493	0.677071
1030	0.825397	0.722628	0.90411	0.812596	0.660449
1040	0.870748	0.715328	0.876712	0.83871	0.684193
1050	0.809524	0.671533	0.849315	0.784946	0.594494
1060	0.782313	0.773723	0.876712	0.791091	0.63619
1070	0.829932	0.649635	0.917808	0.801843	0.629019
1080	0.854875	0.715328	0.876712	0.827957	0.674077
1090	0.825397	0.649635	0.890411	0.795699	0.617322
1100	0.795918	0.737226	0.90411	0.795699	0.636862
1110	0.827664	0.693431	0.821918	0.798771	0.619568
1120	0.814059	0.766423	0.890411	0.812596	0.660219
1130	0.795918	0.708029	0.90411	0.789555	0.622897
1140	0.825397	0.751825	0.876712	0.815668	0.655812
1150	0.845805	0.671533	0.890411	0.814132	0.64939
1160	0.798186	0.722628	0.890411	0.792627	0.631599
1170	0.820862	0.715328	0.90411	0.807988	0.644426
1180	0.825397	0.744526	0.863014	0.812596	0.652783
1190	0.816327	0.686131	0.90411	0.798771	0.626068
1200	0.78458	0.693431	0.849315	0.772657	0.589947
1210	0.834467	0.664234	0.945205	0.81106	0.643609
1220	0.789116	0.664234	0.90411	0.77573	0.589354
1230	0.85034	0.686131	0.821918	0.812596	0.637906
1240	0.800454	0.70073	0.849315	0.784946	0.611095
1250	0.852608	0.671533	0.863014	0.815668	0.645732
1260	0.78458	0.715328	0.821918	0.774194	0.594049
1270	0.823129	0.642336	0.863014	0.789555	0.605972
1280	0.823129	0.729927	0.945205	0.817204	0.666518
1290	0.834467	0.656934	0.876712	0.801843	0.625315
1300	0.8322	0.693431	0.90411	0.81106	0.643055
1310	0.820862	0.708029	0.863014	0.801843	0.626044
1320	0.823129	0.664234	0.876712	0.795699	0.621653
1330	0.827664	0.656934	0.863014	0.795699	0.617033
1340	0.827664	0.664234	0.849315	0.795699	0.613334
1350	0.820862	0.715328	0.90411	0.807988	0.643326
1360	0.800454	0.715328	0.835616	0.786482	0.606334
1370	0.829932	0.715328	0.931507	0.817204	0.661357
1380	0.786848	0.693431	0.849315	0.774194	0.586781
1390	0.84127	0.722628	0.863014	0.81874	0.657833
1400	0.834467	0.729927	0.890411	0.81874	0.661541
1410	0.8322	0.664234	0.876712	0.801843	0.627089
1420	0.78458	0.708029	0.890411	0.780338	0.608029
1430	0.809524	0.722628	0.863014	0.797235	0.629878
1440	0.800454	0.678832	0.863014	0.781874	0.601882
1450	0.85941	0.686131	0.863014	0.823349	0.659143
1460	0.839002	0.737226	0.794521	0.812596	0.642568
1470	0.809524	0.722628	0.863014	0.797235	0.628045
1480	0.811791	0.751825	0.835616	0.801843	0.636545
1490	0.845805	0.708029	0.90411	0.823349	0.667493
1500	0.848073	0.729927	0.890411	0.827957	0.672489
1510	0.823129	0.686131	0.890411	0.801843	0.630945
1520	0.836735	0.70073	0.835616	0.807988	0.633376
1530	0.802721	0.722628	0.863014	0.792627	0.623485
1540	0.807256	0.744526	0.835616	0.797235	0.632497
1550	0.816327	0.70073	0.876712	0.798771	0.62492
1560	0.816327	0.649635	0.890411	0.789555	0.606908
1570	0.825397	0.729927	0.863014	0.809524	0.644756
1580	0.807256	0.686131	0.876712	0.789555	0.616713
1590	0.843537	0.70073	0.890411	0.81874	0.655907
1600	0.823129	0.70073	0.917808	0.807988	0.642652
1610	0.807256	0.708029	0.890411	0.795699	0.630519
1620	0.823129	0.729927	0.876712	0.809524	0.645719
1630	0.798186	0.737226	0.876712	0.794163	0.625016
1640	0.800454	0.664234	0.821918	0.774194	0.584437
1650	0.814059	0.693431	0.890411	0.797235	0.622449
1660	0.845805	0.642336	0.90411	0.809524	0.634349
1670	0.820862	0.708029	0.849315	0.800307	0.627217
1680	0.825397	0.671533	0.863014	0.797235	0.623383
1690	0.8322	0.693431	0.849315	0.804916	0.630224
1700	0.818594	0.686131	0.917808	0.801843	0.63354
1710	0.802721	0.686131	0.794521	0.777266	0.594487
1720	0.807256	0.751825	0.863014	0.801843	0.636759
1730	0.804989	0.678832	0.849315	0.78341	0.595023
1740	0.834467	0.656934	0.835616	0.797235	0.614367
1750	0.798186	0.751825	0.890411	0.798771	0.638723
1760	0.834467	0.686131	0.90411	0.81106	0.636879
1770	0.804989	0.722628	0.863014	0.794163	0.620356
1780	0.804989	0.715328	0.808219	0.786482	0.608935
1790	0.8322	0.722628	0.876712	0.814132	0.654582
1800	0.836735	0.686131	0.821918	0.803379	0.621289
1810	0.809524	0.664234	0.876712	0.786482	0.606942
1820	0.780045	0.671533	0.917808	0.772657	0.586531
1830	0.84127	0.671533	0.849315	0.806452	0.62984
1840	0.825397	0.708029	0.890411	0.807988	0.640374
1850	0.852608	0.70073	0.863014	0.821813	0.658289
1860	0.78458	0.715328	0.863014	0.778802	0.602268
1870	0.820862	0.708029	0.876712	0.803379	0.634097
1880	0.829932	0.693431	0.90411	0.809524	0.646796
1890	0.839002	0.656934	0.863014	0.803379	0.621542
1900	0.8322	0.693431	0.863014	0.806452	0.635226
1910	0.8322	0.722628	0.876712	0.814132	0.649748
1920	0.809524	0.715328	0.849315	0.794163	0.620431
1930	0.791383	0.686131	0.876712	0.778802	0.599522
1940	0.829932	0.708029	0.863014	0.807988	0.640351
1950	0.834467	0.649635	0.876712	0.800307	0.616583
1960	0.829932	0.722628	0.917808	0.817204	0.66398
1970	0.852608	0.722628	0.90411	0.831029	0.674861
1980	0.802721	0.715328	0.863014	0.791091	0.622844
1990	0.809524	0.737226	0.90411	0.804916	0.641808
2000	0.836735	0.686131	0.917808	0.814132	0.648053
2010	0.761905	0.737226	0.849315	0.766513	0.590998
2020	0.786848	0.715328	0.876712	0.781874	0.607838
2030	0.843537	0.678832	0.876712	0.812596	0.640978
2040	0.827664	0.627737	0.876712	0.791091	0.601103
2050	0.823129	0.70073	0.876712	0.803379	0.631545
2060	0.795918	0.737226	0.931507	0.798771	0.63649
2070	0.802721	0.649635	0.876712	0.778802	0.586985
2080	0.791383	0.671533	0.876712	0.77573	0.594232
2090	0.84127	0.708029	0.835616	0.812596	0.647412
2100	0.78458	0.781022	0.90411	0.797235	0.638436
2110	0.814059	0.737226	0.849315	0.801843	0.635921
2120	0.839002	0.649635	0.849315	0.800307	0.615977
2130	0.829932	0.693431	0.808219	0.798771	0.619568
2140	0.814059	0.722628	0.890411	0.803379	0.63516
2150	0.823129	0.751825	0.931507	0.820276	0.669026
2160	0.845805	0.70073	0.821918	0.812596	0.645093
2170	0.823129	0.751825	0.876712	0.814132	0.652967
2180	0.823129	0.737226	0.90411	0.814132	0.650635
2190	0.823129	0.737226	0.863014	0.809524	0.64895
2200	0.820862	0.708029	0.863014	0.801843	0.627629
2210	0.84127	0.635036	0.876712	0.801843	0.62043
2220	0.811791	0.708029	0.917808	0.801843	0.639733
2230	0.811791	0.715328	0.876712	0.798771	0.631478
2240	0.804989	0.678832	0.835616	0.781874	0.596358
2250	0.834467	0.642336	0.876712	0.798771	0.620386
2260	0.852608	0.678832	0.876712	0.81874	0.650172
2270	0.820862	0.671533	0.917808	0.800307	0.62993
2280	0.825397	0.729927	0.890411	0.812596	0.647216
2290	0.825397	0.737226	0.958904	0.821813	0.671842
2300	0.793651	0.751825	0.863014	0.792627	0.624409
2310	0.816327	0.620438	0.849315	0.778802	0.583803
2320	0.8322	0.649635	0.863014	0.797235	0.61473
2330	0.818594	0.722628	0.835616	0.800307	0.624462
2340	0.827664	0.715328	0.890411	0.81106	0.651448
2350	0.802721	0.693431	0.876712	0.788018	0.606947
2360	0.804989	0.715328	0.821918	0.788018	0.608796
2370	0.848073	0.620438	0.849315	0.800307	0.614663
2380	0.818594	0.664234	0.863014	0.791091	0.611067
2390	0.834467	0.693431	0.876712	0.809524	0.639335
2400	0.804989	0.671533	0.90411	0.788018	0.610153
2410	0.786848	0.722628	0.917808	0.788018	0.621256
2420	0.818594	0.70073	0.890411	0.801843	0.629829
2430	0.868481	0.708029	0.835616	0.831029	0.672853
2440	0.852608	0.678832	0.90411	0.821813	0.657752
2450	0.770975	0.693431	0.90411	0.769585	0.589385
2460	0.773243	0.70073	0.917808	0.774194	0.598074
2470	0.825397	0.708029	0.890411	0.807988	0.63658
2480	0.798186	0.715328	0.835616	0.784946	0.608022
2490	0.827664	0.759124	0.835616	0.814132	0.655656
2500	0.8322	0.708029	0.821918	0.804916	0.629444
2510	0.825397	0.737226	0.835616	0.807988	0.643228
2520	0.814059	0.744526	0.849315	0.803379	0.637207
2530	0.811791	0.715328	0.890411	0.800307	0.633243
2540	0.804989	0.70073	0.849315	0.788018	0.605446
2550	0.807256	0.744526	0.863014	0.800307	0.636585
2560	0.870748	0.751825	0.808219	0.83871	0.685678
2570	0.823129	0.686131	0.835616	0.795699	0.619009
2580	0.829932	0.664234	0.863014	0.798771	0.614327
2590	0.820862	0.635036	0.863014	0.786482	0.596611
2600	0.825397	0.664234	0.90411	0.800307	0.621713
2610	0.845805	0.751825	0.863014	0.827957	0.671189
2620	0.8322	0.70073	0.835616	0.804916	0.630291
2630	0.84127	0.759124	0.890411	0.829493	0.681743
2640	0.823129	0.656934	0.917808	0.798771	0.616078
2650	0.804989	0.554745	0.849315	0.757296	0.539463
2660	0.852608	0.671533	0.890411	0.81874	0.652051
2670	0.782313	0.744526	0.835616	0.780338	0.609207
2680	0.818594	0.678832	0.876712	0.795699	0.616403
2690	0.843537	0.729927	0.863014	0.821813	0.665982
2700	0.825397	0.649635	0.876712	0.794163	0.615915
2710	0.843537	0.722628	0.931507	0.827957	0.676517
2720	0.793651	0.773723	0.876712	0.798771	0.644124
2730	0.793651	0.708029	0.890411	0.786482	0.604369
2740	0.818594	0.605839	0.931507	0.786482	0.604048
2750	0.825397	0.759124	0.821918	0.81106	0.650109
2760	0.870748	0.613139	0.876712	0.817204	0.638877
2770	0.823129	0.664234	0.863014	0.794163	0.614588
2780	0.807256	0.729927	0.890411	0.800307	0.632269
2790	0.857143	0.627737	0.90411	0.814132	0.640608
2800	0.786848	0.744526	0.876712	0.788018	0.622613
2810	0.825397	0.678832	0.849315	0.797235	0.624037
2820	0.825397	0.737226	0.876712	0.812596	0.646606
2830	0.827664	0.664234	0.876712	0.798771	0.619002
2840	0.848073	0.722628	0.821918	0.81874	0.651212
2850	0.800454	0.729927	0.917808	0.798771	0.633724
2860	0.827664	0.708029	0.835616	0.803379	0.632504
2870	0.816327	0.715328	0.90411	0.804916	0.635809
2880	0.798186	0.708029	0.917808	0.792627	0.62124
2890	0.820862	0.722628	0.917808	0.81106	0.64944
2900	0.848073	0.708029	0.835616	0.817204	0.648082
2910	0.870748	0.686131	0.835616	0.827957	0.662778
2920	0.843537	0.70073	0.849315	0.814132	0.641362
2930	0.829932	0.664234	0.90411	0.803379	0.62431
2940	0.823129	0.656934	0.90411	0.797235	0.617153
2950	0.829932	0.649635	0.849315	0.794163	0.608395
2960	0.816327	0.656934	0.917808	0.794163	0.615768
2970	0.829932	0.737226	0.890411	0.817204	0.660016
2980	0.84127	0.708029	0.849315	0.814132	0.643845
2990	0.834467	0.686131	0.876712	0.807988	0.639674
3000	0.852608	0.715328	0.849315	0.823349	0.662092
3010	0.848073	0.656934	0.863014	0.809524	0.636598
3020	0.820862	0.649635	0.794521	0.781874	0.581215
3030	0.814059	0.751825	0.849315	0.804916	0.6394
3040	0.814059	0.729927	0.917808	0.807988	0.651695
3050	0.798186	0.729927	0.890411	0.794163	0.630657
3060	0.843537	0.620438	0.90411	0.803379	0.623043
3070	0.814059	0.744526	0.917808	0.81106	0.656331
3080	0.8322	0.671533	0.945205	0.81106	0.64707
3090	0.834467	0.620438	0.835616	0.789555	0.593921
3100	0.825397	0.678832	0.876712	0.800307	0.627875
3110	0.834467	0.708029	0.90411	0.815668	0.660403
3120	0.78458	0.715328	0.835616	0.77573	0.593425
3130	0.834467	0.693431	0.835616	0.804916	0.629191
3140	0.811791	0.686131	0.821918	0.786482	0.60012
3150	0.807256	0.70073	0.863014	0.791091	0.613009
3160	0.820862	0.678832	0.917808	0.801843	0.628749
3170	0.829932	0.671533	0.890411	0.803379	0.630191
3180	0.809524	0.715328	0.835616	0.792627	0.615726
3190	0.807256	0.686131	0.863014	0.788018	0.610107
3200	0.802721	0.715328	0.876712	0.792627	0.618147
3210	0.798186	0.693431	0.876712	0.784946	0.611095
3220	0.818594	0.708029	0.863014	0.800307	0.625783
3230	0.820862	0.620438	0.863014	0.78341	0.59067
3240	0.802721	0.715328	0.890411	0.794163	0.623609
3250	0.825397	0.79562	0.849315	0.821813	0.674931
3260	0.773243	0.613139	0.890411	0.752688	0.554351
3270	0.811791	0.678832	0.90411	0.794163	0.616296
3280	0.800454	0.693431	0.835616	0.781874	0.599867
3290	0.839002	0.751825	0.890411	0.826421	0.676124
3300	0.802721	0.737226	0.917808	0.801843	0.639655
3310	0.823129	0.678832	0.876712	0.798771	0.624008
3320	0.854875	0.642336	0.835616	0.807988	0.629974
3330	0.827664	0.766423	0.876712	0.820276	0.664952
3340	0.802721	0.722628	0.849315	0.791091	0.620346
3350	0.802721	0.686131	0.90411	0.789555	0.614926
3360	0.85034	0.708029	0.835616	0.81874	0.654127
3370	0.802721	0.693431	0.863014	0.786482	0.603667
3380	0.782313	0.664234	0.876712	0.768049	0.581223
3390	0.839002	0.766423	0.821918	0.821813	0.666022
3400	0.804989	0.649635	0.890411	0.781874	0.597751
3410	0.834467	0.678832	0.821918	0.800307	0.61926
3420	0.804989	0.649635	0.931507	0.786482	0.605616
3430	0.8322	0.70073	0.808219	0.801843	0.623114
3440	0.798186	0.708029	0.90411	0.791091	0.620698
3450	0.800454	0.693431	0.808219	0.778802	0.591052
3460	0.823129	0.70073	0.890411	0.804916	0.638417
3470	0.834467	0.664234	0.835616	0.798771	0.617588
3480	0.834467	0.708029	0.917808	0.817204	0.652458
3490	0.786848	0.678832	0.876712	0.774194	0.587052
3500	0.800454	0.737226	0.90411	0.798771	0.633532
3510	0.804989	0.751825	0.917808	0.806452	0.650415
3520	0.814059	0.613139	0.890411	0.780338	0.589908
3530	0.836735	0.708029	0.917808	0.81874	0.664931
3540	0.811791	0.649635	0.876712	0.784946	0.60009
3550	0.814059	0.781022	0.876712	0.814132	0.660131
3560	0.823129	0.635036	0.90411	0.792627	0.61233
3570	0.791383	0.766423	0.876712	0.795699	0.636423
3580	0.816327	0.642336	0.876712	0.786482	0.60369
3590	0.823129	0.678832	0.876712	0.798771	0.625605
3600	0.807256	0.642336	0.849315	0.777266	0.585461
3610	0.84127	0.642336	0.835616	0.798771	0.615012
3620	0.866213	0.686131	0.890411	0.831029	0.672787
3630	0.823129	0.715328	0.945205	0.814132	0.65645
3640	0.825397	0.759124	0.876712	0.817204	0.660868
3650	0.84127	0.635036	0.849315	0.798771	0.613985
3660	0.814059	0.744526	0.890411	0.807988	0.651604
3670	0.829932	0.715328	0.835616	0.806452	0.634554
3680	0.793651	0.766423	0.90411	0.800307	0.63895
3690	0.836735	0.693431	0.945205	0.81874	0.657942
3700	0.820862	0.766423	0.808219	0.807988	0.647807
3710	0.839002	0.686131	0.890411	0.812596	0.642034
3720	0.829932	0.693431	0.90411	0.809524	0.643759
3730	0.825397	0.656934	0.90411	0.798771	0.626838
3740	0.843537	0.642336	0.849315	0.801843	0.624139
3750	0.839002	0.686131	0.849315	0.807988	0.631359
3760	0.802721	0.70073	0.90411	0.792627	0.621159
3770	0.814059	0.671533	0.890411	0.792627	0.614198
3780	0.807256	0.664234	0.821918	0.778802	0.590372
3790	0.839002	0.722628	0.863014	0.817204	0.653915
3800	0.852608	0.627737	0.835616	0.803379	0.618707
3810	0.816327	0.729927	0.876712	0.804916	0.641101
3820	0.807256	0.737226	0.917808	0.804916	0.640602
3830	0.807256	0.635036	0.90411	0.781874	0.597095
3840	0.825397	0.686131	0.90411	0.804916	0.631902
3850	0.85941	0.766423	0.849315	0.83871	0.691613
3860	0.829932	0.671533	0.863014	0.800307	0.624255
3870	0.827664	0.620438	0.849315	0.786482	0.594273
3880	0.823129	0.722628	0.849315	0.804916	0.636776
3890	0.823129	0.715328	0.876712	0.806452	0.637406
3900	0.825397	0.708029	0.835616	0.801843	0.625341
3910	0.825397	0.766423	0.794521	0.809524	0.643756
3920	0.78458	0.708029	0.931507	0.784946	0.612672
3930	0.782313	0.678832	0.890411	0.772657	0.587961
3940	0.814059	0.671533	0.863014	0.789555	0.608494
3950	0.818594	0.642336	0.876712	0.788018	0.608111
3960	0.814059	0.686131	0.863014	0.792627	0.613487
3970	0.827664	0.642336	0.90411	0.797235	0.615441
3980	0.795918	0.708029	0.876712	0.786482	0.609705
3990	0.798186	0.715328	0.849315	0.786482	0.611829
4000	0.809524	0.613139	0.849315	0.772657	0.574401
4010	0.820862	0.656934	0.835616	0.788018	0.602497
4020	0.814059	0.656934	0.876712	0.788018	0.600232
4030	0.839002	0.620438	0.90411	0.800307	0.617433
4040	0.825397	0.686131	0.863014	0.800307	0.624885
4050	0.818594	0.686131	0.90411	0.800307	0.633106
4060	0.807256	0.70073	0.90411	0.795699	0.626864
4070	0.848073	0.671533	0.863014	0.812596	0.641431
4080	0.848073	0.664234	0.90411	0.815668	0.649254
4090	0.793651	0.693431	0.876712	0.781874	0.605676
4100	0.814059	0.751825	0.876712	0.807988	0.649456
4110	0.791383	0.715328	0.835616	0.780338	0.600851
4120	0.8322	0.671533	0.849315	0.800307	0.621713
4130	0.8322	0.686131	0.863014	0.804916	0.631146
4140	0.809524	0.671533	0.835616	0.78341	0.596403
4150	0.829932	0.70073	0.849315	0.804916	0.635964
4160	0.825397	0.627737	0.849315	0.786482	0.596756
4170	0.793651	0.59854	0.863014	0.760369	0.554475
4180	0.791383	0.781022	0.890411	0.800307	0.644401
4190	0.807256	0.744526	0.890411	0.803379	0.639946
4200	0.800454	0.70073	0.808219	0.780338	0.595806
4210	0.84127	0.715328	0.890411	0.820276	0.659059
4220	0.825397	0.70073	0.863014	0.803379	0.633678
4230	0.829932	0.715328	0.849315	0.807988	0.639747
4240	0.818594	0.686131	0.821918	0.791091	0.606445
4250	0.809524	0.642336	0.876712	0.781874	0.599566
4260	0.823129	0.70073	0.876712	0.803379	0.630675
4270	0.809524	0.627737	0.835616	0.774194	0.577896
4280	0.786848	0.759124	0.876712	0.791091	0.626953
4290	0.857143	0.591241	0.849315	0.800307	0.608827
4300	0.789116	0.722628	0.917808	0.789555	0.621749
4310	0.809524	0.678832	0.863014	0.788018	0.609272
4320	0.800454	0.722628	0.863014	0.791091	0.61545
4330	0.820862	0.810219	0.849315	0.821813	0.673225
4340	0.795918	0.649635	0.876712	0.774194	0.587423
4350	0.843537	0.737226	0.890411	0.826421	0.673825
4360	0.829932	0.671533	0.917808	0.806452	0.633474
4370	0.795918	0.737226	0.876712	0.792627	0.628874
4380	0.854875	0.715328	0.917808	0.832565	0.680891
4390	0.823129	0.649635	0.931507	0.798771	0.621641
4400	0.816327	0.569343	0.890411	0.772657	0.565164
4410	0.827664	0.737226	0.876712	0.814132	0.660207
4420	0.770975	0.70073	0.835616	0.763441	0.583195
4430	0.807256	0.708029	0.90411	0.797235	0.631967
4440	0.845805	0.613139	0.931507	0.806452	0.633508
4450	0.818594	0.708029	0.890411	0.803379	0.63035
4460	0.793651	0.70073	0.835616	0.778802	0.595289
4470	0.798186	0.781022	0.863014	0.801843	0.646315
4480	0.834467	0.664234	0.808219	0.795699	0.610967
4490	0.816327	0.70073	0.863014	0.797235	0.626618
4500	0.814059	0.744526	0.90411	0.809524	0.650147
4510	0.857143	0.722628	0.849315	0.827957	0.667805
4520	0.825397	0.671533	0.821918	0.792627	0.612181
4530	0.804989	0.693431	0.835616	0.784946	0.603089
4540	0.825397	0.693431	0.849315	0.800307	0.624522
4550	0.804989	0.715328	0.876712	0.794163	0.624347
4560	0.854875	0.737226	0.849315	0.829493	0.675575
4570	0.816327	0.678832	0.863014	0.792627	0.61233
4580	0.795918	0.715328	0.90411	0.791091	0.620278
4590	0.791383	0.678832	0.835616	0.772657	0.58841
4600	0.836735	0.635036	0.90411	0.801843	0.623805
4610	0.845805	0.656934	0.821918	0.803379	0.623126
4620	0.820862	0.70073	0.876712	0.801843	0.634109
4630	0.823129	0.70073	0.876712	0.803379	0.633786
4640	0.836735	0.656934	0.890411	0.804916	0.62977
4650	0.807256	0.678832	0.849315	0.784946	0.599961
4660	0.8322	0.642336	0.931507	0.803379	0.627842
4670	0.8322	0.635036	0.849315	0.792627	0.60278
4680	0.845805	0.664234	0.890411	0.812596	0.641821
4690	0.814059	0.715328	0.890411	0.801843	0.634006
4700	0.823129	0.686131	0.931507	0.806452	0.641499
4710	0.802721	0.649635	0.849315	0.77573	0.583224
4720	0.809524	0.693431	0.835616	0.788018	0.605888
4730	0.798186	0.708029	0.835616	0.78341	0.604284
4740	0.814059	0.671533	0.931507	0.797235	0.623788
4750	0.823129	0.678832	0.876712	0.798771	0.625404
4760	0.839002	0.678832	0.876712	0.809524	0.640197
4770	0.843537	0.70073	0.917808	0.821813	0.660355
4780	0.814059	0.671533	0.890411	0.792627	0.616803
4790	0.809524	0.737226	0.863014	0.800307	0.634662
4800	0.814059	0.729927	0.863014	0.801843	0.632492
4810	0.802721	0.620438	0.863014	0.771121	0.581734
4820	0.798186	0.671533	0.863014	0.778802	0.59506
4830	0.804989	0.751825	0.890411	0.803379	0.644026
4840	0.834467	0.627737	0.821918	0.789555	0.597533
4850	0.848073	0.656934	0.849315	0.807988	0.627066
4860	0.827664	0.678832	0.890411	0.803379	0.632123
4870	0.848073	0.715328	0.849315	0.820276	0.656666
4880	0.829932	0.708029	0.876712	0.809524	0.64169
4890	0.827664	0.70073	0.90411	0.809524	0.639107
4900	0.836735	0.664234	0.849315	0.801843	0.624086
4910	0.829932	0.678832	0.890411	0.804916	0.63497
4920	0.814059	0.678832	0.849315	0.789555	0.602402
4930	0.811791	0.744526	0.849315	0.801843	0.637514
4940	0.829932	0.70073	0.917808	0.812596	0.646773
4950	0.84127	0.722628	0.890411	0.821813	0.658666
4960	0.809524	0.722628	0.890411	0.800307	0.632269
4970	0.816327	0.627737	0.890411	0.784946	0.598824
4980	0.827664	0.737226	0.876712	0.814132	0.653943
4990	0.802721	0.678832	0.890411	0.786482	0.610867
5000	0.809524	0.642336	0.849315	0.778802	0.587036
5010	0.848073	0.686131	0.90411	0.820276	0.655288
5020	0.798186	0.708029	0.890411	0.789555	0.619763
5030	0.834467	0.737226	0.890411	0.820276	0.661098
5040	0.804989	0.737226	0.835616	0.794163	0.62409
5050	0.814059	0.678832	0.849315	0.789555	0.608204
5060	0.825397	0.686131	0.835616	0.797235	0.62483
5070	0.818594	0.664234	0.890411	0.794163	0.614345
5080	0.791383	0.766423	0.849315	0.792627	0.625104
5090	0.827664	0.613139	0.876712	0.788018	0.597524
5100	0.839002	0.671533	0.917808	0.812596	0.643116
5110	0.820862	0.781022	0.863014	0.817204	0.663593
5120	0.825397	0.664234	0.863014	0.795699	0.617194
5130	0.843537	0.722628	0.890411	0.823349	0.664315
5140	0.793651	0.766423	0.876712	0.797235	0.638819
5150	0.825397	0.642336	0.931507	0.798771	0.619492
5160	0.816327	0.678832	0.821918	0.788018	0.604202
5170	0.843537	0.708029	0.90411	0.821813	0.657812
5180	0.814059	0.766423	0.821918	0.804916	0.641592
5190	0.814059	0.656934	0.958904	0.797235	0.620908
5200	0.816327	0.656934	0.849315	0.786482	0.598494
5210	0.8322	0.737226	0.863014	0.815668	0.657913
5220	0.85034	0.671533	0.917808	0.820276	0.656705
5230	0.854875	0.656934	0.835616	0.81106	0.632871
5240	0.804989	0.751825	0.863014	0.800307	0.632766
5250	0.823129	0.715328	0.808219	0.798771	0.624997
5260	0.820862	0.744526	0.835616	0.806452	0.641415
5270	0.820862	0.708029	0.890411	0.804916	0.632778
5280	0.816327	0.693431	0.890411	0.798771	0.624419
5290	0.804989	0.729927	0.808219	0.789555	0.612666
5300	0.814059	0.766423	0.876712	0.81106	0.653583
5310	0.84127	0.664234	0.835616	0.803379	0.623446
5320	0.834467	0.729927	0.835616	0.812596	0.646368
5330	0.827664	0.759124	0.863014	0.817204	0.6601
5340	0.820862	0.715328	0.849315	0.801843	0.630256
5350	0.8322	0.693431	0.931507	0.814132	0.648053
5360	0.834467	0.744526	0.863014	0.81874	0.659026
5370	0.827664	0.70073	0.849315	0.803379	0.631459
5380	0.827664	0.671533	0.876712	0.800307	0.625017
5390	0.834467	0.656934	0.917808	0.806452	0.631892
5400	0.782313	0.751825	0.821918	0.780338	0.606876
5410	0.825397	0.737226	0.835616	0.807988	0.641897
5420	0.816327	0.70073	0.890411	0.800307	0.625878
5430	0.834467	0.70073	0.90411	0.814132	0.65199
5440	0.829932	0.729927	0.821918	0.807988	0.637039
5450	0.802721	0.678832	0.890411	0.786482	0.610269
5460	0.823129	0.729927	0.90411	0.812596	0.653936
5470	0.848073	0.751825	0.890411	0.832565	0.682719
5480	0.814059	0.715328	0.835616	0.795699	0.622228
5490	0.8322	0.722628	0.890411	0.815668	0.655614
5500	0.834467	0.70073	0.863014	0.809524	0.641468
5510	0.836735	0.715328	0.863014	0.814132	0.647111
5520	0.800454	0.722628	0.821918	0.786482	0.605349
5530	0.816327	0.671533	0.917808	0.797235	0.624303
5540	0.848073	0.722628	0.849315	0.821813	0.659707
5550	0.811791	0.671533	0.931507	0.795699	0.623375
5560	0.814059	0.751825	0.876712	0.807988	0.647128
5570	0.834467	0.766423	0.917808	0.829493	0.681992
5580	0.836735	0.744526	0.863014	0.820276	0.663853
5590	0.804989	0.715328	0.863014	0.792627	0.617035
5600	0.834467	0.671533	0.876712	0.804916	0.631666
5610	0.802721	0.693431	0.835616	0.78341	0.596403
5620	0.834467	0.693431	0.849315	0.806452	0.633375
5630	0.836735	0.722628	0.863014	0.815668	0.654427
5640	0.8322	0.678832	0.876712	0.804916	0.63316
5650	0.818594	0.671533	0.835616	0.789555	0.602948
5660	0.827664	0.671533	0.890411	0.801843	0.625578
5670	0.820862	0.722628	0.890411	0.807988	0.645884
5680	0.825397	0.70073	0.863014	0.803379	0.63198
5690	0.843537	0.671533	0.835616	0.806452	0.627554
5700	0.816327	0.729927	0.890411	0.806452	0.64226
5710	0.823129	0.722628	0.835616	0.803379	0.633477
5720	0.811791	0.678832	0.835616	0.786482	0.596611
5730	0.8322	0.613139	0.863014	0.789555	0.586437
5740	0.818594	0.671533	0.849315	0.791091	0.613192
5750	0.802721	0.686131	0.931507	0.792627	0.621954
5760	0.820862	0.744526	0.876712	0.81106	0.64795
5770	0.827664	0.686131	0.90411	0.806452	0.63532
5780	0.807256	0.678832	0.890411	0.789555	0.613863
5790	0.804989	0.686131	0.876712	0.788018	0.61116
5800	0.786848	0.70073	0.876712	0.778802	0.601685
5810	0.823129	0.693431	0.90411	0.804916	0.633297
5820	0.818594	0.70073	0.890411	0.801843	0.630519
5830	0.789116	0.744526	0.90411	0.792627	0.629476
5840	0.811791	0.627737	0.849315	0.777266	0.577031
5850	0.829932	0.708029	0.876712	0.809524	0.643665
5860	0.834467	0.759124	0.876712	0.823349	0.668123
5870	0.823129	0.729927	0.835616	0.804916	0.637855
5880	0.814059	0.708029	0.876712	0.798771	0.628018
5890	0.839002	0.737226	0.835616	0.817204	0.651351
5900	0.798186	0.751825	0.863014	0.795699	0.631296
5910	0.798186	0.693431	0.876712	0.784946	0.609356
5920	0.814059	0.708029	0.863014	0.797235	0.627482
5930	0.802721	0.759124	0.890411	0.803379	0.645787
5940	0.793651	0.722628	0.876712	0.788018	0.620435
5950	0.811791	0.70073	0.835616	0.791091	0.611067
5960	0.807256	0.751825	0.876712	0.803379	0.640707
5970	0.829932	0.671533	0.876712	0.801843	0.625717
5980	0.816327	0.729927	0.90411	0.807988	0.642178
5990	0.85034	0.708029	0.863014	0.821813	0.657612
6000	0.857143	0.686131	0.821918	0.817204	0.648207
6010	0.857143	0.642336	0.863014	0.812596	0.638663
6020	0.780045	0.70073	0.835616	0.769585	0.58313
6030	0.845805	0.635036	0.90411	0.807988	0.630321
6040	0.800454	0.715328	0.890411	0.792627	0.620945
6050	0.845805	0.686131	0.849315	0.812596	0.639884
6060	0.836735	0.729927	0.890411	0.820276	0.65792
6070	0.823129	0.686131	0.917808	0.804916	0.636972
6080	0.793651	0.671533	0.945205	0.784946	0.613183
6090	0.782313	0.773723	0.90411	0.794163	0.637164
6100	0.798186	0.693431	0.876712	0.784946	0.608058
6110	0.804989	0.729927	0.90411	0.800307	0.635972
6120	0.818594	0.627737	0.849315	0.781874	0.591182
6130	0.843537	0.635036	0.849315	0.800307	0.611466
6140	0.811791	0.80292	0.876712	0.817204	0.670265
6150	0.807256	0.664234	0.890411	0.786482	0.602911
6160	0.804989	0.722628	0.931507	0.801843	0.637883
6170	0.84127	0.686131	0.821918	0.806452	0.636709
6180	0.811791	0.759124	0.890411	0.809524	0.655119
6190	0.818594	0.708029	0.808219	0.794163	0.611809
6200	0.807256	0.635036	0.821918	0.772657	0.568944
6210	0.807256	0.656934	0.890411	0.784946	0.59727
6220	0.802721	0.708029	0.835616	0.786482	0.600263
6230	0.834467	0.686131	0.863014	0.806452	0.631535
6240	0.816327	0.751825	0.890411	0.81106	0.656331
6250	0.791383	0.620438	0.808219	0.757296	0.552738
6260	0.825397	0.686131	0.876712	0.801843	0.624562
6270	0.820862	0.693431	0.863014	0.798771	0.624334
6280	0.836735	0.671533	0.890411	0.807988	0.631178
6290	0.816327	0.744526	0.876712	0.807988	0.64544
6300	0.816327	0.693431	0.876712	0.797235	0.621173
6310	0.814059	0.715328	0.890411	0.801843	0.637652
6320	0.839002	0.744526	0.808219	0.815668	0.651132
6330	0.809524	0.678832	0.863014	0.788018	0.605542
6340	0.85034	0.722628	0.849315	0.823349	0.657697
6350	0.802721	0.671533	0.876712	0.78341	0.604411
6360	0.823129	0.744526	0.890411	0.814132	0.656245
6370	0.825397	0.686131	0.90411	0.804916	0.632662
6380	0.827664	0.671533	0.808219	0.792627	0.606304
6390	0.834467	0.605839	0.890411	0.792627	0.606173
6400	0.816327	0.744526	0.849315	0.804916	0.643938
6410	0.816327	0.693431	0.835616	0.792627	0.614697
6420	0.843537	0.613139	0.849315	0.795699	0.606435
6430	0.804989	0.678832	0.876712	0.786482	0.608723
6440	0.804989	0.737226	0.876712	0.798771	0.631777
6450	0.823129	0.656934	0.876712	0.794163	0.615915
6460	0.816327	0.686131	0.821918	0.789555	0.60615
6470	0.809524	0.693431	0.890411	0.794163	0.622064
6480	0.8322	0.70073	0.876712	0.809524	0.644191
6490	0.818594	0.773723	0.863014	0.814132	0.65606
6500	0.798186	0.664234	0.821918	0.772657	0.579986
6510	0.786848	0.664234	0.90411	0.774194	0.59197
6520	0.793651	0.686131	0.890411	0.781874	0.59961
6530	0.802721	0.751825	0.876712	0.800307	0.637183
6540	0.804989	0.664234	0.876712	0.78341	0.602177
6550	0.834467	0.656934	0.876712	0.801843	0.624829
6560	0.770975	0.751825	0.863014	0.777266	0.605305
6570	0.818594	0.678832	0.863014	0.794163	0.612933
6580	0.8322	0.678832	0.90411	0.807988	0.636125
6590	0.823129	0.70073	0.90411	0.806452	0.639037
6600	0.791383	0.737226	0.876712	0.789555	0.623873
6610	0.820862	0.678832	0.890411	0.798771	0.623708
6620	0.843537	0.664234	0.849315	0.806452	0.626061
6630	0.834467	0.737226	0.876712	0.81874	0.656274
6640	0.780045	0.781022	0.890411	0.792627	0.635283
6650	0.827664	0.642336	0.863014	0.792627	0.60515
6660	0.811791	0.744526	0.917808	0.809524	0.651991
6670	0.825397	0.70073	0.890411	0.806452	0.640011
6680	0.800454	0.678832	0.876712	0.78341	0.605021
6690	0.825397	0.627737	0.890411	0.791091	0.608501
6700	0.798186	0.729927	0.849315	0.789555	0.615827
6710	0.825397	0.649635	0.863014	0.792627	0.603744
6720	0.811791	0.656934	0.849315	0.78341	0.601771
6730	0.807256	0.656934	0.835616	0.778802	0.58309
6740	0.773243	0.722628	0.849315	0.771121	0.59001
6750	0.829932	0.737226	0.890411	0.817204	0.6601
6760	0.793651	0.664234	0.780822	0.764977	0.566023
6770	0.818594	0.737226	0.876712	0.807988	0.644639
6780	0.814059	0.671533	0.890411	0.792627	0.615765
6790	0.809524	0.70073	0.835616	0.789555	0.608002
6800	0.829932	0.664234	0.808219	0.792627	0.608773
6810	0.827664	0.722628	0.863014	0.809524	0.643665
6820	0.809524	0.708029	0.835616	0.791091	0.614765
6830	0.85034	0.620438	0.917808	0.809524	0.629945
6840	0.809524	0.722628	0.863014	0.797235	0.621149
6850	0.807256	0.70073	0.876712	0.792627	0.615875
6860	0.800454	0.671533	0.821918	0.77573	0.58662
6870	0.795918	0.693431	0.876712	0.78341	0.604612
6880	0.802721	0.744526	0.945205	0.806452	0.649784
6890	0.800454	0.70073	0.917808	0.792627	0.619759
6900	0.780045	0.686131	0.863014	0.769585	0.587943
6910	0.809524	0.759124	0.90411	0.809524	0.65492
6920	0.861678	0.744526	0.863014	0.837174	0.685899
6930	0.798186	0.664234	0.890411	0.780338	0.597134
6940	0.811791	0.715328	0.890411	0.800307	0.631773
6950	0.818594	0.737226	0.835616	0.803379	0.638921
6960	0.8322	0.744526	0.821918	0.812596	0.65184
6970	0.848073	0.708029	0.876712	0.821813	0.655408
6980	0.854875	0.605839	0.890411	0.806452	0.623615
6990	0.823129	0.744526	0.90411	0.815668	0.662183
7000	0.814059	0.656934	0.863014	0.786482	0.595543
7010	0.839002	0.627737	0.876712	0.798771	0.615602
7020	0.77551	0.686131	0.876712	0.768049	0.586971
7030	0.827664	0.70073	0.808219	0.798771	0.620553
7040	0.782313	0.671533	0.876712	0.769585	0.58549
7050	0.820862	0.729927	0.890411	0.809524	0.64943
7060	0.811791	0.671533	0.849315	0.786482	0.601977
7070	0.843537	0.693431	0.90411	0.81874	0.653252
7080	0.845805	0.751825	0.876712	0.829493	0.674398
7090	0.829932	0.671533	0.876712	0.801843	0.628618
7100	0.798186	0.766423	0.876712	0.800307	0.64391
7110	0.827664	0.729927	0.90411	0.815668	0.656129
7120	0.811791	0.715328	0.835616	0.794163	0.620002
7130	0.823129	0.671533	0.876712	0.797235	0.614738
7140	0.818594	0.649635	0.890411	0.791091	0.607876
7150	0.825397	0.708029	0.890411	0.807988	0.639476
7160	0.8322	0.656934	0.917808	0.804916	0.630191
7170	0.823129	0.737226	0.917808	0.815668	0.658959
7180	0.816327	0.729927	0.90411	0.807988	0.647206
7190	0.814059	0.708029	0.821918	0.792627	0.610054
7200	0.777778	0.70073	0.849315	0.769585	0.583122
7210	0.798186	0.737226	0.849315	0.791091	0.618669
7220	0.836735	0.678832	0.890411	0.809524	0.639586
7230	0.825397	0.686131	0.90411	0.804916	0.63531
7240	0.800454	0.766423	0.808219	0.794163	0.623543
7250	0.8322	0.708029	0.876712	0.81106	0.643915
7260	0.802721	0.751825	0.849315	0.797235	0.630452
7270	0.814059	0.649635	0.890411	0.788018	0.605192
7280	0.8322	0.70073	0.863014	0.807988	0.632726
7290	0.811791	0.686131	0.876712	0.792627	0.611765
7300	0.825397	0.686131	0.890411	0.803379	0.629968
7310	0.809524	0.70073	0.821918	0.788018	0.607203
7320	0.827664	0.708029	0.90411	0.81106	0.64967
7330	0.793651	0.693431	0.821918	0.77573	0.589631
7340	0.825397	0.664234	0.945205	0.804916	0.636053
7350	0.802721	0.627737	0.876712	0.774194	0.581509
7360	0.820862	0.664234	0.876712	0.794163	0.613802
7370	0.816327	0.686131	0.90411	0.798771	0.622567
7380	0.798186	0.70073	0.863014	0.784946	0.606681
7390	0.839002	0.744526	0.863014	0.821813	0.664976
7400	0.804989	0.70073	0.917808	0.795699	0.623044
7410	0.829932	0.722628	0.821918	0.806452	0.634673
7420	0.807256	0.671533	0.917808	0.791091	0.61697
7430	0.807256	0.766423	0.849315	0.803379	0.643942
7440	0.800454	0.722628	0.835616	0.788018	0.617406
7450	0.8322	0.759124	0.90411	0.824885	0.675066
7460	0.818594	0.678832	0.863014	0.794163	0.618816
7470	0.834467	0.70073	0.90411	0.814132	0.648397
7480	0.811791	0.686131	0.876712	0.792627	0.61575
7490	0.809524	0.737226	0.876712	0.801843	0.634542
7500	0.820862	0.642336	0.890411	0.791091	0.607178
7510	0.773243	0.737226	0.917808	0.781874	0.612718
7520	0.802721	0.649635	0.821918	0.772657	0.572878
7530	0.839002	0.708029	0.863014	0.814132	0.646278
7540	0.829932	0.751825	0.821918	0.812596	0.649809
7550	0.807256	0.576642	0.849315	0.763441	0.55268
7560	0.836735	0.744526	0.808219	0.814132	0.645607
7570	0.836735	0.715328	0.90411	0.81874	0.656619
7580	0.811791	0.722628	0.890411	0.801843	0.633186
7590	0.827664	0.715328	0.890411	0.81106	0.648908
7600	0.809524	0.715328	0.876712	0.797235	0.629811
7610	0.809524	0.70073	0.835616	0.789555	0.604753
7620	0.829932	0.70073	0.890411	0.809524	0.642809
7630	0.809524	0.627737	0.821918	0.772657	0.574432
7640	0.798186	0.744526	0.876712	0.795699	0.630574
7650	0.811791	0.70073	0.931507	0.801843	0.636734
7660	0.816327	0.708029	0.821918	0.794163	0.615293
7670	0.807256	0.656934	0.876712	0.78341	0.595754
7680	0.84127	0.759124	0.90411	0.831029	0.68371
7690	0.818594	0.671533	0.863014	0.792627	0.611628
7700	0.807256	0.708029	0.876712	0.794163	0.62249
7710	0.8322	0.737226	0.876712	0.817204	0.658992
7720	0.807256	0.664234	0.835616	0.780338	0.587339
7730	0.839002	0.693431	0.794521	0.803379	0.624213
7740	0.786848	0.744526	0.849315	0.784946	0.615174
7750	0.8322	0.708029	0.90411	0.814132	0.65049
7760	0.836735	0.671533	0.876712	0.806452	0.633763
7770	0.789116	0.766423	0.849315	0.791091	0.626119
7780	0.807256	0.70073	0.890411	0.794163	0.623497
7790	0.793651	0.693431	0.876712	0.781874	0.59694
7800	0.811791	0.635036	0.863014	0.780338	0.58837
7810	0.814059	0.678832	0.821918	0.786482	0.602336
7820	0.793651	0.664234	0.917808	0.780338	0.595657
7830	0.84127	0.686131	0.835616	0.807988	0.628759
7840	0.802721	0.751825	0.808219	0.792627	0.618856
7850	0.795918	0.773723	0.849315	0.797235	0.633137
7860	0.814059	0.635036	0.90411	0.786482	0.59941
7870	0.8322	0.708029	0.890411	0.812596	0.643287
7880	0.823129	0.773723	0.917808	0.823349	0.673138
7890	0.807256	0.70073	0.808219	0.784946	0.596523
7900	0.820862	0.729927	0.876712	0.807988	0.641392
7910	0.829932	0.693431	0.821918	0.800307	0.617364
7920	0.827664	0.635036	0.808219	0.784946	0.593
7930	0.820862	0.722628	0.863014	0.804916	0.641696
7940	0.827664	0.620438	0.835616	0.784946	0.586992
7950	0.78458	0.715328	0.835616	0.77573	0.596197
7960	0.816327	0.664234	0.821918	0.784946	0.59311
7970	0.816327	0.744526	0.917808	0.812596	0.658447
7980	0.820862	0.649635	0.863014	0.789555	0.603622
7990	0.800454	0.664234	0.890411	0.781874	0.598916
8000	0.823129	0.686131	0.917808	0.804916	0.63877
8010	0.834467	0.708029	0.931507	0.81874	0.653908
8020	0.839002	0.642336	0.863014	0.800307	0.619202
8030	0.807256	0.678832	0.835616	0.78341	0.597166
8040	0.829932	0.744526	0.849315	0.814132	0.652317
8050	0.809524	0.642336	0.90411	0.784946	0.598039
8060	0.845805	0.686131	0.849315	0.812596	0.636398
8070	0.802721	0.686131	0.917808	0.791091	0.618912
8080	0.825397	0.678832	0.876712	0.800307	0.62279
8090	0.814059	0.781022	0.835616	0.809524	0.650552
8100	0.809524	0.737226	0.863014	0.800307	0.633817
8110	0.861678	0.59854	0.890411	0.809524	0.624324
8120	0.829932	0.671533	0.931507	0.807988	0.643002
8130	0.800454	0.671533	0.890411	0.78341	0.60538
8140	0.816327	0.715328	0.890411	0.803379	0.639893
8150	0.823129	0.678832	0.849315	0.795699	0.615858
8160	0.84127	0.649635	0.849315	0.801843	0.620448
8170	0.848073	0.642336	0.835616	0.803379	0.618217
8180	0.798186	0.744526	0.835616	0.791091	0.619939
8190	0.816327	0.715328	0.863014	0.800307	0.631773
8200	0.823129	0.649635	0.90411	0.795699	0.617794
8210	0.798186	0.693431	0.890411	0.786482	0.610867
8220	0.823129	0.722628	0.863014	0.806452	0.641159
8230	0.814059	0.656934	0.835616	0.78341	0.593736
8240	0.829932	0.70073	0.876712	0.807988	0.642763
8250	0.811791	0.744526	0.863014	0.803379	0.642159
8260	0.845805	0.678832	0.863014	0.812596	0.642813
8270	0.8322	0.781022	0.931507	0.832565	0.694572
8280	0.809524	0.671533	0.876712	0.788018	0.60262
8290	0.811791	0.729927	0.890411	0.803379	0.638656
8300	0.845805	0.737226	0.90411	0.829493	0.676807
8310	0.786848	0.642336	0.890411	0.768049	0.578551
8320	0.811791	0.678832	0.917808	0.795699	0.621761
8330	0.809524	0.70073	0.890411	0.795699	0.622335
8340	0.811791	0.693431	0.863014	0.792627	0.614601
8350	0.789116	0.79562	0.876712	0.800307	0.646942
8360	0.804989	0.759124	0.876712	0.803379	0.639572
8370	0.811791	0.737226	0.890411	0.804916	0.63846
8380	0.816327	0.693431	0.849315	0.794163	0.616639
8390	0.809524	0.708029	0.876712	0.795699	0.626441
8400	0.839002	0.715328	0.849315	0.814132	0.645544
8410	0.800454	0.686131	0.849315	0.781874	0.594305
8420	0.78458	0.70073	0.890411	0.778802	0.601875
8430	0.825397	0.664234	0.876712	0.797235	0.618953
8440	0.829932	0.678832	0.835616	0.798771	0.625312
8450	0.798186	0.656934	0.890411	0.778802	0.589502
8460	0.827664	0.693431	0.849315	0.801843	0.62475
8470	0.827664	0.715328	0.876712	0.809524	0.645834
8480	0.800454	0.759124	0.890411	0.801843	0.640735
8490	0.848073	0.729927	0.821918	0.820276	0.657262
8500	0.786848	0.722628	0.821918	0.777266	0.595902
8510	0.845805	0.686131	0.876712	0.815668	0.644627
8520	0.845805	0.649635	0.835616	0.803379	0.620407
8530	0.827664	0.671533	0.876712	0.800307	0.623196
8540	0.804989	0.729927	0.876712	0.797235	0.626803
8550	0.811791	0.751825	0.808219	0.798771	0.631675
8560	0.820862	0.70073	0.890411	0.803379	0.635953
8570	0.802721	0.620438	0.917808	0.777266	0.591777
8580	0.814059	0.722628	0.890411	0.803379	0.644942
8590	0.791383	0.70073	0.863014	0.780338	0.599539
8600	0.827664	0.722628	0.821918	0.804916	0.634513
8610	0.820862	0.686131	0.821918	0.792627	0.614498
8620	0.816327	0.744526	0.876712	0.807988	0.6421
8630	0.823129	0.686131	0.931507	0.806452	0.640594
8640	0.827664	0.642336	0.917808	0.798771	0.619915
8650	0.78458	0.722628	0.917808	0.786482	0.620791
8660	0.827664	0.620438	0.863014	0.788018	0.5968
8670	0.848073	0.664234	0.863014	0.81106	0.636846
8680	0.820862	0.70073	0.794521	0.792627	0.611508
8690	0.8322	0.678832	0.890411	0.806452	0.631157
8700	0.793651	0.766423	0.808219	0.789555	0.621977
8710	0.811791	0.635036	0.863014	0.780338	0.589848
8720	0.798186	0.708029	0.849315	0.784946	0.604472
8730	0.829932	0.678832	0.890411	0.804916	0.631902
8740	0.825397	0.686131	0.849315	0.798771	0.623529
8750	0.791383	0.671533	0.876712	0.77573	0.588917
8760	0.820862	0.671533	0.794521	0.786482	0.592678
8770	0.827664	0.678832	0.821918	0.795699	0.60777
8780	0.807256	0.759124	0.890411	0.806452	0.648191
8790	0.816327	0.664234	0.863014	0.789555	0.606659
8800	0.786848	0.708029	0.890411	0.781874	0.603183
8810	0.804989	0.678832	0.890411	0.788018	0.603424
8820	0.84127	0.686131	0.863014	0.81106	0.641348
8830	0.809524	0.729927	0.849315	0.797235	0.626455
8840	0.85941	0.759124	0.780822	0.829493	0.668468
8850	0.84127	0.664234	0.890411	0.809524	0.638723
8860	0.818594	0.671533	0.931507	0.800307	0.624638
8870	0.823129	0.583942	0.849315	0.77573	0.568374
8880	0.814059	0.620438	0.890411	0.781874	0.595004
8890	0.818594	0.664234	0.876712	0.792627	0.606683
8900	0.804989	0.729927	0.876712	0.797235	0.629469
8910	0.820862	0.671533	0.90411	0.798771	0.625074
8920	0.84127	0.693431	0.876712	0.814132	0.648053
8930	0.802721	0.722628	0.890411	0.795699	0.629721
8940	0.845805	0.729927	0.794521	0.815668	0.64504
8950	0.789116	0.664234	0.890411	0.774194	0.583574
8960	0.843537	0.737226	0.876712	0.824885	0.668498
8970	0.793651	0.737226	0.863014	0.789555	0.617683
8980	0.816327	0.693431	0.863014	0.795699	0.617885
8990	0.804989	0.686131	0.863014	0.786482	0.602798
9000	0.807256	0.744526	0.931507	0.807988	0.658046
9010	0.834467	0.737226	0.863014	0.817204	0.658025
9020	0.811791	0.664234	0.90411	0.791091	0.615071
9030	0.820862	0.664234	0.863014	0.792627	0.611402
9040	0.804989	0.751825	0.835616	0.797235	0.629414
9050	0.804989	0.708029	0.890411	0.794163	0.623115
9060	0.789116	0.642336	0.835616	0.763441	0.564256
9070	0.827664	0.649635	0.876712	0.795699	0.621358
9080	0.818594	0.693431	0.876712	0.798771	0.626983
9090	0.823129	0.678832	0.917808	0.803379	0.628553
9100	0.789116	0.656934	0.821918	0.764977	0.565443
9110	0.809524	0.686131	0.849315	0.788018	0.605749
9120	0.795918	0.686131	0.876712	0.781874	0.602459
9130	0.807256	0.664234	0.835616	0.780338	0.588899
9140	0.825397	0.664234	0.821918	0.791091	0.610388
9150	0.84127	0.693431	0.917808	0.81874	0.655471
9160	0.811791	0.642336	0.90411	0.786482	0.604357
9170	0.823129	0.671533	0.808219	0.789555	0.599008
9180	0.852608	0.671533	0.876712	0.817204	0.650401
9190	0.811791	0.715328	0.917808	0.803379	0.64007
9200	0.811791	0.70073	0.890411	0.797235	0.625795
9210	0.836735	0.671533	0.835616	0.801843	0.619346
9220	0.814059	0.729927	0.890411	0.804916	0.641924
9230	0.848073	0.729927	0.835616	0.821813	0.663068
9240	0.802721	0.722628	0.821918	0.788018	0.611213
9250	0.804989	0.737226	0.821918	0.792627	0.617477
9260	0.834467	0.656934	0.863014	0.800307	0.621713
9270	0.798186	0.678832	0.849315	0.778802	0.597871
9280	0.814059	0.678832	0.863014	0.791091	0.601734
9290	0.829932	0.744526	0.890411	0.81874	0.668134
9300	0.84127	0.642336	0.90411	0.806452	0.626145
9310	0.834467	0.686131	0.849315	0.804916	0.624112
9320	0.816327	0.686131	0.835616	0.791091	0.607367
9330	0.782313	0.722628	0.821918	0.774194	0.594636
9340	0.804989	0.766423	0.890411	0.806452	0.652996
9350	0.78458	0.635036	0.945205	0.771121	0.589075
9360	0.809524	0.693431	0.890411	0.794163	0.619908
9370	0.773243	0.693431	0.849315	0.764977	0.581625
9380	0.829932	0.751825	0.821918	0.812596	0.65485
9390	0.829932	0.744526	0.835616	0.812596	0.642697
9400	0.839002	0.708029	0.890411	0.817204	0.655201
9410	0.818594	0.70073	0.90411	0.803379	0.635606
9420	0.789116	0.715328	0.849315	0.780338	0.601379
9430	0.809524	0.751825	0.90411	0.807988	0.648015
9440	0.793651	0.708029	0.863014	0.78341	0.606922
9450	0.823129	0.671533	0.835616	0.792627	0.607455
9460	0.811791	0.715328	0.821918	0.792627	0.618629
9470	0.818594	0.686131	0.876712	0.797235	0.62197
9480	0.8322	0.788321	0.876712	0.827957	0.678158
9490	0.829932	0.671533	0.849315	0.798771	0.621131
9500	0.827664	0.70073	0.890411	0.807988	0.641772
9510	0.852608	0.729927	0.890411	0.831029	0.676528
9520	0.809524	0.70073	0.821918	0.788018	0.608556
9530	0.791383	0.737226	0.835616	0.784946	0.606041
9540	0.782313	0.620438	0.90411	0.761905	0.566977
9550	0.820862	0.708029	0.835616	0.798771	0.625225
9560	0.818594	0.715328	0.876712	0.803379	0.633217
9570	0.836735	0.722628	0.876712	0.817204	0.656652
9580	0.791383	0.678832	0.890411	0.778802	0.597769
9590	0.818594	0.744526	0.945205	0.817204	0.661363
9600	0.777778	0.708029	0.863014	0.772657	0.595647
9610	0.827664	0.620438	0.821918	0.78341	0.588926
9620	0.827664	0.722628	0.90411	0.814132	0.655204
9630	0.782313	0.729927	0.90411	0.784946	0.61538
9640	0.820862	0.678832	0.890411	0.798771	0.628825
9650	0.818594	0.759124	0.890411	0.814132	0.655582
9660	0.845805	0.693431	0.863014	0.815668	0.648138
9670	0.84127	0.715328	0.876712	0.81874	0.656803
9680	0.795918	0.715328	0.876712	0.788018	0.605888
9690	0.786848	0.737226	0.835616	0.781874	0.604725
9700	0.795918	0.708029	0.835616	0.781874	0.602465
9710	0.789116	0.737226	0.917808	0.792627	0.62977
9720	0.798186	0.70073	0.808219	0.778802	0.593821
9730	0.782313	0.729927	0.821918	0.77573	0.598549
9740	0.818594	0.708029	0.890411	0.803379	0.632789
9750	0.804989	0.620438	0.863014	0.772657	0.572878
9760	0.814059	0.715328	0.835616	0.795699	0.624687
9770	0.798186	0.708029	0.890411	0.789555	0.618033
9780	0.791383	0.70073	0.90411	0.784946	0.610934
9790	0.84127	0.656934	0.917808	0.81106	0.646444
9800	0.823129	0.693431	0.890411	0.803379	0.633678
9810	0.8322	0.693431	0.90411	0.81106	0.647272
9820	0.800454	0.708029	0.863014	0.788018	0.611352
9830	0.809524	0.70073	0.890411	0.795699	0.620401
9840	0.804989	0.708029	0.890411	0.794163	0.619583
9850	0.807256	0.693431	0.849315	0.788018	0.607203
9860	0.814059	0.656934	0.931507	0.794163	0.615442
9870	0.818594	0.635036	0.849315	0.78341	0.589596
9880	0.8322	0.70073	0.835616	0.804916	0.630275
9890	0.786848	0.686131	0.863014	0.774194	0.587152
9900	0.814059	0.715328	0.890411	0.801843	0.634332
9910	0.834467	0.70073	0.917808	0.815668	0.653752
9920	0.780045	0.693431	0.876712	0.772657	0.591946
9930	0.829932	0.722628	0.835616	0.807988	0.640611
9940	0.786848	0.766423	0.849315	0.789555	0.625798
9950	0.816327	0.729927	0.890411	0.806452	0.64493
9960	0.793651	0.686131	0.90411	0.78341	0.607396
9970	0.861678	0.70073	0.835616	0.824885	0.655931
9980	0.834467	0.664234	0.863014	0.801843	0.618606
9990	0.84127	0.693431	0.849315	0.81106	0.637477
10000	0.789116	0.664234	0.821918	0.766513	0.568573
10010	0.834467	0.773723	0.849315	0.823349	0.665269
10020	0.800454	0.744526	0.931507	0.803379	0.643657
10030	0.827664	0.664234	0.849315	0.795699	0.611121
10040	0.795918	0.759124	0.876712	0.797235	0.638819
10050	0.818594	0.722628	0.917808	0.809524	0.651304
10060	0.836735	0.715328	0.821918	0.809524	0.639319
10070	0.820862	0.664234	0.945205	0.801843	0.624653
10080	0.798186	0.715328	0.890411	0.791091	0.622613
10090	0.845805	0.715328	0.863014	0.820276	0.659367
10100	0.836735	0.751825	0.849315	0.820276	0.662264
10110	0.807256	0.642336	0.876712	0.780338	0.589988
10120	0.839002	0.729927	0.849315	0.817204	0.655696
10130	0.791383	0.715328	0.876712	0.784946	0.608159
10140	0.809524	0.664234	0.835616	0.781874	0.595067
10150	0.816327	0.693431	0.890411	0.798771	0.623596
10160	0.820862	0.656934	0.876712	0.792627	0.61414
10170	0.809524	0.649635	0.890411	0.784946	0.600893
10180	0.807256	0.766423	0.849315	0.803379	0.638864
10190	0.848073	0.744526	0.863014	0.827957	0.673381
10200	0.795918	0.642336	0.849315	0.769585	0.581101
10210	0.807256	0.635036	0.808219	0.771121	0.563862
10220	0.773243	0.751825	0.876712	0.780338	0.612332
10230	0.85034	0.678832	0.794521	0.807988	0.631705
10240	0.820862	0.729927	0.863014	0.806452	0.642492
10250	0.823129	0.678832	0.863014	0.797235	0.619087
10260	0.768707	0.642336	0.876712	0.754224	0.561186
10270	0.814059	0.715328	0.849315	0.797235	0.624723
10280	0.827664	0.671533	0.863014	0.798771	0.625391
10290	0.825397	0.671533	0.849315	0.795699	0.616555
10300	0.825397	0.744526	0.863014	0.812596	0.656831
10310	0.820862	0.671533	0.876712	0.795699	0.620168
10320	0.829932	0.70073	0.863014	0.806452	0.637272
10330	0.84127	0.729927	0.863014	0.820276	0.664334
10340	0.823129	0.729927	0.849315	0.806452	0.638017
10350	0.818594	0.635036	0.917808	0.791091	0.603571
10360	0.825397	0.70073	0.90411	0.807988	0.638965
10370	0.798186	0.744526	0.863014	0.794163	0.628315
10380	0.818594	0.708029	0.890411	0.803379	0.633786
10390	0.823129	0.686131	0.863014	0.798771	0.624504
10400	0.802721	0.678832	0.876712	0.784946	0.604472
10410	0.845805	0.686131	0.876712	0.815668	0.64642
10420	0.825397	0.744526	0.835616	0.809524	0.64652
10430	0.84127	0.686131	0.863014	0.81106	0.638434
10440	0.804989	0.729927	0.863014	0.795699	0.627576
10450	0.804989	0.708029	0.821918	0.786482	0.611325
10460	0.809524	0.671533	0.931507	0.794163	0.617773
10470	0.807256	0.729927	0.863014	0.797235	0.626312
10480	0.827664	0.671533	0.876712	0.800307	0.622889
10490	0.820862	0.627737	0.835616	0.781874	0.587554
10500	0.802721	0.737226	0.863014	0.795699	0.625846
10510	0.811791	0.759124	0.945205	0.815668	0.664314
10520	0.780045	0.729927	0.835616	0.77573	0.600634
10530	0.816327	0.686131	0.849315	0.792627	0.61069
10540	0.829932	0.773723	0.890411	0.824885	0.680164
10550	0.816327	0.642336	0.90411	0.789555	0.60455
10560	0.852608	0.722628	0.876712	0.827957	0.670912
10570	0.795918	0.715328	0.876712	0.788018	0.6167
10580	0.827664	0.70073	0.890411	0.807988	0.640024
10590	0.861678	0.664234	0.876712	0.821813	0.652286
10600	0.800454	0.70073	0.863014	0.786482	0.610295
10610	0.829932	0.678832	0.863014	0.801843	0.622805
10620	0.814059	0.656934	0.90411	0.791091	0.617117
10630	0.811791	0.759124	0.808219	0.800307	0.630142
10640	0.818594	0.642336	0.876712	0.788018	0.601024
10650	0.804989	0.715328	0.917808	0.798771	0.633965
10660	0.780045	0.722628	0.808219	0.771121	0.589025
10670	0.816327	0.693431	0.90411	0.800307	0.631166
10680	0.845805	0.678832	0.90411	0.817204	0.650674
10690	0.825397	0.649635	0.876712	0.794163	0.606318
10700	0.809524	0.693431	0.917808	0.797235	0.616234
10710	0.814059	0.722628	0.849315	0.798771	0.621844
10720	0.798186	0.729927	0.863014	0.791091	0.615255
10730	0.834467	0.722628	0.917808	0.820276	0.663665
10740	0.804989	0.773723	0.876712	0.806452	0.648948
10750	0.875283	0.613139	0.890411	0.821813	0.647463
10760	0.834467	0.642336	0.849315	0.795699	0.606264
10770	0.809524	0.635036	0.835616	0.77573	0.583383
10780	0.793651	0.708029	0.849315	0.781874	0.604216
10790	0.795918	0.744526	0.876712	0.794163	0.62445
10800	0.816327	0.627737	0.849315	0.780338	0.590947
10810	0.811791	0.642336	0.90411	0.786482	0.594904
10820	0.804989	0.722628	0.90411	0.798771	0.63472
10830	0.85034	0.664234	0.835616	0.809524	0.631883
10840	0.793651	0.729927	0.863014	0.788018	0.612212
10850	0.798186	0.737226	0.90411	0.797235	0.636773
10860	0.84127	0.664234	0.849315	0.804916	0.62878
10870	0.848073	0.671533	0.890411	0.815668	0.646599
10880	0.809524	0.664234	0.890411	0.788018	0.60206
10890	0.814059	0.649635	0.835616	0.781874	0.59241
10900	0.800454	0.70073	0.90411	0.791091	0.620586
10910	0.809524	0.686131	0.90411	0.794163	0.618942
10920	0.827664	0.693431	0.90411	0.807988	0.641896
10930	0.857143	0.664234	0.849315	0.815668	0.641239
10940	0.829932	0.708029	0.863014	0.807988	0.636876
10950	0.857143	0.759124	0.890411	0.840246	0.69351
10960	0.802721	0.708029	0.890411	0.792627	0.619745
10970	0.811791	0.664234	0.890411	0.789555	0.615464
10980	0.780045	0.656934	0.849315	0.761905	0.573348
10990	0.85034	0.678832	0.917808	0.821813	0.658713
11000	0.807256	0.686131	0.917808	0.794163	0.623237
11010	0.839002	0.722628	0.917808	0.823349	0.663812
11020	0.84127	0.70073	0.876712	0.815668	0.654352
11030	0.823129	0.70073	0.890411	0.804916	0.638529
11040	0.829932	0.686131	0.931507	0.81106	0.647151
11050	0.818594	0.693431	0.917808	0.803379	0.640139
11060	0.827664	0.722628	0.863014	0.809524	0.644066
11070	0.827664	0.751825	0.863014	0.815668	0.656774
11080	0.839002	0.671533	0.876712	0.807988	0.633555
11090	0.823129	0.744526	0.90411	0.815668	0.662515
11100	0.823129	0.686131	0.90411	0.803379	0.633504
11110	0.800454	0.664234	0.821918	0.774194	0.586079
11120	0.807256	0.693431	0.835616	0.786482	0.60603
11130	0.820862	0.627737	0.890411	0.788018	0.594808
11140	0.78458	0.744526	0.849315	0.78341	0.6114
11150	0.793651	0.737226	0.890411	0.792627	0.624464
11160	0.811791	0.759124	0.849315	0.804916	0.640051
11170	0.820862	0.664234	0.863014	0.792627	0.610712
11180	0.823129	0.781022	0.863014	0.81874	0.666078
11190	0.809524	0.708029	0.849315	0.792627	0.61513
11200	0.836735	0.715328	0.835616	0.81106	0.643722
11210	0.829932	0.649635	0.863014	0.795699	0.609618
11220	0.777778	0.79562	0.849315	0.789555	0.63238
11230	0.786848	0.722628	0.821918	0.777266	0.598783
11240	0.818594	0.751825	0.821918	0.804916	0.637488
11250	0.809524	0.708029	0.876712	0.795699	0.62087
11260	0.786848	0.715328	0.890411	0.78341	0.612849
11270	0.798186	0.708029	0.849315	0.784946	0.603763
11280	0.834467	0.70073	0.917808	0.815668	0.650531
11290	0.816327	0.664234	0.890411	0.792627	0.61207
11300	0.804989	0.715328	0.890411	0.795699	0.620503
11310	0.825397	0.751825	0.835616	0.81106	0.647771
11320	0.829932	0.686131	0.876712	0.804916	0.632849
11330	0.825397	0.642336	0.876712	0.792627	0.606053
11340	0.816327	0.656934	0.849315	0.786482	0.599418
11350	0.798186	0.70073	0.876712	0.786482	0.611415
11360	0.843537	0.729927	0.863014	0.821813	0.666531
11370	0.770975	0.649635	0.890411	0.758833	0.564273
11380	0.8322	0.678832	0.863014	0.803379	0.625049
11390	0.836735	0.642336	0.876712	0.800307	0.618738
11400	0.809524	0.70073	0.849315	0.791091	0.612012
11410	0.836735	0.751825	0.849315	0.820276	0.668398
11420	0.823129	0.686131	0.890411	0.801843	0.630288
11430	0.829932	0.671533	0.90411	0.804916	0.632145
11440	0.816327	0.788321	0.821918	0.81106	0.650881
11450	0.816327	0.671533	0.863014	0.791091	0.610143
11460	0.78458	0.80292	0.794521	0.789555	0.629364
11470	0.814059	0.671533	0.849315	0.788018	0.60493
11480	0.807256	0.620438	0.890411	0.777266	0.592156
11490	0.839002	0.70073	0.876712	0.814132	0.647671
11500	0.818594	0.722628	0.90411	0.807988	0.644315
11510	0.829932	0.715328	0.90411	0.814132	0.653071
11520	0.820862	0.708029	0.876712	0.803379	0.633122
11530	0.809524	0.693431	0.90411	0.795699	0.622228
11540	0.773243	0.591241	0.876712	0.746544	0.536066
11550	0.825397	0.664234	0.849315	0.794163	0.611206
11560	0.818594	0.744526	0.849315	0.806452	0.643164
11570	0.823129	0.693431	0.890411	0.803379	0.630459
11580	0.823129	0.70073	0.808219	0.795699	0.6194
11590	0.843537	0.627737	0.90411	0.804916	0.624646
11600	0.809524	0.649635	0.876712	0.78341	0.589335
11610	0.818594	0.664234	0.890411	0.794163	0.617349
11620	0.814059	0.722628	0.835616	0.797235	0.627993
11630	0.836735	0.70073	0.863014	0.81106	0.641701
11640	0.804989	0.59854	0.849315	0.766513	0.562582
11650	0.825397	0.671533	0.931507	0.804916	0.634188
11660	0.795918	0.686131	0.835616	0.777266	0.589244
11670	0.814059	0.781022	0.821918	0.807988	0.65178
11680	0.811791	0.715328	0.849315	0.795699	0.62087
11690	0.791383	0.693431	0.931507	0.786482	0.61767
11700	0.811791	0.715328	0.849315	0.795699	0.62145
11710	0.827664	0.671533	0.863014	0.798771	0.623393
11720	0.825397	0.766423	0.863014	0.817204	0.663363
11730	0.780045	0.729927	0.876712	0.780338	0.612713
11740	0.818594	0.642336	0.863014	0.786482	0.598082
11750	0.829932	0.715328	0.958904	0.820276	0.667439
11760	0.823129	0.737226	0.890411	0.812596	0.65444
11770	0.800454	0.708029	0.863014	0.788018	0.611511
11780	0.820862	0.627737	0.890411	0.788018	0.602521
11790	0.800454	0.686131	0.863014	0.78341	0.603752
11800	0.836735	0.605839	0.890411	0.794163	0.598299
11810	0.795918	0.715328	0.876712	0.788018	0.615594
11820	0.820862	0.708029	0.863014	0.801843	0.633729
11830	0.8322	0.693431	0.90411	0.81106	0.642835
11840	0.857143	0.715328	0.890411	0.831029	0.673837
11850	0.823129	0.686131	0.90411	0.803379	0.633178
11860	0.804989	0.729927	0.835616	0.792627	0.618322
11870	0.809524	0.70073	0.890411	0.795699	0.619311
11880	0.809524	0.715328	0.835616	0.792627	0.617985
11890	0.816327	0.693431	0.821918	0.791091	0.606824
11900	0.825397	0.693431	0.821918	0.797235	0.621059
11910	0.8322	0.70073	0.90411	0.812596	0.648828
11920	0.820862	0.678832	0.90411	0.800307	0.62746
11930	0.811791	0.656934	0.849315	0.78341	0.592678
11940	0.818594	0.744526	0.876712	0.809524	0.647273
11950	0.820862	0.664234	0.90411	0.797235	0.61703
11960	0.836735	0.635036	0.849315	0.795699	0.611137
11970	0.866213	0.605839	0.821918	0.806452	0.610228
11980	0.827664	0.664234	0.849315	0.795699	0.610368
11990	0.8322	0.70073	0.821918	0.803379	0.63223
12000	0.834467	0.686131	0.835616	0.803379	0.626204
12010	0.804989	0.693431	0.821918	0.78341	0.594091
12020	0.823129	0.671533	0.90411	0.800307	0.626508
12030	0.816327	0.759124	0.890411	0.812596	0.652091
12040	0.829932	0.678832	0.849315	0.800307	0.620988
12050	0.825397	0.59854	0.863014	0.781874	0.580304
12060	0.809524	0.729927	0.890411	0.801843	0.635905
12070	0.829932	0.722628	0.876712	0.812596	0.644688
12080	0.811791	0.678832	0.890411	0.792627	0.616408
12090	0.839002	0.781022	0.863014	0.829493	0.680581
12100	0.807256	0.737226	0.917808	0.804916	0.645754
12110	0.782313	0.678832	0.876712	0.771121	0.588543
12120	0.861678	0.722628	0.835616	0.829493	0.673405
12130	0.804989	0.678832	0.90411	0.789555	0.611864
12140	0.811791	0.627737	0.90411	0.78341	0.591604
12150	0.809524	0.715328	0.821918	0.791091	0.613344
12160	0.816327	0.693431	0.849315	0.794163	0.616172
12170	0.820862	0.715328	0.876712	0.804916	0.632251
12180	0.791383	0.737226	0.821918	0.78341	0.608701
12190	0.814059	0.708029	0.863014	0.797235	0.621645
12200	0.814059	0.715328	0.917808	0.804916	0.640333
12210	0.773243	0.708029	0.821918	0.764977	0.577836
12220	0.814059	0.708029	0.835616	0.794163	0.615729
12230	0.814059	0.737226	0.876712	0.804916	0.639314
12240	0.793651	0.729927	0.890411	0.791091	0.624842
12250	0.809524	0.70073	0.863014	0.792627	0.61482
12260	0.825397	0.671533	0.876712	0.798771	0.622957
12270	0.795918	0.715328	0.876712	0.788018	0.61425
12280	0.807256	0.70073	0.849315	0.789555	0.607163
12290	0.816327	0.656934	0.917808	0.794163	0.620145
12300	0.834467	0.678832	0.90411	0.809524	0.640453
12310	0.789116	0.70073	0.90411	0.78341	0.608016
12320	0.798186	0.686131	0.876712	0.78341	0.605666
12330	0.795918	0.708029	0.876712	0.786482	0.613852
12340	0.809524	0.708029	0.931507	0.801843	0.637544
12350	0.820862	0.649635	0.931507	0.797235	0.623137
12360	0.786848	0.737226	0.917808	0.791091	0.625269
12370	0.818594	0.751825	0.876712	0.81106	0.65054
12380	0.791383	0.722628	0.876712	0.786482	0.622297
12390	0.761905	0.744526	0.794521	0.761905	0.580044
12400	0.843537	0.751825	0.849315	0.824885	0.671624
12410	0.823129	0.627737	0.972603	0.798771	0.625155
12420	0.834467	0.649635	0.863014	0.798771	0.61413
12430	0.827664	0.649635	0.876712	0.795699	0.612392
12440	0.854875	0.627737	0.890411	0.81106	0.634179
12450	0.802721	0.686131	0.808219	0.778802	0.590027
12460	0.78458	0.79562	0.876712	0.797235	0.64672
12470	0.848073	0.656934	0.849315	0.807988	0.63056
12480	0.77551	0.664234	0.863014	0.761905	0.573348
12490	0.834467	0.613139	0.876712	0.792627	0.603702
12500	0.829932	0.708029	0.863014	0.807988	0.640526
12510	0.811791	0.678832	0.849315	0.788018	0.605749
12520	0.816327	0.70073	0.890411	0.800307	0.627378
12530	0.814059	0.678832	0.876712	0.792627	0.619847
12540	0.818594	0.70073	0.863014	0.798771	0.627902
12550	0.825397	0.693431	0.863014	0.801843	0.632752
12560	0.84127	0.70073	0.849315	0.812596	0.643491
12570	0.836735	0.708029	0.849315	0.81106	0.639368
12580	0.76644	0.737226	0.890411	0.774194	0.603702
12590	0.820862	0.708029	0.876712	0.803379	0.634681
12600	0.791383	0.686131	0.835616	0.774194	0.582056
12610	0.786848	0.693431	0.863014	0.77573	0.598339
12620	0.818594	0.722628	0.808219	0.797235	0.61952
12630	0.827664	0.686131	0.808219	0.795699	0.610792
12640	0.829932	0.693431	0.876712	0.806452	0.639037
12650	0.836735	0.649635	0.917808	0.806452	0.633082
12660	0.811791	0.737226	0.90411	0.806452	0.643001
12670	0.791383	0.605839	0.90411	0.764977	0.567489
12680	0.820862	0.686131	0.863014	0.797235	0.625888
12690	0.829932	0.729927	0.945205	0.821813	0.67021
12700	0.76644	0.693431	0.90411	0.766513	0.58776
12710	0.845805	0.656934	0.835616	0.804916	0.625172
12720	0.804989	0.70073	0.890411	0.792627	0.616236
12730	0.804989	0.766423	0.849315	0.801843	0.639298
12740	0.818594	0.649635	0.808219	0.781874	0.58543
12750	0.836735	0.671533	0.917808	0.81106	0.640804
12760	0.804989	0.620438	0.876712	0.774194	0.578035
12770	0.78458	0.70073	0.835616	0.772657	0.585557
12780	0.78458	0.722628	0.835616	0.777266	0.599571
12790	0.825397	0.70073	0.876712	0.804916	0.635383
12800	0.818594	0.693431	0.890411	0.800307	0.629419
12810	0.786848	0.686131	0.917808	0.780338	0.596674
12820	0.802721	0.751825	0.821918	0.794163	0.626291
12830	0.802721	0.678832	0.849315	0.781874	0.595618
12840	0.829932	0.649635	0.835616	0.792627	0.605873
12850	0.829932	0.708029	0.90411	0.812596	0.648614
12860	0.818594	0.722628	0.890411	0.806452	0.640973
12870	0.836735	0.729927	0.863014	0.817204	0.652992
12880	0.820862	0.715328	0.821918	0.798771	0.62621
12890	0.814059	0.729927	0.876712	0.803379	0.638383
12900	0.795918	0.751825	0.945205	0.803379	0.645246
12910	0.798186	0.664234	0.917808	0.78341	0.604807
12920	0.836735	0.642336	0.849315	0.797235	0.616334
12930	0.829932	0.715328	0.849315	0.807988	0.636493
12940	0.811791	0.70073	0.863014	0.794163	0.614553
12950	0.782313	0.70073	0.890411	0.777266	0.599807
12960	0.839002	0.766423	0.90411	0.831029	0.684437
12970	0.759637	0.759124	0.849315	0.769585	0.593558
12980	0.816327	0.737226	0.835616	0.801843	0.634901
12990	0.786848	0.70073	0.931507	0.784946	0.613533
13000	0.84127	0.708029	0.917808	0.821813	0.665982
13010	0.800454	0.649635	0.835616	0.772657	0.578304
13020	0.85034	0.678832	0.917808	0.821813	0.660902
13030	0.802721	0.686131	0.863014	0.784946	0.604345
13040	0.802721	0.693431	0.917808	0.792627	0.622205
13050	0.820862	0.693431	0.821918	0.794163	0.612624
13060	0.802721	0.671533	0.917808	0.788018	0.61235
13070	0.789116	0.693431	0.890411	0.780338	0.59771
13080	0.807256	0.722628	0.917808	0.801843	0.640428
13090	0.814059	0.722628	0.890411	0.803379	0.63757
13100	0.814059	0.708029	0.849315	0.795699	0.61812
13110	0.78458	0.686131	0.821918	0.768049	0.571846
13120	0.816327	0.715328	0.917808	0.806452	0.640094
13130	0.820862	0.664234	0.876712	0.794163	0.614245
13140	0.804989	0.678832	0.90411	0.789555	0.620086
13150	0.800454	0.766423	0.90411	0.804916	0.648627
13160	0.802721	0.671533	0.863014	0.781874	0.598363
13170	0.804989	0.678832	0.876712	0.786482	0.602911
13180	0.814059	0.737226	0.876712	0.804916	0.643407
13190	0.834467	0.686131	0.849315	0.804916	0.627917
13200	0.836735	0.678832	0.863014	0.806452	0.625557
13210	0.814059	0.737226	0.863014	0.803379	0.638157
13220	0.84127	0.664234	0.863014	0.806452	0.623468
13230	0.843537	0.627737	0.863014	0.800307	0.613384
13240	0.823129	0.678832	0.808219	0.791091	0.603522
13250	0.809524	0.70073	0.876712	0.794163	0.620102
13260	0.793651	0.715328	0.931507	0.792627	0.626796
13270	0.814059	0.70073	0.917808	0.801843	0.634463
13280	0.816327	0.715328	0.863014	0.800307	0.631374
13290	0.84127	0.686131	0.849315	0.809524	0.636043
13300	0.825397	0.737226	0.835616	0.807988	0.640986
13310	0.84127	0.729927	0.931507	0.827957	0.675916
13320	0.802721	0.729927	0.917808	0.800307	0.63628
13330	0.78458	0.664234	0.780822	0.758833	0.558927
13340	0.789116	0.686131	0.863014	0.77573	0.591929
13350	0.807256	0.671533	0.835616	0.781874	0.591237
13360	0.823129	0.759124	0.821918	0.809524	0.645851
13370	0.807256	0.751825	0.876712	0.803379	0.638157
13380	0.809524	0.788321	0.835616	0.807988	0.650053
13390	0.85034	0.678832	0.90411	0.820276	0.657542
13400	0.8322	0.693431	0.863014	0.806452	0.634876
13410	0.791383	0.715328	0.890411	0.786482	0.617528
13420	0.818594	0.627737	0.863014	0.78341	0.590261
13430	0.816327	0.715328	0.890411	0.803379	0.633385
13440	0.816327	0.759124	0.876712	0.81106	0.653538
13450	0.789116	0.620438	0.90411	0.766513	0.574545
13460	0.825397	0.759124	0.876712	0.817204	0.663002
13470	0.807256	0.678832	0.835616	0.78341	0.598361
13480	0.791383	0.664234	0.876712	0.774194	0.581647
13490	0.804989	0.715328	0.863014	0.792627	0.623398
13500	0.795918	0.708029	0.931507	0.792627	0.624943
13510	0.811791	0.678832	0.90411	0.794163	0.61847
13520	0.807256	0.715328	0.90411	0.798771	0.629029
13530	0.8322	0.715328	0.931507	0.81874	0.660729
13540	0.823129	0.729927	0.835616	0.804916	0.639543
13550	0.800454	0.671533	0.821918	0.77573	0.581549
13560	0.839002	0.671533	0.863014	0.806452	0.628985
13570	0.798186	0.708029	0.849315	0.784946	0.61321
13580	0.76644	0.686131	0.917808	0.766513	0.592826
13590	0.809524	0.715328	0.794521	0.788018	0.604014
13600	0.818594	0.70073	0.945205	0.807988	0.645097
13610	0.823129	0.656934	0.849315	0.791091	0.600642
13620	0.811791	0.766423	0.849315	0.806452	0.646643
13630	0.820862	0.751825	0.890411	0.814132	0.663146
13640	0.839002	0.620438	0.835616	0.792627	0.595972
13650	0.829932	0.671533	0.917808	0.806452	0.638835
13660	0.798186	0.708029	0.876712	0.788018	0.612079
13670	0.77551	0.766423	0.863014	0.78341	0.614937
13680	0.793651	0.759124	0.917808	0.800307	0.641836
13690	0.836735	0.671533	0.890411	0.807988	0.632565
13700	0.827664	0.664234	0.849315	0.795699	0.609177
13710	0.834467	0.693431	0.835616	0.804916	0.631679
13720	0.816327	0.708029	0.863014	0.798771	0.62312
13730	0.836735	0.678832	0.876712	0.807988	0.635494
13740	0.814059	0.722628	0.876712	0.801843	0.638075
13750	0.816327	0.70073	0.863014	0.797235	0.620266
13760	0.782313	0.759124	0.931507	0.794163	0.637722
13770	0.764172	0.70073	0.876712	0.763441	0.586456
13780	0.802721	0.656934	0.876712	0.780338	0.590804
13790	0.827664	0.70073	0.931507	0.812596	0.64874
13800	0.800454	0.686131	0.90411	0.788018	0.61066
13810	0.857143	0.737226	0.835616	0.829493	0.671849
13820	0.827664	0.693431	0.808219	0.797235	0.615138
13830	0.802721	0.759124	0.90411	0.804916	0.651622
13840	0.798186	0.737226	0.835616	0.789555	0.614363
13850	0.811791	0.693431	0.917808	0.798771	0.624131
13860	0.85034	0.715328	0.890411	0.826421	0.667998
13870	0.782313	0.744526	0.890411	0.786482	0.620018
13880	0.804989	0.649635	0.90411	0.78341	0.602473
13890	0.802721	0.781022	0.849315	0.803379	0.641484
13900	0.795918	0.642336	0.849315	0.769585	0.569254
13910	0.820862	0.744526	0.890411	0.812596	0.65896
13920	0.78458	0.70073	0.863014	0.77573	0.592453
13930	0.829932	0.722628	0.794521	0.803379	0.627063
13940	0.777778	0.729927	0.863014	0.777266	0.598778
13950	0.807256	0.708029	0.835616	0.789555	0.613292
13960	0.793651	0.671533	0.90411	0.780338	0.597849
13970	0.820862	0.715328	0.890411	0.806452	0.639935
13980	0.839002	0.678832	0.876712	0.809524	0.637625
13990	0.8322	0.708029	0.863014	0.809524	0.642809
14000	0.827664	0.737226	0.917808	0.81874	0.663909
14010	0.820862	0.722628	0.90411	0.809524	0.644355
14020	0.825397	0.678832	0.890411	0.801843	0.629389
14030	0.834467	0.656934	0.917808	0.806452	0.636709
14040	0.809524	0.620438	0.90411	0.780338	0.592885
14050	0.773243	0.708029	0.890411	0.772657	0.597183
14060	0.818594	0.715328	0.876712	0.803379	0.638469
14070	0.839002	0.715328	0.876712	0.817204	0.648053
14080	0.809524	0.693431	0.890411	0.794163	0.618015
14090	0.845805	0.678832	0.863014	0.812596	0.643601
14100	0.84127	0.664234	0.863014	0.806452	0.631428
14110	0.809524	0.686131	0.849315	0.788018	0.606681
14120	0.818594	0.737226	0.849315	0.804916	0.638209
14130	0.818594	0.751825	0.849315	0.807988	0.647128
14140	0.789116	0.686131	0.835616	0.772657	0.589842
14150	0.789116	0.722628	0.876712	0.784946	0.616139
14160	0.804989	0.715328	0.890411	0.795699	0.631966
14170	0.829932	0.744526	0.890411	0.81874	0.664859
14180	0.800454	0.671533	0.890411	0.78341	0.597956
14190	0.777778	0.686131	0.863014	0.768049	0.58305
14200	0.818594	0.70073	0.863014	0.798771	0.624419
14210	0.802721	0.766423	0.917808	0.807988	0.654551
14220	0.814059	0.627737	0.917808	0.786482	0.607837
14230	0.84127	0.722628	0.849315	0.817204	0.656051
14240	0.798186	0.635036	0.890411	0.774194	0.587223
14250	0.829932	0.678832	0.890411	0.804916	0.627571
14260	0.802721	0.70073	0.821918	0.78341	0.600457
14270	0.8322	0.664234	0.890411	0.803379	0.63274
14280	0.809524	0.708029	0.863014	0.794163	0.618611
14290	0.834467	0.715328	0.90411	0.817204	0.657175
14300	0.823129	0.722628	0.876712	0.807988	0.642758
14310	0.789116	0.678832	0.876712	0.77573	0.591054
14320	0.798186	0.722628	0.808219	0.78341	0.609544
14330	0.786848	0.715328	0.835616	0.777266	0.603592
14340	0.829932	0.708029	0.849315	0.806452	0.632157
14350	0.782313	0.70073	0.821918	0.769585	0.585391
14360	0.814059	0.744526	0.863014	0.804916	0.637409
14370	0.800454	0.715328	0.863014	0.789555	0.620019
14380	0.820862	0.715328	0.876712	0.804916	0.634423
14390	0.780045	0.671533	0.849315	0.764977	0.57409
14400	0.816327	0.656934	0.835616	0.784946	0.596757
14410	0.777778	0.686131	0.849315	0.766513	0.579572
14420	0.8322	0.656934	0.890411	0.801843	0.623345
14430	0.807256	0.759124	0.863014	0.803379	0.642107
14440	0.800454	0.656934	0.863014	0.777266	0.589622
14450	0.8322	0.605839	0.931507	0.795699	0.608403
14460	0.820862	0.693431	0.821918	0.794163	0.611625
14470	0.789116	0.722628	0.863014	0.78341	0.605862
14480	0.825397	0.678832	0.821918	0.794163	0.612425
14490	0.816327	0.708029	0.931507	0.806452	0.641857
14500	0.800454	0.693431	0.863014	0.784946	0.60354
14510	0.818594	0.788321	0.876712	0.81874	0.672468
14520	0.823129	0.70073	0.821918	0.797235	0.621964
14530	0.825397	0.678832	0.876712	0.800307	0.630365
14540	0.829932	0.722628	0.821918	0.806452	0.634977
14550	0.825397	0.635036	0.90411	0.794163	0.613148
14560	0.809524	0.708029	0.821918	0.789555	0.60321
14570	0.807256	0.766423	0.849315	0.803379	0.63695
14580	0.823129	0.686131	0.849315	0.797235	0.620769
14590	0.768707	0.729927	0.890411	0.774194	0.598158
14600	0.839002	0.686131	0.863014	0.809524	0.639964
14610	0.795918	0.70073	0.821918	0.778802	0.601204
14620	0.84127	0.70073	0.917808	0.820276	0.661873
14630	0.814059	0.693431	0.890411	0.797235	0.621549
14640	0.829932	0.715328	0.876712	0.81106	0.645301
14650	0.811791	0.664234	0.876712	0.788018	0.6073
14660	0.78458	0.737226	0.863014	0.78341	0.60986
14670	0.816327	0.649635	0.808219	0.780338	0.579926
14680	0.791383	0.729927	0.849315	0.784946	0.607735
14690	0.793651	0.635036	0.849315	0.766513	0.561629
14700	0.84127	0.715328	0.821918	0.812596	0.643386
14710	0.800454	0.686131	0.835616	0.780338	0.594081
14720	0.820862	0.649635	0.821918	0.784946	0.599516
14730	0.798186	0.664234	0.863014	0.777266	0.593215
14740	0.839002	0.678832	0.835616	0.804916	0.623775
14750	0.795918	0.693431	0.876712	0.78341	0.607218
14760	0.829932	0.649635	0.90411	0.800307	0.626353
14770	0.839002	0.70073	0.863014	0.812596	0.642551
14780	0.834467	0.686131	0.917808	0.812596	0.645239
14790	0.84127	0.664234	0.849315	0.804916	0.623553
14800	0.829932	0.649635	0.931507	0.803379	0.628191
14810	0.795918	0.671533	0.849315	0.77573	0.594483
14820	0.761905	0.708029	0.917808	0.768049	0.593627
14830	0.802721	0.656934	0.90411	0.78341	0.602628
14840	0.807256	0.693431	0.90411	0.794163	0.619084
14850	0.820862	0.722628	0.890411	0.807988	0.644897
14860	0.811791	0.649635	0.917808	0.789555	0.60384
14870	0.84127	0.737226	0.863014	0.821813	0.664976
14880	0.809524	0.744526	0.90411	0.806452	0.646956
14890	0.820862	0.693431	0.890411	0.801843	0.625257
14900	0.798186	0.627737	0.931507	0.777266	0.585199
14910	0.825397	0.729927	0.835616	0.806452	0.637274
14920	0.807256	0.649635	0.890411	0.78341	0.601211
14930	0.825397	0.686131	0.890411	0.803379	0.631231
14940	0.777778	0.744526	0.821918	0.77573	0.599407
14950	0.811791	0.686131	0.876712	0.792627	0.616803
14960	0.811791	0.678832	0.849315	0.788018	0.604353
14970	0.834467	0.729927	0.849315	0.814132	0.648345
14980	0.836735	0.693431	0.863014	0.809524	0.640413
14990	0.804989	0.722628	0.876712	0.795699	0.625186
15000	0.829932	0.664234	0.890411	0.801843	0.622684
15010	0.795918	0.715328	0.863014	0.786482	0.615356
15020	0.8322	0.671533	0.863014	0.801843	0.621189
15030	0.78458	0.737226	0.808219	0.777266	0.602613
15040	0.786848	0.642336	0.876712	0.766513	0.566405
15050	0.789116	0.751825	0.849315	0.788018	0.618462
15060	0.829932	0.583942	0.863014	0.781874	0.579015
15070	0.825397	0.715328	0.808219	0.800307	0.627561
15080	0.820862	0.649635	0.917808	0.795699	0.615194
15090	0.78458	0.737226	0.863014	0.78341	0.608473
15100	0.800454	0.766423	0.863014	0.800307	0.641575
15110	0.770975	0.788321	0.876712	0.786482	0.627496
15120	0.834467	0.678832	0.945205	0.814132	0.647934
15130	0.820862	0.613139	0.849315	0.780338	0.583174
15140	0.836735	0.722628	0.876712	0.817204	0.652797
15150	0.795918	0.70073	0.849315	0.781874	0.598059
15160	0.816327	0.70073	0.863014	0.797235	0.619852
15170	0.814059	0.729927	0.849315	0.800307	0.632341
15180	0.800454	0.744526	0.917808	0.801843	0.642916
15190	0.854875	0.635036	0.863014	0.809524	0.628162
15200	0.809524	0.678832	0.835616	0.784946	0.603396
15210	0.809524	0.678832	0.849315	0.786482	0.602798
15220	0.827664	0.722628	0.849315	0.807988	0.639834
15230	0.816327	0.686131	0.876712	0.795699	0.620214
15240	0.800454	0.678832	0.890411	0.784946	0.605414
15250	0.85034	0.664234	0.945205	0.821813	0.661371
15260	0.848073	0.708029	0.890411	0.823349	0.659112
15270	0.816327	0.708029	0.90411	0.803379	0.631125
15280	0.829932	0.751825	0.890411	0.820276	0.66358
15290	0.78458	0.722628	0.890411	0.78341	0.611384
15300	0.827664	0.693431	0.876712	0.804916	0.632551
15310	0.814059	0.671533	0.90411	0.794163	0.617349
15320	0.8322	0.678832	0.90411	0.807988	0.640164
15330	0.795918	0.693431	0.876712	0.78341	0.603752
15340	0.834467	0.693431	0.863014	0.807988	0.637176
15350	0.854875	0.664234	0.876712	0.817204	0.648327
15360	0.823129	0.656934	0.863014	0.792627	0.605914
15370	0.8322	0.591241	0.849315	0.78341	0.586492
15380	0.804989	0.781022	0.90411	0.81106	0.658753
15390	0.834467	0.715328	0.863014	0.812596	0.640893
15400	0.834467	0.693431	0.863014	0.807988	0.639096
15410	0.780045	0.722628	0.849315	0.77573	0.593937
15420	0.848073	0.656934	0.90411	0.814132	0.644887
15430	0.825397	0.693431	0.890411	0.804916	0.632021
15440	0.829932	0.722628	0.917808	0.817204	0.661725
15450	0.834467	0.693431	0.945205	0.817204	0.658337
15460	0.843537	0.678832	0.890411	0.814132	0.648932
15470	0.836735	0.686131	0.808219	0.801843	0.618182
15480	0.848073	0.715328	0.90411	0.826421	0.666026
15490	0.823129	0.737226	0.931507	0.817204	0.662678
15500	0.834467	0.686131	0.821918	0.801843	0.627507
15510	0.836735	0.737226	0.945205	0.827957	0.677683
15520	0.789116	0.686131	0.917808	0.781874	0.604386
15530	0.802721	0.671533	0.890411	0.784946	0.605663
15540	0.825397	0.722628	0.876712	0.809524	0.645138
15550	0.800454	0.715328	0.849315	0.788018	0.61075
15560	0.827664	0.686131	0.821918	0.797235	0.615912
15570	0.825397	0.708029	0.821918	0.800307	0.626977
15580	0.78458	0.649635	0.917808	0.771121	0.585944
15590	0.825397	0.642336	0.876712	0.792627	0.607871
15600	0.84127	0.729927	0.917808	0.826421	0.670119
15610	0.804989	0.708029	0.863014	0.791091	0.617463
15620	0.800454	0.70073	0.917808	0.792627	0.624143
15630	0.807256	0.656934	0.876712	0.78341	0.597948
15640	0.816327	0.729927	0.876712	0.804916	0.644539
15650	0.823129	0.664234	0.876712	0.795699	0.61925
15660	0.782313	0.664234	0.821918	0.761905	0.568034
15670	0.825397	0.642336	0.849315	0.789555	0.60009
15680	0.809524	0.613139	0.876712	0.77573	0.582251
15690	0.809524	0.729927	0.835616	0.795699	0.620473
15700	0.811791	0.708029	0.876712	0.797235	0.622268
15710	0.827664	0.751825	0.821918	0.81106	0.646924
15720	0.825397	0.715328	0.931507	0.814132	0.658486
15730	0.8322	0.656934	0.863014	0.798771	0.618601
15740	0.861678	0.70073	0.876712	0.829493	0.667753
15750	0.811791	0.715328	0.890411	0.800307	0.634
15760	0.8322	0.627737	0.90411	0.797235	0.61667
15770	0.825397	0.678832	0.849315	0.797235	0.61758
15780	0.807256	0.70073	0.917808	0.797235	0.626803
15790	0.816327	0.737226	0.849315	0.803379	0.638921
15800	0.802721	0.715328	0.876712	0.792627	0.619647
15810	0.8322	0.708029	0.849315	0.807988	0.641114
15820	0.843537	0.671533	0.863014	0.809524	0.63689
15830	0.789116	0.693431	0.931507	0.784946	0.619013
15840	0.811791	0.722628	0.821918	0.794163	0.617918
15850	0.823129	0.715328	0.876712	0.806452	0.639157
15860	0.825397	0.693431	0.849315	0.800307	0.626308
15870	0.823129	0.708029	0.958904	0.814132	0.655068
15880	0.827664	0.70073	0.876712	0.806452	0.630908
15890	0.804989	0.678832	0.821918	0.780338	0.59143
15900	0.802721	0.751825	0.945205	0.807988	0.652128
15910	0.827664	0.693431	0.917808	0.809524	0.64186
15920	0.816327	0.678832	0.863014	0.792627	0.61414
15930	0.802721	0.708029	0.835616	0.786482	0.606625
15940	0.800454	0.693431	0.890411	0.788018	0.614746
15950	0.818594	0.671533	0.849315	0.791091	0.613054
15960	0.809524	0.693431	0.890411	0.794163	0.619745
15970	0.823129	0.664234	0.90411	0.798771	0.623243
15980	0.861678	0.635036	0.917808	0.820276	0.652075
15990	0.800454	0.773723	0.863014	0.801843	0.642118
16000	0.802721	0.686131	0.917808	0.791091	0.613618
16010	0.834467	0.759124	0.876712	0.823349	0.668319
16020	0.829932	0.744526	0.890411	0.81874	0.659859
16030	0.818594	0.715328	0.931507	0.809524	0.651208
16040	0.800454	0.70073	0.890411	0.789555	0.614092
16050	0.818594	0.708029	0.835616	0.797235	0.623454
16060	0.818594	0.693431	0.849315	0.795699	0.61859
16070	0.782313	0.70073	0.849315	0.772657	0.589391
16080	0.804989	0.722628	0.849315	0.792627	0.6232
16090	0.780045	0.729927	0.876712	0.780338	0.607566
16100	0.820862	0.649635	0.863014	0.789555	0.60321
16110	0.845805	0.678832	0.931507	0.820276	0.652981
16120	0.793651	0.686131	0.876712	0.780338	0.601369
16130	0.834467	0.656934	0.876712	0.801843	0.619116
16140	0.84127	0.715328	0.835616	0.814132	0.649982
16150	0.823129	0.656934	0.876712	0.794163	0.614072
16160	0.823129	0.627737	0.863014	0.786482	0.597263
16170	0.818594	0.649635	0.890411	0.791091	0.608668
16180	0.809524	0.729927	0.890411	0.801843	0.642888
16190	0.809524	0.686131	0.890411	0.792627	0.614601
16200	0.816327	0.678832	0.835616	0.789555	0.608309
16210	0.78458	0.715328	0.835616	0.77573	0.597938
16220	0.800454	0.708029	0.849315	0.786482	0.608665
16230	0.829932	0.627737	0.849315	0.789555	0.599949
16240	0.793651	0.664234	0.863014	0.774194	0.588239
16250	0.829932	0.70073	0.890411	0.809524	0.643823
16260	0.825397	0.671533	0.821918	0.792627	0.606573
16270	0.789116	0.722628	0.835616	0.780338	0.598069
16280	0.804989	0.759124	0.835616	0.798771	0.631513
16290	0.814059	0.671533	0.863014	0.789555	0.604541
16300	0.807256	0.722628	0.876712	0.797235	0.62715
16310	0.823129	0.715328	0.863014	0.804916	0.633992
16320	0.804989	0.729927	0.890411	0.798771	0.629648
16330	0.811791	0.715328	0.876712	0.798771	0.626305
16340	0.780045	0.788321	0.90411	0.795699	0.638448
16350	0.809524	0.737226	0.863014	0.800307	0.633322
16360	0.816327	0.686131	0.821918	0.789555	0.608145
16370	0.816327	0.70073	0.808219	0.791091	0.612179
16380	0.825397	0.70073	0.876712	0.804916	0.637225
16390	0.84127	0.678832	0.890411	0.812596	0.642271
16400	0.818594	0.70073	0.931507	0.806452	0.641059
16410	0.845805	0.686131	0.849315	0.812596	0.638939
16420	0.834467	0.693431	0.849315	0.806452	0.630792
16430	0.816327	0.722628	0.835616	0.798771	0.617958
16440	0.802721	0.656934	0.863014	0.778802	0.587854
16450	0.825397	0.605839	0.835616	0.780338	0.578813
16460	0.807256	0.671533	0.863014	0.784946	0.600571
16470	0.823129	0.759124	0.90411	0.81874	0.662975
16480	0.818594	0.708029	0.821918	0.795699	0.617126
16490	0.814059	0.715328	0.90411	0.803379	0.639199
16500	0.8322	0.715328	0.808219	0.804916	0.631679
16510	0.816327	0.708029	0.890411	0.801843	0.63132
16520	0.818594	0.664234	0.863014	0.791091	0.613291
16530	0.825397	0.686131	0.931507	0.807988	0.638605
16540	0.825397	0.744526	0.917808	0.81874	0.663909
16550	0.820862	0.737226	0.821918	0.803379	0.638304
16560	0.795918	0.751825	0.931507	0.801843	0.645614
16570	0.789116	0.678832	0.890411	0.777266	0.594658
16580	0.823129	0.678832	0.931507	0.804916	0.637794
16590	0.816327	0.70073	0.849315	0.795699	0.619807
16600	0.823129	0.729927	0.863014	0.807988	0.641841
16610	0.804989	0.715328	0.849315	0.791091	0.617463
16620	0.777778	0.693431	0.821918	0.764977	0.582559
16630	0.802721	0.70073	0.876712	0.789555	0.620974
16640	0.78458	0.671533	0.876712	0.771121	0.583862
16650	0.809524	0.715328	0.876712	0.797235	0.624802
16660	0.836735	0.642336	0.876712	0.800307	0.621719
16670	0.854875	0.664234	0.890411	0.81874	0.65412
16680	0.84127	0.678832	0.931507	0.817204	0.650912
16690	0.811791	0.737226	0.890411	0.804916	0.641038
16700	0.818594	0.715328	0.863014	0.801843	0.634109
16710	0.789116	0.70073	0.863014	0.778802	0.591634
16720	0.798186	0.591241	0.863014	0.761905	0.555263
16730	0.827664	0.708029	0.849315	0.804916	0.631902
16740	0.795918	0.751825	0.876712	0.795699	0.633095
16750	0.814059	0.605839	0.876712	0.777266	0.576626
16760	0.793651	0.70073	0.90411	0.786482	0.61098
16770	0.843537	0.715328	0.876712	0.820276	0.656709
16780	0.795918	0.671533	0.890411	0.780338	0.596615
16790	0.816327	0.686131	0.863014	0.794163	0.61766
16800	0.807256	0.729927	0.90411	0.801843	0.640805
16810	0.809524	0.729927	0.917808	0.804916	0.642308
16820	0.791383	0.678832	0.863014	0.77573	0.595763
16830	0.820862	0.708029	0.821918	0.797235	0.617032
16840	0.825397	0.686131	0.90411	0.804916	0.634423
16850	0.814059	0.678832	0.835616	0.788018	0.608334
16860	0.839002	0.693431	0.890411	0.814132	0.646234
16870	0.764172	0.715328	0.794521	0.757296	0.572347
16880	0.8322	0.649635	0.821918	0.792627	0.601098
16890	0.816327	0.781022	0.780822	0.804916	0.641575
16900	0.802721	0.715328	0.917808	0.797235	0.634681
16910	0.782313	0.70073	0.917808	0.780338	0.611001
16920	0.827664	0.744526	0.876712	0.815668	0.65349
16930	0.789116	0.722628	0.794521	0.77573	0.585163
16940	0.786848	0.708029	0.808219	0.772657	0.583553
16950	0.827664	0.649635	0.876712	0.795699	0.609618
16960	0.804989	0.766423	0.876712	0.804916	0.648024
16970	0.814059	0.635036	0.890411	0.784946	0.5971
16980	0.827664	0.656934	0.863014	0.795699	0.613408
16990	0.836735	0.686131	0.90411	0.812596	0.642551
17000	0.829932	0.708029	0.863014	0.807988	0.636493
17010	0.807256	0.656934	0.931507	0.789555	0.611492
17020	0.85034	0.664234	0.863014	0.812596	0.640716
17030	0.795918	0.708029	0.821918	0.780338	0.593706
17040	0.829932	0.708029	0.821918	0.803379	0.626204
17050	0.811791	0.744526	0.835616	0.800307	0.633767
17060	0.802721	0.664234	0.876712	0.781874	0.599393
17070	0.823129	0.671533	0.90411	0.800307	0.628646
17080	0.800454	0.686131	0.863014	0.78341	0.596403
17090	0.802721	0.671533	0.890411	0.784946	0.606879
17100	0.829932	0.656934	0.876712	0.798771	0.617353
17110	0.816327	0.781022	0.890411	0.817204	0.666924
17120	0.811791	0.751825	0.863014	0.804916	0.643434
17130	0.807256	0.671533	0.890411	0.788018	0.607505
17140	0.793651	0.693431	0.890411	0.78341	0.611131
17150	0.811791	0.737226	0.876712	0.803379	0.642007
17160	0.807256	0.722628	0.849315	0.794163	0.625496
17170	0.8322	0.729927	0.835616	0.81106	0.639753
17180	0.85034	0.664234	0.917808	0.81874	0.6516
17190	0.836735	0.715328	0.835616	0.81106	0.641984
17200	0.809524	0.656934	0.863014	0.78341	0.595851
17210	0.798186	0.744526	0.890411	0.797235	0.634878
17220	0.823129	0.708029	0.890411	0.806452	0.638709
17230	0.807256	0.751825	0.863014	0.801843	0.640906
17240	0.786848	0.656934	0.917808	0.774194	0.589223
17250	0.795918	0.715328	0.835616	0.78341	0.605731
17260	0.820862	0.722628	0.863014	0.804916	0.636977
17270	0.780045	0.708029	0.890411	0.777266	0.596909
17280	0.825397	0.708029	0.876712	0.806452	0.640094
17290	0.811791	0.693431	0.794521	0.784946	0.602151
17300	0.786848	0.686131	0.890411	0.777266	0.596806
17310	0.782313	0.671533	0.876712	0.769585	0.580377
17320	0.761905	0.744526	0.945205	0.778802	0.619063
17330	0.829932	0.686131	0.876712	0.804916	0.634971
17340	0.816327	0.729927	0.90411	0.807988	0.64544
17350	0.780045	0.693431	0.863014	0.771121	0.58954
17360	0.843537	0.722628	0.890411	0.823349	0.663418
17370	0.818594	0.613139	0.835616	0.777266	0.576704
17380	0.829932	0.722628	0.849315	0.809524	0.643343
17390	0.834467	0.722628	0.863014	0.814132	0.647673
17400	0.809524	0.722628	0.876712	0.798771	0.629398
17410	0.843537	0.671533	0.890411	0.812596	0.64338
17420	0.827664	0.781022	0.890411	0.824885	0.678589
17430	0.820862	0.715328	0.849315	0.801843	0.630854
17440	0.814059	0.664234	0.890411	0.791091	0.612191
17450	0.809524	0.656934	0.863014	0.78341	0.59431
17460	0.820862	0.656934	0.876712	0.792627	0.608787
17470	0.829932	0.656934	0.890411	0.800307	0.619334
17480	0.802721	0.664234	0.890411	0.78341	0.606956
17490	0.823129	0.708029	0.794521	0.795699	0.618889
17500	0.811791	0.627737	0.917808	0.784946	0.601887
17510	0.793651	0.664234	0.890411	0.777266	0.59378
17520	0.8322	0.744526	0.890411	0.820276	0.6667
17530	0.78458	0.729927	0.890411	0.784946	0.616224
17540	0.816327	0.671533	0.863014	0.791091	0.601817
17550	0.825397	0.70073	0.821918	0.798771	0.621487
17560	0.823129	0.708029	0.835616	0.800307	0.626579
17570	0.84127	0.686131	0.863014	0.81106	0.639768
17580	0.829932	0.751825	0.890411	0.820276	0.663427
17590	0.829932	0.715328	0.90411	0.814132	0.650284
17600	0.782313	0.715328	0.90411	0.781874	0.6077
17610	0.829932	0.751825	0.90411	0.821813	0.666633
17620	0.798186	0.656934	0.890411	0.778802	0.596369
17630	0.800454	0.686131	0.863014	0.78341	0.601645
17640	0.804989	0.737226	0.90411	0.801843	0.640826
17650	0.818594	0.70073	0.835616	0.795699	0.616187
17660	0.836735	0.708029	0.890411	0.815668	0.652103
17670	0.852608	0.715328	0.835616	0.821813	0.659303
17680	0.814059	0.744526	0.876712	0.806452	0.647538
17690	0.816327	0.708029	0.849315	0.797235	0.624261
17700	0.809524	0.729927	0.794521	0.791091	0.615605
17710	0.780045	0.744526	0.890411	0.784946	0.617998
17720	0.818594	0.715328	0.90411	0.806452	0.64705
17730	0.829932	0.693431	0.876712	0.806452	0.633693
17740	0.809524	0.759124	0.863014	0.804916	0.646104
17750	0.802721	0.656934	0.835616	0.77573	0.585545
17760	0.84127	0.715328	0.863014	0.817204	0.650546
17770	0.843537	0.686131	0.863014	0.812596	0.642669
17780	0.843537	0.686131	0.917808	0.81874	0.655764
17790	0.793651	0.744526	0.917808	0.797235	0.637622
17800	0.800454	0.781022	0.863014	0.803379	0.642069
17810	0.811791	0.70073	0.849315	0.792627	0.614601
17820	0.829932	0.656934	0.863014	0.797235	0.613647
17830	0.786848	0.664234	0.849315	0.768049	0.577225
17840	0.804989	0.708029	0.90411	0.795699	0.625712
17850	0.820862	0.722628	0.876712	0.806452	0.643524
17860	0.820862	0.686131	0.863014	0.797235	0.618182
17870	0.800454	0.744526	0.876712	0.797235	0.627216
17880	0.823129	0.708029	0.863014	0.803379	0.633477
17890	0.836735	0.678832	0.863014	0.806452	0.633792
17900	0.843537	0.715328	0.917808	0.824885	0.671037
17910	0.816327	0.686131	0.917808	0.800307	0.632689
17920	0.823129	0.744526	0.876712	0.812596	0.656759
17930	0.834467	0.686131	0.890411	0.809524	0.636686
17940	0.848073	0.70073	0.917808	0.824885	0.667421
17950	0.84127	0.722628	0.890411	0.821813	0.658845
17960	0.818594	0.722628	0.90411	0.807988	0.640795
17970	0.816327	0.678832	0.931507	0.800307	0.627208
17980	0.820862	0.70073	0.890411	0.803379	0.634019
17990	0.823129	0.708029	0.821918	0.798771	0.625958
18000	0.814059	0.656934	0.849315	0.784946	0.598444
18010	0.795918	0.729927	0.849315	0.788018	0.61245
18020	0.793651	0.693431	0.821918	0.77573	0.592176
18030	0.834467	0.678832	0.890411	0.807988	0.636125
18040	0.823129	0.766423	0.917808	0.821813	0.676346
18050	0.807256	0.708029	0.890411	0.795699	0.623964
18060	0.827664	0.729927	0.917808	0.817204	0.662227
18070	0.8322	0.671533	0.931507	0.809524	0.641166
18080	0.827664	0.678832	0.849315	0.798771	0.622822
18090	0.823129	0.744526	0.890411	0.814132	0.654018
18100	0.807256	0.737226	0.863014	0.798771	0.634151
18110	0.827664	0.678832	0.835616	0.797235	0.613
18120	0.852608	0.766423	0.849315	0.834101	0.688059
18130	0.829932	0.693431	0.876712	0.806452	0.639009
18140	0.825397	0.708029	0.890411	0.807988	0.636355
18150	0.829932	0.715328	0.821918	0.804916	0.631146
18160	0.843537	0.70073	0.931507	0.823349	0.660409
18170	0.818594	0.693431	0.917808	0.803379	0.63536
18180	0.816327	0.759124	0.917808	0.815668	0.659759
18190	0.814059	0.693431	0.90411	0.798771	0.627419
18200	0.814059	0.686131	0.821918	0.788018	0.606469
18210	0.814059	0.70073	0.917808	0.801843	0.635128
18220	0.843537	0.70073	0.808219	0.809524	0.633424
18230	0.829932	0.722628	0.849315	0.809524	0.64074
18240	0.854875	0.715328	0.849315	0.824885	0.662555
18250	0.816327	0.671533	0.890411	0.794163	0.615832
18260	0.802721	0.671533	0.876712	0.78341	0.601764
18270	0.786848	0.751825	0.835616	0.784946	0.612304
18280	0.820862	0.686131	0.90411	0.801843	0.630618
18290	0.804989	0.708029	0.958904	0.801843	0.638463
18300	0.793651	0.744526	0.876712	0.792627	0.618885
18310	0.816327	0.678832	0.890411	0.795699	0.620168
18320	0.782313	0.737226	0.876712	0.78341	0.610749
18330	0.782313	0.664234	0.835616	0.763441	0.572184
18340	0.804989	0.737226	0.890411	0.800307	0.633035
18350	0.84127	0.627737	0.835616	0.795699	0.601891
18360	0.8322	0.744526	0.863014	0.817204	0.659938
18370	0.786848	0.715328	0.849315	0.778802	0.59593
18380	0.807256	0.70073	0.849315	0.789555	0.616494
18390	0.798186	0.686131	0.90411	0.786482	0.607347
18400	0.76644	0.715328	0.753425	0.754224	0.553593
18410	0.845805	0.722628	0.849315	0.820276	0.654149
18420	0.816327	0.722628	0.931507	0.809524	0.650306
18430	0.804989	0.722628	0.876712	0.795699	0.622945
18440	0.814059	0.686131	0.876712	0.794163	0.626319
18450	0.825397	0.729927	0.876712	0.81106	0.645169
18460	0.789116	0.693431	0.863014	0.777266	0.592905
18470	0.827664	0.671533	0.849315	0.797235	0.617805
18480	0.816327	0.664234	0.90411	0.794163	0.614728
18490	0.782313	0.715328	0.835616	0.774194	0.589381
18500	0.798186	0.708029	0.876712	0.788018	0.620687
18510	0.811791	0.693431	0.849315	0.791091	0.610125
18520	0.839002	0.693431	0.890411	0.814132	0.647663
18530	0.793651	0.737226	0.890411	0.792627	0.623359
18540	0.825397	0.678832	0.876712	0.800307	0.62454
18550	0.827664	0.70073	0.863014	0.804916	0.638263
18560	0.836735	0.656934	0.863014	0.801843	0.626013
18570	0.839002	0.656934	0.890411	0.806452	0.631721
18580	0.804989	0.671533	0.876712	0.784946	0.608017
18590	0.816327	0.729927	0.849315	0.801843	0.635929
18600	0.827664	0.686131	0.863014	0.801843	0.629154
18610	0.85034	0.729927	0.890411	0.829493	0.674404
18620	0.800454	0.671533	0.90411	0.784946	0.607593
18630	0.863946	0.649635	0.835616	0.815668	0.639589
18640	0.809524	0.729927	0.90411	0.803379	0.640101
18650	0.816327	0.773723	0.849315	0.81106	0.657036
18660	0.811791	0.642336	0.945205	0.791091	0.61557
18670	0.820862	0.649635	0.945205	0.798771	0.625391
18680	0.8322	0.671533	0.863014	0.801843	0.625191
18690	0.789116	0.693431	0.821918	0.772657	0.583055
18700	0.795918	0.686131	0.876712	0.781874	0.602098
18710	0.800454	0.729927	0.835616	0.789555	0.611215
18720	0.825397	0.664234	0.835616	0.792627	0.605188
18730	0.809524	0.70073	0.835616	0.789555	0.615077
18740	0.782313	0.722628	0.90411	0.78341	0.611641
18750	0.834467	0.664234	0.876712	0.803379	0.625049
18760	0.816327	0.642336	0.863014	0.784946	0.598707
18770	0.823129	0.686131	0.90411	0.803379	0.636087
18780	0.8322	0.722628	0.90411	0.817204	0.654936
18790	0.816327	0.627737	0.890411	0.784946	0.600701
18800	0.816327	0.671533	0.890411	0.794163	0.612244
18810	0.8322	0.708029	0.917808	0.815668	0.660538
18820	0.823129	0.744526	0.849315	0.809524	0.646796
18830	0.814059	0.678832	0.863014	0.791091	0.614717
18840	0.807256	0.708029	0.876712	0.794163	0.621133
18850	0.807256	0.656934	0.890411	0.784946	0.599614
18860	0.798186	0.708029	0.835616	0.78341	0.601682
18870	0.809524	0.671533	0.876712	0.788018	0.606225
18880	0.823129	0.722628	0.835616	0.803379	0.635708
18890	0.802721	0.649635	0.821918	0.772657	0.578696
18900	0.809524	0.642336	0.849315	0.778802	0.587933
18910	0.825397	0.642336	0.890411	0.794163	0.608277
18920	0.789116	0.70073	0.821918	0.774194	0.587052
18930	0.8322	0.693431	0.90411	0.81106	0.642316
18940	0.8322	0.693431	0.890411	0.809524	0.638478
18950	0.854875	0.613139	0.876712	0.806452	0.622204
18960	0.811791	0.649635	0.849315	0.781874	0.591478
18970	0.800454	0.737226	0.90411	0.798771	0.635564
18980	0.839002	0.649635	0.945205	0.81106	0.643254
18990	0.802721	0.722628	0.863014	0.792627	0.622455
19000	0.807256	0.671533	0.863014	0.784946	0.605536
19010	0.816327	0.737226	0.90411	0.809524	0.644989
19020	0.793651	0.656934	0.917808	0.778802	0.590201
19030	0.827664	0.693431	0.808219	0.797235	0.618167
19040	0.8322	0.708029	0.890411	0.812596	0.650111
19050	0.811791	0.715328	0.863014	0.797235	0.629909
19060	0.795918	0.671533	0.835616	0.774194	0.588468
19070	0.814059	0.686131	0.90411	0.797235	0.625173
19080	0.814059	0.773723	0.835616	0.807988	0.651123
19090	0.811791	0.649635	0.876712	0.784946	0.597547
19100	0.836735	0.708029	0.890411	0.815668	0.654314
19110	0.834467	0.642336	0.863014	0.797235	0.611869
19120	0.768707	0.715328	0.835616	0.764977	0.586197
19130	0.786848	0.722628	0.890411	0.784946	0.613361
19140	0.78458	0.693431	0.849315	0.772657	0.588204
19150	0.836735	0.729927	0.863014	0.817204	0.656652
19160	0.811791	0.635036	0.835616	0.777266	0.590313
19170	0.8322	0.664234	0.890411	0.803379	0.628927
19180	0.829932	0.693431	0.876712	0.806452	0.635749
19190	0.789116	0.686131	0.917808	0.781874	0.605651
19200	0.825397	0.678832	0.808219	0.792627	0.611383
19210	0.791383	0.729927	0.863014	0.786482	0.607063
19220	0.814059	0.671533	0.821918	0.784946	0.59727
19230	0.807256	0.744526	0.90411	0.804916	0.649248
19240	0.816327	0.708029	0.890411	0.801843	0.634109
19250	0.791383	0.722628	0.863014	0.784946	0.608022
19260	0.814059	0.715328	0.863014	0.798771	0.626121
19270	0.789116	0.635036	0.90411	0.769585	0.5824
19280	0.791383	0.686131	0.90411	0.781874	0.602846
19290	0.8322	0.737226	0.90411	0.820276	0.663756
19300	0.814059	0.70073	0.90411	0.800307	0.629684
19310	0.793651	0.773723	0.863014	0.797235	0.635767
19320	0.839002	0.671533	0.876712	0.807988	0.634279
19330	0.818594	0.715328	0.917808	0.807988	0.642446
19340	0.820862	0.693431	0.876712	0.800307	0.632306
19350	0.807256	0.737226	0.794521	0.791091	0.612534
19360	0.804989	0.678832	0.890411	0.788018	0.610012
19370	0.800454	0.766423	0.876712	0.801843	0.647409
19380	0.818594	0.656934	0.876712	0.791091	0.597787
19390	0.829932	0.686131	0.890411	0.806452	0.63532
19400	0.780045	0.635036	0.849315	0.757296	0.559174
19410	0.845805	0.664234	0.849315	0.807988	0.628964
19420	0.8322	0.729927	0.849315	0.812596	0.65
19430	0.795918	0.591241	0.808219	0.754224	0.5426
19440	0.77551	0.722628	0.931507	0.781874	0.611912
19450	0.818594	0.664234	0.931507	0.798771	0.623866
19460	0.823129	0.715328	0.808219	0.798771	0.623014
19470	0.829932	0.773723	0.876712	0.823349	0.674707
19480	0.800454	0.744526	0.849315	0.794163	0.622178
19490	0.811791	0.70073	0.876712	0.795699	0.622686
19500	0.816327	0.729927	0.931507	0.81106	0.654054
19510	0.836735	0.686131	0.821918	0.803379	0.624389
19520	0.811791	0.664234	0.917808	0.792627	0.610946
19530	0.85034	0.737226	0.876712	0.829493	0.677273
19540	0.823129	0.773723	0.876712	0.81874	0.665952
19550	0.770975	0.729927	0.835616	0.769585	0.58631
19560	0.811791	0.678832	0.863014	0.789555	0.60799
19570	0.827664	0.693431	0.863014	0.803379	0.625557
19580	0.795918	0.722628	0.917808	0.794163	0.629163
19590	0.839002	0.70073	0.945205	0.821813	0.667222
19600	0.800454	0.708029	0.890411	0.791091	0.615372
19610	0.761905	0.678832	0.890411	0.758833	0.56652
19620	0.809524	0.80292	0.90411	0.81874	0.669842
19630	0.825397	0.605839	0.876712	0.784946	0.589475
19640	0.811791	0.656934	0.876712	0.786482	0.604222
19650	0.800454	0.722628	0.890411	0.794163	0.626123
19660	0.786848	0.686131	0.890411	0.777266	0.596514
19670	0.809524	0.715328	0.821918	0.791091	0.611028
19680	0.78458	0.678832	0.876712	0.772657	0.585671
19690	0.834467	0.715328	0.90411	0.817204	0.660231
19700	0.843537	0.686131	0.876712	0.814132	0.63973
19710	0.823129	0.693431	0.876712	0.801843	0.629389
19720	0.795918	0.642336	0.890411	0.774194	0.585296
19730	0.8322	0.664234	0.794521	0.792627	0.607761
19740	0.820862	0.664234	0.890411	0.795699	0.618398
19750	0.829932	0.671533	0.876712	0.801843	0.632229
19760	0.825397	0.737226	0.890411	0.814132	0.654372
19770	0.770975	0.664234	0.876712	0.760369	0.572006
19780	0.84127	0.737226	0.890411	0.824885	0.668498
19790	0.798186	0.729927	0.849315	0.789555	0.615296
19800	0.823129	0.722628	0.863014	0.806452	0.63756
19810	0.816327	0.627737	0.849315	0.780338	0.584232
19820	0.827664	0.70073	0.794521	0.797235	0.612919
19830	0.811791	0.708029	0.890411	0.798771	0.635526
19840	0.804989	0.671533	0.808219	0.777266	0.587133
19850	0.84127	0.686131	0.863014	0.81106	0.638314
19860	0.823129	0.70073	0.890411	0.804916	0.633216
19870	0.816327	0.678832	0.794521	0.784946	0.596698
19880	0.836735	0.737226	0.90411	0.823349	0.668123
19890	0.809524	0.708029	0.890411	0.797235	0.628859
19900	0.818594	0.708029	0.863014	0.800307	0.626767
19910	0.827664	0.686131	0.835616	0.798771	0.620351
19920	0.823129	0.744526	0.917808	0.817204	0.660016
19930	0.811791	0.729927	0.876712	0.801843	0.638821
19940	0.789116	0.708029	0.808219	0.774194	0.582219
19950	0.823129	0.759124	0.890411	0.817204	0.667391
19960	0.795918	0.744526	0.863014	0.792627	0.622669
19970	0.802721	0.664234	0.863014	0.780338	0.589739
19980	0.834467	0.642336	0.917808	0.803379	0.632009
19990	0.811791	0.759124	0.90411	0.81106	0.653012
[truncated: 98 more rows]

## Sheet: SVM
Number	Wild-type	Heterozygous deletion	Homozygous deletion	Overall	MCC
10	0.866213	0.759124	0.739726	0.829493	0.671196
20	0.861678	0.737226	0.753425	0.823349	0.659772
30	0.868481	0.766423	0.767123	0.835637	0.684695
40	0.875283	0.773723	0.753425	0.840246	0.690986
50	0.879819	0.781022	0.767123	0.84639	0.701751
60	0.877551	0.751825	0.808219	0.843318	0.697066
70	0.884354	0.781022	0.808219	0.854071	0.716279
80	0.882086	0.781022	0.821918	0.854071	0.715648
90	0.886621	0.788321	0.849315	0.861751	0.72965
100	0.897959	0.824818	0.835616	0.875576	0.755415
110	0.902494	0.817518	0.849315	0.878648	0.76045
120	0.904762	0.832117	0.90411	0.889401	0.780946
130	0.904762	0.824818	0.917808	0.889401	0.780455
140	0.909297	0.817518	0.90411	0.889401	0.77997
150	0.900227	0.79562	0.90411	0.878648	0.75947
160	0.902494	0.810219	0.917808	0.884793	0.772306
170	0.907029	0.817518	0.917808	0.889401	0.780455
180	0.897959	0.817518	0.931507	0.884793	0.774401
190	0.902494	0.846715	0.931507	0.894009	0.792687
200	0.911565	0.832117	0.931507	0.897081	0.795876
210	0.9161	0.846715	0.945205	0.904762	0.81083
220	0.904762	0.839416	0.945205	0.895545	0.793738
230	0.900227	0.854015	0.945205	0.895545	0.795239
240	0.907029	0.854015	0.945205	0.900154	0.803438
250	0.907029	0.861314	0.958904	0.903226	0.810057
260	0.904762	0.861314	0.958904	0.90169	0.80748
270	0.907029	0.854015	0.945205	0.900154	0.802958
280	0.904762	0.854015	0.945205	0.898618	0.799882
290	0.909297	0.875912	0.945205	0.906298	0.815738
300	0.911565	0.868613	0.931507	0.904762	0.811735
310	0.913832	0.875912	0.931507	0.907834	0.818341
320	0.909297	0.875912	0.945205	0.906298	0.816684
330	0.907029	0.868613	0.945205	0.903226	0.810557
340	0.904762	0.890511	0.972603	0.90937	0.824287
350	0.904762	0.89781	0.958904	0.90937	0.824287
360	0.904762	0.89781	0.986301	0.912442	0.83086
370	0.902494	0.883212	0.986301	0.907834	0.821678
380	0.902494	0.912409	0.986301	0.913978	0.834409
390	0.902494	0.919708	0.986301	0.915515	0.837959
400	0.895692	0.89781	0.972603	0.904762	0.8167
410	0.902494	0.890511	0.972603	0.907834	0.820731
420	0.900227	0.890511	0.972603	0.906298	0.818181
430	0.902494	0.890511	0.972603	0.907834	0.820709
440	0.897959	0.89781	0.972603	0.906298	0.819215
450	0.886621	0.890511	0.986301	0.898618	0.806131
460	0.891156	0.905109	0.986301	0.904762	0.818255
470	0.891156	0.919708	0.986301	0.907834	0.824905
480	0.895692	0.919708	0.972603	0.90937	0.826848
490	0.909297	0.912409	0.972603	0.917051	0.83863
500	0.900227	0.912409	0.986301	0.912442	0.831875
510	0.904762	0.912409	0.986301	0.915515	0.836957
520	0.907029	0.912409	0.986301	0.917051	0.83952
530	0.902494	0.912409	0.986301	0.913978	0.834409
540	0.900227	0.905109	0.986301	0.910906	0.828354
550	0.900227	0.905109	0.986301	0.910906	0.828319
560	0.893424	0.927007	0.986301	0.910906	0.831016
570	0.900227	0.905109	0.986301	0.910906	0.828354
580	0.907029	0.89781	0.986301	0.913978	0.832476
590	0.9161	0.89781	0.986301	0.920123	0.842923
600	0.913832	0.919708	0.986301	0.923195	0.850836
610	0.913832	0.919708	0.986301	0.923195	0.850419
620	0.909297	0.919708	0.986301	0.920123	0.845224
630	0.902494	0.912409	0.986301	0.913978	0.833985
640	0.900227	0.919708	0.986301	0.913978	0.834958
650	0.904762	0.912409	0.986301	0.915515	0.8365
660	0.909297	0.912409	0.986301	0.918587	0.841656
670	0.900227	0.905109	0.986301	0.910906	0.827844
680	0.900227	0.89781	0.986301	0.90937	0.824287
690	0.900227	0.912409	0.986301	0.912442	0.831401
700	0.907029	0.912409	0.986301	0.917051	0.839071
710	0.907029	0.912409	0.986301	0.917051	0.839071
720	0.904762	0.912409	0.986301	0.915515	0.8365
730	0.904762	0.912409	0.986301	0.915515	0.8365
740	0.902494	0.89781	0.986301	0.910906	0.826844
750	0.900227	0.905109	0.986301	0.910906	0.827883
760	0.904762	0.912409	0.986301	0.915515	0.836539
770	0.909297	0.905109	0.986301	0.917051	0.83816
780	0.904762	0.905109	0.986301	0.913978	0.832993
790	0.902494	0.905109	0.986301	0.912442	0.830393
800	0.904762	0.905109	0.986301	0.913978	0.832993
810	0.904762	0.912409	0.986301	0.915515	0.836539
820	0.897959	0.912409	0.986301	0.910906	0.828872
830	0.904762	0.919708	0.986301	0.917051	0.840087
840	0.907029	0.919708	0.986301	0.918587	0.842648
850	0.902494	0.912409	0.986301	0.913978	0.834035
860	0.907029	0.927007	0.986301	0.920123	0.846189
870	0.911565	0.919708	0.986301	0.921659	0.847814
880	0.907029	0.919708	0.986301	0.918587	0.842648
890	0.918367	0.934307	0.986301	0.929339	0.862678
900	0.907029	0.927007	0.986301	0.920123	0.846189
910	0.904762	0.919708	0.986301	0.917051	0.840139
920	0.9161	0.919708	0.986301	0.924731	0.853079
930	0.913832	0.934307	0.986301	0.926267	0.857455
940	0.9161	0.927007	0.986301	0.926267	0.856594
950	0.922902	0.934307	0.986301	0.932412	0.868004
960	0.920635	0.934307	0.986301	0.930876	0.865312
970	0.922902	0.934307	0.986301	0.932412	0.868004
980	0.913832	0.941606	0.986301	0.927803	0.860975
990	0.9161	0.948905	0.986301	0.930876	0.867083
1000	0.909297	0.948905	0.986301	0.926267	0.859362
1010	0.913832	0.948905	0.986301	0.929339	0.864495
1020	0.913832	0.956204	0.986301	0.930876	0.868084
1030	0.920635	0.956204	0.986301	0.935484	0.875862
1040	0.920635	0.948905	0.986301	0.933948	0.87236
1050	0.920635	0.948905	0.986301	0.933948	0.87236
1060	0.922902	0.948905	0.986301	0.935484	0.87499
1070	0.918367	0.941606	0.986301	0.930876	0.866182
1080	0.918367	0.941606	1	0.932412	0.869744
1090	0.911565	0.941606	1	0.927803	0.861986
1100	0.911565	0.934307	1	0.926267	0.858453
1110	0.902494	0.941606	0.986301	0.920123	0.848356
1120	0.904762	0.934307	0.986301	0.920123	0.847316
1130	0.902494	0.941606	0.986301	0.920123	0.848356
1140	0.895692	0.941606	0.986301	0.915515	0.840878
1150	0.893424	0.941606	0.986301	0.913978	0.838413
1160	0.895692	0.941606	1	0.917051	0.84438
1170	0.891156	0.941606	0.986301	0.912442	0.83596
1180	0.891156	0.941606	0.986301	0.912442	0.83596
1190	0.897959	0.941606	1	0.918587	0.846854
1200	0.895692	0.941606	1	0.917051	0.84438
1210	0.902494	0.941606	1	0.921659	0.851843
1220	0.900227	0.941606	1	0.920123	0.849342
1230	0.902494	0.941606	0.986301	0.920123	0.848356
1240	0.904762	0.941606	0.986301	0.921659	0.850876
1250	0.902494	0.941606	0.986301	0.920123	0.848356
1260	0.900227	0.941606	0.986301	0.918587	0.845771
1270	0.895692	0.941606	0.986301	0.915515	0.840795
1280	0.902494	0.941606	1	0.921659	0.851769
1290	0.904762	0.941606	1	0.923195	0.854286
1300	0.904762	0.941606	1	0.923195	0.854286
1310	0.900227	0.941606	1	0.920123	0.849266
1320	0.904762	0.941606	1	0.923195	0.854286
1330	0.904762	0.941606	0.986301	0.921659	0.850802
1340	0.900227	0.941606	1	0.920123	0.849266
1350	0.907029	0.941606	1	0.924731	0.856817
1360	0.909297	0.934307	0.986301	0.923195	0.852348
1370	0.909297	0.941606	0.986301	0.924731	0.855888
1380	0.904762	0.934307	0.986301	0.920123	0.847247
1390	0.904762	0.934307	0.986301	0.920123	0.847247
1400	0.907029	0.934307	0.986301	0.921659	0.84979
1410	0.907029	0.934307	1	0.923195	0.853273
1420	0.907029	0.941606	1	0.924731	0.856817
1430	0.909297	0.941606	1	0.926267	0.859362
1440	0.907029	0.941606	1	0.924731	0.856817
1450	0.904762	0.941606	1	0.923195	0.854286
1460	0.904762	0.941606	1	0.923195	0.854286
1470	0.904762	0.941606	1	0.923195	0.854286
1480	0.907029	0.934307	1	0.923195	0.853273
1490	0.902494	0.934307	1	0.920123	0.84821
1500	0.900227	0.934307	1	0.918587	0.8457
1510	0.900227	0.934307	1	0.918587	0.8457
1520	0.902494	0.934307	1	0.920123	0.84821
1530	0.902494	0.941606	1	0.921659	0.851769
1540	0.913832	0.941606	1	0.929339	0.864495
1550	0.911565	0.941606	1	0.927803	0.861921
1560	0.911565	0.941606	1	0.927803	0.861921
1570	0.911565	0.941606	1	0.927803	0.861921
1580	0.913832	0.941606	1	0.929339	0.864495
1590	0.907029	0.941606	1	0.924731	0.856817
1600	0.907029	0.941606	1	0.924731	0.856817
1610	0.909297	0.941606	1	0.926267	0.859362
1620	0.911565	0.941606	1	0.927803	0.861921
1630	0.913832	0.941606	1	0.929339	0.864495
1640	0.913832	0.941606	1	0.929339	0.864495
1650	0.913832	0.941606	1	0.929339	0.864495
1660	0.9161	0.941606	1	0.930876	0.867083
1670	0.913832	0.941606	1	0.929339	0.864495
1680	0.913832	0.941606	1	0.929339	0.864495
1690	0.909297	0.941606	1	0.926267	0.859362
1700	0.913832	0.941606	1	0.929339	0.864495
1710	0.913832	0.941606	1	0.929339	0.864495
1720	0.9161	0.941606	1	0.930876	0.867083
1730	0.911565	0.941606	1	0.927803	0.861921
1740	0.909297	0.941606	1	0.926267	0.859362
1750	0.911565	0.941606	1	0.927803	0.861921
1760	0.909297	0.941606	1	0.926267	0.859362
1770	0.909297	0.941606	1	0.926267	0.859362
1780	0.911565	0.941606	0.986301	0.926267	0.858453
1790	0.911565	0.941606	1	0.927803	0.861921
1800	0.907029	0.941606	1	0.924731	0.856817
1810	0.909297	0.941606	1	0.926267	0.859362
1820	0.909297	0.941606	1	0.926267	0.859362
1830	0.909297	0.941606	1	0.926267	0.859362
1840	0.909297	0.941606	1	0.926267	0.859362
1850	0.911565	0.941606	1	0.927803	0.861921
1860	0.904762	0.941606	1	0.923195	0.854286
1870	0.904762	0.941606	1	0.923195	0.854286
1880	0.907029	0.941606	1	0.924731	0.856886
1890	0.909297	0.941606	1	0.926267	0.859429
1900	0.911565	0.941606	1	0.927803	0.861986
1910	0.918367	0.941606	1	0.932412	0.869744
1920	0.920635	0.941606	1	0.933948	0.87236
1930	0.92517	0.941606	1	0.93702	0.877636
1940	0.920635	0.941606	1	0.933948	0.872304
1950	0.9161	0.941606	1	0.930876	0.867083
1960	0.9161	0.948905	1	0.932412	0.870597
1970	0.918367	0.948905	1	0.933948	0.873192
1980	0.9161	0.941606	1	0.930876	0.867083
1990	0.918367	0.948905	1	0.933948	0.873192
2000	0.918367	0.948905	1	0.933948	0.873192
2010	0.918367	0.948905	1	0.933948	0.873192
2020	0.9161	0.948905	1	0.932412	0.870597
2030	0.920635	0.948905	1	0.935484	0.875862
2040	0.918367	0.948905	1	0.933948	0.873192
2050	0.920635	0.948905	1	0.935484	0.875862
2060	0.92517	0.948905	1	0.938556	0.881122
2070	0.922902	0.948905	1	0.93702	0.878427
2080	0.920635	0.956204	1	0.93702	0.879301
2090	0.920635	0.956204	1	0.93702	0.879301
2100	0.918367	0.956204	1	0.935484	0.876699
2110	0.918367	0.956204	1	0.935484	0.876699
2120	0.920635	0.956204	1	0.93702	0.879301
2130	0.922902	0.956204	1	0.938556	0.881917
2140	0.920635	0.956204	1	0.93702	0.879244
2150	0.9161	0.956204	1	0.933948	0.874112
2160	0.920635	0.963504	1	0.938556	0.882801
2170	0.922902	0.963504	1	0.940092	0.88541
2180	0.922902	0.963504	1	0.940092	0.88541
2190	0.922902	0.963504	1	0.940092	0.88541
2200	0.920635	0.956204	1	0.93702	0.879301
2210	0.922902	0.956204	1	0.938556	0.88198
2220	0.920635	0.956204	1	0.93702	0.879366
2230	0.918367	0.956204	1	0.935484	0.876767
2240	0.9161	0.956204	1	0.933948	0.874182
2250	0.9161	0.956204	1	0.933948	0.874112
2260	0.913832	0.948905	1	0.930876	0.868017
2270	0.918367	0.956204	1	0.935484	0.876699
2280	0.920635	0.956204	1	0.93702	0.879301
2290	0.922902	0.956204	1	0.938556	0.88198
2300	0.920635	0.956204	1	0.93702	0.879366
2310	0.920635	0.963504	1	0.938556	0.882871
2320	0.922902	0.963504	1	0.940092	0.885477
2330	0.922902	0.963504	1	0.940092	0.885477
2340	0.92517	0.956204	1	0.940092	0.88461
2350	0.92517	0.956204	1	0.940092	0.88461
2360	0.92517	0.956204	1	0.940092	0.88461
2370	0.927438	0.963504	1	0.943164	0.890735
2380	0.927438	0.956204	1	0.941628	0.887254
2390	0.922902	0.956204	1	0.938556	0.88198
2400	0.927438	0.956204	1	0.941628	0.887254
2410	0.927438	0.956204	1	0.941628	0.887254
2420	0.927438	0.956204	1	0.941628	0.887254
2430	0.92517	0.956204	1	0.940092	0.88461
2440	0.92517	0.956204	1	0.940092	0.88461
2450	0.927438	0.956204	1	0.941628	0.887254
2460	0.92517	0.956204	1	0.940092	0.88461
2470	0.920635	0.956204	1	0.93702	0.879366
2480	0.92517	0.948905	1	0.938556	0.881122
2490	0.927438	0.948905	1	0.940092	0.883775
2500	0.929705	0.956204	1	0.943164	0.889914
2510	0.929705	0.956204	1	0.943164	0.889914
2520	0.927438	0.963504	1	0.943164	0.890735
2530	0.929705	0.956204	1	0.943164	0.889914
2540	0.927438	0.956204	1	0.941628	0.887254
2550	0.927438	0.956204	1	0.941628	0.887254
2560	0.927438	0.956204	1	0.941628	0.887254
2570	0.92517	0.956204	1	0.940092	0.88461
2580	0.929705	0.956204	1	0.943164	0.889914
2590	0.931973	0.956204	1	0.9447	0.892589
2600	0.931973	0.956204	1	0.9447	0.892589
2610	0.931973	0.956204	1	0.9447	0.892589
2620	0.931973	0.956204	1	0.9447	0.892589
2630	0.929705	0.956204	1	0.943164	0.889914
2640	0.931973	0.956204	1	0.9447	0.892589
2650	0.929705	0.956204	1	0.943164	0.889914
2660	0.931973	0.956204	1	0.9447	0.892589
2670	0.931973	0.956204	1	0.9447	0.892589
2680	0.931973	0.956204	1	0.9447	0.892589
2690	0.931973	0.956204	1	0.9447	0.892589
2700	0.931973	0.956204	1	0.9447	0.892589
2710	0.931973	0.956204	1	0.9447	0.892589
2720	0.931973	0.956204	1	0.9447	0.892589
2730	0.93424	0.956204	1	0.946237	0.89528
2740	0.929705	0.956204	1	0.943164	0.889914
2750	0.927438	0.956204	1	0.941628	0.887254
2760	0.927438	0.956204	1	0.941628	0.887254
2770	0.927438	0.956204	1	0.941628	0.887254
2780	0.929705	0.956204	1	0.943164	0.889914
2790	0.929705	0.956204	1	0.943164	0.889914
2800	0.931973	0.956204	1	0.9447	0.892589
2810	0.931973	0.956204	1	0.9447	0.892589
2820	0.929705	0.956204	1	0.943164	0.889914
2830	0.931973	0.956204	1	0.9447	0.892589
2840	0.93424	0.956204	1	0.946237	0.89528
2850	0.93424	0.956204	1	0.946237	0.89528
2860	0.929705	0.956204	1	0.943164	0.889914
2870	0.929705	0.956204	1	0.943164	0.889914
2880	0.929705	0.956204	1	0.943164	0.889914
2890	0.929705	0.956204	1	0.943164	0.889914
2900	0.929705	0.956204	1	0.943164	0.889914
2910	0.93424	0.956204	1	0.946237	0.89528
2920	0.929705	0.956204	1	0.943164	0.889914
2930	0.93424	0.956204	1	0.946237	0.89528
2940	0.936508	0.956204	1	0.947773	0.897987
2950	0.93424	0.956204	1	0.946237	0.89528
2960	0.93424	0.956204	1	0.946237	0.89528
2970	0.93424	0.956204	1	0.946237	0.89528
2980	0.93424	0.956204	1	0.946237	0.89528
2990	0.931973	0.956204	1	0.9447	0.892589
3000	0.931973	0.956204	1	0.9447	0.892589
3010	0.931973	0.956204	1	0.9447	0.892589
3020	0.931973	0.956204	1	0.9447	0.892589
3030	0.931973	0.956204	1	0.9447	0.892589
3040	0.931973	0.956204	1	0.9447	0.892589
3050	0.93424	0.956204	1	0.946237	0.89528
3060	0.931973	0.956204	1	0.9447	0.892589
3070	0.931973	0.956204	1	0.9447	0.892589
3080	0.93424	0.956204	1	0.946237	0.89528
3090	0.93424	0.956204	1	0.946237	0.89528
3100	0.931973	0.956204	1	0.9447	0.892589
3110	0.93424	0.956204	1	0.946237	0.89528
3120	0.93424	0.956204	1	0.946237	0.89528
3130	0.93424	0.956204	1	0.946237	0.89528
3140	0.93424	0.956204	1	0.946237	0.89528
3150	0.93424	0.956204	1	0.946237	0.89528
3160	0.93424	0.956204	1	0.946237	0.89528
3170	0.931973	0.956204	1	0.9447	0.892589
3180	0.931973	0.956204	1	0.9447	0.892589
3190	0.931973	0.956204	1	0.9447	0.892589
3200	0.931973	0.956204	1	0.9447	0.892589
3210	0.929705	0.956204	1	0.943164	0.889914
3220	0.931973	0.956204	1	0.9447	0.892589
3230	0.931973	0.956204	1	0.9447	0.892589
3240	0.931973	0.956204	1	0.9447	0.892589
3250	0.929705	0.956204	1	0.943164	0.889914
3260	0.929705	0.956204	1	0.943164	0.889914
3270	0.931973	0.956204	1	0.9447	0.892589
3280	0.929705	0.956204	1	0.943164	0.889914
3290	0.929705	0.956204	1	0.943164	0.889914
3300	0.931973	0.956204	1	0.9447	0.892589
3310	0.929705	0.956204	1	0.943164	0.889914
3320	0.93424	0.956204	1	0.946237	0.89528
3330	0.93424	0.956204	1	0.946237	0.89528
3340	0.93424	0.956204	1	0.946237	0.89528
3350	0.93424	0.956204	1	0.946237	0.89528
3360	0.93424	0.956204	1	0.946237	0.89528
3370	0.93424	0.956204	1	0.946237	0.89528
3380	0.936508	0.956204	1	0.947773	0.897987
3390	0.93424	0.956204	1	0.946237	0.89528
3400	0.93424	0.956204	1	0.946237	0.89528
3410	0.93424	0.956204	1	0.946237	0.89528
3420	0.93424	0.956204	1	0.946237	0.89528
3430	0.93424	0.956204	1	0.946237	0.89528
3440	0.93424	0.956204	1	0.946237	0.89528
3450	0.931973	0.956204	1	0.9447	0.892589
3460	0.93424	0.956204	1	0.946237	0.89528
3470	0.931973	0.956204	1	0.9447	0.892589
3480	0.931973	0.956204	1	0.9447	0.892589
3490	0.936508	0.956204	1	0.947773	0.897987
3500	0.936508	0.956204	1	0.947773	0.897987
3510	0.936508	0.956204	1	0.947773	0.897987
3520	0.936508	0.956204	1	0.947773	0.897987
3530	0.938776	0.956204	1	0.949309	0.90071
3540	0.936508	0.956204	1	0.947773	0.897987
3550	0.936508	0.956204	1	0.947773	0.897987
3560	0.93424	0.956204	1	0.946237	0.89528
3570	0.936508	0.956204	1	0.947773	0.897987
3580	0.93424	0.956204	1	0.946237	0.89528
3590	0.93424	0.956204	1	0.946237	0.89528
3600	0.93424	0.956204	1	0.946237	0.89528
3610	0.936508	0.956204	1	0.947773	0.897987
3620	0.93424	0.956204	1	0.946237	0.89528
3630	0.936508	0.956204	1	0.947773	0.897987
3640	0.936508	0.956204	1	0.947773	0.897987
3650	0.936508	0.956204	1	0.947773	0.897987
3660	0.936508	0.956204	1	0.947773	0.897987
3670	0.936508	0.956204	1	0.947773	0.897987
3680	0.938776	0.956204	1	0.949309	0.90071
3690	0.938776	0.956204	1	0.949309	0.90071
3700	0.938776	0.956204	1	0.949309	0.90071
3710	0.938776	0.956204	1	0.949309	0.90071
3720	0.938776	0.956204	1	0.949309	0.90071
3730	0.938776	0.956204	1	0.949309	0.90071
3740	0.938776	0.956204	1	0.949309	0.90071
3750	0.936508	0.956204	1	0.947773	0.897987
3760	0.936508	0.956204	1	0.947773	0.897987
3770	0.93424	0.956204	1	0.946237	0.89528
3780	0.931973	0.956204	1	0.9447	0.892589
3790	0.93424	0.956204	1	0.946237	0.89528
3800	0.936508	0.963504	1	0.949309	0.901434
3810	0.936508	0.956204	1	0.947773	0.897987
3820	0.93424	0.956204	1	0.946237	0.89528
3830	0.93424	0.956204	1	0.946237	0.89528
3840	0.936508	0.956204	1	0.947773	0.897987
3850	0.936508	0.956204	1	0.947773	0.897987
3860	0.931973	0.956204	1	0.9447	0.892589
3870	0.93424	0.963504	1	0.947773	0.898735
3880	0.93424	0.963504	1	0.947773	0.898735
3890	0.93424	0.963504	1	0.947773	0.898735
3900	0.93424	0.963504	1	0.947773	0.898735
3910	0.93424	0.963504	1	0.947773	0.898735
3920	0.93424	0.963504	1	0.947773	0.898735
3930	0.93424	0.963504	1	0.947773	0.898735
3940	0.93424	0.963504	1	0.947773	0.898735
3950	0.93424	0.963504	1	0.947773	0.898735
3960	0.93424	0.963504	1	0.947773	0.898735
3970	0.93424	0.963504	1	0.947773	0.898735
3980	0.93424	0.963504	1	0.947773	0.898735
3990	0.93424	0.963504	1	0.947773	0.898735
4000	0.93424	0.963504	1	0.947773	0.898735
4010	0.93424	0.963504	1	0.947773	0.898735
4020	0.93424	0.963504	1	0.947773	0.898735
4030	0.93424	0.963504	1	0.947773	0.898735
4040	0.93424	0.963504	1	0.947773	0.898735
4050	0.93424	0.963504	1	0.947773	0.898735
4060	0.93424	0.963504	1	0.947773	0.898735
4070	0.93424	0.963504	1	0.947773	0.898735
4080	0.93424	0.963504	1	0.947773	0.898735
4090	0.93424	0.963504	1	0.947773	0.898735
4100	0.93424	0.963504	1	0.947773	0.898735
4110	0.93424	0.963504	1	0.947773	0.898735
4120	0.93424	0.963504	1	0.947773	0.898735
4130	0.93424	0.963504	1	0.947773	0.898735
4140	0.936508	0.963504	1	0.949309	0.901434
4150	0.93424	0.963504	1	0.947773	0.898735
4160	0.936508	0.963504	1	0.949309	0.901434
4170	0.936508	0.963504	1	0.949309	0.901434
4180	0.936508	0.963504	1	0.949309	0.901434
4190	0.936508	0.963504	1	0.949309	0.901434
4200	0.93424	0.963504	1	0.947773	0.898735
4210	0.931973	0.963504	1	0.946237	0.896053
4220	0.936508	0.963504	1	0.949309	0.901434
4230	0.936508	0.963504	1	0.949309	0.901434
4240	0.936508	0.963504	1	0.949309	0.901434
4250	0.936508	0.963504	1	0.949309	0.901434
4260	0.936508	0.963504	1	0.949309	0.901434
4270	0.936508	0.963504	1	0.949309	0.901434
4280	0.936508	0.963504	1	0.949309	0.901434
4290	0.936508	0.963504	1	0.949309	0.901434
4300	0.936508	0.963504	1	0.949309	0.901434
4310	0.936508	0.963504	1	0.949309	0.901434
4320	0.936508	0.963504	1	0.949309	0.901434
4330	0.936508	0.963504	1	0.949309	0.901434
4340	0.936508	0.963504	1	0.949309	0.901434
4350	0.938776	0.963504	1	0.950845	0.904148
4360	0.938776	0.963504	1	0.950845	0.904148
4370	0.938776	0.963504	1	0.950845	0.904148
4380	0.938776	0.963504	1	0.950845	0.904148
4390	0.938776	0.963504	1	0.950845	0.904148
4400	0.938776	0.963504	1	0.950845	0.904148
4410	0.938776	0.963504	1	0.950845	0.904148
4420	0.938776	0.963504	1	0.950845	0.904148
4430	0.938776	0.963504	1	0.950845	0.904148
4440	0.93424	0.963504	1	0.947773	0.898735
4450	0.931973	0.963504	1	0.946237	0.896053
4460	0.931973	0.963504	1	0.946237	0.896053
4470	0.931973	0.963504	1	0.946237	0.896053
4480	0.931973	0.963504	1	0.946237	0.896053
4490	0.93424	0.963504	1	0.947773	0.898735
4500	0.936508	0.963504	1	0.949309	0.901434
4510	0.936508	0.963504	1	0.949309	0.901434
4520	0.936508	0.963504	1	0.949309	0.901434
4530	0.936508	0.963504	1	0.949309	0.901434
4540	0.93424	0.963504	1	0.947773	0.898735
4550	0.936508	0.963504	1	0.949309	0.901434
4560	0.936508	0.963504	1	0.949309	0.901434
4570	0.936508	0.963504	1	0.949309	0.901434
4580	0.93424	0.963504	1	0.947773	0.898735
4590	0.936508	0.963504	1	0.949309	0.901434
4600	0.938776	0.963504	1	0.950845	0.904148
4610	0.938776	0.963504	1	0.950845	0.904148
4620	0.936508	0.963504	1	0.949309	0.901434
4630	0.938776	0.963504	1	0.950845	0.904148
4640	0.93424	0.963504	1	0.947773	0.898735
4650	0.936508	0.963504	1	0.949309	0.901434
4660	0.936508	0.963504	1	0.949309	0.901434
4670	0.936508	0.963504	1	0.949309	0.901434
4680	0.936508	0.963504	1	0.949309	0.901434
4690	0.938776	0.963504	1	0.950845	0.904148
4700	0.936508	0.963504	1	0.949309	0.901434
4710	0.938776	0.963504	1	0.950845	0.904148
4720	0.936508	0.963504	1	0.949309	0.901434
4730	0.93424	0.963504	1	0.947773	0.898735
4740	0.936508	0.963504	1	0.949309	0.901434
4750	0.936508	0.963504	1	0.949309	0.901434
4760	0.936508	0.963504	1	0.949309	0.901434
4770	0.93424	0.963504	1	0.947773	0.898735
4780	0.93424	0.963504	1	0.947773	0.898735
4790	0.931973	0.963504	1	0.946237	0.896053
4800	0.936508	0.963504	1	0.949309	0.901434
4810	0.936508	0.963504	1	0.949309	0.901434
4820	0.936508	0.963504	1	0.949309	0.901434
4830	0.93424	0.963504	1	0.947773	0.898735
4840	0.93424	0.963504	1	0.947773	0.898735
4850	0.936508	0.963504	1	0.949309	0.901434
4860	0.93424	0.963504	1	0.947773	0.898735
4870	0.93424	0.963504	1	0.947773	0.898735
4880	0.93424	0.963504	1	0.947773	0.898735
4890	0.936508	0.963504	1	0.949309	0.901434
4900	0.936508	0.963504	1	0.949309	0.901434
4910	0.93424	0.963504	1	0.947773	0.898735
4920	0.93424	0.963504	1	0.947773	0.898735
4930	0.93424	0.963504	1	0.947773	0.898735
4940	0.931973	0.963504	1	0.946237	0.896053
4950	0.931973	0.963504	1	0.946237	0.896053
4960	0.93424	0.963504	1	0.947773	0.898735
4970	0.931973	0.963504	1	0.946237	0.896053
4980	0.931973	0.963504	1	0.946237	0.896053
4990	0.931973	0.963504	1	0.946237	0.896053
5000	0.931973	0.963504	1	0.946237	0.896053
5010	0.931973	0.963504	1	0.946237	0.896053
5020	0.936508	0.963504	1	0.949309	0.901434
5030	0.936508	0.963504	1	0.949309	0.901434
5040	0.936508	0.963504	1	0.949309	0.901434
5050	0.936508	0.963504	1	0.949309	0.901434
5060	0.93424	0.963504	1	0.947773	0.898735
5070	0.93424	0.963504	1	0.947773	0.898735
5080	0.931973	0.963504	1	0.946237	0.896053
5090	0.93424	0.963504	1	0.947773	0.898735
5100	0.93424	0.963504	1	0.947773	0.898735
5110	0.93424	0.963504	1	0.947773	0.898735
5120	0.93424	0.963504	1	0.947773	0.898735
5130	0.93424	0.963504	1	0.947773	0.898735
5140	0.936508	0.963504	1	0.949309	0.901434
5150	0.93424	0.963504	1	0.947773	0.898735
5160	0.93424	0.963504	1	0.947773	0.898735
5170	0.931973	0.963504	1	0.946237	0.896053
5180	0.931973	0.963504	1	0.946237	0.896053
5190	0.931973	0.963504	1	0.946237	0.896053
5200	0.931973	0.963504	1	0.946237	0.896053
5210	0.931973	0.963504	1	0.946237	0.896053
5220	0.93424	0.963504	1	0.947773	0.898735
5230	0.93424	0.963504	1	0.947773	0.898735
5240	0.93424	0.963504	1	0.947773	0.898735
5250	0.93424	0.963504	1	0.947773	0.898735
5260	0.93424	0.963504	1	0.947773	0.898735
5270	0.93424	0.963504	1	0.947773	0.898735
5280	0.93424	0.963504	1	0.947773	0.898735
5290	0.93424	0.963504	1	0.947773	0.898735
5300	0.93424	0.963504	1	0.947773	0.898735
5310	0.93424	0.963504	1	0.947773	0.898735
5320	0.93424	0.963504	1	0.947773	0.898735
5330	0.936508	0.963504	1	0.949309	0.901434
5340	0.93424	0.963504	1	0.947773	0.898735
5350	0.93424	0.963504	1	0.947773	0.898735
5360	0.936508	0.963504	1	0.949309	0.901434
5370	0.936508	0.963504	1	0.949309	0.901434
5380	0.936508	0.963504	1	0.949309	0.901434
5390	0.936508	0.963504	1	0.949309	0.901434
5400	0.936508	0.963504	1	0.949309	0.901434
5410	0.938776	0.963504	1	0.950845	0.904148
5420	0.936508	0.963504	1	0.949309	0.901434
5430	0.938776	0.963504	1	0.950845	0.904148
5440	0.936508	0.963504	1	0.949309	0.901434
5450	0.938776	0.963504	1	0.950845	0.904148
5460	0.938776	0.963504	1	0.950845	0.904148
5470	0.938776	0.963504	1	0.950845	0.904148
5480	0.938776	0.963504	1	0.950845	0.904148
5490	0.938776	0.963504	1	0.950845	0.904148
5500	0.938776	0.963504	1	0.950845	0.904148
5510	0.938776	0.963504	1	0.950845	0.904148
5520	0.938776	0.963504	1	0.950845	0.904148
5530	0.938776	0.963504	1	0.950845	0.904148
5540	0.941043	0.963504	1	0.952381	0.906878
5550	0.938776	0.963504	1	0.950845	0.904148
5560	0.938776	0.963504	1	0.950845	0.904148
5570	0.936508	0.963504	1	0.949309	0.901434
5580	0.938776	0.963504	1	0.950845	0.904148
5590	0.938776	0.963504	1	0.950845	0.904148
5600	0.938776	0.963504	1	0.950845	0.904148
5610	0.938776	0.963504	1	0.950845	0.904148
5620	0.938776	0.963504	1	0.950845	0.904148
5630	0.938776	0.963504	1	0.950845	0.904148
5640	0.938776	0.963504	1	0.950845	0.904148
5650	0.938776	0.963504	1	0.950845	0.904148
5660	0.938776	0.963504	1	0.950845	0.904148
5670	0.938776	0.963504	1	0.950845	0.904148
5680	0.938776	0.963504	1	0.950845	0.904148
5690	0.938776	0.963504	1	0.950845	0.904148
5700	0.938776	0.963504	1	0.950845	0.904148
5710	0.938776	0.963504	1	0.950845	0.904148
5720	0.938776	0.963504	1	0.950845	0.904148
5730	0.938776	0.963504	1	0.950845	0.904148
5740	0.938776	0.963504	1	0.950845	0.904148
5750	0.938776	0.963504	1	0.950845	0.904148
5760	0.938776	0.963504	1	0.950845	0.904148
5770	0.941043	0.963504	1	0.952381	0.906878
5780	0.941043	0.963504	1	0.952381	0.906878
5790	0.941043	0.963504	1	0.952381	0.906878
5800	0.938776	0.963504	1	0.950845	0.904148
5810	0.941043	0.963504	1	0.952381	0.906878
5820	0.941043	0.963504	1	0.952381	0.906878
5830	0.941043	0.963504	1	0.952381	0.906878
5840	0.938776	0.963504	1	0.950845	0.904148
5850	0.941043	0.963504	1	0.952381	0.906878
5860	0.941043	0.963504	1	0.952381	0.906878
5870	0.941043	0.963504	1	0.952381	0.906878
5880	0.941043	0.963504	1	0.952381	0.906878
5890	0.941043	0.963504	1	0.952381	0.906878
5900	0.941043	0.963504	1	0.952381	0.906878
5910	0.941043	0.963504	1	0.952381	0.906878
5920	0.938776	0.963504	1	0.950845	0.904148
5930	0.941043	0.963504	1	0.952381	0.906878
5940	0.941043	0.963504	1	0.952381	0.906878
5950	0.941043	0.963504	1	0.952381	0.906878
5960	0.941043	0.963504	1	0.952381	0.906878
5970	0.941043	0.963504	1	0.952381	0.906878
5980	0.941043	0.963504	1	0.952381	0.906878
5990	0.941043	0.963504	1	0.952381	0.906878
6000	0.941043	0.963504	1	0.952381	0.906878
6010	0.938776	0.963504	1	0.950845	0.904148
6020	0.938776	0.963504	1	0.950845	0.904148
6030	0.941043	0.963504	1	0.952381	0.906878
6040	0.941043	0.963504	1	0.952381	0.906878
6050	0.941043	0.963504	1	0.952381	0.906878
6060	0.941043	0.963504	1	0.952381	0.906878
6070	0.941043	0.963504	1	0.952381	0.906878
6080	0.941043	0.963504	1	0.952381	0.906878
6090	0.941043	0.963504	1	0.952381	0.906878
6100	0.941043	0.963504	1	0.952381	0.906878
6110	0.941043	0.963504	1	0.952381	0.906878
6120	0.938776	0.963504	1	0.950845	0.904148
6130	0.938776	0.956204	1	0.949309	0.90071
6140	0.938776	0.956204	1	0.949309	0.90071
6150	0.938776	0.956204	1	0.949309	0.90071
6160	0.938776	0.956204	1	0.949309	0.90071
6170	0.938776	0.963504	1	0.950845	0.904148
6180	0.938776	0.963504	1	0.950845	0.904148
6190	0.938776	0.963504	1	0.950845	0.904148
6200	0.938776	0.963504	1	0.950845	0.904148
6210	0.938776	0.963504	1	0.950845	0.904148
6220	0.938776	0.963504	1	0.950845	0.904148
6230	0.938776	0.963504	1	0.950845	0.904148
6240	0.938776	0.963504	1	0.950845	0.904148
6250	0.936508	0.963504	1	0.949309	0.901434
6260	0.938776	0.963504	1	0.950845	0.904148
6270	0.936508	0.963504	1	0.949309	0.901434
6280	0.936508	0.963504	1	0.949309	0.901434
6290	0.938776	0.963504	1	0.950845	0.904148
6300	0.938776	0.963504	1	0.950845	0.904148
6310	0.938776	0.963504	1	0.950845	0.904148
6320	0.938776	0.963504	1	0.950845	0.904148
6330	0.938776	0.963504	1	0.950845	0.904148
6340	0.938776	0.963504	1	0.950845	0.904148
6350	0.938776	0.963504	1	0.950845	0.904148
6360	0.938776	0.963504	1	0.950845	0.904148
6370	0.938776	0.963504	1	0.950845	0.904148
6380	0.938776	0.963504	1	0.950845	0.904148
6390	0.938776	0.963504	1	0.950845	0.904148
6400	0.941043	0.963504	1	0.952381	0.906878
6410	0.941043	0.963504	1	0.952381	0.906878
6420	0.941043	0.963504	1	0.952381	0.906878
6430	0.941043	0.963504	1	0.952381	0.906878
6440	0.941043	0.963504	1	0.952381	0.906878
6450	0.941043	0.963504	1	0.952381	0.906878
6460	0.941043	0.963504	1	0.952381	0.906878
6470	0.941043	0.963504	1	0.952381	0.906878
6480	0.938776	0.963504	1	0.950845	0.904148
6490	0.938776	0.963504	1	0.950845	0.904148
6500	0.938776	0.963504	1	0.950845	0.904148
6510	0.938776	0.963504	1	0.950845	0.904148
6520	0.938776	0.963504	1	0.950845	0.904148
6530	0.938776	0.963504	1	0.950845	0.904148
6540	0.936508	0.963504	1	0.949309	0.901434
6550	0.936508	0.963504	1	0.949309	0.901434
6560	0.936508	0.963504	1	0.949309	0.901434
6570	0.936508	0.963504	1	0.949309	0.901434
6580	0.941043	0.963504	1	0.952381	0.906878
6590	0.938776	0.963504	1	0.950845	0.904148
6600	0.936508	0.963504	1	0.949309	0.901434
6610	0.938776	0.963504	1	0.950845	0.904148
6620	0.938776	0.963504	1	0.950845	0.904148
6630	0.936508	0.963504	1	0.949309	0.901434
6640	0.938776	0.963504	1	0.950845	0.904148
6650	0.936508	0.963504	1	0.949309	0.901434
6660	0.938776	0.963504	1	0.950845	0.904148
6670	0.938776	0.963504	1	0.950845	0.904148
6680	0.938776	0.963504	1	0.950845	0.904148
6690	0.938776	0.963504	1	0.950845	0.904148
6700	0.938776	0.963504	1	0.950845	0.904148
6710	0.938776	0.963504	1	0.950845	0.904148
6720	0.938776	0.963504	1	0.950845	0.904148
6730	0.938776	0.963504	1	0.950845	0.904148
6740	0.936508	0.963504	1	0.949309	0.901434
6750	0.938776	0.963504	1	0.950845	0.904148
6760	0.938776	0.963504	1	0.950845	0.904148
6770	0.938776	0.963504	1	0.950845	0.904148
6780	0.938776	0.963504	1	0.950845	0.904148
6790	0.936508	0.963504	1	0.949309	0.901434
6800	0.93424	0.963504	1	0.947773	0.898735
6810	0.936508	0.963504	1	0.949309	0.901434
6820	0.936508	0.963504	1	0.949309	0.901434
6830	0.936508	0.963504	1	0.949309	0.901434
6840	0.938776	0.963504	1	0.950845	0.904148
6850	0.936508	0.963504	1	0.949309	0.901434
6860	0.93424	0.963504	1	0.947773	0.898735
6870	0.936508	0.963504	1	0.949309	0.901434
6880	0.936508	0.963504	1	0.949309	0.901434
6890	0.93424	0.963504	1	0.947773	0.898735
6900	0.936508	0.963504	1	0.949309	0.901434
6910	0.938776	0.963504	1	0.950845	0.904148
6920	0.936508	0.963504	1	0.949309	0.901434
6930	0.936508	0.963504	1	0.949309	0.901434
6940	0.936508	0.963504	1	0.949309	0.901434
6950	0.936508	0.963504	1	0.949309	0.901434
6960	0.936508	0.963504	1	0.949309	0.901434
6970	0.938776	0.963504	1	0.950845	0.904148
6980	0.936508	0.963504	1	0.949309	0.901434
6990	0.938776	0.963504	1	0.950845	0.904148
7000	0.936508	0.963504	1	0.949309	0.901434
7010	0.938776	0.963504	1	0.950845	0.904148
7020	0.938776	0.963504	1	0.950845	0.904148
7030	0.938776	0.963504	1	0.950845	0.904148
7040	0.936508	0.963504	1	0.949309	0.901434
7050	0.93424	0.963504	1	0.947773	0.898735
7060	0.938776	0.963504	1	0.950845	0.904148
7070	0.938776	0.963504	1	0.950845	0.904148
7080	0.938776	0.963504	1	0.950845	0.904148
7090	0.936508	0.963504	1	0.949309	0.901434
7100	0.936508	0.963504	1	0.949309	0.901434
7110	0.936508	0.963504	1	0.949309	0.901434
7120	0.936508	0.963504	1	0.949309	0.901434
7130	0.93424	0.963504	1	0.947773	0.898735
7140	0.936508	0.963504	1	0.949309	0.901434
7150	0.936508	0.963504	1	0.949309	0.901434
7160	0.936508	0.963504	1	0.949309	0.901434
7170	0.93424	0.963504	1	0.947773	0.898735
7180	0.93424	0.963504	1	0.947773	0.898735
7190	0.93424	0.963504	1	0.947773	0.898735
7200	0.93424	0.963504	1	0.947773	0.898735
7210	0.93424	0.963504	1	0.947773	0.898735
7220	0.93424	0.963504	1	0.947773	0.898735
7230	0.93424	0.963504	1	0.947773	0.898735
7240	0.93424	0.963504	1	0.947773	0.898735
7250	0.93424	0.963504	1	0.947773	0.898735
7260	0.93424	0.963504	1	0.947773	0.898735
7270	0.93424	0.963504	1	0.947773	0.898735
7280	0.93424	0.963504	1	0.947773	0.898735
7290	0.93424	0.963504	1	0.947773	0.898735
7300	0.931973	0.963504	1	0.946237	0.896053
7310	0.931973	0.963504	1	0.946237	0.896053
7320	0.931973	0.963504	1	0.946237	0.896053
7330	0.931973	0.963504	1	0.946237	0.896053
7340	0.931973	0.963504	1	0.946237	0.896053
7350	0.931973	0.963504	1	0.946237	0.896053
7360	0.931973	0.963504	1	0.946237	0.896053
7370	0.93424	0.963504	1	0.947773	0.898735
7380	0.931973	0.963504	1	0.946237	0.896053
7390	0.93424	0.963504	1	0.947773	0.898735
7400	0.936508	0.963504	1	0.949309	0.901434
7410	0.936508	0.963504	1	0.949309	0.901434
7420	0.936508	0.963504	1	0.949309	0.901434
7430	0.936508	0.963504	1	0.949309	0.901434
7440	0.936508	0.963504	1	0.949309	0.901434
7450	0.938776	0.963504	1	0.950845	0.904148
7460	0.938776	0.963504	1	0.950845	0.904148
7470	0.941043	0.963504	1	0.952381	0.906878
7480	0.938776	0.963504	1	0.950845	0.904148
7490	0.941043	0.963504	1	0.952381	0.906878
7500	0.938776	0.963504	1	0.950845	0.904148
7510	0.938776	0.963504	1	0.950845	0.904148
7520	0.941043	0.963504	1	0.952381	0.906878
7530	0.941043	0.963504	1	0.952381	0.906878
7540	0.941043	0.963504	1	0.952381	0.906878
7550	0.936508	0.963504	1	0.949309	0.901434
7560	0.936508	0.963504	1	0.949309	0.901434
7570	0.936508	0.963504	1	0.949309	0.901434
7580	0.936508	0.963504	1	0.949309	0.901434
7590	0.938776	0.963504	1	0.950845	0.904148
7600	0.938776	0.963504	1	0.950845	0.904148
7610	0.938776	0.963504	1	0.950845	0.904148
7620	0.938776	0.963504	1	0.950845	0.904148
7630	0.938776	0.963504	1	0.950845	0.904148
7640	0.938776	0.963504	1	0.950845	0.904148
7650	0.936508	0.963504	1	0.949309	0.901434
7660	0.936508	0.963504	1	0.949309	0.901434
7670	0.936508	0.963504	1	0.949309	0.901434
7680	0.93424	0.963504	1	0.947773	0.898735
7690	0.936508	0.963504	1	0.949309	0.901434
7700	0.936508	0.963504	1	0.949309	0.901434
7710	0.938776	0.963504	1	0.950845	0.904148
7720	0.936508	0.963504	1	0.949309	0.901434
7730	0.936508	0.963504	1	0.949309	0.901434
7740	0.936508	0.963504	1	0.949309	0.901434
7750	0.93424	0.963504	1	0.947773	0.898735
7760	0.936508	0.963504	1	0.949309	0.901434
7770	0.93424	0.963504	1	0.947773	0.898735
7780	0.93424	0.963504	1	0.947773	0.898735
7790	0.931973	0.963504	1	0.946237	0.896053
7800	0.93424	0.963504	1	0.947773	0.898735
7810	0.936508	0.963504	1	0.949309	0.901434
7820	0.936508	0.963504	1	0.949309	0.901434
7830	0.93424	0.963504	1	0.947773	0.898735
7840	0.931973	0.963504	1	0.946237	0.896053
7850	0.931973	0.963504	1	0.946237	0.896053
7860	0.931973	0.963504	1	0.946237	0.896053
7870	0.931973	0.963504	1	0.946237	0.896053
7880	0.931973	0.963504	1	0.946237	0.896053
7890	0.929705	0.963504	1	0.9447	0.893386
7900	0.929705	0.963504	1	0.9447	0.893386
7910	0.929705	0.963504	1	0.9447	0.893386
7920	0.929705	0.963504	1	0.9447	0.893386
7930	0.931973	0.963504	1	0.946237	0.896053
7940	0.929705	0.963504	1	0.9447	0.893386
7950	0.929705	0.963504	1	0.9447	0.893386
7960	0.931973	0.963504	1	0.946237	0.896053
7970	0.931973	0.963504	1	0.946237	0.896053
7980	0.931973	0.963504	1	0.946237	0.896053
7990	0.931973	0.963504	1	0.946237	0.896053
8000	0.931973	0.963504	1	0.946237	0.896053
8010	0.931973	0.963504	1	0.946237	0.896053
8020	0.931973	0.963504	1	0.946237	0.896053
8030	0.931973	0.963504	1	0.946237	0.896053
8040	0.93424	0.963504	1	0.947773	0.898735
8050	0.931973	0.963504	1	0.946237	0.896053
8060	0.931973	0.963504	1	0.946237	0.896053
8070	0.93424	0.963504	1	0.947773	0.898735
8080	0.93424	0.963504	1	0.947773	0.898735
8090	0.93424	0.963504	1	0.947773	0.898735
8100	0.936508	0.963504	1	0.949309	0.901434
8110	0.936508	0.963504	1	0.949309	0.901434
8120	0.936508	0.963504	1	0.949309	0.901434
8130	0.936508	0.963504	1	0.949309	0.901434
8140	0.93424	0.963504	1	0.947773	0.898735
8150	0.931973	0.963504	1	0.946237	0.896053
8160	0.93424	0.963504	1	0.947773	0.898735
8170	0.931973	0.963504	1	0.946237	0.896053
8180	0.936508	0.963504	1	0.949309	0.901434
8190	0.93424	0.963504	1	0.947773	0.898735
8200	0.93424	0.963504	1	0.947773	0.898735
8210	0.936508	0.963504	1	0.949309	0.901434
8220	0.93424	0.963504	1	0.947773	0.898735
8230	0.936508	0.963504	1	0.949309	0.901434
8240	0.93424	0.963504	1	0.947773	0.898735
8250	0.93424	0.963504	1	0.947773	0.898735
8260	0.93424	0.963504	1	0.947773	0.898735
8270	0.93424	0.963504	1	0.947773	0.898735
8280	0.936508	0.963504	1	0.949309	0.901434
8290	0.93424	0.963504	1	0.947773	0.898735
8300	0.936508	0.963504	1	0.949309	0.901434
8310	0.936508	0.963504	1	0.949309	0.901434
8320	0.936508	0.963504	1	0.949309	0.901434
8330	0.936508	0.963504	1	0.949309	0.901434
8340	0.936508	0.963504	1	0.949309	0.901434
8350	0.936508	0.963504	1	0.949309	0.901434
8360	0.936508	0.963504	1	0.949309	0.901434
8370	0.936508	0.963504	1	0.949309	0.901434
8380	0.936508	0.963504	1	0.949309	0.901434
8390	0.936508	0.963504	1	0.949309	0.901434
8400	0.936508	0.963504	1	0.949309	0.901434
8410	0.936508	0.963504	1	0.949309	0.901434
8420	0.936508	0.963504	1	0.949309	0.901434
8430	0.936508	0.963504	1	0.949309	0.901434
8440	0.93424	0.963504	1	0.947773	0.898735
8450	0.93424	0.963504	1	0.947773	0.898735
8460	0.93424	0.963504	1	0.947773	0.898735
8470	0.93424	0.963504	1	0.947773	0.898735
8480	0.93424	0.963504	1	0.947773	0.898735
8490	0.93424	0.963504	1	0.947773	0.898735
8500	0.93424	0.963504	1	0.947773	0.898735
8510	0.93424	0.963504	1	0.947773	0.898735
8520	0.93424	0.963504	1	0.947773	0.898735
8530	0.93424	0.963504	1	0.947773	0.898735
8540	0.93424	0.963504	1	0.947773	0.898735
8550	0.93424	0.963504	1	0.947773	0.898735
8560	0.93424	0.963504	1	0.947773	0.898735
8570	0.931973	0.963504	1	0.946237	0.896053
8580	0.931973	0.963504	1	0.946237	0.896053
8590	0.93424	0.963504	1	0.947773	0.898735
8600	0.93424	0.963504	1	0.947773	0.898735
8610	0.929705	0.963504	1	0.9447	0.893386
8620	0.931973	0.963504	1	0.946237	0.896053
8630	0.931973	0.963504	1	0.946237	0.896053
8640	0.929705	0.963504	1	0.9447	0.893386
8650	0.929705	0.963504	1	0.9447	0.893386
8660	0.931973	0.963504	1	0.946237	0.896053
8670	0.931973	0.963504	1	0.946237	0.896053
8680	0.931973	0.963504	1	0.946237	0.896053
8690	0.93424	0.963504	1	0.947773	0.898735
8700	0.93424	0.963504	1	0.947773	0.898735
8710	0.931973	0.963504	1	0.946237	0.896053
8720	0.931973	0.963504	1	0.946237	0.896053
8730	0.931973	0.963504	1	0.946237	0.896053
8740	0.931973	0.963504	1	0.946237	0.896053
8750	0.931973	0.963504	1	0.946237	0.896053
8760	0.931973	0.963504	1	0.946237	0.896053
8770	0.931973	0.963504	1	0.946237	0.896053
8780	0.931973	0.963504	1	0.946237	0.896053
8790	0.931973	0.963504	1	0.946237	0.896053
8800	0.931973	0.963504	1	0.946237	0.896053
8810	0.931973	0.963504	1	0.946237	0.896053
8820	0.931973	0.963504	1	0.946237	0.896053
8830	0.929705	0.963504	1	0.9447	0.893386
8840	0.929705	0.963504	1	0.9447	0.893386
8850	0.929705	0.963504	1	0.9447	0.893386
8860	0.929705	0.963504	1	0.9447	0.893386
8870	0.929705	0.963504	1	0.9447	0.893386
8880	0.931973	0.963504	1	0.946237	0.896053
8890	0.931973	0.963504	1	0.946237	0.896053
8900	0.931973	0.963504	1	0.946237	0.896053
8910	0.929705	0.963504	1	0.9447	0.893386
8920	0.929705	0.963504	1	0.9447	0.893386
8930	0.931973	0.963504	1	0.946237	0.896053
8940	0.931973	0.963504	1	0.946237	0.896053
8950	0.931973	0.963504	1	0.946237	0.896053
8960	0.931973	0.963504	1	0.946237	0.896053
8970	0.931973	0.963504	1	0.946237	0.896053
8980	0.931973	0.963504	1	0.946237	0.896053
8990	0.931973	0.963504	1	0.946237	0.896053
9000	0.93424	0.963504	1	0.947773	0.898735
9010	0.931973	0.963504	1	0.946237	0.896053
9020	0.93424	0.963504	1	0.947773	0.898735
9030	0.931973	0.963504	1	0.946237	0.896053
9040	0.931973	0.963504	1	0.946237	0.896053
9050	0.931973	0.963504	1	0.946237	0.896053
9060	0.931973	0.963504	1	0.946237	0.896053
9070	0.931973	0.963504	1	0.946237	0.896053
9080	0.931973	0.963504	1	0.946237	0.896053
9090	0.931973	0.963504	1	0.946237	0.896053
9100	0.93424	0.963504	1	0.947773	0.898735
9110	0.931973	0.963504	1	0.946237	0.896053
9120	0.931973	0.963504	1	0.946237	0.896053
9130	0.931973	0.963504	1	0.946237	0.896053
9140	0.931973	0.963504	1	0.946237	0.896053
9150	0.931973	0.963504	1	0.946237	0.896053
9160	0.929705	0.963504	1	0.9447	0.893386
9170	0.931973	0.963504	1	0.946237	0.896053
9180	0.931973	0.963504	1	0.946237	0.896053
9190	0.929705	0.963504	1	0.9447	0.893386
9200	0.931973	0.963504	1	0.946237	0.896053
9210	0.931973	0.963504	1	0.946237	0.896053
9220	0.931973	0.963504	1	0.946237	0.896053
9230	0.931973	0.963504	1	0.946237	0.896053
9240	0.931973	0.963504	1	0.946237	0.896053
9250	0.931973	0.963504	1	0.946237	0.896053
9260	0.929705	0.963504	1	0.9447	0.893386
9270	0.929705	0.963504	1	0.9447	0.893386
9280	0.929705	0.963504	1	0.9447	0.893386
9290	0.929705	0.963504	1	0.9447	0.893386
9300	0.929705	0.963504	1	0.9447	0.893386
9310	0.929705	0.963504	1	0.9447	0.893386
9320	0.929705	0.963504	1	0.9447	0.893386
9330	0.929705	0.963504	1	0.9447	0.893386
9340	0.929705	0.963504	1	0.9447	0.893386
9350	0.927438	0.963504	1	0.943164	0.890735
9360	0.927438	0.963504	1	0.943164	0.890735
9370	0.927438	0.963504	1	0.943164	0.890735
9380	0.927438	0.963504	1	0.943164	0.890735
9390	0.927438	0.963504	1	0.943164	0.890735
9400	0.927438	0.963504	1	0.943164	0.890735
9410	0.927438	0.963504	1	0.943164	0.890735
9420	0.927438	0.963504	1	0.943164	0.890735
9430	0.92517	0.963504	1	0.941628	0.888098
9440	0.92517	0.963504	1	0.941628	0.888098
9450	0.92517	0.963504	1	0.941628	0.888098
9460	0.92517	0.963504	1	0.941628	0.888098
9470	0.92517	0.963504	1	0.941628	0.888098
9480	0.92517	0.963504	1	0.941628	0.888098
9490	0.92517	0.963504	1	0.941628	0.888098
9500	0.927438	0.963504	1	0.943164	0.890735
9510	0.92517	0.963504	1	0.941628	0.888098
9520	0.92517	0.963504	1	0.941628	0.888098
9530	0.92517	0.963504	1	0.941628	0.888098
9540	0.92517	0.963504	1	0.941628	0.888098
9550	0.92517	0.963504	1	0.941628	0.888098
9560	0.92517	0.963504	1	0.941628	0.888098
9570	0.92517	0.963504	1	0.941628	0.888098
9580	0.92517	0.963504	1	0.941628	0.888098
9590	0.92517	0.963504	1	0.941628	0.888098
9600	0.922902	0.963504	1	0.940092	0.885477
9610	0.922902	0.963504	1	0.940092	0.885477
9620	0.922902	0.963504	1	0.940092	0.885477
9630	0.922902	0.963504	1	0.940092	0.885477
9640	0.922902	0.963504	1	0.940092	0.885477
9650	0.922902	0.963504	1	0.940092	0.885477
9660	0.92517	0.963504	1	0.941628	0.888098
9670	0.92517	0.963504	1	0.941628	0.888098
9680	0.92517	0.963504	1	0.941628	0.888098
9690	0.92517	0.963504	1	0.941628	0.888098
9700	0.927438	0.963504	1	0.943164	0.890735
9710	0.92517	0.963504	1	0.941628	0.888098
9720	0.927438	0.963504	1	0.943164	0.890735
9730	0.92517	0.963504	1	0.941628	0.888098
9740	0.92517	0.963504	1	0.941628	0.888098
9750	0.92517	0.963504	1	0.941628	0.888098
9760	0.927438	0.963504	1	0.943164	0.890735
9770	0.927438	0.963504	1	0.943164	0.890735
9780	0.929705	0.963504	1	0.9447	0.893386
9790	0.929705	0.963504	1	0.9447	0.893386
9800	0.929705	0.963504	1	0.9447	0.893386
9810	0.929705	0.963504	1	0.9447	0.893386
9820	0.929705	0.963504	1	0.9447	0.893386
9830	0.929705	0.963504	1	0.9447	0.893386
9840	0.929705	0.963504	1	0.9447	0.893386
9850	0.929705	0.963504	1	0.9447	0.893386
9860	0.931973	0.963504	1	0.946237	0.896053
9870	0.929705	0.963504	1	0.9447	0.893386
9880	0.929705	0.963504	1	0.9447	0.893386
9890	0.929705	0.963504	1	0.9447	0.893386
9900	0.927438	0.963504	1	0.943164	0.890735
9910	0.927438	0.963504	1	0.943164	0.890735
9920	0.927438	0.963504	1	0.943164	0.890735
9930	0.927438	0.963504	1	0.943164	0.890735
9940	0.929705	0.963504	1	0.9447	0.893386
9950	0.929705	0.963504	1	0.9447	0.893386
9960	0.927438	0.963504	1	0.943164	0.890735
9970	0.929705	0.963504	1	0.9447	0.893386
9980	0.929705	0.963504	1	0.9447	0.893386
9990	0.929705	0.963504	1	0.9447	0.893386
10000	0.929705	0.963504	1	0.9447	0.893386
10010	0.929705	0.963504	1	0.9447	0.893386
10020	0.929705	0.963504	1	0.9447	0.893386
10030	0.929705	0.963504	1	0.9447	0.893386
10040	0.931973	0.963504	1	0.946237	0.896053
10050	0.929705	0.963504	1	0.9447	0.893386
10060	0.929705	0.963504	1	0.9447	0.893386
10070	0.929705	0.963504	1	0.9447	0.893386
10080	0.929705	0.963504	1	0.9447	0.893386
10090	0.929705	0.963504	1	0.9447	0.893386
10100	0.931973	0.963504	1	0.946237	0.896053
10110	0.931973	0.963504	1	0.946237	0.896053
10120	0.929705	0.963504	1	0.9447	0.893386
10130	0.929705	0.963504	1	0.9447	0.893386
10140	0.929705	0.963504	1	0.9447	0.893386
10150	0.929705	0.963504	1	0.9447	0.893386
10160	0.929705	0.963504	1	0.9447	0.893386
10170	0.929705	0.963504	1	0.9447	0.893386
10180	0.929705	0.963504	1	0.9447	0.893386
10190	0.929705	0.963504	1	0.9447	0.893386
10200	0.929705	0.963504	1	0.9447	0.893386
10210	0.929705	0.963504	1	0.9447	0.893386
10220	0.929705	0.963504	1	0.9447	0.893386
10230	0.929705	0.963504	1	0.9447	0.893386
10240	0.929705	0.963504	1	0.9447	0.893386
10250	0.929705	0.963504	1	0.9447	0.893386
10260	0.929705	0.963504	1	0.9447	0.893386
10270	0.931973	0.963504	1	0.946237	0.896053
10280	0.931973	0.963504	1	0.946237	0.896053
10290	0.931973	0.963504	1	0.946237	0.896053
10300	0.931973	0.963504	1	0.946237	0.896053
10310	0.931973	0.963504	1	0.946237	0.896053
10320	0.929705	0.963504	1	0.9447	0.893386
10330	0.927438	0.963504	1	0.943164	0.890735
10340	0.927438	0.963504	1	0.943164	0.890735
10350	0.929705	0.963504	1	0.9447	0.893386
10360	0.929705	0.963504	1	0.9447	0.893386
10370	0.927438	0.963504	1	0.943164	0.890735
10380	0.927438	0.963504	1	0.943164	0.890735
10390	0.927438	0.963504	1	0.943164	0.890735
10400	0.92517	0.963504	1	0.941628	0.888098
10410	0.927438	0.963504	1	0.943164	0.890735
10420	0.929705	0.963504	1	0.9447	0.893386
10430	0.929705	0.963504	1	0.9447	0.893386
10440	0.929705	0.963504	1	0.9447	0.893386
10450	0.929705	0.963504	1	0.9447	0.893386
10460	0.929705	0.963504	1	0.9447	0.893386
10470	0.929705	0.963504	1	0.9447	0.893386
10480	0.929705	0.963504	1	0.9447	0.893386
10490	0.929705	0.963504	1	0.9447	0.893386
10500	0.931973	0.963504	1	0.946237	0.896053
10510	0.93424	0.963504	1	0.947773	0.898735
10520	0.93424	0.963504	1	0.947773	0.898735
10530	0.93424	0.963504	1	0.947773	0.898735
10540	0.93424	0.963504	1	0.947773	0.898735
10550	0.93424	0.963504	1	0.947773	0.898735
10560	0.93424	0.963504	1	0.947773	0.898735
10570	0.93424	0.963504	1	0.947773	0.898735
10580	0.93424	0.963504	1	0.947773	0.898735
10590	0.93424	0.963504	1	0.947773	0.898735
10600	0.936508	0.963504	1	0.949309	0.901434
10610	0.93424	0.963504	1	0.947773	0.898735
10620	0.936508	0.963504	1	0.949309	0.901434
10630	0.93424	0.963504	1	0.947773	0.898735
10640	0.93424	0.963504	1	0.947773	0.898735
10650	0.93424	0.963504	1	0.947773	0.898735
10660	0.93424	0.963504	1	0.947773	0.898735
10670	0.93424	0.963504	1	0.947773	0.898735
10680	0.93424	0.963504	1	0.947773	0.898735
10690	0.93424	0.963504	1	0.947773	0.898735
10700	0.93424	0.963504	1	0.947773	0.898735
10710	0.93424	0.963504	1	0.947773	0.898735
10720	0.93424	0.963504	1	0.947773	0.898735
10730	0.931973	0.963504	1	0.946237	0.896053
10740	0.93424	0.963504	1	0.947773	0.898735
10750	0.931973	0.963504	1	0.946237	0.896053
10760	0.931973	0.963504	1	0.946237	0.896053
10770	0.93424	0.963504	1	0.947773	0.898735
10780	0.93424	0.963504	1	0.947773	0.898735
10790	0.93424	0.963504	1	0.947773	0.898735
10800	0.93424	0.963504	1	0.947773	0.898735
10810	0.93424	0.963504	1	0.947773	0.898735
10820	0.93424	0.963504	1	0.947773	0.898735
10830	0.93424	0.963504	1	0.947773	0.898735
10840	0.931973	0.963504	1	0.946237	0.896053
10850	0.93424	0.963504	1	0.947773	0.898735
10860	0.93424	0.963504	1	0.947773	0.898735
10870	0.93424	0.963504	1	0.947773	0.898735
10880	0.93424	0.963504	1	0.947773	0.898735
10890	0.93424	0.963504	1	0.947773	0.898735
10900	0.93424	0.963504	1	0.947773	0.898735
10910	0.93424	0.963504	1	0.947773	0.898735
10920	0.93424	0.963504	1	0.947773	0.898735
10930	0.93424	0.963504	1	0.947773	0.898735
10940	0.93424	0.963504	1	0.947773	0.898735
10950	0.931973	0.963504	1	0.946237	0.896053
10960	0.93424	0.963504	1	0.947773	0.898735
10970	0.929705	0.963504	1	0.9447	0.893386
10980	0.931973	0.963504	1	0.946237	0.896053
10990	0.929705	0.963504	1	0.9447	0.893386
11000	0.929705	0.963504	1	0.9447	0.893386
11010	0.931973	0.963504	1	0.946237	0.896053
11020	0.931973	0.963504	1	0.946237	0.896053
11030	0.931973	0.963504	1	0.946237	0.896053
11040	0.931973	0.963504	1	0.946237	0.896053
11050	0.931973	0.963504	1	0.946237	0.896053
11060	0.93424	0.963504	1	0.947773	0.898735
11070	0.93424	0.963504	1	0.947773	0.898735
11080	0.93424	0.963504	1	0.947773	0.898735
11090	0.931973	0.963504	1	0.946237	0.896053
11100	0.929705	0.963504	1	0.9447	0.893386
11110	0.931973	0.963504	1	0.946237	0.896053
11120	0.93424	0.963504	1	0.947773	0.898735
11130	0.93424	0.963504	1	0.947773	0.898735
11140	0.93424	0.963504	1	0.947773	0.898735
11150	0.93424	0.963504	1	0.947773	0.898735
11160	0.931973	0.963504	1	0.946237	0.896053
11170	0.929705	0.963504	1	0.9447	0.893386
11180	0.929705	0.963504	1	0.9447	0.893386
11190	0.929705	0.963504	1	0.9447	0.893386
11200	0.929705	0.963504	1	0.9447	0.893386
11210	0.929705	0.963504	1	0.9447	0.893386
11220	0.929705	0.963504	1	0.9447	0.893386
11230	0.929705	0.963504	1	0.9447	0.893386
11240	0.929705	0.963504	1	0.9447	0.893386
11250	0.927438	0.963504	1	0.943164	0.890735
11260	0.927438	0.963504	1	0.943164	0.890735
11270	0.927438	0.963504	1	0.943164	0.890735
11280	0.927438	0.963504	1	0.943164	0.890735
11290	0.929705	0.963504	1	0.9447	0.893386
11300	0.927438	0.963504	1	0.943164	0.890735
11310	0.92517	0.963504	1	0.941628	0.888098
11320	0.92517	0.963504	1	0.941628	0.888098
11330	0.92517	0.963504	1	0.941628	0.888098
11340	0.92517	0.963504	1	0.941628	0.888098
11350	0.92517	0.963504	1	0.941628	0.888098
11360	0.92517	0.963504	1	0.941628	0.888098
11370	0.922902	0.963504	1	0.940092	0.885477
11380	0.922902	0.963504	1	0.940092	0.885477
11390	0.922902	0.963504	1	0.940092	0.885477
11400	0.922902	0.963504	1	0.940092	0.885477
11410	0.922902	0.963504	1	0.940092	0.885477
11420	0.922902	0.963504	1	0.940092	0.885477
11430	0.922902	0.963504	1	0.940092	0.885477
11440	0.922902	0.963504	1	0.940092	0.885477
11450	0.922902	0.963504	1	0.940092	0.885477
11460	0.922902	0.963504	1	0.940092	0.885477
11470	0.922902	0.963504	1	0.940092	0.885477
11480	0.922902	0.963504	1	0.940092	0.885477
11490	0.922902	0.963504	1	0.940092	0.885477
11500	0.922902	0.963504	1	0.940092	0.885477
11510	0.922902	0.963504	1	0.940092	0.885477
11520	0.922902	0.963504	1	0.940092	0.885477
11530	0.922902	0.963504	1	0.940092	0.885477
11540	0.922902	0.963504	1	0.940092	0.885477
11550	0.922902	0.963504	1	0.940092	0.885477
11560	0.922902	0.963504	1	0.940092	0.885477
11570	0.922902	0.963504	1	0.940092	0.885477
11580	0.922902	0.963504	1	0.940092	0.885477
11590	0.922902	0.963504	1	0.940092	0.885477
11600	0.922902	0.963504	1	0.940092	0.885477
11610	0.922902	0.963504	1	0.940092	0.885477
11620	0.922902	0.963504	1	0.940092	0.885477
11630	0.922902	0.963504	1	0.940092	0.885477
11640	0.922902	0.963504	1	0.940092	0.885477
11650	0.927438	0.963504	1	0.943164	0.890735
11660	0.927438	0.963504	1	0.943164	0.890735
11670	0.92517	0.963504	1	0.941628	0.888098
11680	0.92517	0.963504	1	0.941628	0.888098
11690	0.927438	0.963504	1	0.943164	0.890735
11700	0.927438	0.963504	1	0.943164	0.890735
11710	0.927438	0.963504	1	0.943164	0.890735
11720	0.927438	0.963504	1	0.943164	0.890735
11730	0.927438	0.963504	1	0.943164	0.890735
11740	0.92517	0.963504	1	0.941628	0.888098
11750	0.927438	0.963504	1	0.943164	0.890735
11760	0.927438	0.963504	1	0.943164	0.890735
11770	0.927438	0.963504	1	0.943164	0.890735
11780	0.929705	0.963504	1	0.9447	0.893386
11790	0.927438	0.963504	1	0.943164	0.890735
11800	0.927438	0.963504	1	0.943164	0.890735
11810	0.927438	0.963504	1	0.943164	0.890735
11820	0.927438	0.963504	1	0.943164	0.890735
11830	0.927438	0.963504	1	0.943164	0.890735
11840	0.927438	0.963504	1	0.943164	0.890735
11850	0.927438	0.963504	1	0.943164	0.890735
11860	0.927438	0.963504	1	0.943164	0.890735
11870	0.92517	0.963504	1	0.941628	0.888098
11880	0.92517	0.963504	1	0.941628	0.888098
11890	0.92517	0.963504	1	0.941628	0.888098
11900	0.92517	0.963504	1	0.941628	0.888098
11910	0.92517	0.963504	1	0.941628	0.888098
11920	0.92517	0.963504	1	0.941628	0.888098
11930	0.922902	0.963504	1	0.940092	0.885477
11940	0.922902	0.963504	1	0.940092	0.885477
11950	0.922902	0.963504	1	0.940092	0.885477
11960	0.92517	0.963504	1	0.941628	0.888098
11970	0.92517	0.963504	1	0.941628	0.888098
11980	0.92517	0.963504	1	0.941628	0.888098
11990	0.92517	0.963504	1	0.941628	0.888098
12000	0.922902	0.963504	1	0.940092	0.885477
12010	0.922902	0.963504	1	0.940092	0.885477
12020	0.92517	0.963504	1	0.941628	0.888098
12030	0.92517	0.963504	1	0.941628	0.888098
12040	0.922902	0.963504	1	0.940092	0.885477
12050	0.922902	0.963504	1	0.940092	0.885477
12060	0.922902	0.963504	1	0.940092	0.885477
12070	0.92517	0.963504	1	0.941628	0.888098
12080	0.922902	0.963504	1	0.940092	0.885477
12090	0.922902	0.963504	1	0.940092	0.885477
12100	0.922902	0.963504	1	0.940092	0.885477
12110	0.927438	0.963504	1	0.943164	0.890735
12120	0.927438	0.963504	1	0.943164	0.890735
12130	0.92517	0.963504	1	0.941628	0.888098
12140	0.927438	0.963504	1	0.943164	0.890735
12150	0.92517	0.963504	1	0.941628	0.888098
12160	0.927438	0.963504	1	0.943164	0.890735
12170	0.927438	0.963504	1	0.943164	0.890735
12180	0.927438	0.963504	1	0.943164	0.890735
12190	0.92517	0.963504	1	0.941628	0.888098
12200	0.927438	0.963504	1	0.943164	0.890735
12210	0.929705	0.963504	1	0.9447	0.893386
12220	0.929705	0.963504	1	0.9447	0.893386
12230	0.929705	0.963504	1	0.9447	0.893386
12240	0.929705	0.963504	1	0.9447	0.893386
12250	0.929705	0.963504	1	0.9447	0.893386
12260	0.929705	0.963504	1	0.9447	0.893386
12270	0.929705	0.963504	1	0.9447	0.893386
12280	0.929705	0.963504	1	0.9447	0.893386
12290	0.929705	0.963504	1	0.9447	0.893386
12300	0.929705	0.963504	1	0.9447	0.893386
12310	0.929705	0.963504	1	0.9447	0.893386
12320	0.929705	0.963504	1	0.9447	0.893386
12330	0.929705	0.963504	1	0.9447	0.893386
12340	0.929705	0.963504	1	0.9447	0.893386
12350	0.929705	0.963504	1	0.9447	0.893386
12360	0.929705	0.963504	1	0.9447	0.893386
12370	0.927438	0.963504	1	0.943164	0.890735
12380	0.927438	0.963504	1	0.943164	0.890735
12390	0.927438	0.963504	1	0.943164	0.890735
12400	0.927438	0.963504	1	0.943164	0.890735
12410	0.927438	0.963504	1	0.943164	0.890735
12420	0.927438	0.963504	1	0.943164	0.890735
12430	0.927438	0.963504	1	0.943164	0.890735
12440	0.927438	0.963504	1	0.943164	0.890735
12450	0.929705	0.963504	1	0.9447	0.893386
12460	0.929705	0.963504	1	0.9447	0.893386
12470	0.927438	0.963504	1	0.943164	0.890735
12480	0.927438	0.963504	1	0.943164	0.890735
12490	0.927438	0.963504	1	0.943164	0.890735
12500	0.927438	0.963504	1	0.943164	0.890735
12510	0.927438	0.963504	1	0.943164	0.890735
12520	0.927438	0.963504	1	0.943164	0.890735
12530	0.927438	0.963504	1	0.943164	0.890735
12540	0.927438	0.963504	1	0.943164	0.890735
12550	0.927438	0.963504	1	0.943164	0.890735
12560	0.927438	0.963504	1	0.943164	0.890735
12570	0.927438	0.963504	1	0.943164	0.890735
12580	0.927438	0.963504	1	0.943164	0.890735
12590	0.927438	0.963504	1	0.943164	0.890735
12600	0.927438	0.963504	1	0.943164	0.890735
12610	0.929705	0.963504	1	0.9447	0.893386
12620	0.929705	0.963504	1	0.9447	0.893386
12630	0.929705	0.963504	1	0.9447	0.893386
12640	0.929705	0.963504	1	0.9447	0.893386
12650	0.929705	0.963504	1	0.9447	0.893386
12660	0.929705	0.963504	1	0.9447	0.893386
12670	0.929705	0.963504	1	0.9447	0.893386
12680	0.929705	0.963504	1	0.9447	0.893386
12690	0.929705	0.963504	1	0.9447	0.893386
12700	0.929705	0.963504	1	0.9447	0.893386
12710	0.927438	0.963504	1	0.943164	0.890735
12720	0.927438	0.963504	1	0.943164	0.890735
12730	0.927438	0.963504	1	0.943164	0.890735
12740	0.927438	0.963504	1	0.943164	0.890735
12750	0.927438	0.963504	1	0.943164	0.890735
12760	0.927438	0.963504	1	0.943164	0.890735
12770	0.929705	0.963504	1	0.9447	0.893386
12780	0.929705	0.963504	1	0.9447	0.893386
12790	0.929705	0.963504	1	0.9447	0.893386
12800	0.929705	0.963504	1	0.9447	0.893386
12810	0.929705	0.963504	1	0.9447	0.893386
12820	0.929705	0.963504	1	0.9447	0.893386
12830	0.929705	0.963504	1	0.9447	0.893386
12840	0.929705	0.963504	1	0.9447	0.893386
12850	0.929705	0.963504	1	0.9447	0.893386
12860	0.929705	0.963504	1	0.9447	0.893386
12870	0.929705	0.963504	1	0.9447	0.893386
12880	0.929705	0.963504	1	0.9447	0.893386
12890	0.929705	0.963504	1	0.9447	0.893386
12900	0.929705	0.963504	1	0.9447	0.893386
12910	0.931973	0.963504	1	0.946237	0.896053
12920	0.931973	0.963504	1	0.946237	0.896053
12930	0.931973	0.963504	1	0.946237	0.896053
12940	0.929705	0.963504	1	0.9447	0.893386
12950	0.929705	0.963504	1	0.9447	0.893386
12960	0.929705	0.963504	1	0.9447	0.893386
12970	0.929705	0.963504	1	0.9447	0.893386
12980	0.929705	0.963504	1	0.9447	0.893386
12990	0.929705	0.963504	1	0.9447	0.893386
13000	0.929705	0.963504	1	0.9447	0.893386
13010	0.929705	0.963504	1	0.9447	0.893386
13020	0.929705	0.963504	1	0.9447	0.893386
13030	0.927438	0.963504	1	0.943164	0.890735
13040	0.929705	0.963504	1	0.9447	0.893386
13050	0.929705	0.963504	1	0.9447	0.893386
13060	0.929705	0.963504	1	0.9447	0.893386
13070	0.929705	0.963504	1	0.9447	0.893386
13080	0.929705	0.963504	1	0.9447	0.893386
13090	0.929705	0.963504	1	0.9447	0.893386
13100	0.929705	0.963504	1	0.9447	0.893386
13110	0.929705	0.963504	1	0.9447	0.893386
13120	0.929705	0.963504	1	0.9447	0.893386
13130	0.929705	0.963504	1	0.9447	0.893386
13140	0.929705	0.963504	1	0.9447	0.893386
13150	0.929705	0.963504	1	0.9447	0.893386
13160	0.927438	0.963504	1	0.943164	0.890735
13170	0.927438	0.963504	1	0.943164	0.890735
13180	0.929705	0.963504	1	0.9447	0.893386
13190	0.927438	0.963504	1	0.943164	0.890735
13200	0.927438	0.963504	1	0.943164	0.890735
13210	0.92517	0.963504	1	0.941628	0.888098
13220	0.92517	0.963504	1	0.941628	0.888098
13230	0.929705	0.963504	1	0.9447	0.893386
13240	0.929705	0.963504	1	0.9447	0.893386
13250	0.929705	0.963504	1	0.9447	0.893386
13260	0.929705	0.963504	1	0.9447	0.893386
13270	0.927438	0.963504	1	0.943164	0.890735
13280	0.927438	0.963504	1	0.943164	0.890735
13290	0.927438	0.963504	1	0.943164	0.890735
13300	0.927438	0.963504	1	0.943164	0.890735
13310	0.927438	0.963504	1	0.943164	0.890735
13320	0.927438	0.963504	1	0.943164	0.890735
13330	0.927438	0.963504	1	0.943164	0.890735
13340	0.927438	0.963504	1	0.943164	0.890735
13350	0.927438	0.963504	1	0.943164	0.890735
13360	0.927438	0.963504	1	0.943164	0.890735
13370	0.927438	0.963504	1	0.943164	0.890735
13380	0.927438	0.963504	1	0.943164	0.890735
13390	0.929705	0.963504	1	0.9447	0.893386
13400	0.929705	0.963504	1	0.9447	0.893386
13410	0.929705	0.963504	1	0.9447	0.893386
13420	0.929705	0.963504	1	0.9447	0.893386
13430	0.929705	0.963504	1	0.9447	0.893386
13440	0.927438	0.963504	1	0.943164	0.890735
13450	0.929705	0.963504	1	0.9447	0.893386
13460	0.927438	0.963504	1	0.943164	0.890735
13470	0.927438	0.963504	1	0.943164	0.890735
13480	0.927438	0.963504	1	0.943164	0.890735
13490	0.927438	0.963504	1	0.943164	0.890735
13500	0.927438	0.963504	1	0.943164	0.890735
13510	0.927438	0.963504	1	0.943164	0.890735
13520	0.927438	0.963504	1	0.943164	0.890735
13530	0.927438	0.963504	1	0.943164	0.890735
13540	0.927438	0.963504	1	0.943164	0.890735
13550	0.927438	0.963504	1	0.943164	0.890735
13560	0.927438	0.963504	1	0.943164	0.890735
13570	0.927438	0.963504	1	0.943164	0.890735
13580	0.927438	0.963504	1	0.943164	0.890735
13590	0.927438	0.963504	1	0.943164	0.890735
13600	0.927438	0.963504	1	0.943164	0.890735
13610	0.927438	0.963504	1	0.943164	0.890735
13620	0.927438	0.963504	1	0.943164	0.890735
13630	0.927438	0.963504	1	0.943164	0.890735
13640	0.927438	0.963504	1	0.943164	0.890735
13650	0.927438	0.963504	1	0.943164	0.890735
13660	0.927438	0.963504	1	0.943164	0.890735
13670	0.927438	0.963504	1	0.943164	0.890735
13680	0.927438	0.963504	1	0.943164	0.890735
13690	0.927438	0.963504	1	0.943164	0.890735
13700	0.927438	0.963504	1	0.943164	0.890735
13710	0.927438	0.963504	1	0.943164	0.890735
13720	0.927438	0.963504	1	0.943164	0.890735
13730	0.927438	0.963504	1	0.943164	0.890735
13740	0.927438	0.963504	1	0.943164	0.890735
13750	0.927438	0.963504	1	0.943164	0.890735
13760	0.927438	0.963504	1	0.943164	0.890735
13770	0.927438	0.963504	1	0.943164	0.890735
13780	0.927438	0.963504	1	0.943164	0.890735
13790	0.92517	0.963504	1	0.941628	0.888098
13800	0.92517	0.963504	1	0.941628	0.888098
13810	0.927438	0.963504	1	0.943164	0.890735
13820	0.927438	0.963504	1	0.943164	0.890735
13830	0.927438	0.963504	1	0.943164	0.890735
13840	0.92517	0.963504	1	0.941628	0.888098
13850	0.927438	0.963504	1	0.943164	0.890735
13860	0.927438	0.963504	1	0.943164	0.890735
13870	0.927438	0.963504	1	0.943164	0.890735
13880	0.927438	0.963504	1	0.943164	0.890735
13890	0.927438	0.963504	1	0.943164	0.890735
13900	0.927438	0.963504	1	0.943164	0.890735
13910	0.92517	0.963504	1	0.941628	0.888098
13920	0.92517	0.963504	1	0.941628	0.888098
13930	0.92517	0.963504	1	0.941628	0.888098
13940	0.92517	0.963504	1	0.941628	0.888098
13950	0.927438	0.963504	1	0.943164	0.890735
13960	0.927438	0.963504	1	0.943164	0.890735
13970	0.92517	0.963504	1	0.941628	0.888098
13980	0.92517	0.963504	1	0.941628	0.888098
13990	0.92517	0.963504	1	0.941628	0.888098
14000	0.92517	0.963504	1	0.941628	0.888098
14010	0.92517	0.963504	1	0.941628	0.888098
14020	0.92517	0.963504	1	0.941628	0.888098
14030	0.92517	0.963504	1	0.941628	0.888098
14040	0.92517	0.963504	1	0.941628	0.888098
14050	0.92517	0.963504	1	0.941628	0.888098
14060	0.92517	0.963504	1	0.941628	0.888098
14070	0.92517	0.963504	1	0.941628	0.888098
14080	0.92517	0.963504	1	0.941628	0.888098
14090	0.92517	0.963504	1	0.941628	0.888098
14100	0.92517	0.963504	1	0.941628	0.888098
14110	0.92517	0.963504	1	0.941628	0.888098
14120	0.92517	0.963504	1	0.941628	0.888098
14130	0.92517	0.963504	1	0.941628	0.888098
14140	0.92517	0.963504	1	0.941628	0.888098
14150	0.927438	0.963504	1	0.943164	0.890735
14160	0.927438	0.963504	1	0.943164	0.890735
14170	0.927438	0.963504	1	0.943164	0.890735
14180	0.92517	0.963504	1	0.941628	0.888098
14190	0.92517	0.963504	1	0.941628	0.888098
14200	0.92517	0.963504	1	0.941628	0.888098
14210	0.927438	0.963504	1	0.943164	0.890735
14220	0.92517	0.963504	1	0.941628	0.888098
14230	0.927438	0.963504	1	0.943164	0.890735
14240	0.927438	0.963504	1	0.943164	0.890735
14250	0.927438	0.963504	1	0.943164	0.890735
14260	0.927438	0.963504	1	0.943164	0.890735
14270	0.927438	0.963504	1	0.943164	0.890735
14280	0.927438	0.963504	1	0.943164	0.890735
14290	0.927438	0.963504	1	0.943164	0.890735
14300	0.927438	0.963504	1	0.943164	0.890735
14310	0.927438	0.963504	1	0.943164	0.890735
14320	0.927438	0.963504	1	0.943164	0.890735
14330	0.927438	0.963504	1	0.943164	0.890735
14340	0.927438	0.963504	1	0.943164	0.890735
14350	0.927438	0.963504	1	0.943164	0.890735
14360	0.927438	0.963504	1	0.943164	0.890735
14370	0.927438	0.963504	1	0.943164	0.890735
14380	0.927438	0.963504	1	0.943164	0.890735
14390	0.927438	0.963504	1	0.943164	0.890735
14400	0.927438	0.963504	1	0.943164	0.890735
14410	0.927438	0.963504	1	0.943164	0.890735
14420	0.927438	0.963504	1	0.943164	0.890735
14430	0.927438	0.963504	1	0.943164	0.890735
14440	0.927438	0.963504	1	0.943164	0.890735
14450	0.927438	0.963504	1	0.943164	0.890735
14460	0.927438	0.963504	1	0.943164	0.890735
14470	0.929705	0.963504	1	0.9447	0.893386
14480	0.929705	0.963504	1	0.9447	0.893386
14490	0.929705	0.963504	1	0.9447	0.893386
14500	0.929705	0.963504	1	0.9447	0.893386
14510	0.929705	0.963504	1	0.9447	0.893386
14520	0.929705	0.963504	1	0.9447	0.893386
14530	0.927438	0.963504	1	0.943164	0.890735
14540	0.929705	0.963504	1	0.9447	0.893386
14550	0.929705	0.963504	1	0.9447	0.893386
14560	0.927438	0.963504	1	0.943164	0.890735
14570	0.92517	0.963504	1	0.941628	0.888098
14580	0.927438	0.963504	1	0.943164	0.890735
14590	0.92517	0.963504	1	0.941628	0.888098
14600	0.92517	0.963504	1	0.941628	0.888098
14610	0.927438	0.963504	1	0.943164	0.890735
14620	0.92517	0.963504	1	0.941628	0.888098
14630	0.927438	0.963504	1	0.943164	0.890735
14640	0.927438	0.963504	1	0.943164	0.890735
14650	0.92517	0.963504	1	0.941628	0.888098
14660	0.927438	0.963504	1	0.943164	0.890735
14670	0.92517	0.963504	1	0.941628	0.888098
14680	0.92517	0.963504	1	0.941628	0.888098
14690	0.92517	0.963504	1	0.941628	0.888098
14700	0.92517	0.963504	1	0.941628	0.888098
14710	0.92517	0.963504	1	0.941628	0.888098
14720	0.92517	0.963504	1	0.941628	0.888098
14730	0.92517	0.963504	1	0.941628	0.888098
14740	0.927438	0.963504	1	0.943164	0.890735
14750	0.929705	0.963504	1	0.9447	0.893386
14760	0.929705	0.963504	1	0.9447	0.893386
14770	0.927438	0.963504	1	0.943164	0.890735
14780	0.927438	0.963504	1	0.943164	0.890735
14790	0.927438	0.963504	1	0.943164	0.890735
14800	0.927438	0.963504	1	0.943164	0.890735
14810	0.927438	0.963504	1	0.943164	0.890735
14820	0.92517	0.963504	1	0.941628	0.888098
14830	0.92517	0.963504	1	0.941628	0.888098
14840	0.92517	0.963504	1	0.941628	0.888098
14850	0.92517	0.963504	1	0.941628	0.888098
14860	0.92517	0.963504	1	0.941628	0.888098
14870	0.92517	0.963504	1	0.941628	0.888098
14880	0.92517	0.963504	1	0.941628	0.888098
14890	0.927438	0.963504	1	0.943164	0.890735
14900	0.927438	0.963504	1	0.943164	0.890735
14910	0.927438	0.963504	1	0.943164	0.890735
14920	0.927438	0.963504	1	0.943164	0.890735
14930	0.92517	0.963504	1	0.941628	0.888098
14940	0.92517	0.963504	1	0.941628	0.888098
14950	0.92517	0.963504	1	0.941628	0.888098
14960	0.92517	0.963504	1	0.941628	0.888098
14970	0.92517	0.963504	1	0.941628	0.888098
14980	0.92517	0.963504	1	0.941628	0.888098
14990	0.92517	0.963504	1	0.941628	0.888098
15000	0.92517	0.963504	1	0.941628	0.888098
15010	0.92517	0.963504	1	0.941628	0.888098
15020	0.92517	0.963504	1	0.941628	0.888098
15030	0.92517	0.963504	1	0.941628	0.888098
15040	0.92517	0.963504	1	0.941628	0.888098
15050	0.92517	0.963504	1	0.941628	0.888098
15060	0.92517	0.963504	1	0.941628	0.888098
15070	0.92517	0.963504	1	0.941628	0.888098
15080	0.92517	0.963504	1	0.941628	0.888098
15090	0.92517	0.963504	1	0.941628	0.888098
15100	0.92517	0.963504	1	0.941628	0.888098
15110	0.92517	0.963504	1	0.941628	0.888098
15120	0.92517	0.963504	1	0.941628	0.888098
15130	0.92517	0.963504	1	0.941628	0.888098
15140	0.92517	0.963504	1	0.941628	0.888098
15150	0.927438	0.963504	1	0.943164	0.890735
15160	0.927438	0.963504	1	0.943164	0.890735
15170	0.927438	0.963504	1	0.943164	0.890735
15180	0.927438	0.963504	1	0.943164	0.890735
15190	0.927438	0.963504	1	0.943164	0.890735
15200	0.927438	0.963504	1	0.943164	0.890735
15210	0.927438	0.963504	1	0.943164	0.890735
15220	0.927438	0.963504	1	0.943164	0.890735
15230	0.927438	0.963504	1	0.943164	0.890735
15240	0.927438	0.963504	1	0.943164	0.890735
15250	0.927438	0.963504	1	0.943164	0.890735
15260	0.929705	0.963504	1	0.9447	0.893386
15270	0.929705	0.963504	1	0.9447	0.893386
15280	0.929705	0.963504	1	0.9447	0.893386
15290	0.927438	0.963504	1	0.943164	0.890735
15300	0.927438	0.963504	1	0.943164	0.890735
15310	0.927438	0.963504	1	0.943164	0.890735
15320	0.927438	0.963504	1	0.943164	0.890735
15330	0.927438	0.963504	1	0.943164	0.890735
15340	0.927438	0.963504	1	0.943164	0.890735
15350	0.927438	0.963504	1	0.943164	0.890735
15360	0.929705	0.963504	1	0.9447	0.893386
15370	0.929705	0.963504	1	0.9447	0.893386
15380	0.927438	0.963504	1	0.943164	0.890735
15390	0.927438	0.963504	1	0.943164	0.890735
15400	0.927438	0.963504	1	0.943164	0.890735
15410	0.927438	0.963504	1	0.943164	0.890735
15420	0.927438	0.963504	1	0.943164	0.890735
15430	0.927438	0.963504	1	0.943164	0.890735
15440	0.92517	0.963504	1	0.941628	0.888098
15450	0.927438	0.963504	1	0.943164	0.890735
15460	0.927438	0.963504	1	0.943164	0.890735
15470	0.927438	0.963504	1	0.943164	0.890735
15480	0.927438	0.963504	1	0.943164	0.890735
15490	0.927438	0.963504	1	0.943164	0.890735
15500	0.927438	0.963504	1	0.943164	0.890735
15510	0.927438	0.963504	1	0.943164	0.890735
15520	0.927438	0.963504	1	0.943164	0.890735
15530	0.927438	0.963504	1	0.943164	0.890735
15540	0.927438	0.963504	1	0.943164	0.890735
15550	0.927438	0.963504	1	0.943164	0.890735
15560	0.927438	0.963504	1	0.943164	0.890735
15570	0.92517	0.963504	1	0.941628	0.888098
15580	0.92517	0.963504	1	0.941628	0.888098
15590	0.92517	0.963504	1	0.941628	0.888098
15600	0.92517	0.963504	1	0.941628	0.888098
15610	0.92517	0.963504	1	0.941628	0.888098
15620	0.92517	0.963504	1	0.941628	0.888098
15630	0.92517	0.963504	1	0.941628	0.888098
15640	0.92517	0.963504	1	0.941628	0.888098
15650	0.92517	0.963504	1	0.941628	0.888098
15660	0.92517	0.963504	1	0.941628	0.888098
15670	0.927438	0.963504	1	0.943164	0.890735
15680	0.92517	0.963504	1	0.941628	0.888098
15690	0.92517	0.963504	1	0.941628	0.888098
15700	0.92517	0.963504	1	0.941628	0.888098
15710	0.92517	0.963504	1	0.941628	0.888098
15720	0.92517	0.963504	1	0.941628	0.888098
15730	0.92517	0.963504	1	0.941628	0.888098
15740	0.92517	0.963504	1	0.941628	0.888098
15750	0.92517	0.963504	1	0.941628	0.888098
15760	0.92517	0.963504	1	0.941628	0.888098
15770	0.92517	0.963504	1	0.941628	0.888098
15780	0.927438	0.963504	1	0.943164	0.890735
15790	0.927438	0.963504	1	0.943164	0.890735
15800	0.927438	0.963504	1	0.943164	0.890735
15810	0.927438	0.963504	1	0.943164	0.890735
15820	0.92517	0.963504	1	0.941628	0.888098
15830	0.927438	0.963504	1	0.943164	0.890735
15840	0.927438	0.963504	1	0.943164	0.890735
15850	0.927438	0.963504	1	0.943164	0.890735
15860	0.927438	0.963504	1	0.943164	0.890735
15870	0.927438	0.963504	1	0.943164	0.890735
15880	0.927438	0.963504	1	0.943164	0.890735
15890	0.927438	0.963504	1	0.943164	0.890735
15900	0.927438	0.963504	1	0.943164	0.890735
15910	0.927438	0.963504	1	0.943164	0.890735
15920	0.927438	0.963504	1	0.943164	0.890735
15930	0.927438	0.963504	1	0.943164	0.890735
15940	0.927438	0.963504	1	0.943164	0.890735
15950	0.927438	0.963504	1	0.943164	0.890735
15960	0.92517	0.963504	1	0.941628	0.888098
15970	0.927438	0.963504	1	0.943164	0.890735
15980	0.927438	0.963504	1	0.943164	0.890735
15990	0.927438	0.963504	1	0.943164	0.890735
16000	0.927438	0.963504	1	0.943164	0.890735
16010	0.927438	0.963504	1	0.943164	0.890735
16020	0.927438	0.963504	1	0.943164	0.890735
16030	0.927438	0.963504	1	0.943164	0.890735
16040	0.927438	0.963504	1	0.943164	0.890735
16050	0.927438	0.963504	1	0.943164	0.890735
16060	0.92517	0.963504	1	0.941628	0.888098
16070	0.927438	0.963504	1	0.943164	0.890735
16080	0.929705	0.963504	1	0.9447	0.893386
16090	0.927438	0.963504	1	0.943164	0.890735
16100	0.927438	0.963504	1	0.943164	0.890735
16110	0.927438	0.963504	1	0.943164	0.890735
16120	0.929705	0.963504	1	0.9447	0.893386
16130	0.927438	0.963504	1	0.943164	0.890735
16140	0.927438	0.963504	1	0.943164	0.890735
16150	0.927438	0.963504	1	0.943164	0.890735
16160	0.92517	0.963504	1	0.941628	0.888098
16170	0.927438	0.963504	1	0.943164	0.890735
16180	0.927438	0.963504	1	0.943164	0.890735
16190	0.927438	0.963504	1	0.943164	0.890735
16200	0.92517	0.963504	1	0.941628	0.888098
16210	0.92517	0.963504	1	0.941628	0.888098
16220	0.92517	0.963504	1	0.941628	0.888098
16230	0.927438	0.963504	1	0.943164	0.890735
16240	0.92517	0.963504	1	0.941628	0.888098
16250	0.92517	0.963504	1	0.941628	0.888098
16260	0.92517	0.963504	1	0.941628	0.888098
16270	0.92517	0.963504	1	0.941628	0.888098
16280	0.92517	0.963504	1	0.941628	0.888098
16290	0.92517	0.963504	1	0.941628	0.888098
16300	0.92517	0.963504	1	0.941628	0.888098
16310	0.927438	0.963504	1	0.943164	0.890735
16320	0.927438	0.963504	1	0.943164	0.890735
16330	0.927438	0.963504	1	0.943164	0.890735
16340	0.927438	0.963504	1	0.943164	0.890735
16350	0.92517	0.963504	1	0.941628	0.888098
16360	0.927438	0.963504	1	0.943164	0.890735
16370	0.927438	0.963504	1	0.943164	0.890735
16380	0.927438	0.963504	1	0.943164	0.890735
16390	0.927438	0.963504	1	0.943164	0.890735
16400	0.92517	0.963504	1	0.941628	0.888098
16410	0.92517	0.963504	1	0.941628	0.888098
16420	0.92517	0.963504	1	0.941628	0.888098
16430	0.92517	0.963504	1	0.941628	0.888098
16440	0.92517	0.963504	1	0.941628	0.888098
16450	0.92517	0.963504	1	0.941628	0.888098
16460	0.927438	0.963504	1	0.943164	0.890735
16470	0.92517	0.963504	1	0.941628	0.888098
16480	0.92517	0.963504	1	0.941628	0.888098
16490	0.92517	0.963504	1	0.941628	0.888098
16500	0.92517	0.963504	1	0.941628	0.888098
16510	0.92517	0.963504	1	0.941628	0.888098
16520	0.92517	0.963504	1	0.941628	0.888098
16530	0.92517	0.963504	1	0.941628	0.888098
16540	0.92517	0.963504	1	0.941628	0.888098
16550	0.92517	0.963504	1	0.941628	0.888098
16560	0.92517	0.963504	1	0.941628	0.888098
16570	0.92517	0.963504	1	0.941628	0.888098
16580	0.922902	0.963504	1	0.940092	0.885477
16590	0.927438	0.963504	1	0.943164	0.890735
16600	0.927438	0.963504	1	0.943164	0.890735
16610	0.927438	0.963504	1	0.943164	0.890735
16620	0.927438	0.963504	1	0.943164	0.890735
16630	0.927438	0.963504	1	0.943164	0.890735
16640	0.927438	0.963504	1	0.943164	0.890735
16650	0.927438	0.963504	1	0.943164	0.890735
16660	0.927438	0.963504	1	0.943164	0.890735
16670	0.927438	0.963504	1	0.943164	0.890735
16680	0.927438	0.963504	1	0.943164	0.890735
16690	0.927438	0.963504	1	0.943164	0.890735
16700	0.927438	0.963504	1	0.943164	0.890735
16710	0.927438	0.963504	1	0.943164	0.890735
16720	0.927438	0.963504	1	0.943164	0.890735
16730	0.927438	0.963504	1	0.943164	0.890735
16740	0.927438	0.963504	1	0.943164	0.890735
16750	0.927438	0.963504	1	0.943164	0.890735
16760	0.927438	0.963504	1	0.943164	0.890735
16770	0.927438	0.963504	1	0.943164	0.890735
16780	0.92517	0.963504	1	0.941628	0.888098
16790	0.927438	0.963504	1	0.943164	0.890735
16800	0.927438	0.963504	1	0.943164	0.890735
16810	0.927438	0.963504	1	0.943164	0.890735
16820	0.929705	0.963504	1	0.9447	0.893386
16830	0.929705	0.963504	1	0.9447	0.893386
16840	0.929705	0.963504	1	0.9447	0.893386
16850	0.929705	0.963504	1	0.9447	0.893386
16860	0.929705	0.963504	1	0.9447	0.893386
16870	0.929705	0.963504	1	0.9447	0.893386
16880	0.929705	0.963504	1	0.9447	0.893386
16890	0.929705	0.963504	1	0.9447	0.893386
16900	0.929705	0.963504	1	0.9447	0.893386
16910	0.929705	0.963504	1	0.9447	0.893386
16920	0.929705	0.963504	1	0.9447	0.893386
16930	0.929705	0.963504	1	0.9447	0.893386
16940	0.929705	0.963504	1	0.9447	0.893386
16950	0.929705	0.963504	1	0.9447	0.893386
16960	0.929705	0.963504	1	0.9447	0.893386
16970	0.929705	0.963504	1	0.9447	0.893386
16980	0.929705	0.963504	1	0.9447	0.893386
16990	0.929705	0.963504	1	0.9447	0.893386
17000	0.929705	0.963504	1	0.9447	0.893386
17010	0.929705	0.963504	1	0.9447	0.893386
17020	0.929705	0.963504	1	0.9447	0.893386
17030	0.929705	0.963504	1	0.9447	0.893386
17040	0.929705	0.963504	1	0.9447	0.893386
17050	0.929705	0.963504	1	0.9447	0.893386
17060	0.929705	0.963504	1	0.9447	0.893386
17070	0.929705	0.963504	1	0.9447	0.893386
17080	0.929705	0.963504	1	0.9447	0.893386
17090	0.929705	0.963504	1	0.9447	0.893386
17100	0.929705	0.963504	1	0.9447	0.893386
17110	0.929705	0.963504	1	0.9447	0.893386
17120	0.929705	0.963504	1	0.9447	0.893386
17130	0.929705	0.963504	1	0.9447	0.893386
17140	0.929705	0.963504	1	0.9447	0.893386
17150	0.929705	0.963504	1	0.9447	0.893386
17160	0.929705	0.963504	1	0.9447	0.893386
17170	0.929705	0.963504	1	0.9447	0.893386
17180	0.931973	0.963504	1	0.946237	0.896053
17190	0.931973	0.963504	1	0.946237	0.896053
17200	0.931973	0.963504	1	0.946237	0.896053
17210	0.931973	0.963504	1	0.946237	0.896053
17220	0.931973	0.963504	1	0.946237	0.896053
17230	0.931973	0.963504	1	0.946237	0.896053
17240	0.931973	0.963504	1	0.946237	0.896053
17250	0.931973	0.963504	1	0.946237	0.896053
17260	0.931973	0.963504	1	0.946237	0.896053
17270	0.931973	0.963504	1	0.946237	0.896053
17280	0.931973	0.963504	1	0.946237	0.896053
17290	0.931973	0.963504	1	0.946237	0.896053
17300	0.931973	0.963504	1	0.946237	0.896053
17310	0.931973	0.963504	1	0.946237	0.896053
17320	0.931973	0.963504	1	0.946237	0.896053
17330	0.931973	0.963504	1	0.946237	0.896053
17340	0.931973	0.963504	1	0.946237	0.896053
17350	0.931973	0.963504	1	0.946237	0.896053
17360	0.931973	0.963504	1	0.946237	0.896053
17370	0.931973	0.963504	1	0.946237	0.896053
17380	0.931973	0.963504	1	0.946237	0.896053
17390	0.931973	0.963504	1	0.946237	0.896053
17400	0.931973	0.963504	1	0.946237	0.896053
17410	0.931973	0.963504	1	0.946237	0.896053
17420	0.931973	0.963504	1	0.946237	0.896053
17430	0.931973	0.963504	1	0.946237	0.896053
17440	0.931973	0.963504	1	0.946237	0.896053
17450	0.931973	0.963504	1	0.946237	0.896053
17460	0.931973	0.963504	1	0.946237	0.896053
17470	0.93424	0.963504	1	0.947773	0.898735
17480	0.93424	0.963504	1	0.947773	0.898735
17490	0.93424	0.963504	1	0.947773	0.898735
17500	0.93424	0.963504	1	0.947773	0.898735
17510	0.93424	0.963504	1	0.947773	0.898735
17520	0.93424	0.963504	1	0.947773	0.898735
17530	0.93424	0.963504	1	0.947773	0.898735
17540	0.93424	0.963504	1	0.947773	0.898735
17550	0.93424	0.963504	1	0.947773	0.898735
17560	0.93424	0.963504	1	0.947773	0.898735
17570	0.93424	0.963504	1	0.947773	0.898735
17580	0.93424	0.963504	1	0.947773	0.898735
17590	0.93424	0.963504	1	0.947773	0.898735
17600	0.931973	0.963504	1	0.946237	0.896053
17610	0.931973	0.963504	1	0.946237	0.896053
17620	0.93424	0.963504	1	0.947773	0.898735
17630	0.931973	0.963504	1	0.946237	0.896053
17640	0.931973	0.963504	1	0.946237	0.896053
17650	0.931973	0.963504	1	0.946237	0.896053
17660	0.931973	0.963504	1	0.946237	0.896053
17670	0.931973	0.963504	1	0.946237	0.896053
17680	0.931973	0.963504	1	0.946237	0.896053
17690	0.931973	0.963504	1	0.946237	0.896053
17700	0.931973	0.963504	1	0.946237	0.896053
17710	0.931973	0.963504	1	0.946237	0.896053
17720	0.931973	0.963504	1	0.946237	0.896053
17730	0.931973	0.963504	1	0.946237	0.896053
17740	0.931973	0.963504	1	0.946237	0.896053
17750	0.931973	0.963504	1	0.946237	0.896053
17760	0.931973	0.963504	1	0.946237	0.896053
17770	0.931973	0.963504	1	0.946237	0.896053
17780	0.931973	0.963504	1	0.946237	0.896053
17790	0.931973	0.963504	1	0.946237	0.896053
17800	0.931973	0.963504	1	0.946237	0.896053
17810	0.931973	0.963504	1	0.946237	0.896053
17820	0.931973	0.963504	1	0.946237	0.896053
17830	0.931973	0.963504	1	0.946237	0.896053
17840	0.931973	0.963504	1	0.946237	0.896053
17850	0.931973	0.963504	1	0.946237	0.896053
17860	0.931973	0.963504	1	0.946237	0.896053
17870	0.931973	0.963504	1	0.946237	0.896053
17880	0.931973	0.963504	1	0.946237	0.896053
17890	0.931973	0.963504	1	0.946237	0.896053
17900	0.931973	0.963504	1	0.946237	0.896053
17910	0.931973	0.963504	1	0.946237	0.896053
17920	0.931973	0.963504	1	0.946237	0.896053
17930	0.931973	0.963504	1	0.946237	0.896053
17940	0.929705	0.963504	1	0.9447	0.893386
17950	0.929705	0.963504	1	0.9447	0.893386
17960	0.931973	0.963504	1	0.946237	0.896053
17970	0.931973	0.963504	1	0.946237	0.896053
17980	0.931973	0.963504	1	0.946237	0.896053
17990	0.931973	0.963504	1	0.946237	0.896053
18000	0.931973	0.963504	1	0.946237	0.896053
18010	0.931973	0.963504	1	0.946237	0.896053
18020	0.931973	0.963504	1	0.946237	0.896053
18030	0.931973	0.963504	1	0.946237	0.896053
18040	0.931973	0.963504	1	0.946237	0.896053
18050	0.931973	0.963504	1	0.946237	0.896053
18060	0.931973	0.963504	1	0.946237	0.896053
18070	0.93424	0.963504	1	0.947773	0.898735
18080	0.93424	0.963504	1	0.947773	0.898735
18090	0.93424	0.963504	1	0.947773	0.898735
18100	0.93424	0.963504	1	0.947773	0.898735
18110	0.93424	0.963504	1	0.947773	0.898735
18120	0.93424	0.963504	1	0.947773	0.898735
18130	0.93424	0.963504	1	0.947773	0.898735
18140	0.93424	0.963504	1	0.947773	0.898735
18150	0.93424	0.963504	1	0.947773	0.898735
18160	0.93424	0.963504	1	0.947773	0.898735
18170	0.93424	0.963504	1	0.947773	0.898735
18180	0.93424	0.963504	1	0.947773	0.898735
18190	0.93424	0.963504	1	0.947773	0.898735
18200	0.93424	0.963504	1	0.947773	0.898735
18210	0.93424	0.963504	1	0.947773	0.898735
18220	0.93424	0.963504	1	0.947773	0.898735
18230	0.93424	0.963504	1	0.947773	0.898735
18240	0.93424	0.963504	1	0.947773	0.898735
18250	0.93424	0.963504	1	0.947773	0.898735
18260	0.93424	0.963504	1	0.947773	0.898735
18270	0.93424	0.963504	1	0.947773	0.898735
18280	0.93424	0.963504	1	0.947773	0.898735
18290	0.93424	0.963504	1	0.947773	0.898735
18300	0.931973	0.963504	1	0.946237	0.896053
18310	0.93424	0.963504	1	0.947773	0.898735
18320	0.93424	0.963504	1	0.947773	0.898735
18330	0.93424	0.963504	1	0.947773	0.898735
18340	0.93424	0.963504	1	0.947773	0.898735
18350	0.93424	0.963504	1	0.947773	0.898735
18360	0.93424	0.963504	1	0.947773	0.898735
18370	0.93424	0.963504	1	0.947773	0.898735
18380	0.93424	0.963504	1	0.947773	0.898735
18390	0.931973	0.963504	1	0.946237	0.896053
18400	0.931973	0.963504	1	0.946237	0.896053
18410	0.93424	0.963504	1	0.947773	0.898735
18420	0.931973	0.963504	1	0.946237	0.896053
18430	0.931973	0.963504	1	0.946237	0.896053
18440	0.931973	0.963504	1	0.946237	0.896053
18450	0.931973	0.963504	1	0.946237	0.896053
18460	0.93424	0.963504	1	0.947773	0.898735
18470	0.93424	0.963504	1	0.947773	0.898735
18480	0.93424	0.963504	1	0.947773	0.898735
18490	0.931973	0.963504	1	0.946237	0.896053
18500	0.93424	0.963504	1	0.947773	0.898735
18510	0.931973	0.963504	1	0.946237	0.896053
18520	0.93424	0.963504	1	0.947773	0.898735
18530	0.93424	0.963504	1	0.947773	0.898735
18540	0.93424	0.963504	1	0.947773	0.898735
18550	0.931973	0.963504	1	0.946237	0.896053
18560	0.931973	0.963504	1	0.946237	0.896053
18570	0.931973	0.963504	1	0.946237	0.896053
18580	0.931973	0.963504	1	0.946237	0.896053
18590	0.931973	0.963504	1	0.946237	0.896053
18600	0.931973	0.963504	1	0.946237	0.896053
18610	0.929705	0.963504	1	0.9447	0.893386
18620	0.931973	0.963504	1	0.946237	0.896053
18630	0.931973	0.963504	1	0.946237	0.896053
18640	0.931973	0.963504	1	0.946237	0.896053
18650	0.929705	0.963504	1	0.9447	0.893386
18660	0.929705	0.963504	1	0.9447	0.893386
18670	0.929705	0.963504	1	0.9447	0.893386
18680	0.929705	0.963504	1	0.9447	0.893386
18690	0.929705	0.963504	1	0.9447	0.893386
18700	0.929705	0.963504	1	0.9447	0.893386
18710	0.929705	0.963504	1	0.9447	0.893386
18720	0.929705	0.963504	1	0.9447	0.893386
18730	0.929705	0.963504	1	0.9447	0.893386
18740	0.929705	0.963504	1	0.9447	0.893386
18750	0.929705	0.963504	1	0.9447	0.893386
18760	0.929705	0.963504	1	0.9447	0.893386
18770	0.929705	0.963504	1	0.9447	0.893386
18780	0.929705	0.963504	1	0.9447	0.893386
18790	0.929705	0.963504	1	0.9447	0.893386
18800	0.929705	0.963504	1	0.9447	0.893386
18810	0.929705	0.963504	1	0.9447	0.893386
18820	0.929705	0.963504	1	0.9447	0.893386
18830	0.929705	0.963504	1	0.9447	0.893386
18840	0.929705	0.963504	1	0.9447	0.893386
18850	0.929705	0.963504	1	0.9447	0.893386
18860	0.929705	0.963504	1	0.9447	0.893386
18870	0.929705	0.963504	1	0.9447	0.893386
18880	0.929705	0.963504	1	0.9447	0.893386
18890	0.929705	0.963504	1	0.9447	0.893386
18900	0.929705	0.963504	1	0.9447	0.893386
18910	0.929705	0.963504	1	0.9447	0.893386
18920	0.929705	0.963504	1	0.9447	0.893386
18930	0.929705	0.963504	1	0.9447	0.893386
18940	0.929705	0.963504	1	0.9447	0.893386
18950	0.929705	0.963504	1	0.9447	0.893386
18960	0.929705	0.963504	1	0.9447	0.893386
18970	0.929705	0.963504	1	0.9447	0.893386
18980	0.929705	0.963504	1	0.9447	0.893386
18990	0.929705	0.963504	1	0.9447	0.893386
19000	0.929705	0.963504	1	0.9447	0.893386
19010	0.929705	0.963504	1	0.9447	0.893386
19020	0.929705	0.963504	1	0.9447	0.893386
19030	0.929705	0.963504	1	0.9447	0.893386
19040	0.929705	0.963504	1	0.9447	0.893386
19050	0.929705	0.963504	1	0.9447	0.893386
19060	0.929705	0.963504	1	0.9447	0.893386
19070	0.929705	0.963504	1	0.9447	0.893386
19080	0.929705	0.963504	1	0.9447	0.893386
19090	0.929705	0.963504	1	0.9447	0.893386
19100	0.929705	0.963504	1	0.9447	0.893386
19110	0.929705	0.963504	1	0.9447	0.893386
19120	0.929705	0.963504	1	0.9447	0.893386
19130	0.929705	0.963504	1	0.9447	0.893386
19140	0.929705	0.963504	1	0.9447	0.893386
19150	0.929705	0.963504	1	0.9447	0.893386
19160	0.929705	0.963504	1	0.9447	0.893386
19170	0.929705	0.963504	1	0.9447	0.893386
19180	0.929705	0.963504	1	0.9447	0.893386
19190	0.929705	0.963504	1	0.9447	0.893386
19200	0.929705	0.963504	1	0.9447	0.893386
19210	0.929705	0.963504	1	0.9447	0.893386
19220	0.929705	0.963504	1	0.9447	0.893386
19230	0.929705	0.963504	1	0.9447	0.893386
19240	0.929705	0.963504	1	0.9447	0.893386
19250	0.929705	0.963504	1	0.9447	0.893386
19260	0.929705	0.963504	1	0.9447	0.893386
19270	0.929705	0.963504	1	0.9447	0.893386
19280	0.929705	0.963504	1	0.9447	0.893386
19290	0.929705	0.963504	1	0.9447	0.893386
19300	0.929705	0.963504	1	0.9447	0.893386
19310	0.929705	0.963504	1	0.9447	0.893386
19320	0.929705	0.963504	1	0.9447	0.893386
19330	0.929705	0.963504	1	0.9447	0.893386
19340	0.929705	0.963504	1	0.9447	0.893386
19350	0.929705	0.963504	1	0.9447	0.893386
19360	0.929705	0.963504	1	0.9447	0.893386
19370	0.927438	0.963504	1	0.943164	0.890735
19380	0.927438	0.963504	1	0.943164	0.890735
19390	0.927438	0.963504	1	0.943164	0.890735
19400	0.927438	0.963504	1	0.943164	0.890735
19410	0.927438	0.963504	1	0.943164	0.890735
19420	0.927438	0.963504	1	0.943164	0.890735
19430	0.927438	0.963504	1	0.943164	0.890735
19440	0.927438	0.963504	1	0.943164	0.890735
19450	0.927438	0.963504	1	0.943164	0.890735
19460	0.927438	0.963504	1	0.943164	0.890735
19470	0.927438	0.963504	1	0.943164	0.890735
19480	0.927438	0.963504	1	0.943164	0.890735
19490	0.927438	0.963504	1	0.943164	0.890735
19500	0.927438	0.963504	1	0.943164	0.890735
19510	0.927438	0.963504	1	0.943164	0.890735
19520	0.927438	0.963504	1	0.943164	0.890735
19530	0.927438	0.963504	1	0.943164	0.890735
19540	0.927438	0.963504	1	0.943164	0.890735
19550	0.927438	0.963504	1	0.943164	0.890735
19560	0.927438	0.963504	1	0.943164	0.890735
19570	0.927438	0.963504	1	0.943164	0.890735
19580	0.927438	0.963504	1	0.943164	0.890735
19590	0.927438	0.963504	1	0.943164	0.890735
19600	0.927438	0.963504	1	0.943164	0.890735
19610	0.927438	0.963504	1	0.943164	0.890735
19620	0.927438	0.963504	1	0.943164	0.890735
19630	0.927438	0.963504	1	0.943164	0.890735
19640	0.927438	0.963504	1	0.943164	0.890735
19650	0.927438	0.963504	1	0.943164	0.890735
19660	0.927438	0.963504	1	0.943164	0.890735
19670	0.927438	0.963504	1	0.943164	0.890735
19680	0.927438	0.963504	1	0.943164	0.890735
19690	0.929705	0.963504	1	0.9447	0.893386
19700	0.929705	0.963504	1	0.9447	0.893386
19710	0.929705	0.963504	1	0.9447	0.893386
19720	0.929705	0.963504	1	0.9447	0.893386
19730	0.929705	0.963504	1	0.9447	0.893386
19740	0.929705	0.963504	1	0.9447	0.893386
19750	0.929705	0.963504	1	0.9447	0.893386
19760	0.929705	0.963504	1	0.9447	0.893386
19770	0.929705	0.963504	1	0.9447	0.893386
19780	0.929705	0.963504	1	0.9447	0.893386
19790	0.929705	0.963504	1	0.9447	0.893386
19800	0.929705	0.963504	1	0.9447	0.893386
19810	0.929705	0.963504	1	0.9447	0.893386
19820	0.929705	0.963504	1	0.9447	0.893386
19830	0.929705	0.963504	1	0.9447	0.893386
19840	0.929705	0.963504	1	0.9447	0.893386
19850	0.929705	0.963504	1	0.9447	0.893386
19860	0.929705	0.963504	1	0.9447	0.893386
19870	0.929705	0.963504	1	0.9447	0.893386
19880	0.929705	0.963504	1	0.9447	0.893386
19890	0.929705	0.963504	1	0.9447	0.893386
19900	0.929705	0.963504	1	0.9447	0.893386
19910	0.929705	0.963504	1	0.9447	0.893386
19920	0.929705	0.963504	1	0.9447	0.893386
19930	0.929705	0.963504	1	0.9447	0.893386
19940	0.929705	0.963504	1	0.9447	0.893386
19950	0.927438	0.963504	1	0.943164	0.890735
19960	0.927438	0.963504	1	0.943164	0.890735
19970	0.927438	0.963504	1	0.943164	0.890735
19980	0.927438	0.963504	1	0.943164	0.890735
19990	0.927438	0.963504	1	0.943164	0.890735
[truncated: 98 more rows]
