# Supplementary material for: Copy Number Variation Pattern for Discriminating MACROD2 States of Colorectal Cancer Subtypes
Source: Front Bioeng Biotechnol. 2019 Dec 19;7:407. doi: 10.3389/fbioe.2019.00407 (PMC6930883; doi:10.3389/fbioe.2019.00407)
Supplement: Table S15 — Performance of 2nd-stage IFS with SVM and RIPPER for MACROD2 status with LRR. [file Table_15.XLSX]

## Sheet: RIPPER
Number	Wild-type	Heterozygous deletion	Homozygous deletion	Overall	MCC
1	0.673469	0.635036	0.671233	0.665131	0.429102
2	0.816327	0.649635	0.767123	0.77573	0.571415
3	0.807256	0.649635	0.808219	0.774194	0.574665
4	0.834467	0.686131	0.780822	0.797235	0.61516
5	0.825397	0.693431	0.794521	0.794163	0.6124
6	0.827664	0.649635	0.835616	0.791091	0.602097
7	0.857143	0.708029	0.794521	0.81874	0.650217
8	0.827664	0.715328	0.808219	0.801843	0.625596
9	0.834467	0.649635	0.794521	0.791091	0.598396
10	0.85034	0.70073	0.780822	0.81106	0.638993
11	0.829932	0.664234	0.821918	0.794163	0.611154
12	0.843537	0.642336	0.808219	0.797235	0.614367
13	0.807256	0.664234	0.849315	0.781874	0.595853
14	0.843537	0.686131	0.767123	0.801843	0.624025
15	0.825397	0.678832	0.835616	0.795699	0.61574
16	0.85034	0.649635	0.835616	0.806452	0.630475
17	0.8322	0.649635	0.794521	0.789555	0.604116
18	0.834467	0.656934	0.821918	0.795699	0.611943
19	0.857143	0.671533	0.849315	0.817204	0.649601
20	0.84127	0.686131	0.890411	0.814132	0.654695
21	0.857143	0.656934	0.890411	0.81874	0.648228
22	0.861678	0.656934	0.821918	0.814132	0.640318
23	0.845805	0.664234	0.835616	0.806452	0.627123
24	0.852608	0.693431	0.849315	0.81874	0.651381
25	0.870748	0.686131	0.835616	0.827957	0.666042
26	0.8322	0.722628	0.808219	0.806452	0.637886
27	0.836735	0.686131	0.821918	0.803379	0.627964
28	0.836735	0.70073	0.835616	0.807988	0.638547
29	0.829932	0.627737	0.821918	0.786482	0.597465
30	0.845805	0.635036	0.821918	0.798771	0.614206
31	0.84127	0.671533	0.849315	0.806452	0.63351
32	0.85034	0.671533	0.808219	0.807988	0.631545
33	0.848073	0.664234	0.780822	0.801843	0.61543
34	0.818594	0.70073	0.821918	0.794163	0.615782
35	0.839002	0.678832	0.794521	0.800307	0.617078
36	0.820862	0.751825	0.821918	0.806452	0.645408
37	0.829932	0.678832	0.863014	0.801843	0.626995
38	0.843537	0.686131	0.794521	0.804916	0.625271
39	0.839002	0.664234	0.808219	0.798771	0.61704
40	0.843537	0.686131	0.808219	0.806452	0.630893
41	0.848073	0.649635	0.863014	0.807988	0.628964
42	0.854875	0.722628	0.767123	0.817204	0.649354
43	0.8322	0.686131	0.849315	0.803379	0.628879
44	0.836735	0.671533	0.835616	0.801843	0.626044
45	0.85941	0.708029	0.767123	0.817204	0.647045
46	0.836735	0.708029	0.835616	0.809524	0.641475
47	0.829932	0.635036	0.808219	0.786482	0.601399
48	0.84127	0.715328	0.780822	0.807988	0.635205
49	0.852608	0.664234	0.767123	0.803379	0.620181
50	0.814059	0.722628	0.849315	0.798771	0.63457
51	0.843537	0.708029	0.835616	0.814132	0.648345
52	0.870748	0.686131	0.821918	0.826421	0.661155
53	0.839002	0.656934	0.794521	0.795699	0.612046
54	0.825397	0.722628	0.821918	0.803379	0.636272
55	0.85034	0.715328	0.849315	0.821813	0.658429
56	0.836735	0.70073	0.808219	0.804916	0.632941
57	0.845805	0.678832	0.863014	0.812596	0.640802
58	0.84127	0.70073	0.794521	0.806452	0.633149
59	0.823129	0.766423	0.767123	0.804916	0.64328
60	0.823129	0.678832	0.876712	0.798771	0.627112
61	0.84127	0.671533	0.835616	0.804916	0.62909
62	0.84127	0.708029	0.849315	0.814132	0.646625
63	0.854875	0.620438	0.821918	0.801843	0.616674
64	0.820862	0.70073	0.808219	0.794163	0.620108
65	0.829932	0.70073	0.849315	0.804916	0.636838
66	0.84127	0.671533	0.876712	0.809524	0.642227
67	0.866213	0.671533	0.794521	0.817204	0.64154
68	0.848073	0.722628	0.917808	0.829493	0.679776
69	0.829932	0.729927	0.849315	0.81106	0.648622
70	0.829932	0.759124	0.835616	0.815668	0.656547
71	0.825397	0.715328	0.849315	0.804916	0.637647
72	0.839002	0.708029	0.849315	0.812596	0.64656
73	0.829932	0.751825	0.821918	0.812596	0.654899
74	0.848073	0.642336	0.876712	0.807988	0.633127
75	0.845805	0.729927	0.835616	0.820276	0.665258
76	0.854875	0.70073	0.849315	0.821813	0.658389
77	0.8322	0.664234	0.821918	0.795699	0.615503
78	0.807256	0.693431	0.863014	0.789555	0.609059
79	0.845805	0.729927	0.876712	0.824885	0.671744
80	0.852608	0.671533	0.863014	0.815668	0.644375
81	0.820862	0.693431	0.835616	0.795699	0.619494
82	0.818594	0.686131	0.876712	0.797235	0.625072
83	0.834467	0.751825	0.808219	0.814132	0.651951
84	0.823129	0.686131	0.821918	0.794163	0.612848
85	0.839002	0.671533	0.849315	0.804916	0.629191
86	0.829932	0.664234	0.794521	0.791091	0.606009
87	0.811791	0.656934	0.876712	0.786482	0.606445
88	0.839002	0.664234	0.863014	0.804916	0.630275
89	0.85941	0.671533	0.876712	0.821813	0.656569
90	0.839002	0.686131	0.794521	0.801843	0.622926
91	0.839002	0.729927	0.863014	0.81874	0.661038
92	0.8322	0.715328	0.863014	0.81106	0.646459
93	0.863946	0.737226	0.835616	0.834101	0.681199
94	0.85034	0.715328	0.890411	0.826421	0.671199
95	0.8322	0.729927	0.835616	0.81106	0.643582
96	0.8322	0.722628	0.835616	0.809524	0.642268
97	0.811791	0.671533	0.835616	0.784946	0.593946
98	0.857143	0.686131	0.863014	0.821813	0.660617
99	0.825397	0.744526	0.890411	0.815668	0.661485
100	0.848073	0.664234	0.835616	0.807988	0.633899
101	0.820862	0.759124	0.890411	0.815668	0.665063
102	0.836735	0.671533	0.863014	0.804916	0.62673
103	0.868481	0.693431	0.835616	0.827957	0.66681
104	0.839002	0.686131	0.863014	0.809524	0.636666
105	0.809524	0.671533	0.890411	0.789555	0.61453
106	0.814059	0.759124	0.821918	0.803379	0.638623
107	0.843537	0.722628	0.794521	0.812596	0.645005
108	0.825397	0.664234	0.863014	0.795699	0.616708
109	0.85941	0.715328	0.863014	0.829493	0.674404
110	0.85941	0.715328	0.794521	0.821813	0.657948
111	0.818594	0.759124	0.849315	0.809524	0.652189
112	0.861678	0.664234	0.835616	0.817204	0.647638
113	0.845805	0.693431	0.863014	0.815668	0.652722
114	0.836735	0.708029	0.794521	0.804916	0.636033
115	0.829932	0.671533	0.835616	0.797235	0.62356
116	0.829932	0.656934	0.849315	0.795699	0.616519
117	0.848073	0.737226	0.821918	0.821813	0.666397
118	0.861678	0.708029	0.794521	0.821813	0.657161
119	0.845805	0.649635	0.876712	0.807988	0.633695
120	0.85941	0.664234	0.931507	0.826421	0.666911
121	0.84127	0.678832	0.835616	0.806452	0.632631
122	0.863946	0.70073	0.835616	0.826421	0.663344
123	0.866213	0.729927	0.794521	0.829493	0.666926
124	0.868481	0.715328	0.821918	0.831029	0.671081
125	0.8322	0.693431	0.863014	0.806452	0.633598
126	0.868481	0.722628	0.863014	0.837174	0.685334
127	0.857143	0.70073	0.849315	0.823349	0.658841
128	0.848073	0.70073	0.863014	0.81874	0.653806
129	0.852608	0.759124	0.876712	0.835637	0.688845
130	0.848073	0.678832	0.876712	0.815668	0.647198
131	0.829932	0.649635	0.835616	0.792627	0.606665
132	0.866213	0.715328	0.821918	0.829493	0.670705
133	0.854875	0.751825	0.90411	0.83871	0.692683
134	0.820862	0.70073	0.890411	0.803379	0.634465
135	0.848073	0.708029	0.90411	0.824885	0.667977
136	0.823129	0.656934	0.849315	0.791091	0.605116
137	0.8322	0.642336	0.931507	0.803379	0.628096
138	0.829932	0.708029	0.821918	0.803379	0.623814
139	0.836735	0.642336	0.876712	0.800307	0.622603
140	0.843537	0.678832	0.863014	0.81106	0.641112
141	0.8322	0.656934	0.890411	0.801843	0.631459
142	0.839002	0.729927	0.849315	0.817204	0.655646
143	0.845805	0.715328	0.835616	0.817204	0.652449
144	0.879819	0.722628	0.876712	0.84639	0.698928
145	0.843537	0.656934	0.821918	0.801843	0.618182
146	0.84127	0.664234	0.821918	0.801843	0.623438
147	0.8322	0.781022	0.876712	0.826421	0.675011
148	0.809524	0.722628	0.876712	0.798771	0.635357
149	0.823129	0.744526	0.821918	0.806452	0.638875
150	0.827664	0.671533	0.821918	0.794163	0.608958
151	0.863946	0.715328	0.849315	0.831029	0.669107
152	0.84127	0.693431	0.945205	0.821813	0.664846
153	0.848073	0.715328	0.835616	0.81874	0.653386
154	0.863946	0.708029	0.835616	0.827957	0.665015
155	0.8322	0.686131	0.808219	0.798771	0.61812
156	0.854875	0.722628	0.863014	0.827957	0.668384
157	0.845805	0.737226	0.863014	0.824885	0.669969
158	0.845805	0.656934	0.863014	0.807988	0.632836
159	0.836735	0.766423	0.821918	0.820276	0.664698
160	0.873016	0.744526	0.808219	0.83871	0.685225
161	0.829932	0.759124	0.876712	0.820276	0.664952
162	0.85034	0.722628	0.890411	0.827957	0.673993
163	0.868481	0.737226	0.90411	0.844854	0.703207
164	0.834467	0.708029	0.794521	0.803379	0.631126
165	0.854875	0.686131	0.849315	0.81874	0.657335
166	0.84127	0.722628	0.863014	0.81874	0.657297
167	0.848073	0.759124	0.876712	0.832565	0.683311
168	0.843537	0.635036	0.835616	0.798771	0.613458
169	0.852608	0.686131	0.876712	0.820276	0.654378
170	0.85941	0.715328	0.890411	0.832565	0.678838
171	0.825397	0.722628	0.849315	0.806452	0.641541
172	0.866213	0.664234	0.821918	0.81874	0.645045
173	0.843537	0.70073	0.890411	0.81874	0.657833
174	0.814059	0.656934	0.835616	0.78341	0.594918
175	0.848073	0.70073	0.863014	0.81874	0.654624
176	0.85941	0.766423	0.863014	0.840246	0.695604
177	0.85941	0.722628	0.808219	0.824885	0.663724
178	0.84127	0.751825	0.863014	0.824885	0.671308
179	0.845805	0.708029	0.90411	0.823349	0.663608
180	0.852608	0.686131	0.876712	0.820276	0.653296
181	0.843537	0.708029	0.876712	0.81874	0.653537
182	0.85941	0.729927	0.849315	0.831029	0.675455
183	0.845805	0.715328	0.931507	0.827957	0.674796
184	0.848073	0.773723	0.890411	0.837174	0.696162
185	0.852608	0.671533	0.808219	0.809524	0.633565
186	0.8322	0.686131	0.863014	0.804916	0.632662
187	0.861678	0.656934	0.835616	0.815668	0.641765
188	0.873016	0.751825	0.876712	0.847926	0.708995
189	0.85941	0.649635	0.821918	0.81106	0.633517
190	0.836735	0.693431	0.849315	0.807988	0.636772
191	0.811791	0.715328	0.876712	0.798771	0.627834
192	0.875283	0.664234	0.849315	0.827957	0.659522
193	0.836735	0.678832	0.863014	0.806452	0.636396
194	0.843537	0.715328	0.876712	0.820276	0.659538
195	0.852608	0.656934	0.849315	0.81106	0.630555
196	0.85034	0.722628	0.863014	0.824885	0.668114
197	0.843537	0.693431	0.849315	0.812596	0.640802
198	0.845805	0.693431	0.890411	0.81874	0.658783
199	0.854875	0.744526	0.849315	0.831029	0.67811
200	0.848073	0.678832	0.90411	0.81874	0.652489
201	0.84127	0.715328	0.876712	0.81874	0.660863
202	0.829932	0.635036	0.890411	0.795699	0.615149
203	0.800454	0.715328	0.835616	0.786482	0.607231
204	0.85941	0.678832	0.821918	0.817204	0.645888
205	0.85034	0.759124	0.808219	0.826421	0.671993
206	0.829932	0.686131	0.90411	0.807988	0.634279
207	0.836735	0.737226	0.821918	0.814132	0.652317
208	0.836735	0.664234	0.890411	0.806452	0.629319
209	0.848073	0.664234	0.876712	0.812596	0.643521
210	0.868481	0.729927	0.835616	0.835637	0.685327
211	0.836735	0.708029	0.808219	0.806452	0.628466
212	0.85034	0.70073	0.863014	0.820276	0.656904
213	0.845805	0.79562	0.90411	0.841782	0.7011
214	0.834467	0.642336	0.835616	0.794163	0.60433
215	0.834467	0.751825	0.890411	0.823349	0.674022
216	0.845805	0.759124	0.876712	0.831029	0.684959
217	0.848073	0.715328	0.821918	0.817204	0.652084
218	0.873016	0.737226	0.849315	0.841782	0.691748
219	0.836735	0.649635	0.808219	0.794163	0.608635
220	0.852608	0.744526	0.863014	0.831029	0.678312
221	0.852608	0.686131	0.90411	0.823349	0.661392
222	0.852608	0.737226	0.890411	0.832565	0.682086
223	0.829932	0.642336	0.876712	0.795699	0.613541
224	0.852608	0.70073	0.876712	0.823349	0.661497
225	0.825397	0.678832	0.890411	0.801843	0.62749
226	0.818594	0.729927	0.890411	0.807988	0.64544
227	0.839002	0.678832	0.890411	0.81106	0.646489
228	0.834467	0.708029	0.876712	0.812596	0.647041
229	0.834467	0.649635	0.863014	0.798771	0.61454
230	0.825397	0.708029	0.863014	0.804916	0.637137
231	0.84127	0.686131	0.863014	0.81106	0.641348
232	0.852608	0.70073	0.821918	0.817204	0.647403
233	0.866213	0.642336	0.767123	0.807988	0.621181
234	0.8322	0.708029	0.90411	0.814132	0.651624
235	0.834467	0.729927	0.849315	0.814132	0.649939
236	0.848073	0.737226	0.876712	0.827957	0.674706
237	0.857143	0.678832	0.808219	0.814132	0.638343
238	0.845805	0.686131	0.863014	0.814132	0.643895
239	0.816327	0.759124	0.863014	0.809524	0.649654
240	0.84127	0.737226	0.849315	0.820276	0.664063
241	0.829932	0.729927	0.863014	0.812596	0.651919
242	0.829932	0.70073	0.90411	0.81106	0.646926
243	0.85034	0.722628	0.90411	0.829493	0.676739
244	0.852608	0.693431	0.821918	0.815668	0.648444
245	0.85034	0.678832	0.90411	0.820276	0.656548
246	0.836735	0.649635	0.821918	0.795699	0.609086
247	0.818594	0.70073	0.890411	0.801843	0.63301
248	0.857143	0.693431	0.821918	0.81874	0.652656
249	0.857143	0.649635	0.849315	0.812596	0.635715
250	0.825397	0.649635	0.849315	0.791091	0.610654
251	0.829932	0.751825	0.863014	0.817204	0.660955
252	0.829932	0.693431	0.863014	0.804916	0.63354
253	0.868481	0.678832	0.890411	0.831029	0.675916
254	0.8322	0.751825	0.90411	0.823349	0.670059
255	0.845805	0.722628	0.90411	0.826421	0.670716
256	0.845805	0.693431	0.849315	0.814132	0.648162
257	0.845805	0.635036	0.90411	0.807988	0.631016
258	0.866213	0.686131	0.835616	0.824885	0.660052
259	0.85941	0.722628	0.835616	0.827957	0.667626
260	0.845805	0.693431	0.890411	0.81874	0.653806
261	0.814059	0.70073	0.876712	0.797235	0.625351
262	0.84127	0.671533	0.849315	0.806452	0.630681
263	0.820862	0.708029	0.90411	0.806452	0.644739
264	0.848073	0.737226	0.863014	0.826421	0.673017
265	0.845805	0.722628	0.863014	0.821813	0.662455
266	0.8322	0.715328	0.835616	0.807988	0.641165
267	0.8322	0.678832	0.767123	0.792627	0.60227
268	0.85941	0.715328	0.835616	0.826421	0.66557
269	0.834467	0.664234	0.863014	0.801843	0.625119
270	0.848073	0.759124	0.863014	0.831029	0.685093
271	0.809524	0.693431	0.835616	0.788018	0.61169
272	0.843537	0.649635	0.90411	0.809524	0.632024
273	0.868481	0.70073	0.90411	0.837174	0.690072
274	0.85941	0.693431	0.876712	0.826421	0.662154
275	0.836735	0.70073	0.863014	0.81106	0.639557
276	0.870748	0.744526	0.821918	0.83871	0.682139
277	0.848073	0.722628	0.863014	0.823349	0.668773
278	0.85034	0.751825	0.863014	0.831029	0.68027
279	0.863946	0.656934	0.876712	0.821813	0.653649
280	0.868481	0.649635	0.876712	0.823349	0.654152
281	0.843537	0.708029	0.876712	0.81874	0.655893
282	0.845805	0.627737	0.890411	0.804916	0.628252
283	0.84127	0.693431	0.808219	0.806452	0.630297
284	0.84127	0.649635	0.835616	0.800307	0.616984
285	0.839002	0.686131	0.849315	0.807988	0.630796
286	0.85034	0.686131	0.876712	0.81874	0.653711
287	0.845805	0.70073	0.863014	0.817204	0.650713
288	0.834467	0.708029	0.863014	0.81106	0.652658
289	0.811791	0.759124	0.876712	0.807988	0.649247
290	0.845805	0.649635	0.945205	0.815668	0.651314
291	0.84127	0.708029	0.835616	0.812596	0.643569
292	0.829932	0.70073	0.876712	0.807988	0.631986
293	0.85941	0.715328	0.849315	0.827957	0.665484
294	0.836735	0.664234	0.890411	0.806452	0.633375
295	0.843537	0.686131	0.835616	0.809524	0.632247
296	0.845805	0.715328	0.890411	0.823349	0.666986
297	0.852608	0.656934	0.863014	0.812596	0.637778
298	0.839002	0.70073	0.90411	0.817204	0.661848
299	0.84127	0.678832	0.849315	0.807988	0.63785
300	0.836735	0.744526	0.863014	0.820276	0.661779
301	0.816327	0.678832	0.821918	0.788018	0.606469
302	0.85034	0.729927	0.835616	0.823349	0.659897
303	0.852608	0.671533	0.876712	0.817204	0.645888
304	0.85034	0.708029	0.821918	0.817204	0.648662
305	0.836735	0.642336	0.835616	0.795699	0.610511
306	0.873016	0.810219	0.90411	0.863287	0.738451
307	0.836735	0.635036	0.863014	0.797235	0.612723
308	0.861678	0.678832	0.808219	0.817204	0.643005
309	0.857143	0.737226	0.876712	0.834101	0.683609
310	0.85034	0.70073	0.890411	0.823349	0.660805
311	0.839002	0.737226	0.835616	0.817204	0.656417
312	0.839002	0.722628	0.890411	0.820276	0.662535
313	0.836735	0.715328	0.863014	0.814132	0.650571
314	0.85034	0.788321	0.917808	0.844854	0.70934
315	0.85034	0.664234	0.931507	0.820276	0.656372
316	0.848073	0.613139	0.821918	0.795699	0.609336
317	0.845805	0.635036	0.876712	0.804916	0.622432
318	0.836735	0.729927	0.917808	0.823349	0.668951
319	0.823129	0.759124	0.890411	0.817204	0.666318
320	0.863946	0.671533	0.835616	0.820276	0.648341
321	0.836735	0.737226	0.90411	0.823349	0.666989
322	0.854875	0.693431	0.917808	0.827957	0.668321
323	0.818594	0.708029	0.863014	0.800307	0.626579
324	0.854875	0.656934	0.849315	0.812596	0.633483
325	0.827664	0.744526	0.90411	0.81874	0.664677
326	0.85941	0.664234	0.876712	0.820276	0.651783
327	0.814059	0.686131	0.863014	0.792627	0.61522
328	0.861678	0.722628	0.876712	0.834101	0.681075
329	0.84127	0.708029	0.890411	0.81874	0.657539
330	0.816327	0.737226	0.876712	0.806452	0.642571
331	0.857143	0.693431	0.90411	0.827957	0.670872
332	0.882086	0.664234	0.890411	0.837174	0.676986
333	0.848073	0.708029	0.863014	0.820276	0.657829
334	0.789116	0.635036	0.808219	0.758833	0.56056
335	0.823129	0.678832	0.835616	0.794163	0.609557
336	0.836735	0.70073	0.917808	0.817204	0.656329
337	0.823129	0.759124	0.90411	0.81874	0.667007
338	0.84127	0.708029	0.890411	0.81874	0.65828
339	0.818594	0.729927	0.890411	0.807988	0.644429
340	0.823129	0.656934	0.876712	0.794163	0.615773
341	0.834467	0.686131	0.835616	0.803379	0.631398
342	0.845805	0.664234	0.90411	0.814132	0.648526
343	0.848073	0.715328	0.945205	0.831029	0.677293
344	0.8322	0.766423	0.794521	0.814132	0.649551
345	0.802721	0.678832	0.821918	0.778802	0.593139
346	0.829932	0.781022	0.835616	0.820276	0.664637
347	0.825397	0.722628	0.849315	0.806452	0.634554
348	0.84127	0.737226	0.90411	0.826421	0.675378
349	0.845805	0.693431	0.863014	0.815668	0.650004
350	0.845805	0.70073	0.876712	0.81874	0.652185
351	0.836735	0.729927	0.821918	0.812596	0.649426
352	0.848073	0.715328	0.90411	0.826421	0.668791
353	0.852608	0.649635	0.863014	0.81106	0.637273
354	0.845805	0.715328	0.849315	0.81874	0.651932
355	0.85034	0.620438	0.849315	0.801843	0.616958
356	0.836735	0.70073	0.863014	0.81106	0.639557
357	0.836735	0.70073	0.890411	0.814132	0.647949
358	0.8322	0.693431	0.849315	0.804916	0.630712
359	0.839002	0.656934	0.863014	0.803379	0.628986
360	0.852608	0.693431	0.890411	0.823349	0.659555
361	0.843537	0.678832	0.849315	0.809524	0.638151
362	0.814059	0.737226	0.863014	0.803379	0.635397
363	0.85034	0.70073	0.835616	0.817204	0.645271
364	0.84127	0.70073	0.876712	0.815668	0.652486
365	0.852608	0.722628	0.863014	0.826421	0.67004
366	0.823129	0.686131	0.863014	0.798771	0.623529
367	0.857143	0.693431	0.835616	0.820276	0.651804
368	0.8322	0.70073	0.849315	0.806452	0.635914
369	0.845805	0.722628	0.849315	0.820276	0.658801
370	0.848073	0.671533	0.821918	0.807988	0.635142
371	0.820862	0.686131	0.890411	0.800307	0.625694
372	0.843537	0.70073	0.876712	0.817204	0.651736
373	0.839002	0.693431	0.835616	0.807988	0.62972
374	0.877551	0.649635	0.863014	0.827957	0.65697
375	0.85034	0.744526	0.876712	0.831029	0.677242
376	0.85034	0.744526	0.863014	0.829493	0.672365
377	0.825397	0.642336	0.90411	0.795699	0.624557
378	0.825397	0.759124	0.876712	0.817204	0.659865
379	0.852608	0.693431	0.876712	0.821813	0.66401
380	0.825397	0.708029	0.794521	0.797235	0.61864
381	0.845805	0.671533	0.849315	0.809524	0.636413
382	0.848073	0.729927	0.849315	0.823349	0.668218
383	0.84127	0.737226	0.90411	0.826421	0.670274
384	0.814059	0.664234	0.849315	0.786482	0.598816
385	0.827664	0.708029	0.863014	0.806452	0.637274
386	0.852608	0.737226	0.890411	0.832565	0.68061
387	0.834467	0.664234	0.849315	0.800307	0.625445
388	0.848073	0.744526	0.890411	0.831029	0.678054
389	0.836735	0.656934	0.890411	0.804916	0.629908
390	0.816327	0.715328	0.863014	0.800307	0.631198
391	0.836735	0.715328	0.863014	0.814132	0.646764
392	0.85034	0.708029	0.890411	0.824885	0.663418
393	0.8322	0.781022	0.876712	0.826421	0.678081
394	0.843537	0.751825	0.849315	0.824885	0.666734
395	0.8322	0.649635	0.863014	0.797235	0.614051
396	0.868481	0.664234	0.849315	0.823349	0.652275
397	0.857143	0.620438	0.890411	0.81106	0.633136
398	0.85034	0.737226	0.890411	0.831029	0.683798
399	0.879819	0.708029	0.863014	0.841782	0.689563
400	0.836735	0.722628	0.863014	0.815668	0.650578
401	0.820862	0.686131	0.849315	0.795699	0.616639
402	0.854875	0.678832	0.863014	0.81874	0.649593
403	0.829932	0.715328	0.931507	0.817204	0.6601
404	0.854875	0.744526	0.863014	0.832565	0.682011
405	0.843537	0.627737	0.835616	0.797235	0.609519
406	0.8322	0.737226	0.876712	0.817204	0.65724
407	0.829932	0.715328	0.863014	0.809524	0.642894
408	0.834467	0.70073	0.863014	0.809524	0.641581
409	0.816327	0.766423	0.835616	0.807988	0.649278
410	0.857143	0.766423	0.876712	0.840246	0.695312

## Sheet: SVM
Number	Wild-type	Heterozygous deletion	Homozygous deletion	Overall	MCC
1	0.705215	0.693431	0.630137	0.694316	0.468566
2	0.789116	0.737226	0.712329	0.769585	0.578473
3	0.807256	0.737226	0.69863	0.780338	0.592752
4	0.816327	0.759124	0.712329	0.792627	0.615655
5	0.816327	0.766423	0.726027	0.795699	0.621699
6	0.861678	0.744526	0.726027	0.821813	0.654588
7	0.857143	0.729927	0.726027	0.815668	0.642404
8	0.85034	0.722628	0.726027	0.809524	0.631818
9	0.857143	0.766423	0.753425	0.826421	0.668153
10	0.866213	0.759124	0.739726	0.829493	0.671196
11	0.868481	0.751825	0.739726	0.829493	0.670457
12	0.861678	0.751825	0.739726	0.824885	0.663573
13	0.861678	0.751825	0.739726	0.824885	0.663573
14	0.863946	0.751825	0.739726	0.826421	0.666579
15	0.861678	0.751825	0.753425	0.826421	0.667314
16	0.85941	0.759124	0.753425	0.826421	0.668119
17	0.861678	0.766423	0.753425	0.829493	0.673407
18	0.854875	0.751825	0.753425	0.821813	0.660579
19	0.85941	0.729927	0.753425	0.820276	0.653726
20	0.861678	0.737226	0.753425	0.823349	0.659772
21	0.85941	0.722628	0.739726	0.817204	0.648421
22	0.85941	0.737226	0.753425	0.821813	0.659001
23	0.861678	0.737226	0.753425	0.823349	0.66127
24	0.85941	0.722628	0.753425	0.81874	0.650678
25	0.861678	0.744526	0.753425	0.824885	0.663552
26	0.863946	0.773723	0.753425	0.832565	0.679537
27	0.852608	0.751825	0.780822	0.823349	0.665084
28	0.868481	0.766423	0.767123	0.835637	0.684713
29	0.873016	0.766423	0.767123	0.83871	0.689311
30	0.868481	0.766423	0.767123	0.835637	0.684695
31	0.873016	0.759124	0.767123	0.837174	0.686274
32	0.868481	0.766423	0.767123	0.835637	0.684695
33	0.868481	0.781022	0.753425	0.837174	0.687795
34	0.877551	0.781022	0.780822	0.84639	0.703081
35	0.877551	0.766423	0.780822	0.843318	0.695641
36	0.875283	0.781022	0.780822	0.844854	0.70143
37	0.875283	0.773723	0.780822	0.843318	0.697702
38	0.877551	0.781022	0.753425	0.843318	0.69637
39	0.870748	0.773723	0.753425	0.837174	0.68634
40	0.875283	0.773723	0.753425	0.840246	0.690986
41	0.875283	0.773723	0.753425	0.840246	0.690986
42	0.870748	0.781022	0.767123	0.840246	0.693095
43	0.873016	0.788321	0.767123	0.843318	0.699154
44	0.870748	0.788321	0.780822	0.843318	0.699838
45	0.873016	0.788321	0.780822	0.844854	0.702153
46	0.873016	0.781022	0.780822	0.843318	0.697022
47	0.879819	0.781022	0.767123	0.84639	0.701751
48	0.877551	0.781022	0.780822	0.84639	0.703097
49	0.877551	0.781022	0.767123	0.844854	0.70008
50	0.879819	0.781022	0.767123	0.84639	0.701751
51	0.875283	0.759124	0.794521	0.841782	0.693977
52	0.873016	0.759124	0.808219	0.841782	0.694675
53	0.873016	0.759124	0.794521	0.840246	0.691635
54	0.875283	0.751825	0.821918	0.843318	0.697066
55	0.879819	0.759124	0.808219	0.84639	0.702435
56	0.879819	0.751825	0.821918	0.84639	0.701805
57	0.877551	0.751825	0.821918	0.844854	0.699429
58	0.877551	0.759124	0.808219	0.844854	0.700071
59	0.879819	0.751825	0.821918	0.84639	0.702493
60	0.877551	0.751825	0.808219	0.843318	0.697066
61	0.875283	0.744526	0.821918	0.841782	0.69478
62	0.886621	0.744526	0.808219	0.847926	0.702878
63	0.884354	0.744526	0.808219	0.84639	0.700474
64	0.884354	0.744526	0.808219	0.84639	0.700474
65	0.884354	0.744526	0.808219	0.84639	0.700474
66	0.882086	0.744526	0.808219	0.844854	0.697431
67	0.882086	0.737226	0.808219	0.843318	0.694426
68	0.882086	0.737226	0.808219	0.843318	0.694426
69	0.882086	0.737226	0.808219	0.843318	0.694426
70	0.884354	0.781022	0.808219	0.854071	0.716279
71	0.884354	0.766423	0.821918	0.852535	0.712621
72	0.884354	0.766423	0.808219	0.850998	0.709558
73	0.884354	0.766423	0.821918	0.852535	0.711989
74	0.886621	0.773723	0.821918	0.855607	0.718083
75	0.886621	0.766423	0.821918	0.854071	0.714413
76	0.884354	0.766423	0.808219	0.850998	0.708919
77	0.882086	0.766423	0.821918	0.850998	0.71024
78	0.884354	0.781022	0.821918	0.855607	0.718065
79	0.882086	0.781022	0.821918	0.854071	0.715648
80	0.882086	0.781022	0.821918	0.854071	0.715648
81	0.884354	0.781022	0.821918	0.855607	0.718065
82	0.884354	0.773723	0.849315	0.857143	0.721155
83	0.886621	0.781022	0.849315	0.860215	0.726641
84	0.886621	0.781022	0.849315	0.860215	0.726641
85	0.891156	0.788321	0.849315	0.864823	0.73459
86	0.888889	0.788321	0.849315	0.863287	0.732122
87	0.888889	0.788321	0.849315	0.863287	0.732103
88	0.888889	0.788321	0.849315	0.863287	0.732103
89	0.888889	0.788321	0.849315	0.863287	0.732103
90	0.886621	0.788321	0.849315	0.861751	0.72965
91	0.886621	0.788321	0.849315	0.861751	0.72965
92	0.886621	0.781022	0.849315	0.860215	0.726616
93	0.886621	0.781022	0.849315	0.860215	0.727225
94	0.886621	0.781022	0.849315	0.860215	0.727225
95	0.888889	0.79562	0.849315	0.864823	0.736356
96	0.888889	0.80292	0.863014	0.867896	0.742451
97	0.891156	0.810219	0.863014	0.870968	0.747962
98	0.891156	0.810219	0.863014	0.870968	0.747962
99	0.888889	0.817518	0.863014	0.870968	0.74855
100	0.897959	0.824818	0.835616	0.875576	0.755415
101	0.893424	0.824818	0.835616	0.872504	0.749871
102	0.893424	0.824818	0.835616	0.872504	0.75044
103	0.893424	0.817518	0.835616	0.870968	0.746225
104	0.900227	0.817518	0.835616	0.875576	0.753751
105	0.897959	0.817518	0.835616	0.87404	0.751783
106	0.897959	0.817518	0.835616	0.87404	0.751784
107	0.902494	0.817518	0.835616	0.877112	0.756294
108	0.902494	0.817518	0.849315	0.878648	0.759906
109	0.900227	0.810219	0.849315	0.875576	0.753767
110	0.902494	0.817518	0.849315	0.878648	0.76045
111	0.907029	0.817518	0.890411	0.886329	0.775343
112	0.907029	0.810219	0.876712	0.883257	0.769201
113	0.907029	0.824818	0.890411	0.887865	0.77789
114	0.904762	0.832117	0.890411	0.887865	0.778362
115	0.907029	0.832117	0.917808	0.892473	0.787118
116	0.907029	0.824818	0.917808	0.890937	0.784068
117	0.904762	0.824818	0.917808	0.889401	0.781485
118	0.904762	0.817518	0.917808	0.887865	0.777918
119	0.900227	0.824818	0.917808	0.886329	0.775849
120	0.904762	0.832117	0.90411	0.889401	0.780946
121	0.902494	0.839416	0.931507	0.892473	0.787627
122	0.904762	0.839416	0.90411	0.890937	0.784023
123	0.904762	0.832117	0.931507	0.892473	0.787175
124	0.902494	0.824818	0.931507	0.889401	0.781027
125	0.907029	0.824818	0.931507	0.892473	0.786195
126	0.904762	0.824818	0.931507	0.890937	0.783587
127	0.904762	0.824818	0.931507	0.890937	0.783587
128	0.904762	0.817518	0.90411	0.886329	0.77383
129	0.904762	0.824818	0.917808	0.889401	0.780478
130	0.904762	0.824818	0.917808	0.889401	0.780455
131	0.904762	0.824818	0.890411	0.886329	0.773765
132	0.907029	0.810219	0.90411	0.886329	0.773349
133	0.907029	0.810219	0.917808	0.887865	0.776948
134	0.907029	0.810219	0.90411	0.886329	0.77383
135	0.909297	0.810219	0.917808	0.889401	0.77956
136	0.909297	0.810219	0.917808	0.889401	0.77956
137	0.909297	0.817518	0.917808	0.890937	0.782581
138	0.911565	0.824818	0.90411	0.892473	0.785649
139	0.907029	0.817518	0.90411	0.887865	0.777374
140	0.909297	0.817518	0.90411	0.889401	0.77997
141	0.909297	0.817518	0.90411	0.889401	0.77997
142	0.909297	0.810219	0.90411	0.887865	0.776405
143	0.909297	0.810219	0.90411	0.887865	0.776405
144	0.909297	0.810219	0.90411	0.887865	0.776405
145	0.900227	0.80292	0.90411	0.880184	0.762511
146	0.897959	0.79562	0.90411	0.877112	0.756917
147	0.900227	0.80292	0.90411	0.880184	0.762511
148	0.897959	0.80292	0.890411	0.877112	0.75686
149	0.900227	0.80292	0.90411	0.880184	0.762511
150	0.900227	0.79562	0.90411	0.878648	0.75947
151	0.897959	0.810219	0.90411	0.880184	0.763553
152	0.902494	0.810219	0.90411	0.883257	0.768663
153	0.902494	0.80292	0.90411	0.88172	0.76508
154	0.904762	0.80292	0.90411	0.883257	0.768194
155	0.902494	0.810219	0.90411	0.883257	0.769201
156	0.904762	0.79562	0.90411	0.88172	0.764619
157	0.904762	0.80292	0.90411	0.883257	0.768194
158	0.904762	0.80292	0.90411	0.883257	0.768194
159	0.904762	0.80292	0.90411	0.883257	0.768194
160	0.902494	0.810219	0.917808	0.884793	0.772306
161	0.902494	0.824818	0.917808	0.887865	0.778917
162	0.902494	0.817518	0.917808	0.886329	0.775879
163	0.897959	0.810219	0.90411	0.880184	0.764642
164	0.895692	0.810219	0.90411	0.878648	0.762127
165	0.895692	0.810219	0.90411	0.878648	0.762127
166	0.900227	0.817518	0.90411	0.883257	0.7702
167	0.902494	0.817518	0.90411	0.884793	0.772742
168	0.902494	0.824818	0.917808	0.887865	0.778881
169	0.904762	0.810219	0.90411	0.884793	0.771716
170	0.907029	0.817518	0.917808	0.889401	0.780455
171	0.902494	0.817518	0.90411	0.884793	0.772213
172	0.902494	0.817518	0.917808	0.886329	0.775299
173	0.900227	0.817518	0.917808	0.884793	0.772742
174	0.897959	0.810219	0.931507	0.883257	0.770235
175	0.891156	0.817518	0.931507	0.880184	0.766861
176	0.895692	0.817518	0.931507	0.883257	0.771856
177	0.891156	0.817518	0.931507	0.880184	0.766881
178	0.897959	0.810219	0.931507	0.883257	0.771382
179	0.900227	0.817518	0.931507	0.886329	0.776935
180	0.897959	0.817518	0.931507	0.884793	0.774401
181	0.900227	0.817518	0.931507	0.886329	0.776935
182	0.904762	0.839416	0.917808	0.892473	0.788617
183	0.904762	0.839416	0.917808	0.892473	0.788617
184	0.902494	0.839416	0.931507	0.892473	0.789651
185	0.902494	0.846715	0.931507	0.894009	0.792693
186	0.900227	0.854015	0.931507	0.894009	0.793741
187	0.902494	0.854015	0.931507	0.895545	0.796266
188	0.902494	0.854015	0.931507	0.895545	0.796266
189	0.902494	0.854015	0.931507	0.895545	0.796266
190	0.902494	0.846715	0.931507	0.894009	0.792687
191	0.907029	0.846715	0.931507	0.897081	0.797794
192	0.904762	0.846715	0.931507	0.895545	0.795233
193	0.907029	0.854015	0.931507	0.898618	0.801358
194	0.907029	0.854015	0.931507	0.898618	0.801358
195	0.907029	0.846715	0.931507	0.897081	0.797794
196	0.902494	0.846715	0.945205	0.895545	0.795749
197	0.904762	0.846715	0.945205	0.897081	0.798303
198	0.909297	0.839416	0.945205	0.898618	0.799911
199	0.909297	0.832117	0.945205	0.897081	0.796367
200	0.911565	0.832117	0.931507	0.897081	0.795876
201	0.909297	0.832117	0.931507	0.895545	0.793269
202	0.907029	0.832117	0.931507	0.894009	0.790678
203	0.911565	0.839416	0.945205	0.900154	0.802516
204	0.9161	0.839416	0.945205	0.903226	0.807771
205	0.9161	0.846715	0.945205	0.904762	0.81083
206	0.9161	0.839416	0.945205	0.903226	0.807771
207	0.9161	0.846715	0.945205	0.904762	0.81083
208	0.9161	0.846715	0.945205	0.904762	0.81083
209	0.9161	0.846715	0.945205	0.904762	0.81083
210	0.9161	0.846715	0.945205	0.904762	0.81083
211	0.9161	0.839416	0.945205	0.903226	0.807771
212	0.9161	0.839416	0.945205	0.903226	0.807771
213	0.911565	0.846715	0.958904	0.903226	0.808665
214	0.911565	0.854015	0.945205	0.903226	0.808639
215	0.907029	0.846715	0.931507	0.897081	0.797299
216	0.904762	0.846715	0.931507	0.895545	0.794728
217	0.904762	0.846715	0.931507	0.895545	0.794728
218	0.907029	0.839416	0.931507	0.895545	0.793738
219	0.904762	0.832117	0.931507	0.892473	0.787592
220	0.904762	0.839416	0.945205	0.895545	0.793738
221	0.904762	0.832117	0.945205	0.894009	0.790678
222	0.904762	0.839416	0.945205	0.895545	0.794238
223	0.904762	0.846715	0.945205	0.897081	0.797797
224	0.902494	0.861314	0.945205	0.898618	0.801864
225	0.904762	0.868613	0.945205	0.90169	0.807494
226	0.904762	0.875912	0.945205	0.903226	0.810557
227	0.904762	0.883212	0.945205	0.904762	0.814116
228	0.902494	0.861314	0.945205	0.898618	0.801358
229	0.902494	0.861314	0.958904	0.900154	0.804418
230	0.900227	0.854015	0.945205	0.895545	0.795239
231	0.900227	0.861314	0.945205	0.897081	0.798815
232	0.902494	0.868613	0.945205	0.900154	0.804936
233	0.902494	0.875912	0.945205	0.90169	0.808505
234	0.902494	0.875912	0.945205	0.90169	0.808505
235	0.902494	0.868613	0.945205	0.900154	0.804923
236	0.907029	0.875912	0.945205	0.904762	0.813621
237	0.911565	0.875912	0.945205	0.907834	0.818794
238	0.909297	0.875912	0.945205	0.906298	0.816189
239	0.911565	0.875912	0.945205	0.907834	0.818794
240	0.907029	0.854015	0.945205	0.900154	0.803438
241	0.904762	0.875912	0.945205	0.903226	0.811056
242	0.902494	0.861314	0.958904	0.900154	0.80442
243	0.902494	0.861314	0.945205	0.898618	0.801864
244	0.900227	0.861314	0.945205	0.897081	0.799321
245	0.907029	0.875912	0.958904	0.906298	0.8162
246	0.902494	0.854015	0.958904	0.898618	0.801357
247	0.902494	0.861314	0.958904	0.900154	0.80442
248	0.902494	0.861314	0.958904	0.900154	0.80442
249	0.902494	0.861314	0.958904	0.900154	0.80442
250	0.907029	0.861314	0.958904	0.903226	0.810057
251	0.909297	0.861314	0.958904	0.904762	0.812647
252	0.902494	0.875912	0.958904	0.903226	0.811543
253	0.907029	0.868613	0.945205	0.903226	0.810066
254	0.904762	0.868613	0.945205	0.90169	0.807494
255	0.900227	0.868613	0.945205	0.898618	0.802896
256	0.902494	0.868613	0.945205	0.900154	0.804936
257	0.902494	0.868613	0.945205	0.900154	0.804936
258	0.902494	0.868613	0.958904	0.90169	0.807981
259	0.902494	0.868613	0.958904	0.90169	0.807981
260	0.904762	0.861314	0.958904	0.90169	0.80748
261	0.907029	0.861314	0.958904	0.903226	0.810541
262	0.902494	0.861314	0.945205	0.898618	0.801864
263	0.904762	0.861314	0.945205	0.900154	0.80442
264	0.897959	0.861314	0.945205	0.895545	0.796279
265	0.897959	0.861314	0.945205	0.895545	0.796279
266	0.907029	0.861314	0.945205	0.90169	0.806999
267	0.909297	0.854015	0.945205	0.90169	0.806031
268	0.907029	0.854015	0.945205	0.900154	0.803441
269	0.909297	0.846715	0.945205	0.900154	0.802497
270	0.907029	0.854015	0.945205	0.900154	0.802958
271	0.909297	0.854015	0.945205	0.90169	0.805093
272	0.907029	0.861314	0.945205	0.90169	0.806511
273	0.907029	0.861314	0.945205	0.90169	0.806031
274	0.909297	0.861314	0.945205	0.903226	0.808636
275	0.897959	0.861314	0.945205	0.895545	0.795755
276	0.897959	0.854015	0.945205	0.894009	0.792176
277	0.893424	0.854015	0.945205	0.890937	0.787109
278	0.897959	0.854015	0.945205	0.894009	0.792176
279	0.904762	0.854015	0.945205	0.898618	0.799882
280	0.904762	0.854015	0.945205	0.898618	0.799882
281	0.900227	0.854015	0.945205	0.895545	0.79473
282	0.909297	0.854015	0.945205	0.90169	0.805093
283	0.904762	0.854015	0.945205	0.898618	0.799882
284	0.902494	0.861314	0.945205	0.898618	0.800864
285	0.907029	0.868613	0.945205	0.903226	0.809114
286	0.907029	0.868613	0.945205	0.903226	0.809114
287	0.902494	0.868613	0.945205	0.900154	0.803945
288	0.909297	0.868613	0.945205	0.904762	0.811721
289	0.904762	0.883212	0.945205	0.904762	0.813641
290	0.909297	0.875912	0.945205	0.906298	0.815738
291	0.909297	0.875912	0.945205	0.906298	0.815738
292	0.907029	0.875912	0.945205	0.904762	0.812666
293	0.911565	0.868613	0.945205	0.906298	0.8148
294	0.909297	0.868613	0.931507	0.903226	0.809131
295	0.9161	0.868613	0.931507	0.907834	0.816988
296	0.913832	0.868613	0.931507	0.906298	0.814354
297	0.918367	0.861314	0.931507	0.907834	0.816112
298	0.9161	0.861314	0.931507	0.906298	0.813455
299	0.913832	0.868613	0.931507	0.906298	0.814354
300	0.911565	0.868613	0.931507	0.904762	0.811735
301	0.911565	0.868613	0.931507	0.904762	0.811735
302	0.9161	0.875912	0.931507	0.90937	0.820522
303	0.9161	0.883212	0.931507	0.910906	0.824057
304	0.913832	0.883212	0.931507	0.90937	0.821438
305	0.913832	0.883212	0.931507	0.90937	0.821438
306	0.913832	0.883212	0.931507	0.90937	0.821438
307	0.913832	0.883212	0.931507	0.90937	0.821438
308	0.913832	0.875912	0.931507	0.907834	0.818341
309	0.913832	0.875912	0.931507	0.907834	0.818341
310	0.913832	0.875912	0.931507	0.907834	0.818341
311	0.9161	0.883212	0.931507	0.910906	0.824057
312	0.918367	0.883212	0.931507	0.912442	0.826691
313	0.913832	0.875912	0.931507	0.907834	0.818341
314	0.909297	0.868613	0.931507	0.903226	0.810066
315	0.909297	0.868613	0.931507	0.903226	0.810066
316	0.907029	0.868613	0.931507	0.90169	0.807494
317	0.909297	0.868613	0.931507	0.903226	0.810066
318	0.911565	0.875912	0.931507	0.906298	0.815738
319	0.913832	0.875912	0.931507	0.907834	0.818341
320	0.909297	0.875912	0.945205	0.906298	0.816684
321	0.907029	0.875912	0.945205	0.904762	0.814116
322	0.907029	0.875912	0.945205	0.904762	0.814116
323	0.909297	0.868613	0.945205	0.904762	0.813133
324	0.909297	0.875912	0.945205	0.906298	0.816684
325	0.907029	0.875912	0.945205	0.904762	0.814116
326	0.904762	0.875912	0.945205	0.903226	0.811562
327	0.904762	0.875912	0.958904	0.904762	0.814598
328	0.904762	0.875912	0.958904	0.904762	0.814598
329	0.909297	0.868613	0.945205	0.904762	0.813133
330	0.907029	0.868613	0.945205	0.903226	0.810557
331	0.909297	0.868613	0.945205	0.904762	0.813133
332	0.907029	0.868613	0.945205	0.903226	0.81104
333	0.907029	0.883212	0.945205	0.906298	0.817675
334	0.909297	0.883212	0.945205	0.907834	0.820236
335	0.907029	0.883212	0.945205	0.906298	0.817675
336	0.907029	0.89781	0.945205	0.90937	0.823858
337	0.907029	0.890511	0.958904	0.90937	0.823819
338	0.907029	0.883212	0.945205	0.906298	0.816735
339	0.907029	0.890511	0.972603	0.910906	0.826844
340	0.904762	0.890511	0.972603	0.90937	0.824287
341	0.904762	0.883212	0.972603	0.907834	0.820731
342	0.907029	0.883212	0.986301	0.910906	0.826802
343	0.904762	0.890511	0.972603	0.90937	0.823788
344	0.904762	0.890511	0.972603	0.90937	0.823788
345	0.904762	0.890511	0.972603	0.90937	0.823788
346	0.902494	0.89781	0.972603	0.90937	0.824794
347	0.909297	0.89781	0.972603	0.913978	0.832452
348	0.909297	0.89781	0.958904	0.912442	0.829416
349	0.907029	0.89781	0.958904	0.910906	0.826844
350	0.904762	0.89781	0.958904	0.90937	0.824287
351	0.907029	0.89781	0.958904	0.910906	0.826844
352	0.907029	0.905109	0.958904	0.912442	0.829935
353	0.904762	0.905109	0.958904	0.910906	0.82742
354	0.904762	0.905109	0.958904	0.910906	0.827376
355	0.904762	0.89781	0.958904	0.90937	0.823819
356	0.904762	0.905109	0.958904	0.910906	0.827376
357	0.904762	0.883212	0.986301	0.90937	0.824228
358	0.904762	0.890511	0.972603	0.90937	0.823788
359	0.907029	0.89781	0.972603	0.912442	0.829901
360	0.904762	0.89781	0.986301	0.912442	0.83086
361	0.902494	0.905109	0.986301	0.912442	0.831842
362	0.900227	0.890511	0.986301	0.907834	0.822699
363	0.900227	0.890511	0.972603	0.906298	0.81968
364	0.902494	0.890511	0.972603	0.907834	0.822203
365	0.904762	0.883212	0.972603	0.907834	0.82119
366	0.902494	0.890511	0.972603	0.907834	0.822203
367	0.900227	0.875912	0.972603	0.903226	0.812551
368	0.902494	0.875912	0.972603	0.904762	0.815088
369	0.902494	0.875912	0.972603	0.904762	0.815088
370	0.902494	0.883212	0.986301	0.907834	0.821678
371	0.904762	0.89781	0.986301	0.912442	0.830835
372	0.907029	0.89781	0.986301	0.913978	0.833393
373	0.907029	0.905109	0.986301	0.915515	0.836468
374	0.907029	0.905109	0.986301	0.915515	0.836468
375	0.902494	0.905109	0.986301	0.912442	0.831364
376	0.907029	0.905109	0.986301	0.915515	0.836468
377	0.904762	0.905109	0.972603	0.912442	0.830893
378	0.902494	0.905109	0.972603	0.910906	0.828354
379	0.902494	0.912409	0.972603	0.912442	0.831401
380	0.902494	0.912409	0.986301	0.913978	0.834409
381	0.902494	0.905109	0.986301	0.912442	0.83086
382	0.900227	0.905109	0.986301	0.910906	0.828319
383	0.900227	0.912409	0.972603	0.910906	0.828872
384	0.900227	0.912409	0.986301	0.912442	0.831875
385	0.900227	0.912409	0.986301	0.912442	0.831875
386	0.904762	0.912409	0.986301	0.915515	0.836957
387	0.900227	0.905109	0.986301	0.910906	0.828319
388	0.900227	0.912409	0.986301	0.912442	0.831875
389	0.902494	0.912409	0.986301	0.913978	0.834409
390	0.902494	0.919708	0.986301	0.915515	0.837959
391	0.900227	0.919708	0.986301	0.913978	0.835432
392	0.900227	0.912409	0.986301	0.912442	0.831875
393	0.900227	0.912409	0.986301	0.912442	0.831875
394	0.902494	0.905109	0.972603	0.910906	0.827844
395	0.900227	0.89781	0.972603	0.907834	0.821744
396	0.897959	0.89781	0.972603	0.906298	0.819215
397	0.897959	0.89781	0.972603	0.906298	0.819215
398	0.897959	0.89781	0.972603	0.906298	0.819215
399	0.897959	0.89781	0.972603	0.906298	0.819215
400	0.895692	0.89781	0.972603	0.904762	0.8167
401	0.897959	0.890511	0.972603	0.904762	0.815645
402	0.900227	0.890511	0.972603	0.906298	0.818181
403	0.895692	0.905109	0.972603	0.906298	0.820278
404	0.895692	0.905109	0.972603	0.906298	0.820278
405	0.895692	0.905109	0.972603	0.906298	0.820278
406	0.895692	0.905109	0.972603	0.906298	0.820278
407	0.900227	0.89781	0.972603	0.907834	0.821744
408	0.904762	0.905109	0.972603	0.912442	0.830393
409	0.900227	0.890511	0.972603	0.906298	0.818181
410	0.902494	0.890511	0.972603	0.907834	0.820731
411	0.895692	0.890511	0.972603	0.903226	0.813122
412	0.897959	0.89781	0.972603	0.906298	0.819215
413	0.897959	0.905109	0.972603	0.907834	0.822786
414	0.897959	0.905109	0.972603	0.907834	0.822786
415	0.900227	0.905109	0.972603	0.90937	0.825308
416	0.902494	0.905109	0.972603	0.910906	0.827844
417	0.902494	0.905109	0.972603	0.910906	0.827844
418	0.904762	0.905109	0.972603	0.912442	0.830393
419	0.902494	0.89781	0.972603	0.90937	0.824287
420	0.900227	0.890511	0.972603	0.906298	0.818181
421	0.897959	0.883212	0.972603	0.903226	0.812075
422	0.904762	0.883212	0.972603	0.907834	0.819748
423	0.907029	0.890511	0.972603	0.910906	0.825875
424	0.907029	0.890511	0.972603	0.910906	0.825875
425	0.907029	0.890511	0.972603	0.910906	0.825875
426	0.904762	0.890511	0.972603	0.90937	0.823296
427	0.904762	0.890511	0.972603	0.90937	0.823296
428	0.904762	0.890511	0.972603	0.90937	0.823296
429	0.902494	0.890511	0.972603	0.907834	0.820731
430	0.902494	0.890511	0.972603	0.907834	0.820709
431	0.902494	0.890511	0.972603	0.907834	0.820709
432	0.902494	0.890511	0.972603	0.907834	0.820709
433	0.902494	0.89781	0.972603	0.90937	0.82426
434	0.902494	0.890511	0.972603	0.907834	0.820709
435	0.902494	0.890511	0.972603	0.907834	0.820709
436	0.904762	0.890511	0.972603	0.90937	0.823276
437	0.902494	0.890511	0.972603	0.907834	0.820709
438	0.902494	0.890511	0.972603	0.907834	0.820709
439	0.900227	0.890511	0.972603	0.906298	0.818156
440	0.897959	0.89781	0.972603	0.906298	0.819215
441	0.904762	0.905109	0.972603	0.912442	0.830393
442	0.900227	0.905109	0.972603	0.90937	0.825308
443	0.902494	0.905109	0.972603	0.910906	0.827844
444	0.893424	0.89781	0.972603	0.903226	0.814198
445	0.891156	0.890511	0.986301	0.90169	0.811096
446	0.886621	0.890511	0.986301	0.898618	0.806131
447	0.886621	0.890511	0.986301	0.898618	0.806131
448	0.888889	0.890511	0.986301	0.900154	0.808607
449	0.886621	0.890511	0.986301	0.898618	0.806131
450	0.886621	0.890511	0.986301	0.898618	0.806131
451	0.891156	0.89781	0.986301	0.903226	0.814675
452	0.886621	0.890511	0.986301	0.898618	0.806163
453	0.888889	0.890511	0.986301	0.900154	0.808637
454	0.886621	0.890511	0.986301	0.898618	0.806163
455	0.893424	0.89781	0.986301	0.904762	0.817201
456	0.891156	0.89781	0.986301	0.903226	0.814707
457	0.895692	0.905109	0.986301	0.907834	0.823278
458	0.895692	0.905109	0.986301	0.907834	0.823278
459	0.893424	0.905109	0.986301	0.906298	0.820778
460	0.891156	0.905109	0.986301	0.904762	0.818255
461	0.888889	0.905109	0.986301	0.903226	0.81578
462	0.891156	0.912409	0.986301	0.906298	0.821835
463	0.897959	0.919708	0.986301	0.912442	0.832879
464	0.893424	0.912409	0.972603	0.906298	0.821324
465	0.891156	0.905109	0.972603	0.903226	0.81526
466	0.893424	0.905109	0.986301	0.906298	0.820743
467	0.897959	0.912409	0.972603	0.90937	0.826316
468	0.895692	0.89781	0.972603	0.904762	0.817171
469	0.891156	0.905109	0.972603	0.903226	0.81578
470	0.891156	0.919708	0.986301	0.907834	0.824905
471	0.893424	0.912409	0.986301	0.907834	0.824316
472	0.895692	0.919708	0.972603	0.90937	0.826945
473	0.884354	0.912409	0.972603	0.900154	0.810964
474	0.882086	0.912409	0.972603	0.898618	0.808532
475	0.891156	0.919708	0.972603	0.906298	0.821926
476	0.891156	0.927007	0.972603	0.907834	0.825462
477	0.888889	0.919708	0.972603	0.904762	0.819411
478	0.897959	0.912409	0.972603	0.90937	0.825791
479	0.893424	0.919708	0.972603	0.907834	0.824356
480	0.895692	0.919708	0.972603	0.90937	0.826848
481	0.897959	0.919708	0.972603	0.910906	0.829355
482	0.897959	0.919708	0.972603	0.910906	0.829355
483	0.893424	0.912409	0.972603	0.906298	0.820778
484	0.897959	0.912409	0.972603	0.90937	0.825791
485	0.895692	0.905109	0.972603	0.906298	0.819708
486	0.895692	0.912409	0.986301	0.90937	0.826283
487	0.895692	0.912409	0.986301	0.90937	0.826283
488	0.897959	0.919708	0.986301	0.912442	0.832393
489	0.904762	0.912409	0.986301	0.915515	0.8365
490	0.909297	0.912409	0.972603	0.917051	0.83863
491	0.904762	0.905109	0.972603	0.912442	0.830393
492	0.900227	0.919708	0.972603	0.912442	0.831963
493	0.895692	0.912409	0.986301	0.90937	0.826848
494	0.900227	0.905109	0.986301	0.910906	0.828802
495	0.900227	0.905109	0.986301	0.910906	0.828802
496	0.900227	0.89781	0.986301	0.90937	0.825738
497	0.902494	0.912409	0.986301	0.913978	0.834409
498	0.902494	0.912409	0.986301	0.913978	0.834409
499	0.907029	0.912409	0.986301	0.917051	0.83952
500	0.900227	0.912409	0.986301	0.912442	0.831875
501	0.897959	0.905109	0.986301	0.90937	0.826283
502	0.895692	0.905109	0.986301	0.907834	0.823777
503	0.895692	0.905109	0.986301	0.907834	0.823777
504	0.897959	0.912409	0.986301	0.910906	0.829355
505	0.900227	0.912409	0.986301	0.912442	0.831875
506	0.900227	0.912409	0.986301	0.912442	0.831875
507	0.904762	0.912409	0.986301	0.915515	0.836957
508	0.902494	0.912409	0.986301	0.913978	0.834409
509	0.904762	0.912409	0.986301	0.915515	0.836957
510	0.904762	0.912409	0.986301	0.915515	0.836957
511	0.902494	0.912409	0.986301	0.913978	0.834409
512	0.907029	0.912409	0.986301	0.917051	0.83952
513	0.902494	0.912409	0.986301	0.913978	0.834409
514	0.897959	0.912409	0.986301	0.910906	0.829355
515	0.902494	0.912409	0.986301	0.913978	0.834409
516	0.909297	0.912409	0.986301	0.918587	0.842096
517	0.909297	0.912409	0.986301	0.918587	0.842096
518	0.907029	0.912409	0.986301	0.917051	0.83952
519	0.911565	0.912409	0.986301	0.920123	0.844688
520	0.907029	0.912409	0.986301	0.917051	0.83952
521	0.907029	0.912409	0.986301	0.917051	0.83952
522	0.907029	0.912409	0.986301	0.917051	0.83952
523	0.904762	0.912409	0.986301	0.915515	0.836957
524	0.907029	0.912409	0.986301	0.917051	0.83952
525	0.904762	0.912409	0.986301	0.915515	0.836957
526	0.909297	0.912409	0.986301	0.918587	0.842096
527	0.904762	0.912409	0.986301	0.915515	0.836957
528	0.902494	0.912409	0.986301	0.913978	0.834409
529	0.904762	0.912409	0.986301	0.915515	0.836957
530	0.902494	0.912409	0.986301	0.913978	0.834409
531	0.902494	0.912409	0.986301	0.913978	0.834409
532	0.902494	0.905109	0.986301	0.912442	0.83086
533	0.902494	0.905109	0.986301	0.912442	0.83086
534	0.900227	0.905109	0.986301	0.910906	0.828319
535	0.900227	0.905109	0.986301	0.910906	0.828319
536	0.900227	0.905109	0.986301	0.910906	0.828319
537	0.900227	0.905109	0.986301	0.910906	0.828319
538	0.902494	0.905109	0.986301	0.912442	0.83086
539	0.895692	0.912409	0.986301	0.90937	0.826848
540	0.900227	0.905109	0.986301	0.910906	0.828354
541	0.900227	0.905109	0.986301	0.910906	0.828319
542	0.897959	0.905109	0.986301	0.90937	0.825791
543	0.900227	0.905109	0.986301	0.910906	0.828319
544	0.897959	0.89781	0.986301	0.907834	0.822228
545	0.897959	0.905109	0.986301	0.90937	0.825791
546	0.900227	0.905109	0.986301	0.910906	0.828319
547	0.897959	0.905109	0.986301	0.90937	0.825829
548	0.902494	0.905109	0.986301	0.912442	0.830893
549	0.902494	0.905109	0.986301	0.912442	0.830893
550	0.900227	0.905109	0.986301	0.910906	0.828319
551	0.897959	0.905109	0.986301	0.90937	0.825791
552	0.895692	0.905109	0.986301	0.907834	0.823278
553	0.895692	0.905109	0.986301	0.907834	0.823278
554	0.895692	0.912409	0.986301	0.90937	0.826848
555	0.895692	0.912409	0.986301	0.90937	0.826848
556	0.895692	0.927007	0.986301	0.912442	0.833503
557	0.893424	0.927007	0.986301	0.910906	0.831016
558	0.895692	0.927007	0.986301	0.912442	0.833503
559	0.895692	0.927007	0.986301	0.912442	0.833503
560	0.893424	0.927007	0.986301	0.910906	0.831016
561	0.895692	0.927007	0.986301	0.912442	0.833503
562	0.895692	0.927007	0.986301	0.912442	0.833503
563	0.893424	0.927007	0.986301	0.910906	0.831016
564	0.893424	0.912409	0.986301	0.907834	0.823857
565	0.893424	0.905109	0.986301	0.906298	0.820278
566	0.895692	0.89781	0.986301	0.906298	0.819743
567	0.904762	0.905109	0.986301	0.913978	0.833447
568	0.902494	0.905109	0.986301	0.912442	0.830893
569	0.900227	0.905109	0.986301	0.910906	0.828354
570	0.900227	0.905109	0.986301	0.910906	0.828354
571	0.902494	0.89781	0.986301	0.910906	0.82734
572	0.900227	0.89781	0.986301	0.90937	0.824794
573	0.900227	0.89781	0.986301	0.90937	0.824794
574	0.900227	0.89781	0.986301	0.90937	0.824794
575	0.900227	0.89781	0.986301	0.90937	0.824794
576	0.904762	0.89781	0.986301	0.912442	0.829901
577	0.904762	0.905109	0.986301	0.913978	0.833447
578	0.909297	0.89781	0.986301	0.915515	0.835066
579	0.909297	0.89781	0.986301	0.915515	0.835066
580	0.907029	0.89781	0.986301	0.913978	0.832476
581	0.913832	0.890511	0.986301	0.917051	0.836775
582	0.913832	0.890511	0.986301	0.917051	0.836775
583	0.913832	0.890511	0.986301	0.917051	0.836775
584	0.909297	0.890511	0.986301	0.913978	0.831536
585	0.913832	0.890511	0.986301	0.917051	0.836775
586	0.9161	0.89781	0.986301	0.920123	0.842923
587	0.913832	0.89781	0.986301	0.918587	0.840289
588	0.9161	0.89781	0.986301	0.920123	0.842923
589	0.9161	0.89781	0.986301	0.920123	0.842923
590	0.9161	0.89781	0.986301	0.920123	0.842923
591	0.9161	0.89781	0.986301	0.920123	0.842923
592	0.913832	0.905109	0.986301	0.920123	0.843804
593	0.913832	0.89781	0.986301	0.918587	0.840289
594	0.9161	0.89781	0.986301	0.920123	0.842923
595	0.9161	0.89781	0.986301	0.920123	0.842923
596	0.911565	0.919708	0.986301	0.921659	0.84824
597	0.911565	0.919708	0.986301	0.921659	0.84824
598	0.911565	0.927007	0.986301	0.923195	0.851765
599	0.911565	0.927007	0.986301	0.923195	0.851765
600	0.913832	0.919708	0.986301	0.923195	0.850836
601	0.909297	0.919708	0.986301	0.920123	0.845659
602	0.911565	0.919708	0.986301	0.921659	0.84824
603	0.909297	0.919708	0.986301	0.920123	0.845659
604	0.9161	0.912409	0.986301	0.923195	0.849939
605	0.918367	0.912409	0.986301	0.924731	0.852572
606	0.9161	0.919708	0.986301	0.924731	0.853447
607	0.918367	0.919708	0.986301	0.926267	0.856073
608	0.918367	0.927007	0.986301	0.927803	0.859175
609	0.9161	0.919708	0.986301	0.924731	0.853447
610	0.913832	0.919708	0.986301	0.923195	0.850419
611	0.911565	0.912409	0.986301	0.920123	0.844289
612	0.911565	0.912409	0.986301	0.920123	0.844289
613	0.911565	0.912409	0.986301	0.920123	0.844289
614	0.913832	0.919708	0.986301	0.923195	0.850419
615	0.911565	0.919708	0.986301	0.921659	0.847814
616	0.911565	0.919708	0.986301	0.921659	0.847814
617	0.909297	0.919708	0.986301	0.920123	0.845224
618	0.909297	0.919708	0.986301	0.920123	0.845224
619	0.909297	0.919708	0.986301	0.920123	0.845224
620	0.909297	0.919708	0.986301	0.920123	0.845224
621	0.909297	0.919708	0.986301	0.920123	0.845224
622	0.907029	0.919708	0.986301	0.918587	0.842648
623	0.907029	0.919708	0.986301	0.918587	0.842648
624	0.909297	0.919708	0.986301	0.920123	0.845224
625	0.909297	0.919708	0.986301	0.920123	0.845224
626	0.909297	0.912409	0.986301	0.918587	0.841691
627	0.909297	0.912409	0.986301	0.918587	0.841691
628	0.904762	0.912409	0.986301	0.915515	0.836539
629	0.902494	0.912409	0.986301	0.913978	0.833985
630	0.902494	0.912409	0.986301	0.913978	0.833985
631	0.904762	0.912409	0.986301	0.915515	0.836539
632	0.904762	0.912409	0.986301	0.915515	0.836539
633	0.904762	0.912409	0.986301	0.915515	0.836539
634	0.902494	0.912409	0.986301	0.913978	0.833985
635	0.902494	0.912409	0.986301	0.913978	0.833985
636	0.900227	0.912409	0.986301	0.912442	0.831445
637	0.902494	0.912409	0.986301	0.913978	0.833985
638	0.907029	0.912409	0.986301	0.917051	0.839108
639	0.902494	0.919708	0.986301	0.915515	0.83754
640	0.900227	0.919708	0.986301	0.913978	0.834958
641	0.900227	0.919708	0.986301	0.913978	0.834958
642	0.900227	0.919708	0.986301	0.913978	0.834958
643	0.900227	0.919708	0.986301	0.913978	0.834958
644	0.900227	0.919708	0.986301	0.913978	0.834958
645	0.907029	0.912409	0.986301	0.917051	0.839071
646	0.904762	0.919708	0.986301	0.917051	0.840042
647	0.904762	0.919708	0.986301	0.917051	0.840042
648	0.907029	0.912409	0.986301	0.917051	0.839108
649	0.904762	0.912409	0.986301	0.915515	0.8365
650	0.904762	0.912409	0.986301	0.915515	0.8365
651	0.907029	0.912409	0.986301	0.917051	0.839108
652	0.907029	0.912409	0.986301	0.917051	0.839108
653	0.907029	0.912409	0.986301	0.917051	0.839108
654	0.907029	0.912409	0.986301	0.917051	0.839108
655	0.907029	0.912409	0.986301	0.917051	0.839108
656	0.907029	0.912409	0.986301	0.917051	0.839071
657	0.907029	0.912409	0.986301	0.917051	0.839071
658	0.907029	0.912409	0.986301	0.917051	0.839071
659	0.907029	0.912409	0.986301	0.917051	0.839071
660	0.909297	0.912409	0.986301	0.918587	0.841656
661	0.909297	0.912409	0.986301	0.918587	0.841656
662	0.909297	0.912409	0.986301	0.918587	0.841656
663	0.911565	0.912409	0.986301	0.920123	0.844256
664	0.907029	0.912409	0.986301	0.917051	0.839071
665	0.907029	0.912409	0.986301	0.917051	0.839071
666	0.904762	0.905109	0.986301	0.913978	0.832958
667	0.900227	0.905109	0.986301	0.910906	0.827844
668	0.902494	0.905109	0.986301	0.912442	0.830393
669	0.900227	0.905109	0.986301	0.910906	0.827844
670	0.900227	0.905109	0.986301	0.910906	0.827844
671	0.900227	0.905109	0.986301	0.910906	0.827844
672	0.900227	0.905109	0.986301	0.910906	0.827844
673	0.900227	0.905109	0.986301	0.910906	0.827844
674	0.895692	0.905109	0.986301	0.907834	0.822786
675	0.895692	0.912409	0.986301	0.90937	0.826357
676	0.897959	0.912409	0.986301	0.910906	0.828872
677	0.895692	0.912409	0.986301	0.90937	0.826357
678	0.900227	0.905109	0.986301	0.910906	0.827844
679	0.900227	0.89781	0.986301	0.90937	0.824287
680	0.900227	0.89781	0.986301	0.90937	0.824287
681	0.900227	0.89781	0.986301	0.90937	0.824287
682	0.900227	0.912409	0.986301	0.912442	0.831401
683	0.900227	0.905109	0.986301	0.910906	0.827844
684	0.900227	0.905109	0.986301	0.910906	0.827844
685	0.900227	0.905109	0.986301	0.910906	0.827844
686	0.902494	0.905109	0.986301	0.912442	0.830393
687	0.900227	0.905109	0.986301	0.910906	0.827844
688	0.900227	0.905109	0.986301	0.910906	0.827844
689	0.900227	0.912409	0.986301	0.912442	0.831401
690	0.900227	0.912409	0.986301	0.912442	0.831401
691	0.900227	0.912409	0.986301	0.912442	0.831401
692	0.900227	0.912409	0.986301	0.912442	0.831401
693	0.907029	0.912409	0.986301	0.917051	0.839071
694	0.904762	0.912409	0.986301	0.915515	0.8365
695	0.904762	0.905109	0.986301	0.913978	0.832958
696	0.904762	0.912409	0.986301	0.915515	0.8365
697	0.909297	0.912409	0.986301	0.918587	0.841656
698	0.907029	0.912409	0.986301	0.917051	0.839071
699	0.909297	0.905109	0.986301	0.917051	0.838129
700	0.907029	0.912409	0.986301	0.917051	0.839071
701	0.911565	0.912409	0.986301	0.920123	0.844256
702	0.911565	0.912409	0.986301	0.920123	0.844256
703	0.911565	0.912409	0.986301	0.920123	0.844256
704	0.911565	0.912409	0.986301	0.920123	0.844256
705	0.909297	0.905109	0.986301	0.917051	0.838129
706	0.907029	0.905109	0.986301	0.915515	0.835536
707	0.904762	0.905109	0.986301	0.913978	0.832958
708	0.907029	0.905109	0.986301	0.915515	0.835536
709	0.904762	0.905109	0.986301	0.913978	0.832958
710	0.907029	0.912409	0.986301	0.917051	0.839071
711	0.907029	0.912409	0.986301	0.917051	0.839071
712	0.909297	0.919708	0.986301	0.920123	0.845184
713	0.907029	0.912409	0.986301	0.917051	0.839071
714	0.909297	0.905109	0.986301	0.917051	0.838129
715	0.909297	0.905109	0.986301	0.917051	0.838129
716	0.909297	0.912409	0.986301	0.918587	0.841656
717	0.909297	0.905109	0.986301	0.917051	0.838129
718	0.909297	0.905109	0.986301	0.917051	0.838129
719	0.907029	0.912409	0.986301	0.917051	0.839071
720	0.904762	0.912409	0.986301	0.915515	0.8365
721	0.904762	0.912409	0.986301	0.915515	0.8365
722	0.904762	0.912409	0.986301	0.915515	0.8365
723	0.907029	0.912409	0.986301	0.917051	0.839071
724	0.907029	0.912409	0.986301	0.917051	0.839071
725	0.907029	0.912409	0.986301	0.917051	0.839071
726	0.907029	0.912409	0.986301	0.917051	0.839071
727	0.904762	0.912409	0.986301	0.915515	0.8365
728	0.902494	0.912409	0.986301	0.913978	0.833943
729	0.904762	0.912409	0.986301	0.915515	0.8365
730	0.904762	0.912409	0.986301	0.915515	0.8365
731	0.904762	0.912409	0.986301	0.915515	0.8365
732	0.902494	0.912409	0.986301	0.913978	0.833943
733	0.902494	0.919708	0.986301	0.915515	0.837493
734	0.904762	0.919708	0.986301	0.917051	0.840042
735	0.907029	0.919708	0.986301	0.918587	0.842606
736	0.909297	0.919708	0.986301	0.920123	0.845184
737	0.904762	0.912409	0.986301	0.915515	0.8365
738	0.902494	0.89781	0.986301	0.910906	0.826844
739	0.904762	0.89781	0.986301	0.912442	0.829416
740	0.902494	0.89781	0.986301	0.910906	0.826844
741	0.900227	0.912409	0.986301	0.912442	0.831401
742	0.897959	0.912409	0.986301	0.910906	0.828872
743	0.900227	0.912409	0.986301	0.912442	0.831401
744	0.902494	0.912409	0.986301	0.913978	0.833985
745	0.902494	0.912409	0.986301	0.913978	0.833985
746	0.902494	0.905109	0.986301	0.912442	0.830431
747	0.902494	0.89781	0.986301	0.910906	0.826877
748	0.904762	0.89781	0.986301	0.912442	0.829446
749	0.897959	0.905109	0.986301	0.90937	0.82535
750	0.900227	0.905109	0.986301	0.910906	0.827883
751	0.904762	0.905109	0.986301	0.913978	0.832993
752	0.904762	0.905109	0.986301	0.913978	0.832993
753	0.902494	0.905109	0.986301	0.912442	0.830431
754	0.902494	0.905109	0.986301	0.912442	0.830431
755	0.900227	0.905109	0.986301	0.910906	0.827883
756	0.900227	0.912409	0.986301	0.912442	0.831445
757	0.902494	0.912409	0.986301	0.913978	0.833985
758	0.902494	0.919708	0.986301	0.915515	0.83754
759	0.902494	0.912409	0.986301	0.913978	0.833985
760	0.904762	0.912409	0.986301	0.915515	0.836539
761	0.911565	0.905109	0.986301	0.918587	0.840765
762	0.909297	0.905109	0.986301	0.917051	0.83816
763	0.909297	0.912409	0.986301	0.918587	0.841691
764	0.911565	0.912409	0.986301	0.920123	0.844289
765	0.911565	0.905109	0.986301	0.918587	0.840765
766	0.911565	0.905109	0.986301	0.918587	0.840765
767	0.911565	0.905109	0.986301	0.918587	0.840765
768	0.909297	0.905109	0.986301	0.917051	0.83816
769	0.909297	0.905109	0.986301	0.917051	0.83816
770	0.909297	0.905109	0.986301	0.917051	0.83816
771	0.907029	0.905109	0.986301	0.915515	0.835569
772	0.902494	0.905109	0.986301	0.912442	0.830431
773	0.904762	0.905109	0.986301	0.913978	0.832993
774	0.907029	0.905109	0.986301	0.915515	0.835569
775	0.904762	0.912409	0.986301	0.915515	0.836539
776	0.907029	0.912409	0.986301	0.917051	0.839108
777	0.909297	0.912409	0.986301	0.918587	0.841691
778	0.904762	0.912409	0.986301	0.915515	0.836539
779	0.904762	0.905109	0.986301	0.913978	0.832993
780	0.904762	0.905109	0.986301	0.913978	0.832993
781	0.904762	0.912409	0.986301	0.915515	0.836539
782	0.904762	0.912409	0.986301	0.915515	0.836539
783	0.907029	0.905109	0.986301	0.915515	0.835569
784	0.907029	0.905109	0.986301	0.915515	0.835569
785	0.904762	0.905109	0.986301	0.913978	0.832993
786	0.904762	0.905109	0.986301	0.913978	0.832958
787	0.902494	0.905109	0.986301	0.912442	0.830393
788	0.904762	0.905109	0.986301	0.913978	0.832993
789	0.902494	0.905109	0.986301	0.912442	0.830393
790	0.902494	0.905109	0.986301	0.912442	0.830393
791	0.902494	0.905109	0.986301	0.912442	0.830393
792	0.900227	0.905109	0.986301	0.910906	0.827844
793	0.902494	0.905109	0.986301	0.912442	0.830431
794	0.902494	0.905109	0.986301	0.912442	0.830431
795	0.904762	0.89781	0.986301	0.912442	0.829446
796	0.904762	0.89781	0.986301	0.912442	0.829446
797	0.902494	0.905109	0.986301	0.912442	0.830431
798	0.904762	0.905109	0.986301	0.913978	0.832993
799	0.904762	0.905109	0.986301	0.913978	0.832993
800	0.904762	0.905109	0.986301	0.913978	0.832993
801	0.902494	0.905109	0.986301	0.912442	0.830431
802	0.902494	0.905109	0.986301	0.912442	0.830431
803	0.902494	0.905109	0.986301	0.912442	0.830431
804	0.902494	0.905109	0.986301	0.912442	0.830431
805	0.900227	0.905109	0.986301	0.910906	0.827883
806	0.897959	0.905109	0.986301	0.90937	0.82535
807	0.904762	0.905109	0.986301	0.913978	0.832993
808	0.902494	0.912409	0.986301	0.913978	0.833985
809	0.902494	0.912409	0.986301	0.913978	0.833985
810	0.904762	0.912409	0.986301	0.915515	0.836539
811	0.900227	0.919708	0.986301	0.913978	0.835007
812	0.900227	0.919708	0.986301	0.913978	0.835007
813	0.900227	0.912409	0.986301	0.912442	0.831445
814	0.897959	0.919708	0.986301	0.912442	0.832488
815	0.897959	0.912409	0.986301	0.910906	0.828872
816	0.900227	0.912409	0.986301	0.912442	0.831445
817	0.900227	0.912409	0.986301	0.912442	0.831445
818	0.897959	0.912409	0.986301	0.910906	0.828872
819	0.897959	0.912409	0.986301	0.910906	0.828872
820	0.897959	0.912409	0.986301	0.910906	0.828872
821	0.900227	0.912409	0.986301	0.912442	0.831401
822	0.900227	0.912409	0.986301	0.912442	0.831401
823	0.895692	0.912409	0.986301	0.90937	0.826357
824	0.900227	0.912409	0.986301	0.912442	0.831401
825	0.900227	0.912409	0.986301	0.912442	0.831401
826	0.900227	0.905109	0.986301	0.910906	0.827844
827	0.902494	0.905109	0.986301	0.912442	0.830393
828	0.902494	0.905109	0.986301	0.912442	0.830393
829	0.900227	0.912409	0.986301	0.912442	0.831401
830	0.904762	0.919708	0.986301	0.917051	0.840087
831	0.904762	0.919708	0.986301	0.917051	0.840042
832	0.904762	0.919708	0.986301	0.917051	0.840042
833	0.907029	0.919708	0.986301	0.918587	0.842648
834	0.904762	0.919708	0.986301	0.917051	0.840087
835	0.907029	0.919708	0.986301	0.918587	0.842648
836	0.904762	0.919708	0.986301	0.917051	0.840087
837	0.904762	0.919708	0.986301	0.917051	0.840087
838	0.904762	0.919708	0.986301	0.917051	0.840087
839	0.904762	0.912409	0.986301	0.915515	0.836539
840	0.907029	0.919708	0.986301	0.918587	0.842648
841	0.907029	0.919708	0.986301	0.918587	0.842648
842	0.909297	0.919708	0.986301	0.920123	0.845224
843	0.907029	0.927007	0.986301	0.920123	0.846189
844	0.907029	0.919708	0.986301	0.918587	0.842648
845	0.904762	0.927007	0.986301	0.918587	0.843635
846	0.904762	0.919708	0.986301	0.917051	0.840087
847	0.904762	0.927007	0.986301	0.918587	0.843693
848	0.904762	0.919708	0.986301	0.917051	0.840139
849	0.902494	0.919708	0.986301	0.915515	0.837595
850	0.902494	0.912409	0.986301	0.913978	0.834035
851	0.902494	0.912409	0.986301	0.913978	0.834035
852	0.902494	0.912409	0.986301	0.913978	0.834035
853	0.902494	0.919708	0.986301	0.915515	0.837595
854	0.907029	0.919708	0.986301	0.918587	0.842698
855	0.904762	0.919708	0.986301	0.917051	0.840139
856	0.907029	0.919708	0.986301	0.918587	0.842698
857	0.909297	0.927007	0.986301	0.921659	0.848757
858	0.909297	0.927007	0.986301	0.921659	0.848757
859	0.907029	0.927007	0.986301	0.920123	0.846189
860	0.907029	0.927007	0.986301	0.920123	0.846189
861	0.907029	0.927007	0.986301	0.920123	0.846189
862	0.907029	0.927007	0.986301	0.920123	0.846189
863	0.907029	0.919708	0.986301	0.918587	0.842648
864	0.909297	0.927007	0.986301	0.921659	0.848757
865	0.902494	0.927007	0.986301	0.917051	0.841096
866	0.904762	0.934307	0.986301	0.920123	0.847185
867	0.904762	0.934307	0.986301	0.920123	0.847185
868	0.904762	0.934307	0.986301	0.920123	0.847185
869	0.911565	0.919708	0.986301	0.921659	0.847814
870	0.911565	0.919708	0.986301	0.921659	0.847814
871	0.909297	0.919708	0.986301	0.920123	0.845224
872	0.909297	0.919708	0.986301	0.920123	0.845224
873	0.913832	0.919708	0.986301	0.923195	0.850419
874	0.909297	0.919708	0.986301	0.920123	0.845224
875	0.907029	0.919708	0.986301	0.918587	0.842648
876	0.913832	0.912409	0.986301	0.921659	0.846902
877	0.913832	0.912409	0.986301	0.921659	0.846902
878	0.911565	0.919708	0.986301	0.921659	0.847814
879	0.911565	0.927007	0.986301	0.923195	0.851339
880	0.907029	0.919708	0.986301	0.918587	0.842648
881	0.913832	0.919708	0.986301	0.923195	0.850419
882	0.913832	0.919708	0.986301	0.923195	0.850419
883	0.9161	0.927007	0.986301	0.926267	0.856548
884	0.9161	0.927007	0.986301	0.926267	0.856548
885	0.913832	0.927007	0.986301	0.924731	0.853936
886	0.909297	0.927007	0.986301	0.921659	0.848757
887	0.913832	0.927007	0.986301	0.924731	0.853936
888	0.911565	0.927007	0.986301	0.923195	0.851339
889	0.909297	0.927007	0.986301	0.921659	0.848757
890	0.918367	0.934307	0.986301	0.929339	0.862678
891	0.920635	0.927007	0.986301	0.929339	0.861817
892	0.918367	0.919708	0.986301	0.926267	0.855673
893	0.918367	0.927007	0.986301	0.927803	0.859175
894	0.9161	0.927007	0.986301	0.926267	0.856548
895	0.913832	0.934307	0.986301	0.926267	0.857455
896	0.913832	0.927007	0.986301	0.924731	0.853936
897	0.909297	0.919708	0.986301	0.920123	0.845224
898	0.909297	0.927007	0.986301	0.921659	0.848757
899	0.909297	0.927007	0.986301	0.921659	0.848757
900	0.907029	0.927007	0.986301	0.920123	0.846189
901	0.909297	0.927007	0.986301	0.921659	0.848757
902	0.904762	0.927007	0.986301	0.918587	0.843635
903	0.907029	0.927007	0.986301	0.920123	0.846189
904	0.904762	0.927007	0.986301	0.918587	0.843635
905	0.902494	0.919708	0.986301	0.915515	0.83754
906	0.907029	0.919708	0.986301	0.918587	0.842648
907	0.907029	0.919708	0.986301	0.918587	0.842648
908	0.909297	0.919708	0.986301	0.920123	0.845272
909	0.907029	0.919708	0.986301	0.918587	0.842698
910	0.904762	0.919708	0.986301	0.917051	0.840139
911	0.909297	0.919708	0.986301	0.920123	0.845272
912	0.907029	0.919708	0.986301	0.918587	0.842698
913	0.9161	0.927007	0.986301	0.926267	0.856594
914	0.9161	0.927007	0.986301	0.926267	0.856594
915	0.9161	0.919708	0.986301	0.924731	0.853079
916	0.913832	0.919708	0.986301	0.923195	0.850462
917	0.913832	0.927007	0.986301	0.924731	0.853984
918	0.913832	0.919708	0.986301	0.923195	0.850462
919	0.913832	0.919708	0.986301	0.923195	0.850462
920	0.9161	0.919708	0.986301	0.924731	0.853079
921	0.9161	0.927007	0.986301	0.926267	0.856594
922	0.909297	0.927007	0.986301	0.921659	0.848757
923	0.907029	0.927007	0.986301	0.920123	0.846189
924	0.907029	0.927007	0.986301	0.920123	0.846189
925	0.907029	0.919708	0.986301	0.918587	0.842648
926	0.907029	0.919708	0.986301	0.918587	0.842648
927	0.909297	0.919708	0.986301	0.920123	0.845224
928	0.909297	0.919708	0.986301	0.920123	0.845224
929	0.913832	0.919708	0.986301	0.923195	0.850419
930	0.913832	0.934307	0.986301	0.926267	0.857455
931	0.913832	0.927007	0.986301	0.924731	0.853936
932	0.9161	0.927007	0.986301	0.926267	0.856548
933	0.9161	0.927007	0.986301	0.926267	0.856548
934	0.918367	0.927007	0.986301	0.927803	0.859218
935	0.918367	0.927007	0.986301	0.927803	0.859218
936	0.918367	0.927007	0.986301	0.927803	0.859218
937	0.918367	0.927007	0.986301	0.927803	0.859218
938	0.913832	0.927007	0.986301	0.924731	0.853984
939	0.911565	0.927007	0.986301	0.923195	0.85139
940	0.9161	0.927007	0.986301	0.926267	0.856594
941	0.9161	0.927007	0.986301	0.926267	0.856594
942	0.909297	0.927007	0.986301	0.921659	0.84881
943	0.911565	0.927007	0.986301	0.923195	0.851339
944	0.913832	0.927007	0.986301	0.924731	0.853936
945	0.913832	0.934307	0.986301	0.926267	0.857455
946	0.913832	0.934307	0.986301	0.926267	0.857455
947	0.9161	0.927007	0.986301	0.926267	0.856548
948	0.9161	0.934307	0.986301	0.927803	0.860059
949	0.920635	0.934307	0.986301	0.930876	0.865312
950	0.922902	0.934307	0.986301	0.932412	0.868004
951	0.922902	0.927007	0.986301	0.930876	0.864512
952	0.922902	0.934307	0.986301	0.932412	0.867961
953	0.922902	0.927007	0.986301	0.930876	0.864512
954	0.920635	0.927007	0.986301	0.929339	0.861858
955	0.92517	0.927007	0.986301	0.932412	0.867147
956	0.922902	0.927007	0.986301	0.930876	0.864474
957	0.920635	0.934307	0.986301	0.930876	0.865312
958	0.920635	0.934307	0.986301	0.930876	0.865312
959	0.920635	0.934307	0.986301	0.930876	0.865312
960	0.920635	0.934307	0.986301	0.930876	0.865312
961	0.920635	0.934307	0.986301	0.930876	0.865312
962	0.918367	0.934307	0.986301	0.929339	0.862678
963	0.913832	0.934307	0.986301	0.926267	0.857455
964	0.9161	0.934307	0.986301	0.927803	0.860109
965	0.918367	0.941606	0.986301	0.930876	0.866182
966	0.918367	0.941606	0.986301	0.930876	0.866182
967	0.920635	0.934307	0.986301	0.930876	0.865312
968	0.920635	0.934307	0.986301	0.930876	0.865312
969	0.918367	0.934307	0.986301	0.929339	0.862678
970	0.922902	0.934307	0.986301	0.932412	0.868004
971	0.922902	0.941606	0.986301	0.933948	0.871496
972	0.920635	0.941606	0.986301	0.932412	0.868858
973	0.918367	0.941606	0.986301	0.930876	0.866234
974	0.918367	0.941606	0.986301	0.930876	0.866234
975	0.918367	0.941606	0.986301	0.930876	0.866234
976	0.913832	0.941606	0.986301	0.927803	0.861032
977	0.9161	0.941606	0.986301	0.929339	0.863626
978	0.913832	0.941606	0.986301	0.927803	0.860975
979	0.911565	0.941606	0.986301	0.926267	0.858393
980	0.913832	0.941606	0.986301	0.927803	0.860975
981	0.9161	0.934307	0.986301	0.927803	0.860109
982	0.9161	0.934307	0.986301	0.927803	0.860109
983	0.913832	0.934307	0.986301	0.926267	0.857508
984	0.913832	0.934307	0.986301	0.926267	0.857508
985	0.911565	0.941606	0.986301	0.926267	0.858453
986	0.911565	0.941606	0.986301	0.926267	0.858453
987	0.907029	0.927007	0.986301	0.920123	0.846189
988	0.911565	0.941606	0.986301	0.926267	0.858393
989	0.913832	0.948905	0.986301	0.929339	0.864495
990	0.9161	0.948905	0.986301	0.930876	0.867083
991	0.9161	0.948905	0.986301	0.930876	0.867083
992	0.9161	0.948905	0.986301	0.930876	0.867083
993	0.9161	0.948905	0.986301	0.930876	0.867083
994	0.913832	0.941606	0.986301	0.927803	0.860975
995	0.913832	0.941606	0.986301	0.927803	0.860975
996	0.911565	0.941606	0.986301	0.926267	0.858393
997	0.913832	0.941606	0.986301	0.927803	0.860975
998	0.911565	0.948905	0.986301	0.927803	0.861921
999	0.913832	0.948905	0.986301	0.929339	0.864495
1000	0.909297	0.948905	0.986301	0.926267	0.859362
1001	0.911565	0.941606	0.986301	0.926267	0.858393
1002	0.911565	0.941606	0.986301	0.926267	0.858393
1003	0.911565	0.941606	0.986301	0.926267	0.858393
1004	0.911565	0.941606	0.986301	0.926267	0.858393
1005	0.913832	0.941606	0.986301	0.927803	0.860975
1006	0.913832	0.941606	0.986301	0.927803	0.860975
1007	0.913832	0.941606	0.986301	0.927803	0.860975
1008	0.9161	0.941606	0.986301	0.929339	0.863571
1009	0.9161	0.948905	0.986301	0.930876	0.867083
1010	0.913832	0.948905	0.986301	0.929339	0.864495
1011	0.913832	0.948905	0.986301	0.929339	0.864495
1012	0.913832	0.948905	0.986301	0.929339	0.864495
1013	0.911565	0.948905	0.986301	0.927803	0.861921
1014	0.9161	0.948905	0.986301	0.930876	0.867143
1015	0.9161	0.948905	0.986301	0.930876	0.867143
1016	0.9161	0.948905	0.986301	0.930876	0.867143
1017	0.913832	0.948905	0.986301	0.929339	0.864558
1018	0.913832	0.948905	0.986301	0.929339	0.864558
1019	0.911565	0.948905	0.986301	0.927803	0.861986
1020	0.913832	0.956204	0.986301	0.930876	0.868084
1021	0.913832	0.956204	0.986301	0.930876	0.868084
1022	0.922902	0.956204	0.986301	0.93702	0.878485
1023	0.922902	0.956204	0.986301	0.93702	0.878485
1024	0.922902	0.956204	0.986301	0.93702	0.878485
1025	0.922902	0.956204	0.986301	0.93702	0.878485
1026	0.922902	0.956204	0.986301	0.93702	0.878485
1027	0.920635	0.956204	0.986301	0.935484	0.875862
1028	0.920635	0.956204	0.986301	0.935484	0.875862
1029	0.920635	0.956204	0.986301	0.935484	0.875862
1030	0.920635	0.956204	0.986301	0.935484	0.875862
1031	0.920635	0.956204	0.986301	0.935484	0.875862
1032	0.918367	0.956204	0.986301	0.933948	0.873255
1033	0.918367	0.956204	0.986301	0.933948	0.873255
1034	0.918367	0.956204	0.986301	0.933948	0.873255
1035	0.920635	0.956204	0.986301	0.935484	0.875862
1036	0.920635	0.956204	0.986301	0.935484	0.875862
1037	0.920635	0.956204	0.986301	0.935484	0.875862
1038	0.920635	0.956204	0.986301	0.935484	0.875862
1039	0.920635	0.948905	0.986301	0.933948	0.87236
1040	0.920635	0.948905	0.986301	0.933948	0.87236
1041	0.920635	0.948905	0.986301	0.933948	0.87236
1042	0.920635	0.948905	0.986301	0.933948	0.87236
1043	0.920635	0.956204	0.986301	0.935484	0.875862
1044	0.918367	0.948905	0.986301	0.932412	0.869744
1045	0.918367	0.948905	0.986301	0.932412	0.869744
1046	0.918367	0.948905	0.986301	0.932412	0.869744
1047	0.918367	0.948905	0.986301	0.932412	0.869744
1048	0.918367	0.948905	0.986301	0.932412	0.869744
1049	0.918367	0.948905	0.986301	0.932412	0.869744
1050	0.920635	0.948905	0.986301	0.933948	0.87236
1051	0.920635	0.948905	0.986301	0.933948	0.87236
1052	0.920635	0.948905	0.986301	0.933948	0.87236
1053	0.920635	0.948905	0.986301	0.933948	0.87236
1054	0.918367	0.948905	0.986301	0.932412	0.869744
1055	0.920635	0.948905	0.986301	0.933948	0.87236
1056	0.920635	0.948905	0.986301	0.933948	0.87236
1057	0.918367	0.948905	0.986301	0.932412	0.869744
1058	0.922902	0.948905	0.986301	0.935484	0.87499
1059	0.922902	0.948905	0.986301	0.935484	0.87499
1060	0.922902	0.948905	0.986301	0.935484	0.87499
1061	0.922902	0.948905	0.986301	0.935484	0.87499
1062	0.920635	0.948905	0.986301	0.933948	0.87236
1063	0.918367	0.948905	0.986301	0.932412	0.869744
1064	0.920635	0.948905	0.986301	0.933948	0.87236
1065	0.918367	0.948905	0.986301	0.932412	0.869744
1066	0.918367	0.948905	0.986301	0.932412	0.869744
1067	0.918367	0.941606	0.986301	0.930876	0.866234
1068	0.920635	0.941606	0.986301	0.932412	0.868858
1069	0.918367	0.941606	0.986301	0.930876	0.866182
1070	0.918367	0.941606	0.986301	0.930876	0.866182
1071	0.918367	0.941606	0.986301	0.930876	0.866182
1072	0.918367	0.941606	0.986301	0.930876	0.866234
1073	0.918367	0.941606	0.986301	0.930876	0.866234
1074	0.918367	0.941606	1	0.932412	0.869744
1075	0.918367	0.941606	1	0.932412	0.869686
1076	0.918367	0.941606	1	0.932412	0.869744
1077	0.918367	0.941606	1	0.932412	0.869744
1078	0.918367	0.941606	1	0.932412	0.869744
1079	0.918367	0.941606	1	0.932412	0.869744
1080	0.918367	0.941606	1	0.932412	0.869744
1081	0.9161	0.941606	1	0.930876	0.867143
1082	0.918367	0.941606	1	0.932412	0.869744
1083	0.9161	0.941606	1	0.930876	0.867143
1084	0.9161	0.941606	1	0.930876	0.867143
1085	0.9161	0.941606	1	0.930876	0.867143
1086	0.9161	0.941606	1	0.930876	0.867143
1087	0.9161	0.941606	1	0.930876	0.867143
1088	0.913832	0.941606	1	0.929339	0.864558
1089	0.913832	0.941606	1	0.929339	0.864558
1090	0.911565	0.941606	1	0.927803	0.861986
1091	0.911565	0.941606	1	0.927803	0.861986
1092	0.913832	0.934307	1	0.927803	0.861032
1093	0.911565	0.941606	1	0.927803	0.861986
1094	0.911565	0.941606	1	0.927803	0.861986
1095	0.909297	0.941606	1	0.926267	0.859429
1096	0.909297	0.941606	1	0.926267	0.859429
1097	0.909297	0.941606	1	0.926267	0.859429
1098	0.909297	0.941606	1	0.926267	0.859429
1099	0.911565	0.934307	1	0.926267	0.858453
1100	0.911565	0.934307	1	0.926267	0.858453
